# Supplementary material for: Proteomic characterization of post-mortem human brain tissue following ultracentrifugation-based subcellular fractionation
Source: Brain Commun. 2022 Apr 21;4(3):fcac103. doi: 10.1093/braincomms/fcac103 (PMC9123841; doi:10.1093/braincomms/fcac103)
Supplement: fcac103_Supplementary_Data [file fcac103_supplementary_data.zip]

Archive with 11 entries (11 files):
- Original_Submission_(1).pdf
- Original_Submission_-_Author's_Response_(1) (1).pdf
- Original_Submission_-_Decision_Letter.pdf
- Revision_1_-_Decision_Letter (1).pdf
- Supplementary Figures.pdf
- Supplementary Table 1.xlsx
- Supplementary Table 2.xlsx
- Supplementary Table 3.xlsx
- Supplementary Table 4.csv
- Supplementary Table 5.csv
- Supplementary Table 6.csv
