# Supplementary material for: Proteomic characterization of post-mortem human brain tissue following ultracentrifugation-based subcellular fractionation
Source: Brain Commun. 2022 Apr 21;4(3):fcac103. doi: 10.1093/braincomms/fcac103 (PMC9123841; doi:10.1093/braincomms/fcac103)
Supplement: fcac103_Supplementary_Data [file fcac103_supplementary_data.zip › Supplementary Table 1.xlsx]

## Sheet: Sheet1
	Sample	Condition	Final Conc (ug/uL)	Sample (ul)	Total protein (ug)
A	P1	Con	4.7995	20.8355	100
A	P2	Con	4.92271	20.314	100
A	P3	Con	4.53146	22.0679	100
A	P4	Con	1.82623	50	91.3117
A	P5	Con	0.760987	50	38.0493
A	P6	Con	0.676916	50	33.8458
A	S6	Con	0.701241	50	35.062
B	P1	AD	5.35309	18.6808	100
B	P2	AD	4.70904	21.2357	100
B	P3	AD	4.90392	20.3918	100
B	P4	AD	1.80998	50	90.4992
B	P5	AD	0.90119	50	45.0595
B	P6	AD	0.850878	50	42.5439
B	S6	AD	0.773132	50	38.6566
C	P1	Con	5.60119	17.8534	100
C	P2	Con	3.7546	26.634	100
C	P3	Con	5.35086	18.6886	100
C	P4	Con	1.96688	50	98.3439
C	P5	Con	0.872819	50	43.6409
C	P6	Con	0.834232	50	41.7116
C	S6	Con	0.901686	50	45.0843
D	P1	AD	6.32012	15.8225	100
D	P2	AD	4.21245	23.7392	100
D	P3	AD	4.9763	20.0953	100
D	P4	AD	1.96387	50	98.1937
D	P5	AD	0.840208	50	42.0104
D	P6	AD	0.581124	50	29.0562
D	S6	AD	0.871801	50	43.5901
E	P1	Con	6.10915	16.3689	100
E	P2	Con	3.11094	32.1447	100
E	P3	Con	4.25155	23.5208	100
E	P4	Con	1.55667	50	77.8337
E	P5	Con	0.679183	50	33.9592
E	P6	Con	0.672277	50	33.6139
E	S6	Con	0.631695	50	31.5847
F	P1	AD	8.28587	12.0687	100
F	P2	AD	4.44223	22.5112	100
F	P3	AD	5.22791	19.1281	100
F	P4	AD	2.01471	50	100.736
F	P5	AD	0.717262	50	35.8631
F	P6	AD	0.849142	50	42.4571
F	S6	AD	0.759243	50	37.9621
G	P1	Con	6.83417	14.6324	100
G	P2	Con	5.10183	19.6008	100
G	P3	Con	4.95555	20.1794	100
G	P4	Con	1.54445	50	77.2224
G	P5	Con	0.925331	50	46.2665
G	P6	Con	0.924713	50	46.2357
G	S6	Con	0.60411	50	30.2055
H	P1	AD	5.51319	18.1383	100
H	P2	AD	4.20558	23.7779	100
H	P3	AD	4.22314	23.6791	100
H	P4	AD	2.17332	50	108.666
H	P5	AD	1.21511	50	60.7556
H	P6	AD	1.30583	50	65.2916
H	S6	AD	0.699643	50	34.9822
I	P1	Con	7.51472	13.3072	100
I	P2	Con	3.87494	25.8068	100
I	P3	Con	5.46007	18.3148	100
I	P4	Con	2.12051	50	106.026
I	P5	Con	0.778495	50	38.9248
I	P6	Con	0.913722	50	45.6861
I	S6	Con	0.841078	50	42.0539
J	P1	AD	6.76245	14.7875	100
J	P2	AD	4.35523	22.9609	100
J	P3	AD	5.69174	17.5693	100
J	P4	AD	1.99055	50	99.5273
J	P5	AD	0.874421	50	43.7211
J	P6	AD	0.966899	50	48.345
J	S6	AD	0.843554	50	42.1777
