# Supplementary material for: Proteomic characterization of post-mortem human brain tissue following ultracentrifugation-based subcellular fractionation
Source: Brain Commun. 2022 Apr 21;4(3):fcac103. doi: 10.1093/braincomms/fcac103 (PMC9123841; doi:10.1093/braincomms/fcac103)
Supplement: fcac103_Supplementary_Data [file fcac103_supplementary_data.zip › Supplementary Table 2.xlsx]

## Sheet: proteinGroups
Protein IDs	Majority protein IDs	Peptide counts (all)	Peptide counts (razor+unique)	Peptide counts (unique)	Fasta headers	Number of proteins	Peptides	Razor + unique peptides	Unique peptides	Peptides OTF19-0686_Carlyle_A1	Peptides OTF19-0691_Carlyle_A2	Peptides OTF19-0696_Carlyle_A3	Peptides OTF19-0701_Carlyle_A4	Peptides OTF19-0706_Carlyle_A5	Peptides OTF19-0711_Carlyle_A6	Peptides OTF19-0716_Carlyle_A7	Peptides OTF19-0721_Carlyle_B1	Peptides OTF19-0726_Carlyle_B2	Peptides OTF19-0731_Carlyle_B3	Peptides OTF19-0736_Carlyle_B4	Peptides OTF19-0741_Carlyle_B5	Peptides OTF19-0746_Carlyle_B6	Peptides OTF19-0751_Carlyle_B7	Peptides OTF19-0765_Carlyle_C1	Peptides OTF19-0770_Carlyle_C2	Peptides OTF19-0775_Carlyle_C3	Peptides OTF19-0780_Carlyle_C4	Peptides OTF19-0785_Carlyle_C5	Peptides OTF19-0790_Carlyle_C6	Peptides OTF19-0795_Carlyle_C7	Peptides OTF19-0800_Carlyle_D1	Peptides OTF19-0805_Carlyle_D2	Peptides OTF19-0810_Carlyle_D3	Peptides OTF19-0815_Carlyle_D4	Peptides OTF19-0820_Carlyle_D5	Peptides OTF19-0825_Carlyle_D6	Peptides OTF19-0830_Carlyle_D7	Peptides OTF19-0835_Carlyle_E1	Peptides OTF19-0840_Carlyle_E2	Peptides OTF19-0845_Carlyle_E3	Peptides OTF19-0850_Carlyle_E4	Peptides OTF19-0855_Carlyle_E5	Peptides OTF19-0860_Carlyle_E6	Peptides OTF19-0865_Carlyle_E7	Peptides OTF19-0870_Carlyle_F1	Peptides OTF19-0875_Carlyle_F2	Peptides OTF19-0880_Carlyle_F3	Peptides OTF19-0885_Carlyle_F4	Peptides OTF19-0890_Carlyle_F5
CON__ENSEMBL:ENSBTAP00000025008;sp|Q9H4B7|TBB1_HUMAN	CON__ENSEMBL:ENSBTAP00000025008;sp|Q9H4B7|TBB1_HUMAN	8;6	2;0	2;0	;sp%Q9H4B7%TBB1_HUMAN Tubulin beta-1 chain OS=Homo sapiens OX=9606 GN=TUBB1 PE=1 SV=1	2	8	2	2	7	6	6	6	6	7	6	7	6	6	6	7	8	7	7	6	7	6	7	7	6	6	6	6	6	6	6	6	6	6	6	7	7	8	6	6	7	6	7	7
CON__P00761	CON__P00761	9	9	9		1	9	9	9	8	7	8	8	8	8	8	8	9	8	8	7	8	6	8	8	7	8	8	7	7	8	7	8	7	7	8	7	9	9	9	8	8	8	8	9	9	9	8	7
CON__P01966	CON__P01966	6	1	1		1	6	1	1	5	5	5	5	5	6	6	5	5	5	5	5	6	6	5	5	6	5	5	6	6	5	6	5	6	6	6	6	5	5	5	5	5	5	6	5	5	4	6	6
CON__P02070;sp|P02100|HBE_HUMAN	CON__P02070	5;2	3;0	2;0		2	5	3	2	1	2	1	1	1	3	2	2	1	1	1	1	1	1	1	2	1	1	3	1	4	1	1	1	2	2	2	4	1	1	1	1	1	1	2	2	1	1	1	1
CON__P02662	CON__P02662	3	3	3		1	3	3	3	0	0	0	0	1	1	0	1	1	2	1	3	3	3	0	1	0	2	2	2	1	3	0	0	0	0	3	0	0	0	0	0	0	1	0	0	0	0	0	1
CON__P02666	CON__P02666	2	2	2		1	2	2	2	0	0	1	0	0	1	0	0	0	0	0	1	2	2	0	0	0	0	1	0	0	1	0	0	0	0	1	1	0	0	0	0	0	0	0	0	0	0	0	0
CON__P02754	CON__P02754	2	2	2		1	2	2	2	0	0	0	0	0	0	0	1	0	0	0	0	0	0	1	0	0	0	0	0	0	2	1	0	0	0	1	0	0	1	1	0	0	1	0	0	0	0	0	0
sp|P02768|ALBU_HUMAN;CON__P02768-1	sp|P02768|ALBU_HUMAN;CON__P02768-1	61;61	61;61	56;56	sp%P02768%ALBU_HUMAN Serum albumin OS=Homo sapiens OX=9606 GN=ALB PE=1 SV=2;	2	61	61	56	37	43	42	47	44	49	56	43	43	41	43	48	45	55	34	41	44	43	44	49	53	34	40	42	43	50	51	56	34	35	40	39	43	41	54	34	38	39	37	51
CON__P02769	CON__P02769	12	7	7		1	12	7	7	4	5	6	5	4	5	5	4	5	5	6	4	5	4	4	5	5	4	5	4	6	9	5	5	6	6	4	5	4	5	4	6	5	4	5	4	3	5	4	5
sp|Q8NHM4|TRY6_HUMAN;sp|P07478|TRY2_HUMAN;sp|P07477|TRY1_HUMAN;CON__P07477	sp|Q8NHM4|TRY6_HUMAN;sp|P07478|TRY2_HUMAN;sp|P07477|TRY1_HUMAN;CON__P07477	1;1;1;1	1;1;1;1	1;1;1;1	sp%Q8NHM4%TRY6_HUMAN Putative trypsin-6 OS=Homo sapiens OX=9606 GN=PRSS3P2 PE=5 SV=2;sp%P07478%TRY2_HUMAN Trypsin-2 OS=Homo sapiens OX=9606 GN=PRSS2 PE=1 SV=1;sp%P07477%TRY1_HUMAN Trypsin-1 OS=Homo sapiens OX=9606 GN=PRSS1 PE=1 SV=1;	4	1	1	1	1	1	1	1	1	1	1	1	1	1	1	1	1	1	1	1	1	1	1	1	1	1	1	1	1	1	1	0	1	1	1	1	1	1	1	1	1	1	1	1
CON__P12763	CON__P12763	1	1	1		1	1	1	1	0	0	0	0	0	0	0	0	0	0	0	0	0	0	0	0	0	0	0	0	0	0	0	0	0	0	0	0	1	0	0	0	0	0	0	0	0	0	0	0
CON__P13645;sp|P13645|K1C10_HUMAN;CON__P02535-1	CON__P13645;sp|P13645|K1C10_HUMAN	8;8;2	8;8;2	7;7;1	;sp%P13645%K1C10_HUMAN Keratin, type I cytoskeletal 10 OS=Homo sapiens OX=9606 GN=KRT10 PE=1 SV=6	3	8	8	7	2	1	0	5	2	2	6	5	1	2	3	4	3	4	5	1	7	4	2	0	5	0	1	0	1	3	2	7	0	0	0	0	0	0	2	2	0	2	0	5
sp|P35908|K22E_HUMAN;CON__P35908v2;CON__P35908;sp|Q7Z794|K2C1B_HUMAN;CON__Q7Z794	sp|P35908|K22E_HUMAN;CON__P35908v2;CON__P35908	6;6;6;1;1	3;3;3;0;0	2;2;2;0;0	sp%P35908%K22E_HUMAN Keratin, type II cytoskeletal 2 epidermal OS=Homo sapiens OX=9606 GN=KRT2 PE=1 SV=2;;	5	6	3	2	4	0	1	3	0	1	2	2	1	1	2	2	2	2	3	1	4	2	1	0	1	1	0	0	0	2	0	3	2	0	0	0	0	0	1	2	0	0	0	3
CON__Q2UVX4	CON__Q2UVX4	11	4	4		1	11	4	4	0	2	3	2	1	3	7	2	3	2	4	3	3	8	0	1	4	1	4	2	6	0	4	1	3	5	6	6	0	3	2	2	1	3	10	0	2	2	1	3
CON__Q3SX14	CON__Q3SX14	19	3	3		1	19	3	3	11	14	13	14	10	12	12	14	14	16	13	13	13	9	18	15	15	14	12	15	12	15	13	15	13	14	12	12	14	19	17	17	14	15	16	13	15	13	15	17
CON__Q3SX28;sp|P07951|TPM2_HUMAN	CON__Q3SX28;sp|P07951|TPM2_HUMAN	17;16	4;3	4;3	;sp%P07951%TPM2_HUMAN Tropomyosin beta chain OS=Homo sapiens OX=9606 GN=TPM2 PE=1 SV=1	2	17	4	4	9	9	8	8	8	8	17	7	6	6	8	10	9	16	7	7	7	8	8	8	14	6	5	7	5	7	9	12	7	7	4	5	7	8	13	7	9	6	6	10
CON__Q3ZBD7	CON__Q3ZBD7	13	4	4		1	13	4	4	7	9	7	9	6	7	11	11	10	7	9	7	7	8	8	10	10	8	8	8	11	9	9	8	9	8	6	8	10	9	8	9	8	9	9	8	11	12	10	11
sp|Q8N1A0|KT222_HUMAN;CON__Q8N1A0	sp|Q8N1A0|KT222_HUMAN;CON__Q8N1A0	6;6	6;6	6;6	sp%Q8N1A0%KT222_HUMAN Keratin-like protein KRT222 OS=Homo sapiens OX=9606 GN=KRT222 PE=2 SV=1;	2	6	6	6	3	1	0	0	0	1	0	4	1	1	0	0	0	0	5	2	1	0	0	0	0	4	1	0	0	0	0	0	2	0	0	0	1	0	0	4	0	0	0	0
REV__sp|O14508|SOCS2_HUMAN	REV__sp|O14508|SOCS2_HUMAN	2	2	2	sp%O14508%SOCS2_HUMAN Suppressor of cytokine signaling 2 OS=Homo sapiens OX=9606 GN=SOCS2 PE=1 SV=1	1	2	2	2	1	1	0	1	1	1	0	1	1	1	1	2	2	1	1	1	1	1	0	1	0	1	1	1	1	0	1	0	1	1	0	1	1	1	1	1	1	1	1	2
REV__sp|O15144|ARPC2_HUMAN	REV__sp|O15144|ARPC2_HUMAN	1	1	1	sp%O15144%ARPC2_HUMAN Actin-related protein 2/3 complex subunit 2 OS=Homo sapiens OX=9606 GN=ARPC2 PE=1 SV=1	1	1	1	1	1	1	0	1	0	0	1	0	1	0	1	0	0	1	0	1	1	0	0	0	1	1	0	1	1	0	0	1	0	1	1	0	0	0	1	0	1	0	1	0
REV__sp|O60486|PLXC1_HUMAN	REV__sp|O60486|PLXC1_HUMAN	1	1	1	sp%O60486%PLXC1_HUMAN Plexin-C1 OS=Homo sapiens OX=9606 GN=PLXNC1 PE=1 SV=1	1	1	1	1	1	1	1	1	0	0	0	1	0	1	0	0	0	0	1	1	0	1	1	0	0	1	1	1	1	1	1	0	1	1	1	0	1	0	0	1	1	0	0	0
REV__sp|O75764|TCEA3_HUMAN	REV__sp|O75764|TCEA3_HUMAN	2	2	2	sp%O75764%TCEA3_HUMAN Transcription elongation factor A protein 3 OS=Homo sapiens OX=9606 GN=TCEA3 PE=1 SV=2	1	2	2	2	1	1	1	1	0	0	1	1	1	0	1	1	1	1	1	1	1	1	0	1	2	1	0	0	0	0	0	0	0	0	0	1	1	0	1	0	0	0	0	0
REV__sp|O75934|SPF27_HUMAN	REV__sp|O75934|SPF27_HUMAN	1	1	1	sp%O75934%SPF27_HUMAN Pre-mRNA-splicing factor SPF27 OS=Homo sapiens OX=9606 GN=BCAS2 PE=1 SV=1	1	1	1	1	1	1	1	1	1	1	1	1	0	1	1	1	1	1	1	1	1	1	1	1	1	0	1	1	1	1	1	1	1	1	1	0	1	1	1	1	1	1	1	1
REV__sp|O75964|ATP5L_HUMAN	REV__sp|O75964|ATP5L_HUMAN	1	1	1	sp%O75964%ATP5L_HUMAN ATP synthase subunit g, mitochondrial OS=Homo sapiens OX=9606 GN=ATP5MG PE=1 SV=3	1	1	1	1	1	1	1	1	0	1	0	1	1	1	1	1	1	0	1	1	1	1	1	1	0	1	1	1	0	1	1	0	1	1	1	1	0	1	0	1	1	1	1	1
REV__sp|O94876|TMCC1_HUMAN	REV__sp|O94876|TMCC1_HUMAN	1	1	1	sp%O94876%TMCC1_HUMAN Transmembrane and coiled-coil domains protein 1 OS=Homo sapiens OX=9606 GN=TMCC1 PE=1 SV=3	1	1	1	1	0	0	0	1	0	0	1	0	0	0	0	0	0	0	1	0	0	0	0	0	0	0	1	0	0	0	0	0	0	0	1	0	0	1	0	1	0	1	0	0
REV__sp|O94966|UBP19_HUMAN	REV__sp|O94966|UBP19_HUMAN	2	2	2	sp%O94966%UBP19_HUMAN Ubiquitin carboxyl-terminal hydrolase 19 OS=Homo sapiens OX=9606 GN=USP19 PE=1 SV=2	1	2	2	2	0	1	1	1	0	0	1	1	0	0	1	1	1	1	0	0	0	0	0	0	0	0	1	0	0	0	0	0	0	0	0	1	0	0	0	0	1	1	1	1
REV__sp|O95453|PARN_HUMAN	REV__sp|O95453|PARN_HUMAN	2	2	2	sp%O95453%PARN_HUMAN Poly(A)-specific ribonuclease PARN OS=Homo sapiens OX=9606 GN=PARN PE=1 SV=1	1	2	2	2	0	0	0	0	0	1	1	0	1	0	1	0	0	0	0	0	0	0	0	1	0	1	0	0	1	0	1	0	0	0	2	2	1	1	0	1	1	2	1	2
REV__sp|P01024|CO3_HUMAN	REV__sp|P01024|CO3_HUMAN	1	1	1	sp%P01024%CO3_HUMAN Complement C3 OS=Homo sapiens OX=9606 GN=C3 PE=1 SV=2	1	1	1	1	1	1	1	1	1	1	1	1	1	1	1	1	1	1	1	1	1	1	1	1	1	1	1	1	1	1	1	0	1	1	1	1	1	1	1	1	1	1	0	0
REV__sp|P12270|TPR_HUMAN	REV__sp|P12270|TPR_HUMAN	4	4	4	sp%P12270%TPR_HUMAN Nucleoprotein TPR OS=Homo sapiens OX=9606 GN=TPR PE=1 SV=3	1	4	4	4	1	0	1	0	1	1	1	1	0	0	0	0	1	1	1	2	0	2	0	1	1	2	1	1	0	2	1	0	1	2	0	1	1	0	1	2	1	1	1	1
REV__sp|P32019|I5P2_HUMAN	REV__sp|P32019|I5P2_HUMAN	2	2	2	sp%P32019%I5P2_HUMAN Type II inositol 1,4,5-trisphosphate 5-phosphatase OS=Homo sapiens OX=9606 GN=INPP5B PE=1 SV=4	1	2	2	2	0	1	1	0	0	1	0	1	1	1	1	0	0	0	1	1	1	0	0	0	0	1	1	2	1	0	0	0	1	1	2	1	0	1	0	1	1	1	1	1
REV__sp|P35749|MYH11_HUMAN	REV__sp|P35749|MYH11_HUMAN	3	3	3	sp%P35749%MYH11_HUMAN Myosin-11 OS=Homo sapiens OX=9606 GN=MYH11 PE=1 SV=3	1	3	3	3	2	0	0	0	2	2	0	0	0	0	0	0	1	0	0	1	1	1	0	0	0	1	2	0	1	0	1	0	0	2	1	1	1	1	0	2	0	0	0	0
REV__sp|P42694|HELZ_HUMAN	REV__sp|P42694|HELZ_HUMAN	2	2	2	sp%P42694%HELZ_HUMAN Probable helicase with zinc finger domain OS=Homo sapiens OX=9606 GN=HELZ PE=1 SV=2	1	2	2	2	2	2	1	1	1	1	2	2	0	1	1	1	1	0	0	1	0	0	0	0	1	0	0	0	1	0	0	0	0	0	1	1	0	0	1	0	1	2	1	1
REV__sp|P51575|P2RX1_HUMAN	REV__sp|P51575|P2RX1_HUMAN	2	2	2	sp%P51575%P2RX1_HUMAN P2X purinoceptor 1 OS=Homo sapiens OX=9606 GN=P2RX1 PE=1 SV=1	1	2	2	2	2	2	2	1	1	2	0	2	2	2	1	1	1	0	2	2	2	2	2	2	0	1	0	2	2	2	0	0	2	2	1	2	2	2	0	2	1	2	2	1
REV__sp|P98196|AT11A_HUMAN;REV__sp|Q9Y2G3|AT11B_HUMAN	REV__sp|P98196|AT11A_HUMAN;REV__sp|Q9Y2G3|AT11B_HUMAN	2;2	2;2	2;2	sp%P98196%AT11A_HUMAN Probable phospholipid-transporting ATPase IH OS=Homo sapiens OX=9606 GN=ATP11A PE=1 SV=3;sp%Q9Y2G3%AT11B_HUMAN Probable phospholipid-transporting ATPase IF OS=Homo sapiens OX=9606 GN=ATP11B PE=1 SV=2	2	2	2	2	2	2	2	2	2	2	2	2	2	2	2	2	2	2	2	2	2	2	2	2	2	2	2	2	2	2	2	2	2	2	2	1	1	2	2	2	2	2	2	2
REV__sp|Q02224|CENPE_HUMAN	REV__sp|Q02224|CENPE_HUMAN	5	5	5	sp%Q02224%CENPE_HUMAN Centromere-associated protein E OS=Homo sapiens OX=9606 GN=CENPE PE=1 SV=2	1	5	5	5	2	2	3	2	2	1	1	1	2	3	2	3	1	0	1	2	2	2	1	2	1	1	1	1	1	1	2	1	0	0	1	0	0	0	0	0	0	0	2	1
REV__sp|Q07020|RL18_HUMAN	REV__sp|Q07020|RL18_HUMAN	1	1	1	sp%Q07020%RL18_HUMAN 60S ribosomal protein L18 OS=Homo sapiens OX=9606 GN=RPL18 PE=1 SV=2	1	1	1	1	1	1	1	1	1	1	1	1	1	1	1	1	1	1	1	1	1	1	1	1	1	1	1	1	1	1	1	1	1	1	1	1	1	1	1	1	1	1	1	1
REV__sp|Q08AD1|CAMP2_HUMAN	REV__sp|Q08AD1|CAMP2_HUMAN	1	1	1	sp%Q08AD1%CAMP2_HUMAN Calmodulin-regulated spectrin-associated protein 2 OS=Homo sapiens OX=9606 GN=CAMSAP2 PE=1 SV=3	1	1	1	1	1	0	0	0	1	0	0	0	0	0	1	0	0	0	1	0	0	1	0	1	0	0	1	0	1	0	0	0	0	0	1	0	1	0	0	0	1	0	0	0
REV__sp|Q14204|DYHC1_HUMAN	REV__sp|Q14204|DYHC1_HUMAN	2	2	2	sp%Q14204%DYHC1_HUMAN Cytoplasmic dynein 1 heavy chain 1 OS=Homo sapiens OX=9606 GN=DYNC1H1 PE=1 SV=5	1	2	2	2	1	1	1	1	1	1	0	1	0	1	1	0	0	0	0	1	0	0	1	0	2	1	1	1	1	0	1	1	1	1	1	2	1	1	0	1	1	2	0	1
REV__sp|Q14643|ITPR1_HUMAN;REV__sp|Q14573|ITPR3_HUMAN	REV__sp|Q14643|ITPR1_HUMAN	6;2	6;2	5;1	sp%Q14643%ITPR1_HUMAN Inositol 1,4,5-trisphosphate receptor type 1 OS=Homo sapiens OX=9606 GN=ITPR1 PE=1 SV=3	2	6	6	5	1	0	2	2	0	1	0	1	2	2	2	2	2	1	3	0	1	0	1	3	0	2	2	1	0	1	1	1	0	1	0	3	2	3	0	2	0	3	3	4
REV__sp|Q15051|IQCB1_HUMAN	REV__sp|Q15051|IQCB1_HUMAN	2	2	2	sp%Q15051%IQCB1_HUMAN IQ calmodulin-binding motif-containing protein 1 OS=Homo sapiens OX=9606 GN=IQCB1 PE=1 SV=1	1	2	2	2	0	1	0	0	1	0	0	0	0	0	0	0	0	1	0	0	0	0	0	1	0	0	0	0	0	0	1	1	0	0	0	0	0	0	1	0	1	0	0	0
REV__sp|Q15393|SF3B3_HUMAN	REV__sp|Q15393|SF3B3_HUMAN	3	3	3	sp%Q15393%SF3B3_HUMAN Splicing factor 3B subunit 3 OS=Homo sapiens OX=9606 GN=SF3B3 PE=1 SV=4	1	3	3	3	2	0	1	1	1	2	1	2	1	1	1	2	1	1	2	2	2	2	0	2	2	1	1	1	1	2	1	1	1	1	1	1	1	1	2	0	1	1	1	1
REV__sp|Q15413|RYR3_HUMAN	REV__sp|Q15413|RYR3_HUMAN	3	3	2	sp%Q15413%RYR3_HUMAN Ryanodine receptor 3 OS=Homo sapiens OX=9606 GN=RYR3 PE=1 SV=3	1	3	3	2	1	1	1	1	1	1	1	1	1	1	1	1	1	0	1	1	1	2	0	0	0	0	1	2	1	0	1	0	0	2	2	1	1	1	0	1	1	1	1	0
REV__sp|Q16739|CEGT_HUMAN	REV__sp|Q16739|CEGT_HUMAN	1	1	1	sp%Q16739%CEGT_HUMAN Ceramide glucosyltransferase OS=Homo sapiens OX=9606 GN=UGCG PE=1 SV=1	1	1	1	1	0	0	0	0	0	0	0	0	0	0	0	0	0	0	0	0	0	0	0	0	0	0	0	0	0	0	0	0	0	0	0	0	0	0	0	0	0	0	0	0
REV__sp|Q5JY77|GASP1_HUMAN	REV__sp|Q5JY77|GASP1_HUMAN	3	3	3	sp%Q5JY77%GASP1_HUMAN G-protein coupled receptor-associated sorting protein 1 OS=Homo sapiens OX=9606 GN=GPRASP1 PE=1 SV=3	1	3	3	3	1	1	1	1	1	1	1	1	1	1	1	1	1	1	1	1	1	1	1	1	1	1	1	1	2	1	1	1	0	1	1	1	1	1	1	1	1	1	1	1
REV__sp|Q5SZL2|CE85L_HUMAN	REV__sp|Q5SZL2|CE85L_HUMAN	2	2	2	sp%Q5SZL2%CE85L_HUMAN Centrosomal protein of 85 kDa-like OS=Homo sapiens OX=9606 GN=CEP85L PE=1 SV=1	1	2	2	2	1	1	0	0	0	0	0	1	0	1	0	0	0	0	1	1	0	0	0	0	0	1	1	0	0	0	0	0	0	0	0	0	0	0	0	0	1	1	1	0
REV__sp|Q5TZA2|CROCC_HUMAN	REV__sp|Q5TZA2|CROCC_HUMAN	4	4	4	sp%Q5TZA2%CROCC_HUMAN Rootletin OS=Homo sapiens OX=9606 GN=CROCC PE=1 SV=1	1	4	4	4	1	2	0	1	2	2	1	2	2	1	3	2	1	1	1	1	3	1	1	2	0	2	1	2	2	2	1	1	2	0	2	2	1	0	1	1	1	1	2	1
REV__sp|Q6NUQ4|TM214_HUMAN	REV__sp|Q6NUQ4|TM214_HUMAN	2	2	2	sp%Q6NUQ4%TM214_HUMAN Transmembrane protein 214 OS=Homo sapiens OX=9606 GN=TMEM214 PE=1 SV=2	1	2	2	2	1	1	1	1	1	2	1	1	1	1	1	1	1	1	1	2	1	1	1	1	0	1	1	2	2	1	1	1	2	2	2	0	1	1	1	1	1	1	1	1
REV__sp|Q6PL24|TMED8_HUMAN	REV__sp|Q6PL24|TMED8_HUMAN	2	2	2	sp%Q6PL24%TMED8_HUMAN Protein TMED8 OS=Homo sapiens OX=9606 GN=TMED8 PE=1 SV=1	1	2	2	2	1	0	1	1	1	1	1	2	2	2	1	1	1	0	1	2	1	1	1	1	1	2	2	2	1	2	2	0	1	1	2	1	1	1	1	2	2	2	1	2
REV__sp|Q7Z401|MYCPP_HUMAN	REV__sp|Q7Z401|MYCPP_HUMAN	1	1	1	sp%Q7Z401%MYCPP_HUMAN C-myc promoter-binding protein OS=Homo sapiens OX=9606 GN=DENND4A PE=1 SV=2	1	1	1	1	1	1	1	0	1	1	1	0	0	0	1	1	0	1	1	1	0	0	1	0	0	0	1	1	1	1	1	1	1	1	1	1	1	1	1	1	1	1	1	0
REV__sp|Q86TB9|PATL1_HUMAN	REV__sp|Q86TB9|PATL1_HUMAN	2	2	2	sp%Q86TB9%PATL1_HUMAN Protein PAT1 homolog 1 OS=Homo sapiens OX=9606 GN=PATL1 PE=1 SV=2	1	2	2	2	0	0	0	0	0	0	0	0	0	0	0	0	0	1	0	1	1	0	0	0	2	0	0	0	0	1	0	0	0	0	0	1	0	0	1	0	0	0	0	0
REV__sp|Q86X24|HORM1_HUMAN	REV__sp|Q86X24|HORM1_HUMAN	2	2	2	sp%Q86X24%HORM1_HUMAN HORMA domain-containing protein 1 OS=Homo sapiens OX=9606 GN=HORMAD1 PE=2 SV=1	1	2	2	2	2	2	2	2	2	2	1	2	2	2	1	2	2	1	2	2	2	1	2	2	1	2	2	2	2	2	2	1	2	2	2	2	2	2	0	2	2	2	2	2
REV__sp|Q86X55|CARM1_HUMAN	REV__sp|Q86X55|CARM1_HUMAN	2	2	2	sp%Q86X55%CARM1_HUMAN Histone-arginine methyltransferase CARM1 OS=Homo sapiens OX=9606 GN=CARM1 PE=1 SV=3	1	2	2	2	2	2	2	2	1	1	0	2	1	0	2	1	1	0	1	2	1	2	1	1	0	1	0	2	1	2	0	0	0	2	1	2	1	1	1	2	1	2	1	2
REV__sp|Q8N4U5|T11L2_HUMAN	REV__sp|Q8N4U5|T11L2_HUMAN	1	1	1	sp%Q8N4U5%T11L2_HUMAN T-complex protein 11-like protein 2 OS=Homo sapiens OX=9606 GN=TCP11L2 PE=2 SV=1	1	1	1	1	1	1	1	0	1	0	1	1	1	1	0	1	0	0	1	1	1	0	1	1	1	1	1	0	0	0	0	1	1	0	0	1	0	0	0	0	0	1	0	0
REV__sp|Q8N6G6|ATL1_HUMAN	REV__sp|Q8N6G6|ATL1_HUMAN	1	1	1	sp%Q8N6G6%ATL1_HUMAN ADAMTS-like protein 1 OS=Homo sapiens OX=9606 GN=ADAMTSL1 PE=1 SV=4	1	1	1	1	1	1	1	1	1	1	1	1	1	1	1	1	1	1	0	1	1	1	0	1	1	1	0	1	0	1	1	1	0	1	1	1	1	1	1	1	1	1	1	1
REV__sp|Q8NF91|SYNE1_HUMAN	REV__sp|Q8NF91|SYNE1_HUMAN	3	3	3	sp%Q8NF91%SYNE1_HUMAN Nesprin-1 OS=Homo sapiens OX=9606 GN=SYNE1 PE=1 SV=4	1	3	3	3	2	2	2	2	1	2	2	1	1	2	2	1	2	2	1	2	2	2	1	2	2	1	0	1	1	1	1	2	0	1	1	1	1	2	1	1	1	0	1	0
REV__sp|Q8TF32|ZN431_HUMAN	REV__sp|Q8TF32|ZN431_HUMAN	1	1	1	sp%Q8TF32%ZN431_HUMAN Zinc finger protein 431 OS=Homo sapiens OX=9606 GN=ZNF431 PE=2 SV=2	1	1	1	1	0	0	0	0	1	0	1	0	0	1	0	0	1	0	1	0	0	0	0	1	0	1	1	0	0	1	0	0	0	0	0	0	1	1	0	0	1	0	1	0
REV__sp|Q8WXH0|SYNE2_HUMAN	REV__sp|Q8WXH0|SYNE2_HUMAN	4	4	4	sp%Q8WXH0%SYNE2_HUMAN Nesprin-2 OS=Homo sapiens OX=9606 GN=SYNE2 PE=1 SV=3	1	4	4	4	0	1	1	2	0	1	2	1	1	1	2	2	1	3	0	3	2	1	0	1	0	0	2	2	0	1	0	0	0	0	0	1	0	1	2	1	1	2	0	2
REV__sp|Q8WYP5|ELYS_HUMAN	REV__sp|Q8WYP5|ELYS_HUMAN	5	5	5	sp%Q8WYP5%ELYS_HUMAN Protein ELYS OS=Homo sapiens OX=9606 GN=AHCTF1 PE=1 SV=3	1	5	5	5	2	3	4	3	2	1	1	2	1	1	3	3	2	0	2	2	1	1	0	3	1	1	1	0	1	1	0	1	1	3	0	4	1	1	2	2	3	2	2	1
REV__sp|Q8WZ42|TITIN_HUMAN	REV__sp|Q8WZ42|TITIN_HUMAN	16	16	16	sp%Q8WZ42%TITIN_HUMAN Titin OS=Homo sapiens OX=9606 GN=TTN PE=1 SV=4	1	16	16	16	5	5	8	5	3	2	4	4	3	3	5	3	4	1	6	3	4	4	3	4	4	4	4	1	4	2	4	3	3	2	3	7	3	5	4	5	5	3	5	6
REV__sp|Q969P0|IGSF8_HUMAN	REV__sp|Q969P0|IGSF8_HUMAN	1	1	1	sp%Q969P0%IGSF8_HUMAN Immunoglobulin superfamily member 8 OS=Homo sapiens OX=9606 GN=IGSF8 PE=1 SV=1	1	1	1	1	0	0	0	0	1	1	0	0	0	0	0	0	0	0	0	0	0	0	1	0	0	0	0	0	0	0	1	0	0	0	0	0	0	0	0	0	0	0	0	0
REV__sp|Q96N23|CFA54_HUMAN	REV__sp|Q96N23|CFA54_HUMAN	2	2	2	sp%Q96N23%CFA54_HUMAN Cilia- and flagella-associated protein 54 OS=Homo sapiens OX=9606 GN=CFAP54 PE=2 SV=3	1	2	2	2	2	1	0	1	0	1	1	2	0	0	1	1	1	0	1	0	0	0	0	1	0	1	0	0	0	0	0	0	1	0	0	1	0	1	0	1	0	1	1	0
REV__sp|Q96RW7|HMCN1_HUMAN	REV__sp|Q96RW7|HMCN1_HUMAN	5	5	5	sp%Q96RW7%HMCN1_HUMAN Hemicentin-1 OS=Homo sapiens OX=9606 GN=HMCN1 PE=1 SV=2	1	5	5	5	3	3	1	4	1	2	2	2	2	3	3	2	1	2	2	3	1	2	2	4	0	2	3	2	1	4	1	1	1	1	1	2	4	2	1	3	4	3	2	2
REV__sp|Q99996|AKAP9_HUMAN	REV__sp|Q99996|AKAP9_HUMAN	4	4	4	sp%Q99996%AKAP9_HUMAN A-kinase anchor protein 9 OS=Homo sapiens OX=9606 GN=AKAP9 PE=1 SV=4	1	4	4	4	2	1	1	2	2	2	2	1	2	2	1	2	3	1	0	1	2	0	1	3	2	1	2	3	1	1	1	1	1	1	3	3	1	3	2	1	1	1	0	1
REV__sp|Q9BWW9|APOL5_HUMAN	REV__sp|Q9BWW9|APOL5_HUMAN	1	1	1	sp%Q9BWW9%APOL5_HUMAN Apolipoprotein L5 OS=Homo sapiens OX=9606 GN=APOL5 PE=2 SV=1	1	1	1	1	0	0	0	0	0	0	0	0	0	1	0	0	0	1	1	0	0	1	0	1	0	1	0	0	0	1	1	1	0	0	1	1	0	0	1	0	0	0	0	0
REV__sp|Q9BXT6|M10L1_HUMAN	REV__sp|Q9BXT6|M10L1_HUMAN	1	1	1	sp%Q9BXT6%M10L1_HUMAN RNA helicase Mov10l1 OS=Homo sapiens OX=9606 GN=MOV10L1 PE=2 SV=1	1	1	1	1	1	1	1	1	1	0	0	1	1	1	0	1	1	1	1	0	1	1	1	1	0	0	1	1	1	1	0	1	1	1	1	1	1	1	0	0	0	1	1	1
REV__sp|Q9C0E4|GRIP2_HUMAN	REV__sp|Q9C0E4|GRIP2_HUMAN	1	1	1	sp%Q9C0E4%GRIP2_HUMAN Glutamate receptor-interacting protein 2 OS=Homo sapiens OX=9606 GN=GRIP2 PE=1 SV=4	1	1	1	1	0	0	0	0	0	0	0	0	0	1	0	0	1	0	0	0	0	0	0	0	0	0	0	0	0	0	0	0	0	0	0	1	0	1	0	0	0	0	0	1
REV__sp|Q9C0G6|DYH6_HUMAN	REV__sp|Q9C0G6|DYH6_HUMAN	3	3	3	sp%Q9C0G6%DYH6_HUMAN Dynein heavy chain 6, axonemal OS=Homo sapiens OX=9606 GN=DNAH6 PE=2 SV=3	1	3	3	3	0	2	2	2	1	1	1	2	2	2	2	2	2	0	2	0	2	1	0	2	0	0	1	2	0	1	1	2	0	1	0	2	1	0	1	1	0	1	2	2
REV__sp|Q9NYC9|DYH9_HUMAN	REV__sp|Q9NYC9|DYH9_HUMAN	5	5	5	sp%Q9NYC9%DYH9_HUMAN Dynein heavy chain 9, axonemal OS=Homo sapiens OX=9606 GN=DNAH9 PE=1 SV=3	1	5	5	5	1	0	1	1	1	2	1	3	0	0	1	1	2	2	1	1	1	1	0	2	1	3	0	1	1	2	2	1	2	1	0	1	2	2	2	1	1	1	0	2
REV__sp|Q9NZM4|BICRA_HUMAN	REV__sp|Q9NZM4|BICRA_HUMAN	1	1	1	sp%Q9NZM4%BICRA_HUMAN BRD4-interacting chromatin-remodeling complex-associated protein OS=Homo sapiens OX=9606 GN=BICRA PE=1 SV=2	1	1	1	1	1	1	1	1	0	1	0	1	1	0	1	1	1	0	0	1	1	0	1	1	0	0	1	1	1	1	0	0	1	1	0	1	1	0	0	0	1	0	1	1
REV__sp|Q9P0K7|RAI14_HUMAN	REV__sp|Q9P0K7|RAI14_HUMAN	3	3	3	sp%Q9P0K7%RAI14_HUMAN Ankycorbin OS=Homo sapiens OX=9606 GN=RAI14 PE=1 SV=2	1	3	3	3	0	1	0	0	0	0	0	2	1	1	1	2	0	0	2	1	1	1	1	1	1	1	1	1	1	0	1	0	2	1	2	1	1	0	0	1	1	1	1	1
REV__sp|Q9P227|RHG23_HUMAN	REV__sp|Q9P227|RHG23_HUMAN	3	3	3	sp%Q9P227%RHG23_HUMAN Rho GTPase-activating protein 23 OS=Homo sapiens OX=9606 GN=ARHGAP23 PE=1 SV=2	1	3	3	3	2	1	1	1	1	1	1	2	1	2	1	1	1	0	2	1	1	0	1	1	1	2	1	1	0	1	1	0	2	0	0	1	1	1	2	1	1	1	0	0
REV__sp|Q9P2D7|DYH1_HUMAN	REV__sp|Q9P2D7|DYH1_HUMAN	3	3	3	sp%Q9P2D7%DYH1_HUMAN Dynein heavy chain 1, axonemal OS=Homo sapiens OX=9606 GN=DNAH1 PE=1 SV=5	1	3	3	3	1	0	1	1	0	1	1	1	1	2	0	1	1	1	2	1	1	1	1	1	0	1	1	3	0	3	0	0	1	1	1	1	2	1	2	1	2	1	1	1
REV__sp|Q9P2E3|ZNFX1_HUMAN	REV__sp|Q9P2E3|ZNFX1_HUMAN	1	1	1	sp%Q9P2E3%ZNFX1_HUMAN NFX1-type zinc finger-containing protein 1 OS=Homo sapiens OX=9606 GN=ZNFX1 PE=2 SV=2	1	1	1	1	1	0	0	0	0	0	0	0	0	0	0	0	0	0	0	0	0	0	0	0	0	1	0	0	0	0	0	0	0	0	0	0	0	0	0	1	0	0	0	0
REV__sp|Q9UJA5|TRM6_HUMAN	REV__sp|Q9UJA5|TRM6_HUMAN	1	1	1	sp%Q9UJA5%TRM6_HUMAN tRNA (adenine(58)-N(1))-methyltransferase non-catalytic subunit TRM6 OS=Homo sapiens OX=9606 GN=TRMT6 PE=1 SV=1	1	1	1	1	1	1	1	1	1	1	0	1	1	1	1	1	1	0	1	1	1	1	1	1	1	1	1	1	1	1	1	0	1	1	1	1	1	1	0	1	1	1	1	1
REV__sp|Q9UPN3|MACF1_HUMAN	REV__sp|Q9UPN3|MACF1_HUMAN	9	9	9	sp%Q9UPN3%MACF1_HUMAN Microtubule-actin cross-linking factor 1, isoforms 1/2/3/5 OS=Homo sapiens OX=9606 GN=MACF1 PE=1 SV=4	1	9	9	9	5	3	6	5	1	0	3	2	2	3	1	4	2	2	2	4	2	4	1	4	2	2	5	3	1	4	1	3	1	4	1	4	2	3	3	3	5	1	6	3
REV__sp|Q9Y4F4|TGRM1_HUMAN	REV__sp|Q9Y4F4|TGRM1_HUMAN	3	3	3	sp%Q9Y4F4%TGRM1_HUMAN TOG array regulator of axonemal microtubules protein 1 OS=Homo sapiens OX=9606 GN=TOGARAM1 PE=1 SV=4	1	3	3	3	1	1	1	1	1	0	0	1	2	1	1	1	0	0	1	1	0	2	1	0	0	1	0	1	1	1	1	0	1	2	1	1	1	1	0	1	2	1	2	1
REV__sp|Q9Y5K3|PCY1B_HUMAN	REV__sp|Q9Y5K3|PCY1B_HUMAN	1	1	1	sp%Q9Y5K3%PCY1B_HUMAN Choline-phosphate cytidylyltransferase B OS=Homo sapiens OX=9606 GN=PCYT1B PE=1 SV=1	1	1	1	1	1	0	0	1	0	0	0	0	0	1	1	1	0	0	0	0	0	1	0	0	0	0	0	1	0	0	0	0	0	0	0	0	0	0	0	0	0	0	0	0
sp|A0A024RBG1|NUD4B_HUMAN;sp|Q9NZJ9|NUDT4_HUMAN;sp|Q96G61|NUD11_HUMAN;sp|Q8NFP7|NUD10_HUMAN	sp|A0A024RBG1|NUD4B_HUMAN;sp|Q9NZJ9|NUDT4_HUMAN;sp|Q96G61|NUD11_HUMAN;sp|Q8NFP7|NUD10_HUMAN	5;4;3;3	4;3;2;2	4;3;2;2	sp%A0A024RBG1%NUD4B_HUMAN Diphosphoinositol polyphosphate phosphohydrolase NUDT4B OS=Homo sapiens OX=9606 GN=NUDT4B PE=3 SV=1;sp%Q9NZJ9%NUDT4_HUMAN Diphosphoinositol polyphosphate phosphohydrolase 2 OS=Homo sapiens OX=9606 GN=NUDT4 PE=1 SV=2;sp%Q96G61%NUD1	4	5	4	4	2	4	3	1	1	2	3	3	3	3	3	3	2	1	4	3	4	2	3	3	3	4	4	3	4	3	4	1	5	3	2	5	3	3	1	4	4	4	3	4
sp|P06310|KV230_HUMAN;sp|P01615|KVD28_HUMAN;sp|A2NJV5|KV229_HUMAN;sp|A0A0A0MRZ7|KVD26_HUMAN;sp|A0A075B6S6|KVD30_HUMAN;sp|A0A075B6S2|KVD29_HUMAN;sp|A0A075B6P5|KV228_HUMAN;sp|P01614|KVD40_HUMAN;sp|A0A087WW87|KV240_HUMAN	sp|P06310|KV230_HUMAN;sp|P01615|KVD28_HUMAN;sp|A2NJV5|KV229_HUMAN;sp|A0A0A0MRZ7|KVD26_HUMAN;sp|A0A075B6S6|KVD30_HUMAN;sp|A0A075B6S2|KVD29_HUMAN;sp|A0A075B6P5|KV228_HUMAN;sp|P01614|KVD40_HUMAN;sp|A0A087WW87|KV240_HUMAN	1;1;1;1;1;1;1;1;1	1;1;1;1;1;1;1;1;1	1;1;1;1;1;1;1;1;1	sp%P06310%KV230_HUMAN Immunoglobulin kappa variable 2-30 OS=Homo sapiens OX=9606 GN=IGKV2-30 PE=3 SV=2;sp%P01615%KVD28_HUMAN Immunoglobulin kappa variable 2D-28 OS=Homo sapiens OX=9606 GN=IGKV2D-28 PE=1 SV=2;sp%A2NJV5%KV229_HUMAN Immunoglobulin kappa varia	9	1	1	1	0	0	0	1	1	1	0	0	0	0	0	1	1	0	0	0	0	1	0	0	0	0	0	0	0	1	1	0	0	0	0	0	1	0	0	0	0	0	0	0
sp|P0DPI2|GAL3A_HUMAN;sp|A0A0B4J2D5|GAL3B_HUMAN	sp|P0DPI2|GAL3A_HUMAN;sp|A0A0B4J2D5|GAL3B_HUMAN	14;14	14;14	14;14	sp%P0DPI2%GAL3A_HUMAN Glutamine amidotransferase-like class 1 domain-containing protein 3A, mitochondrial OS=Homo sapiens OX=9606 GN=GATD3A PE=1 SV=1;sp%A0A0B4J2D5%GAL3B_HUMAN Glutamine amidotransferase-like class 1 domain-containing protein 3B, mitochondr	2	14	14	14	10	12	12	10	6	5	13	12	14	11	11	8	7	11	9	10	13	9	5	5	8	11	11	9	10	11	6	5	9	12	12	8	10	8	5	9	11	10	11	9
sp|P0DP01|HV108_HUMAN;sp|P01743|HV146_HUMAN;sp|P01742|HV169_HUMAN;sp|A0A0C4DH29|HV103_HUMAN;sp|A0A0B4J2H0|HV69D_HUMAN	sp|P0DP01|HV108_HUMAN;sp|P01743|HV146_HUMAN;sp|P01742|HV169_HUMAN;sp|A0A0C4DH29|HV103_HUMAN;sp|A0A0B4J2H0|HV69D_HUMAN	1;1;1;1;1	1;1;1;1;1	1;1;1;1;1	sp%P0DP01%HV108_HUMAN Immunoglobulin heavy variable 1-8 OS=Homo sapiens OX=9606 GN=IGHV1-8 PE=3 SV=1;sp%P01743%HV146_HUMAN Immunoglobulin heavy variable 1-46 OS=Homo sapiens OX=9606 GN=IGHV1-46 PE=1 SV=2;sp%P01742%HV169_HUMAN Immunoglobulin heavy variable	5	1	1	1	0	1	0	0	1	1	1	0	0	0	1	0	0	1	0	0	0	0	0	0	0	0	0	0	0	0	0	0	0	0	0	0	0	0	0	0	0	0	0	0
sp|A0AVT1|UBA6_HUMAN	sp|A0AVT1|UBA6_HUMAN	19	19	19	sp%A0AVT1%UBA6_HUMAN Ubiquitin-like modifier-activating enzyme 6 OS=Homo sapiens OX=9606 GN=UBA6 PE=1 SV=1	1	19	19	19	5	6	8	11	10	7	2	9	7	9	10	10	8	0	11	7	8	12	8	7	4	9	11	12	12	13	12	0	9	8	11	12	9	9	0	10	12	8	10	10
sp|A0FGR8|ESYT2_HUMAN	sp|A0FGR8|ESYT2_HUMAN	17	17	17	sp%A0FGR8%ESYT2_HUMAN Extended synaptotagmin-2 OS=Homo sapiens OX=9606 GN=ESYT2 PE=1 SV=1	1	17	17	17	7	7	9	10	8	5	1	10	7	9	12	11	7	1	10	6	8	10	8	10	1	8	8	9	8	13	2	0	7	6	7	9	6	3	2	8	8	11	10	9
sp|A0MZ66|SHOT1_HUMAN	sp|A0MZ66|SHOT1_HUMAN	13	13	13	sp%A0MZ66%SHOT1_HUMAN Shootin-1 OS=Homo sapiens OX=9606 GN=SHTN1 PE=1 SV=4	1	13	13	13	8	8	7	7	7	5	7	10	8	10	8	8	5	2	9	10	8	8	5	7	8	10	12	11	10	9	9	2	10	10	10	12	9	7	8	8	8	9	9	6
sp|A1A5C7|S22AN_HUMAN	sp|A1A5C7|S22AN_HUMAN	2	2	2	sp%A1A5C7%S22AN_HUMAN Solute carrier family 22 member 23 OS=Homo sapiens OX=9606 GN=SLC22A23 PE=1 SV=2	1	2	2	2	1	2	2	2	1	1	0	2	2	2	2	2	2	0	0	2	1	1	1	1	0	0	1	2	1	2	1	0	1	1	2	2	1	1	0	1	2	1	2	2
sp|A1L0T0|ILVBL_HUMAN	sp|A1L0T0|ILVBL_HUMAN	12	12	12	sp%A1L0T0%ILVBL_HUMAN Acetolactate synthase-like protein OS=Homo sapiens OX=9606 GN=ILVBL PE=1 SV=2	1	12	12	12	6	4	5	6	6	7	1	7	5	7	8	9	7	1	6	5	5	8	7	7	3	6	6	11	8	8	8	0	4	6	8	5	6	3	1	8	8	8	9	8
sp|A1Z1Q3|MACD2_HUMAN	sp|A1Z1Q3|MACD2_HUMAN	2	2	2	sp%A1Z1Q3%MACD2_HUMAN ADP-ribose glycohydrolase MACROD2 OS=Homo sapiens OX=9606 GN=MACROD2 PE=1 SV=2	1	2	2	2	1	2	1	1	1	0	2	1	1	0	2	1	1	1	0	0	0	0	1	0	2	1	2	0	0	1	0	2	0	0	0	1	0	0	2	1	0	0	1	0
sp|A2RRP1|NBAS_HUMAN	sp|A2RRP1|NBAS_HUMAN	10	10	10	sp%A2RRP1%NBAS_HUMAN Neuroblastoma-amplified sequence OS=Homo sapiens OX=9606 GN=NBAS PE=1 SV=2	1	10	10	10	5	3	4	6	2	3	1	3	3	5	5	4	2	0	2	3	5	5	3	1	1	5	4	5	4	4	4	1	4	3	4	6	5	1	1	4	4	4	7	5
sp|A2RTX5|SYTC2_HUMAN	sp|A2RTX5|SYTC2_HUMAN	6	5	5	sp%A2RTX5%SYTC2_HUMAN Threonine--tRNA ligase 2, cytoplasmic OS=Homo sapiens OX=9606 GN=TARSL2 PE=1 SV=1	1	6	5	5	4	4	4	4	3	2	4	5	4	4	3	5	3	2	3	3	3	3	3	2	2	3	4	2	4	3	2	1	2	2	2	4	2	3	3	3	2	2	3	3
sp|A2RU67|F234B_HUMAN	sp|A2RU67|F234B_HUMAN	2	2	2	sp%A2RU67%F234B_HUMAN Protein FAM234B OS=Homo sapiens OX=9606 GN=FAM234B PE=1 SV=1	1	2	2	2	1	1	1	1	2	1	0	1	1	1	1	1	1	0	1	2	2	1	1	1	1	1	2	2	1	2	2	0	2	2	1	1	1	1	0	2	2	2	2	2
sp|A3KMH1|VWA8_HUMAN	sp|A3KMH1|VWA8_HUMAN	5	5	5	sp%A3KMH1%VWA8_HUMAN von Willebrand factor A domain-containing protein 8 OS=Homo sapiens OX=9606 GN=VWA8 PE=1 SV=2	1	5	5	5	1	5	1	1	0	0	1	1	1	3	0	0	0	0	0	1	0	1	1	1	0	0	1	0	1	1	0	0	1	0	0	2	0	1	0	1	4	3	1	0
sp|A4D126|ISPD_HUMAN	sp|A4D126|ISPD_HUMAN	3	3	3	sp%A4D126%ISPD_HUMAN D-ribitol-5-phosphate cytidylyltransferase OS=Homo sapiens OX=9606 GN=ISPD PE=1 SV=2	1	3	3	3	0	0	0	0	0	1	1	0	0	0	0	0	1	0	0	0	0	0	0	0	1	0	0	0	0	0	0	2	0	0	0	0	0	0	0	0	0	0	0	0
sp|A5D8V6|VP37C_HUMAN	sp|A5D8V6|VP37C_HUMAN	2	2	2	sp%A5D8V6%VP37C_HUMAN Vacuolar protein sorting-associated protein 37C OS=Homo sapiens OX=9606 GN=VPS37C PE=1 SV=2	1	2	2	2	0	0	0	0	1	0	0	1	1	1	0	1	1	0	1	0	1	0	1	1	0	0	1	1	0	0	0	0	0	0	0	0	1	1	0	1	0	0	0	1
sp|A5PKW4|PSD1_HUMAN	sp|A5PKW4|PSD1_HUMAN	2	2	2	sp%A5PKW4%PSD1_HUMAN PH and SEC7 domain-containing protein 1 OS=Homo sapiens OX=9606 GN=PSD PE=1 SV=2	1	2	2	2	2	2	2	1	1	0	0	1	2	1	2	0	0	0	2	2	2	0	0	1	0	1	2	0	0	1	0	0	1	0	0	0	0	0	1	2	1	2	2	0
sp|A5PLN9|TPC13_HUMAN	sp|A5PLN9|TPC13_HUMAN	1	1	1	sp%A5PLN9%TPC13_HUMAN Trafficking protein particle complex subunit 13 OS=Homo sapiens OX=9606 GN=TRAPPC13 PE=1 SV=2	1	1	1	1	0	1	1	0	1	0	0	0	0	1	0	1	1	0	1	0	0	0	0	1	0	1	1	0	0	0	0	0	0	0	0	0	0	0	0	0	1	0	0	0
sp|A5YKK6|CNOT1_HUMAN	sp|A5YKK6|CNOT1_HUMAN	5	5	5	sp%A5YKK6%CNOT1_HUMAN CCR4-NOT transcription complex subunit 1 OS=Homo sapiens OX=9606 GN=CNOT1 PE=1 SV=2	1	5	5	5	0	0	0	0	0	0	0	1	1	1	1	0	0	0	0	0	1	0	0	0	0	0	0	0	0	1	0	0	0	0	0	2	2	1	0	2	1	1	4	2
sp|A5YM72|CRNS1_HUMAN	sp|A5YM72|CRNS1_HUMAN	20	19	19	sp%A5YM72%CRNS1_HUMAN Carnosine synthase 1 OS=Homo sapiens OX=9606 GN=CARNS1 PE=1 SV=3	1	20	19	19	9	10	8	6	4	7	10	8	10	13	8	7	2	1	12	10	8	10	6	8	13	11	17	13	13	11	10	4	13	15	17	18	15	10	13	9	8	10	14	7
sp|Q9GZQ8|MLP3B_HUMAN;sp|A6NCE7|MP3B2_HUMAN	sp|Q9GZQ8|MLP3B_HUMAN;sp|A6NCE7|MP3B2_HUMAN	5;5	5;5	3;3	sp%Q9GZQ8%MLP3B_HUMAN Microtubule-associated proteins 1A/1B light chain 3B OS=Homo sapiens OX=9606 GN=MAP1LC3B PE=1 SV=3;sp%A6NCE7%MP3B2_HUMAN Microtubule-associated proteins 1A/1B light chain 3 beta 2 OS=Homo sapiens OX=9606 GN=MAP1LC3B2 PE=2 SV=1	2	5	5	3	4	4	4	4	4	5	4	3	4	4	3	4	4	4	4	3	4	3	4	5	4	4	5	4	3	5	5	4	4	4	4	4	5	5	5	4	4	3	4	4
sp|A6NDG6|PGP_HUMAN	sp|A6NDG6|PGP_HUMAN	13	13	13	sp%A6NDG6%PGP_HUMAN Glycerol-3-phosphate phosphatase OS=Homo sapiens OX=9606 GN=PGP PE=1 SV=1	1	13	13	13	3	6	6	7	6	7	11	4	5	7	6	9	9	10	4	3	7	8	8	5	10	2	5	7	6	4	5	10	4	6	6	8	5	4	8	4	5	6	5	8
sp|A6NDU8|CE051_HUMAN	sp|A6NDU8|CE051_HUMAN	2	2	2	sp%A6NDU8%CE051_HUMAN UPF0600 protein C5orf51 OS=Homo sapiens OX=9606 GN=C5orf51 PE=1 SV=1	1	2	2	2	0	0	0	0	0	0	2	0	0	0	0	0	1	1	0	1	0	0	1	0	1	1	1	0	0	1	0	0	0	0	0	1	1	0	2	1	0	0	1	1
sp|A6NE02|BTBDH_HUMAN	sp|A6NE02|BTBDH_HUMAN	10	10	10	sp%A6NE02%BTBDH_HUMAN BTB/POZ domain-containing protein 17 OS=Homo sapiens OX=9606 GN=BTBD17 PE=3 SV=1	1	10	10	10	1	1	3	4	5	9	2	1	0	2	0	2	3	0	0	0	0	0	0	4	0	0	0	0	0	0	0	0	0	0	0	0	0	4	0	0	0	0	0	0
sp|A6NGN9|IGLO5_HUMAN	sp|A6NGN9|IGLO5_HUMAN	3	3	3	sp%A6NGN9%IGLO5_HUMAN IgLON family member 5 OS=Homo sapiens OX=9606 GN=IGLON5 PE=2 SV=4	1	3	3	3	2	2	2	2	1	2	0	2	2	2	2	2	1	0	1	2	1	2	1	2	0	1	0	0	1	1	0	1	2	0	1	1	1	0	0	0	3	1	0	0
sp|A6NHL2|TBAL3_HUMAN	sp|A6NHL2|TBAL3_HUMAN	7	2	2	sp%A6NHL2%TBAL3_HUMAN Tubulin alpha chain-like 3 OS=Homo sapiens OX=9606 GN=TUBAL3 PE=1 SV=2	1	7	2	2	6	5	6	5	5	5	4	5	5	6	5	6	5	3	5	6	5	5	5	6	3	6	5	5	5	5	5	4	5	5	5	5	5	6	5	5	5	5	5	6
sp|A6NHQ2|FBLL1_HUMAN	sp|A6NHQ2|FBLL1_HUMAN	5	5	4	sp%A6NHQ2%FBLL1_HUMAN rRNA/tRNA 2-O-methyltransferase fibrillarin-like protein 1 OS=Homo sapiens OX=9606 GN=FBLL1 PE=3 SV=2	1	5	5	4	3	0	0	0	0	0	0	2	0	0	0	0	0	0	4	0	0	0	0	0	0	1	0	0	0	0	0	0	1	0	0	0	0	0	0	3	0	0	0	0
sp|A6NHX0|CAST2_HUMAN;sp|Q8WTX7|CAST1_HUMAN	sp|A6NHX0|CAST2_HUMAN	4;1	4;1	4;1	sp%A6NHX0%CAST2_HUMAN Cytosolic arginine sensor for mTORC1 subunit 2 OS=Homo sapiens OX=9606 GN=CASTOR2 PE=1 SV=3	2	4	4	4	1	1	3	1	1	2	2	2	1	2	2	2	3	3	1	0	2	2	2	3	3	0	0	2	2	1	2	1	2	2	1	1	1	2	3	0	1	0	2	2
sp|A6NL88|SHSA7_HUMAN	sp|A6NL88|SHSA7_HUMAN	1	1	1	sp%A6NL88%SHSA7_HUMAN Protein shisa-7 OS=Homo sapiens OX=9606 GN=SHISA7 PE=2 SV=3	1	1	1	1	0	1	1	0	0	0	0	1	0	1	0	1	1	1	1	1	1	1	0	0	0	0	0	0	0	0	0	0	0	0	1	0	0	0	0	0	0	0	0	0
sp|A6QL63|BTBDB_HUMAN	sp|A6QL63|BTBDB_HUMAN	3	3	3	sp%A6QL63%BTBDB_HUMAN Ankyrin repeat and BTB/POZ domain-containing protein BTBD11 OS=Homo sapiens OX=9606 GN=BTBD11 PE=2 SV=3	1	3	3	3	1	1	2	1	0	0	0	0	1	2	0	0	0	0	0	2	1	0	0	0	0	0	0	1	0	0	0	0	0	1	1	0	0	0	0	1	0	0	1	0
sp|A8MT69|CENPX_HUMAN	sp|A8MT69|CENPX_HUMAN	1	1	1	sp%A8MT69%CENPX_HUMAN Centromere protein X OS=Homo sapiens OX=9606 GN=CENPX PE=1 SV=1	1	1	1	1	1	1	1	1	1	1	1	1	0	1	0	1	1	1	1	1	0	1	0	1	1	1	1	1	0	1	0	0	0	0	1	1	1	1	1	1	1	0	1	1
sp|A8MVW0|F1712_HUMAN	sp|A8MVW0|F1712_HUMAN	4	3	3	sp%A8MVW0%F1712_HUMAN Protein FAM171A2 OS=Homo sapiens OX=9606 GN=FAM171A2 PE=1 SV=1	1	4	3	3	1	1	0	1	1	0	0	2	1	2	0	0	0	0	1	2	2	0	0	0	0	1	1	0	0	0	0	0	0	0	3	1	0	0	0	0	1	0	1	0
sp|P62308|RUXG_HUMAN;sp|A8MWD9|RUXGL_HUMAN	sp|P62308|RUXG_HUMAN;sp|A8MWD9|RUXGL_HUMAN	2;2	2;2	2;2	sp%P62308%RUXG_HUMAN Small nuclear ribonucleoprotein G OS=Homo sapiens OX=9606 GN=SNRPG PE=1 SV=1;sp%A8MWD9%RUXGL_HUMAN Putative small nuclear ribonucleoprotein G-like protein 15 OS=Homo sapiens OX=9606 GN=SNRPGP15 PE=5 SV=2	2	2	2	2	1	1	1	1	2	1	1	2	1	1	1	2	2	1	1	1	1	1	2	2	1	1	1	1	2	1	2	1	1	1	1	1	1	1	1	1	1	1	1	1
sp|Q99613|EIF3C_HUMAN;sp|B5ME19|EIFCL_HUMAN	sp|Q99613|EIF3C_HUMAN;sp|B5ME19|EIFCL_HUMAN	18;18	18;18	18;18	sp%Q99613%EIF3C_HUMAN Eukaryotic translation initiation factor 3 subunit C OS=Homo sapiens OX=9606 GN=EIF3C PE=1 SV=1;sp%B5ME19%EIFCL_HUMAN Eukaryotic translation initiation factor 3 subunit C-like protein OS=Homo sapiens OX=9606 GN=EIF3CL PE=3 SV=1	2	18	18	18	3	8	7	6	6	15	7	8	9	8	7	11	10	4	7	7	6	5	4	15	6	5	5	6	6	10	6	1	3	5	10	4	9	14	8	7	10	7	10	9
sp|P0CG08|GPHRB_HUMAN;sp|B7ZAQ6|GPHRA_HUMAN	sp|P0CG08|GPHRB_HUMAN;sp|B7ZAQ6|GPHRA_HUMAN	1;1	1;1	1;1	sp%P0CG08%GPHRB_HUMAN Golgi pH regulator B OS=Homo sapiens OX=9606 GN=GPR89B PE=1 SV=1;sp%B7ZAQ6%GPHRA_HUMAN Golgi pH regulator A OS=Homo sapiens OX=9606 GN=GPR89A PE=1 SV=2	2	1	1	1	1	1	1	1	0	0	0	1	1	1	1	0	1	0	1	1	1	0	0	1	0	1	1	0	0	1	0	0	0	0	0	0	1	1	0	1	1	1	1	1
sp|B9A064|IGLL5_HUMAN;sp|P0CG04|IGLC1_HUMAN	sp|B9A064|IGLL5_HUMAN;sp|P0CG04|IGLC1_HUMAN	5;4	2;1	2;1	sp%B9A064%IGLL5_HUMAN Immunoglobulin lambda-like polypeptide 5 OS=Homo sapiens OX=9606 GN=IGLL5 PE=2 SV=2;sp%P0CG04%IGLC1_HUMAN Immunoglobulin lambda constant 1 OS=Homo sapiens OX=9606 GN=IGLC1 PE=1 SV=1	2	5	2	2	3	3	3	3	4	3	5	3	3	3	3	4	3	5	3	3	3	3	3	3	3	4	3	3	3	4	3	5	3	3	3	2	3	2	3	3	3	3	3	3
sp|C9J069|AJM1_HUMAN	sp|C9J069|AJM1_HUMAN	4	4	4	sp%C9J069%AJM1_HUMAN Apical junction component 1 homolog OS=Homo sapiens OX=9606 GN=AJM1 PE=3 SV=1	1	4	4	4	4	4	4	3	2	0	0	4	4	3	2	1	0	0	4	4	4	2	1	0	0	3	3	2	2	0	0	0	3	2	3	3	0	0	0	3	2	3	2	1
sp|E9PAV3|NACAM_HUMAN;sp|Q13765|NACA_HUMAN	sp|E9PAV3|NACAM_HUMAN;sp|Q13765|NACA_HUMAN	10;8	10;8	8;6	sp%E9PAV3%NACAM_HUMAN Nascent polypeptide-associated complex subunit alpha, muscle-specific form OS=Homo sapiens OX=9606 GN=NACA PE=1 SV=1;sp%Q13765%NACA_HUMAN Nascent polypeptide-associated complex subunit alpha OS=Homo sapiens OX=9606 GN=NACA PE=1 SV=1	2	10	10	8	4	4	5	3	6	5	4	4	4	4	3	4	5	4	4	4	3	4	5	6	4	2	2	3	3	4	6	4	2	2	3	3	5	5	4	3	4	4	3	5
sp|O00116|ADAS_HUMAN	sp|O00116|ADAS_HUMAN	3	3	3	sp%O00116%ADAS_HUMAN Alkyldihydroxyacetonephosphate synthase, peroxisomal OS=Homo sapiens OX=9606 GN=AGPS PE=1 SV=1	1	3	3	3	1	1	1	1	1	1	0	1	1	1	1	1	0	0	1	1	1	2	1	1	0	1	1	1	1	1	0	0	1	1	2	1	1	0	0	1	1	1	1	0
sp|O00139|KIF2A_HUMAN	sp|O00139|KIF2A_HUMAN	21	21	20	sp%O00139%KIF2A_HUMAN Kinesin-like protein KIF2A OS=Homo sapiens OX=9606 GN=KIF2A PE=1 SV=3	1	21	21	20	14	13	14	12	10	12	3	12	15	13	14	12	7	1	16	12	13	16	11	8	3	15	16	14	14	14	11	1	13	13	16	15	11	9	1	14	15	17	16	12
sp|O00142|KITM_HUMAN	sp|O00142|KITM_HUMAN	3	3	3	sp%O00142%KITM_HUMAN Thymidine kinase 2, mitochondrial OS=Homo sapiens OX=9606 GN=TK2 PE=1 SV=4	1	3	3	3	2	2	2	2	0	0	1	2	2	1	2	0	0	0	1	3	3	1	2	0	1	2	3	3	2	1	0	2	1	3	3	1	1	0	2	2	3	2	3	1
sp|O00154|BACH_HUMAN	sp|O00154|BACH_HUMAN	17	17	17	sp%O00154%BACH_HUMAN Cytosolic acyl coenzyme A thioester hydrolase OS=Homo sapiens OX=9606 GN=ACOT7 PE=1 SV=3	1	17	17	17	10	13	14	14	13	11	16	14	13	13	13	12	14	14	10	13	12	13	10	11	16	11	11	12	10	13	13	15	9	11	12	13	12	11	15	13	11	12	10	10
sp|O00159|MYO1C_HUMAN	sp|O00159|MYO1C_HUMAN	6	6	6	sp%O00159%MYO1C_HUMAN Unconventional myosin-Ic OS=Homo sapiens OX=9606 GN=MYO1C PE=1 SV=4	1	6	6	6	6	4	3	4	2	5	0	5	4	3	5	3	2	0	6	4	5	5	3	5	0	5	2	2	2	2	1	0	2	1	3	2	2	2	0	3	3	2	3	3
sp|O00161|SNP23_HUMAN	sp|O00161|SNP23_HUMAN	5	5	5	sp%O00161%SNP23_HUMAN Synaptosomal-associated protein 23 OS=Homo sapiens OX=9606 GN=SNAP23 PE=1 SV=1	1	5	5	5	1	2	0	2	4	4	1	0	0	0	1	2	3	1	1	1	1	2	3	3	1	1	2	4	2	5	3	0	0	2	2	4	4	2	0	2	2	1	3	2
sp|O00165|HAX1_HUMAN	sp|O00165|HAX1_HUMAN	4	4	4	sp%O00165%HAX1_HUMAN HCLS1-associated protein X-1 OS=Homo sapiens OX=9606 GN=HAX1 PE=1 SV=2	1	4	4	4	3	2	3	3	0	1	0	2	2	2	1	2	1	0	1	3	2	2	0	1	1	2	2	3	2	0	1	0	1	2	1	2	1	1	0	1	3	2	2	1
sp|O00168|PLM_HUMAN	sp|O00168|PLM_HUMAN	1	1	1	sp%O00168%PLM_HUMAN Phospholemman OS=Homo sapiens OX=9606 GN=FXYD1 PE=1 SV=2	1	1	1	1	0	0	0	1	1	1	0	1	1	1	1	1	1	0	1	1	1	1	1	1	0	1	1	1	1	1	1	1	1	1	1	1	1	1	0	1	1	1	1	1
sp|O00170|AIP_HUMAN	sp|O00170|AIP_HUMAN	11	11	11	sp%O00170%AIP_HUMAN AH receptor-interacting protein OS=Homo sapiens OX=9606 GN=AIP PE=1 SV=2	1	11	11	11	4	7	4	6	5	5	1	5	6	4	3	8	1	1	4	7	3	4	3	5	0	5	5	4	4	4	4	1	4	2	6	2	3	2	0	4	1	6	4	4
sp|O00178|GTPB1_HUMAN	sp|O00178|GTPB1_HUMAN	2	2	2	sp%O00178%GTPB1_HUMAN GTP-binding protein 1 OS=Homo sapiens OX=9606 GN=GTPBP1 PE=1 SV=3	1	2	2	2	1	1	1	1	1	1	0	1	1	1	1	1	1	0	1	1	1	1	1	1	0	1	1	1	1	1	1	0	1	1	1	1	2	1	0	1	1	1	1	1
sp|O00186|STXB3_HUMAN	sp|O00186|STXB3_HUMAN	15	15	15	sp%O00186%STXB3_HUMAN Syntaxin-binding protein 3 OS=Homo sapiens OX=9606 GN=STXBP3 PE=1 SV=2	1	15	15	15	5	6	6	10	7	5	0	4	4	9	7	8	7	0	10	8	6	7	10	11	0	8	9	8	7	9	5	0	4	8	11	9	6	6	0	6	9	5	10	7
sp|O00192|ARVC_HUMAN	sp|O00192|ARVC_HUMAN	5	5	5	sp%O00192%ARVC_HUMAN Armadillo repeat protein deleted in velo-cardio-facial syndrome OS=Homo sapiens OX=9606 GN=ARVCF PE=1 SV=1	1	5	5	5	0	0	0	0	0	0	0	0	1	0	0	0	0	0	0	0	0	1	0	0	0	1	2	0	1	0	0	0	0	2	2	1	1	0	0	0	3	3	3	1
sp|O00193|SMAP_HUMAN	sp|O00193|SMAP_HUMAN	1	1	1	sp%O00193%SMAP_HUMAN Small acidic protein OS=Homo sapiens OX=9606 GN=SMAP PE=1 SV=1	1	1	1	1	0	0	0	0	0	0	1	0	0	0	0	0	0	0	0	0	0	0	0	0	0	0	0	0	0	0	0	0	0	0	0	0	0	0	1	0	0	0	0	0
sp|O00194|RB27B_HUMAN	sp|O00194|RB27B_HUMAN	3	3	3	sp%O00194%RB27B_HUMAN Ras-related protein Rab-27B OS=Homo sapiens OX=9606 GN=RAB27B PE=1 SV=4	1	3	3	3	1	2	2	1	1	1	0	2	2	2	3	3	3	1	2	2	3	2	3	3	1	2	2	2	2	2	1	0	0	1	2	1	1	1	0	2	1	1	3	1
sp|O00203|AP3B1_HUMAN	sp|O00203|AP3B1_HUMAN	11	5	5	sp%O00203%AP3B1_HUMAN AP-3 complex subunit beta-1 OS=Homo sapiens OX=9606 GN=AP3B1 PE=1 SV=3	1	11	5	5	3	5	4	4	3	3	3	7	4	5	6	5	6	1	4	6	4	5	2	6	3	4	4	5	5	4	5	0	4	4	2	3	7	5	1	3	3	3	4	5
sp|O00213|APBB1_HUMAN	sp|O00213|APBB1_HUMAN	5	5	5	sp%O00213%APBB1_HUMAN Amyloid-beta A4 precursor protein-binding family B member 1 OS=Homo sapiens OX=9606 GN=APBB1 PE=1 SV=2	1	5	5	5	2	2	2	2	2	2	0	2	3	2	1	1	0	0	3	1	2	2	1	1	0	3	3	2	2	0	0	0	1	2	4	3	1	1	0	2	1	3	1	0
sp|O00217|NDUS8_HUMAN	sp|O00217|NDUS8_HUMAN	8	8	8	sp%O00217%NDUS8_HUMAN NADH dehydrogenase [ubiquinone] iron-sulfur protein 8, mitochondrial OS=Homo sapiens OX=9606 GN=NDUFS8 PE=1 SV=1	1	8	8	8	6	6	7	7	5	3	1	7	7	6	7	4	3	1	7	6	7	6	4	3	0	6	6	6	7	3	5	0	6	7	6	6	3	4	0	7	6	6	7	5
sp|O00231|PSD11_HUMAN	sp|O00231|PSD11_HUMAN	21	21	21	sp%O00231%PSD11_HUMAN 26S proteasome non-ATPase regulatory subunit 11 OS=Homo sapiens OX=9606 GN=PSMD11 PE=1 SV=3	1	21	21	21	14	9	8	13	11	12	5	12	8	10	9	11	11	3	13	11	10	15	5	17	5	11	8	8	9	10	9	2	7	11	14	14	12	12	6	12	11	8	11	14
sp|O00232|PSD12_HUMAN	sp|O00232|PSD12_HUMAN	12	12	12	sp%O00232%PSD12_HUMAN 26S proteasome non-ATPase regulatory subunit 12 OS=Homo sapiens OX=9606 GN=PSMD12 PE=1 SV=3	1	12	12	12	7	7	7	8	4	7	2	8	6	7	8	6	7	2	7	6	5	7	4	7	2	5	4	6	4	7	6	1	5	4	6	7	7	9	5	5	6	5	9	7
sp|O00233|PSMD9_HUMAN	sp|O00233|PSMD9_HUMAN	4	4	4	sp%O00233%PSMD9_HUMAN 26S proteasome non-ATPase regulatory subunit 9 OS=Homo sapiens OX=9606 GN=PSMD9 PE=1 SV=3	1	4	4	4	1	1	2	2	1	1	3	2	0	1	1	2	2	3	1	3	3	2	1	2	3	1	0	0	1	1	1	2	0	0	0	1	1	0	1	0	0	0	0	1
sp|O00244|ATOX1_HUMAN	sp|O00244|ATOX1_HUMAN	5	5	5	sp%O00244%ATOX1_HUMAN Copper transport protein ATOX1 OS=Homo sapiens OX=9606 GN=ATOX1 PE=1 SV=1	1	5	5	5	4	3	3	3	4	3	5	2	3	3	3	4	4	5	1	2	2	3	5	3	5	2	2	1	3	4	4	5	2	3	2	3	5	3	5	2	2	3	3	4
sp|O00264|PGRC1_HUMAN	sp|O00264|PGRC1_HUMAN	12	12	11	sp%O00264%PGRC1_HUMAN Membrane-associated progesterone receptor component 1 OS=Homo sapiens OX=9606 GN=PGRMC1 PE=1 SV=3	1	12	12	11	10	9	8	10	11	11	3	9	10	10	9	10	7	0	10	9	10	11	9	12	2	9	9	9	9	8	9	1	9	8	9	9	8	10	2	10	9	10	9	9
sp|O00273|DFFA_HUMAN	sp|O00273|DFFA_HUMAN	2	2	2	sp%O00273%DFFA_HUMAN DNA fragmentation factor subunit alpha OS=Homo sapiens OX=9606 GN=DFFA PE=1 SV=1	1	2	2	2	0	0	1	0	1	1	0	1	1	1	0	0	1	1	0	0	0	1	0	1	1	0	1	1	1	0	0	1	1	1	1	1	0	0	1	0	0	0	1	1
sp|O00291|HIP1_HUMAN	sp|O00291|HIP1_HUMAN	15	14	14	sp%O00291%HIP1_HUMAN Huntingtin-interacting protein 1 OS=Homo sapiens OX=9606 GN=HIP1 PE=1 SV=5	1	15	14	14	5	5	3	5	2	2	2	6	4	8	8	3	5	1	5	5	6	5	6	3	0	5	9	5	8	7	4	2	8	5	7	10	6	7	2	6	4	6	8	4
sp|O00299|CLIC1_HUMAN	sp|O00299|CLIC1_HUMAN	14	14	14	sp%O00299%CLIC1_HUMAN Chloride intracellular channel protein 1 OS=Homo sapiens OX=9606 GN=CLIC1 PE=1 SV=4	1	14	14	14	0	1	0	2	2	1	9	3	3	2	5	5	3	8	2	4	4	5	3	2	8	1	2	3	3	6	3	6	1	1	2	5	2	4	9	2	4	2	6	8
sp|O00303|EIF3F_HUMAN	sp|O00303|EIF3F_HUMAN	7	7	7	sp%O00303%EIF3F_HUMAN Eukaryotic translation initiation factor 3 subunit F OS=Homo sapiens OX=9606 GN=EIF3F PE=1 SV=1	1	7	7	7	4	4	4	4	4	4	6	4	5	4	4	3	3	1	4	4	5	4	2	5	3	5	5	4	4	5	4	2	4	5	5	5	4	6	3	4	6	5	6	4
sp|O00305|CACB4_HUMAN;sp|Q08289|CACB2_HUMAN	sp|O00305|CACB4_HUMAN	5;2	5;2	3;0	sp%O00305%CACB4_HUMAN Voltage-dependent L-type calcium channel subunit beta-4 OS=Homo sapiens OX=9606 GN=CACNB4 PE=1 SV=2	2	5	5	3	4	3	4	4	1	1	0	2	4	3	3	2	3	0	3	4	3	2	2	2	1	2	2	3	2	3	1	0	1	1	2	1	3	3	0	2	3	2	2	2
sp|O00330|ODPX_HUMAN	sp|O00330|ODPX_HUMAN	12	12	12	sp%O00330%ODPX_HUMAN Pyruvate dehydrogenase protein X component, mitochondrial OS=Homo sapiens OX=9606 GN=PDHX PE=1 SV=3	1	12	12	12	9	9	10	8	5	9	1	7	8	8	6	3	6	1	8	9	8	9	3	8	3	4	8	8	5	5	2	1	5	9	9	7	7	8	2	7	7	8	6	5
sp|O00399|DCTN6_HUMAN	sp|O00399|DCTN6_HUMAN	2	2	2	sp%O00399%DCTN6_HUMAN Dynactin subunit 6 OS=Homo sapiens OX=9606 GN=DCTN6 PE=1 SV=1	1	2	2	2	1	1	1	1	1	1	1	1	1	1	1	1	1	1	1	1	1	1	0	1	1	1	1	1	1	1	0	1	1	1	1	1	1	1	1	1	1	1	2	2
sp|O00400|ACATN_HUMAN	sp|O00400|ACATN_HUMAN	2	2	2	sp%O00400%ACATN_HUMAN Acetyl-coenzyme A transporter 1 OS=Homo sapiens OX=9606 GN=SLC33A1 PE=1 SV=1	1	2	2	2	0	0	0	2	0	0	0	2	0	1	0	1	0	0	0	1	0	2	0	0	0	1	1	1	2	0	1	1	1	1	2	1	0	0	0	0	0	0	2	1
sp|O00401|WASL_HUMAN	sp|O00401|WASL_HUMAN	14	14	14	sp%O00401%WASL_HUMAN Neural Wiskott-Aldrich syndrome protein OS=Homo sapiens OX=9606 GN=WASL PE=1 SV=2	1	14	14	14	7	5	6	7	5	6	6	6	5	6	7	7	9	4	7	6	7	8	6	8	6	5	4	9	5	7	7	7	6	5	7	7	9	8	8	6	6	7	7	6
sp|O00408|PDE2A_HUMAN	sp|O00408|PDE2A_HUMAN	25	25	25	sp%O00408%PDE2A_HUMAN cGMP-dependent 3,5-cyclic phosphodiesterase OS=Homo sapiens OX=9606 GN=PDE2A PE=1 SV=1	1	25	25	25	15	19	16	17	13	13	6	15	18	16	16	11	7	1	17	17	19	15	14	18	5	13	12	13	13	13	11	2	14	18	11	10	10	6	1	14	17	15	12	10
sp|O00410|IPO5_HUMAN	sp|O00410|IPO5_HUMAN	42	42	40	sp%O00410%IPO5_HUMAN Importin-5 OS=Homo sapiens OX=9606 GN=IPO5 PE=1 SV=4	1	42	42	40	20	19	18	25	19	18	35	30	27	23	28	23	21	26	19	19	23	25	18	17	37	28	26	26	23	28	26	26	25	22	23	24	19	20	35	25	26	26	31	26
sp|O00411|RPOM_HUMAN	sp|O00411|RPOM_HUMAN	2	2	2	sp%O00411%RPOM_HUMAN DNA-directed RNA polymerase, mitochondrial OS=Homo sapiens OX=9606 GN=POLRMT PE=1 SV=2	1	2	2	2	0	1	1	1	0	0	0	1	0	0	1	0	0	0	0	0	0	0	1	0	0	0	0	1	0	0	0	0	0	0	0	0	0	0	0	1	0	1	0	0
sp|O00429|DNM1L_HUMAN	sp|O00429|DNM1L_HUMAN	48	48	48	sp%O00429%DNM1L_HUMAN Dynamin-1-like protein OS=Homo sapiens OX=9606 GN=DNM1L PE=1 SV=2	1	48	48	48	28	30	31	32	33	29	39	38	36	35	30	36	29	9	27	32	35	32	31	32	36	35	35	34	33	35	32	10	30	31	35	33	34	33	34	38	37	34	38	40
sp|O00442|RTCA_HUMAN	sp|O00442|RTCA_HUMAN	12	12	12	sp%O00442%RTCA_HUMAN RNA 3-terminal phosphate cyclase OS=Homo sapiens OX=9606 GN=RTCA PE=1 SV=1	1	12	12	12	7	5	6	7	6	5	0	7	6	6	8	4	4	0	8	9	5	5	5	5	1	7	7	5	4	8	5	1	5	5	6	8	4	5	0	8	8	8	9	5
sp|O00443|P3C2A_HUMAN	sp|O00443|P3C2A_HUMAN	2	2	2	sp%O00443%P3C2A_HUMAN Phosphatidylinositol 4-phosphate 3-kinase C2 domain-containing subunit alpha OS=Homo sapiens OX=9606 GN=PIK3C2A PE=1 SV=2	1	2	2	2	0	0	0	0	0	1	0	0	0	0	0	1	1	0	1	1	1	0	1	0	0	0	0	1	1	1	0	0	1	0	0	1	1	0	0	0	0	1	2	0
sp|O00445|SYT5_HUMAN	sp|O00445|SYT5_HUMAN	5	2	2	sp%O00445%SYT5_HUMAN Synaptotagmin-5 OS=Homo sapiens OX=9606 GN=SYT5 PE=1 SV=2	1	5	2	2	5	4	5	5	4	4	1	4	4	4	4	5	4	1	4	5	4	5	4	5	1	4	4	4	4	3	4	2	4	4	4	4	4	5	0	5	5	3	4	5
sp|O00451|GFRA2_HUMAN	sp|O00451|GFRA2_HUMAN	2	2	2	sp%O00451%GFRA2_HUMAN GDNF family receptor alpha-2 OS=Homo sapiens OX=9606 GN=GFRA2 PE=1 SV=2	1	2	2	2	1	2	2	2	0	1	0	0	1	1	2	1	2	2	1	2	2	2	1	1	1	0	0	1	0	0	0	0	0	1	1	2	1	2	1	0	2	0	1	2
sp|O00468|AGRIN_HUMAN	sp|O00468|AGRIN_HUMAN	12	12	12	sp%O00468%AGRIN_HUMAN Agrin OS=Homo sapiens OX=9606 GN=AGRN PE=1 SV=6	1	12	12	12	10	0	4	1	0	3	5	7	1	2	1	2	6	4	11	2	1	1	1	1	3	7	1	2	0	2	2	3	5	2	0	1	0	1	3	9	2	3	1	3
sp|O00471|EXOC5_HUMAN	sp|O00471|EXOC5_HUMAN	9	9	9	sp%O00471%EXOC5_HUMAN Exocyst complex component 5 OS=Homo sapiens OX=9606 GN=EXOC5 PE=1 SV=1	1	9	9	9	3	4	3	6	2	3	0	5	3	5	5	5	3	0	3	6	6	6	4	3	0	4	5	4	5	3	2	0	3	5	3	4	4	2	0	4	5	6	3	4
sp|O00478|BT3A3_HUMAN;sp|P78410|BT3A2_HUMAN;sp|O00481|BT3A1_HUMAN	sp|O00478|BT3A3_HUMAN	6;1;1	6;1;1	6;1;1	sp%O00478%BT3A3_HUMAN Butyrophilin subfamily 3 member A3 OS=Homo sapiens OX=9606 GN=BTN3A3 PE=1 SV=1	3	6	6	6	2	2	1	4	1	1	1	4	4	2	5	2	3	0	2	2	4	2	1	3	0	2	2	1	2	3	1	0	1	1	2	2	2	1	0	1	3	1	6	2
sp|O00483|NDUA4_HUMAN	sp|O00483|NDUA4_HUMAN	8	8	8	sp%O00483%NDUA4_HUMAN Cytochrome c oxidase subunit NDUFA4 OS=Homo sapiens OX=9606 GN=NDUFA4 PE=1 SV=1	1	8	8	8	4	7	6	4	1	1	0	5	5	6	4	4	2	1	4	7	7	4	3	2	0	2	6	5	2	3	1	1	5	5	5	3	3	2	0	3	6	3	4	5
sp|O00487|PSDE_HUMAN	sp|O00487|PSDE_HUMAN	9	9	9	sp%O00487%PSDE_HUMAN 26S proteasome non-ATPase regulatory subunit 14 OS=Homo sapiens OX=9606 GN=PSMD14 PE=1 SV=1	1	9	9	9	5	6	6	6	7	6	4	7	7	6	5	7	6	2	6	5	5	6	4	6	5	6	7	7	7	6	7	3	6	7	7	6	7	8	3	8	8	7	8	8
sp|O00499|BIN1_HUMAN;sp|Q9UBW5|BIN2_HUMAN	sp|O00499|BIN1_HUMAN	25;2	23;0	23;0	sp%O00499%BIN1_HUMAN Myc box-dependent-interacting protein 1 OS=Homo sapiens OX=9606 GN=BIN1 PE=1 SV=1	2	25	23	23	21	21	21	20	22	22	25	20	18	19	20	22	22	22	20	20	21	20	22	22	22	20	20	18	20	22	23	21	21	22	21	19	23	22	24	21	21	22	20	22
sp|O00505|IMA4_HUMAN	sp|O00505|IMA4_HUMAN	11	11	10	sp%O00505%IMA4_HUMAN Importin subunit alpha-4 OS=Homo sapiens OX=9606 GN=KPNA3 PE=1 SV=2	1	11	11	10	8	8	7	8	4	3	8	10	9	8	9	5	3	2	8	9	7	4	3	3	5	6	8	6	4	6	3	2	5	6	4	6	7	3	4	9	8	8	8	7
sp|O00507|USP9Y_HUMAN	sp|O00507|USP9Y_HUMAN	11	2	2	sp%O00507%USP9Y_HUMAN Probable ubiquitin carboxyl-terminal hydrolase FAF-Y OS=Homo sapiens OX=9606 GN=USP9Y PE=2 SV=2	1	11	2	2	6	6	5	6	5	5	4	5	6	6	5	5	1	0	6	6	6	4	5	4	2	7	6	4	5	5	3	0	6	5	4	6	3	6	1	7	7	8	7	4
sp|O00519|FAAH1_HUMAN	sp|O00519|FAAH1_HUMAN	9	9	9	sp%O00519%FAAH1_HUMAN Fatty-acid amide hydrolase 1 OS=Homo sapiens OX=9606 GN=FAAH PE=1 SV=2	1	9	9	9	4	3	3	5	4	3	0	4	4	4	4	4	4	0	4	4	4	3	3	3	0	4	6	4	3	4	3	0	2	4	4	5	4	4	0	5	6	4	6	4
sp|O00533|NCHL1_HUMAN	sp|O00533|NCHL1_HUMAN	25	25	25	sp%O00533%NCHL1_HUMAN Neural cell adhesion molecule L1-like protein OS=Homo sapiens OX=9606 GN=CHL1 PE=1 SV=4	1	25	25	25	3	8	6	9	9	9	19	6	11	10	14	15	16	23	10	9	11	13	12	12	16	6	11	11	8	12	10	14	4	7	10	6	11	9	16	5	12	10	10	8
sp|O00534|VMA5A_HUMAN	sp|O00534|VMA5A_HUMAN	2	2	2	sp%O00534%VMA5A_HUMAN von Willebrand factor A domain-containing protein 5A OS=Homo sapiens OX=9606 GN=VWA5A PE=2 SV=2	1	2	2	2	0	0	0	0	1	0	0	0	0	0	0	1	1	0	0	0	0	0	0	0	0	0	0	1	0	1	0	0	0	0	0	0	0	0	0	0	0	0	0	1
sp|O00555|CAC1A_HUMAN	sp|O00555|CAC1A_HUMAN	2	1	1	sp%O00555%CAC1A_HUMAN Voltage-dependent P/Q-type calcium channel subunit alpha-1A OS=Homo sapiens OX=9606 GN=CACNA1A PE=1 SV=3	1	2	1	1	1	1	1	1	2	2	1	0	0	0	0	0	1	1	1	1	0	2	0	1	0	1	1	1	0	0	0	0	1	0	0	0	0	1	0	0	1	0	0	0
sp|O00560|SDCB1_HUMAN	sp|O00560|SDCB1_HUMAN	11	11	11	sp%O00560%SDCB1_HUMAN Syntenin-1 OS=Homo sapiens OX=9606 GN=SDCBP PE=1 SV=1	1	11	11	11	7	7	6	8	6	8	0	6	6	5	5	7	7	1	7	6	6	8	5	8	0	5	5	5	5	8	6	0	4	5	5	4	7	8	0	7	7	4	6	7
sp|O00562|PITM1_HUMAN	sp|O00562|PITM1_HUMAN	2	2	2	sp%O00562%PITM1_HUMAN Membrane-associated phosphatidylinositol transfer protein 1 OS=Homo sapiens OX=9606 GN=PITPNM1 PE=1 SV=4	1	2	2	2	1	1	0	1	0	0	0	1	1	1	0	1	0	0	1	1	2	1	1	1	1	1	1	1	1	1	1	0	1	1	1	1	1	0	0	1	1	1	1	1
sp|O00567|NOP56_HUMAN	sp|O00567|NOP56_HUMAN	7	7	7	sp%O00567%NOP56_HUMAN Nucleolar protein 56 OS=Homo sapiens OX=9606 GN=NOP56 PE=1 SV=4	1	7	7	7	5	1	1	2	1	0	0	6	1	1	1	0	0	0	6	1	1	1	0	0	0	5	0	0	0	1	0	1	3	0	0	1	1	0	0	4	1	1	1	0
sp|O00571|DDX3X_HUMAN	sp|O00571|DDX3X_HUMAN	15	14	3	sp%O00571%DDX3X_HUMAN ATP-dependent RNA helicase DDX3X OS=Homo sapiens OX=9606 GN=DDX3X PE=1 SV=3	1	15	14	3	14	12	12	14	12	12	3	13	12	11	12	9	10	2	13	12	10	12	8	11	2	10	12	11	10	9	8	1	10	9	12	12	11	10	0	10	15	12	12	12
sp|O00584|RNT2_HUMAN	sp|O00584|RNT2_HUMAN	4	4	4	sp%O00584%RNT2_HUMAN Ribonuclease T2 OS=Homo sapiens OX=9606 GN=RNASET2 PE=1 SV=2	1	4	4	4	1	1	1	2	1	2	3	1	2	1	2	1	2	4	1	1	2	2	2	1	2	1	2	0	1	1	1	2	1	1	1	1	1	1	4	1	1	1	1	0
sp|O00625|PIR_HUMAN	sp|O00625|PIR_HUMAN	6	6	6	sp%O00625%PIR_HUMAN Pirin OS=Homo sapiens OX=9606 GN=PIR PE=1 SV=1	1	6	6	6	1	1	1	2	1	1	4	1	1	1	1	1	2	3	1	2	2	1	1	1	4	1	2	3	1	2	1	3	1	2	2	1	2	3	3	1	1	1	2	3
sp|O00629|IMA3_HUMAN	sp|O00629|IMA3_HUMAN	6	5	5	sp%O00629%IMA3_HUMAN Importin subunit alpha-3 OS=Homo sapiens OX=9606 GN=KPNA4 PE=1 SV=1	1	6	5	5	5	5	3	4	4	3	4	4	4	5	5	3	4	1	4	4	4	4	3	3	3	4	4	5	5	3	3	3	5	5	5	4	2	3	2	5	5	5	3	3
sp|O00743|PPP6_HUMAN	sp|O00743|PPP6_HUMAN	4	4	4	sp%O00743%PPP6_HUMAN Serine/threonine-protein phosphatase 6 catalytic subunit OS=Homo sapiens OX=9606 GN=PPP6C PE=1 SV=1	1	4	4	4	3	2	2	3	2	1	2	3	3	4	3	4	1	1	4	3	2	1	2	3	1	2	2	3	3	3	2	2	3	1	1	3	3	2	1	3	2	2	3	3
sp|O00764|PDXK_HUMAN	sp|O00764|PDXK_HUMAN	20	20	20	sp%O00764%PDXK_HUMAN Pyridoxal kinase OS=Homo sapiens OX=9606 GN=PDXK PE=1 SV=1	1	20	20	20	15	17	15	13	15	11	14	15	17	15	16	13	11	2	18	18	17	13	15	17	14	16	14	15	15	16	12	4	14	14	15	16	16	12	7	16	16	18	15	17
sp|O14490|DLGP1_HUMAN	sp|O14490|DLGP1_HUMAN	7	7	7	sp%O14490%DLGP1_HUMAN Disks large-associated protein 1 OS=Homo sapiens OX=9606 GN=DLGAP1 PE=1 SV=1	1	7	7	7	4	7	6	4	2	3	2	5	5	6	2	1	1	0	5	6	7	4	2	1	0	3	6	5	1	1	0	0	2	3	4	0	1	1	0	2	5	5	0	0
sp|O14494|PLPP1_HUMAN	sp|O14494|PLPP1_HUMAN	2	2	2	sp%O14494%PLPP1_HUMAN Phospholipid phosphatase 1 OS=Homo sapiens OX=9606 GN=PLPP1 PE=1 SV=1	1	2	2	2	0	0	0	0	0	0	0	0	0	0	0	0	0	0	0	0	0	0	1	1	0	0	0	0	1	0	0	0	0	0	0	1	0	0	0	0	0	0	0	0
sp|O14495|PLPP3_HUMAN	sp|O14495|PLPP3_HUMAN	8	8	8	sp%O14495%PLPP3_HUMAN Phospholipid phosphatase 3 OS=Homo sapiens OX=9606 GN=PLPP3 PE=1 SV=1	1	8	8	8	4	3	4	6	8	5	0	3	5	4	6	7	5	0	5	6	6	5	7	7	1	5	4	6	6	8	7	2	5	5	5	6	7	7	1	4	6	6	6	8
sp|O14498|ISLR_HUMAN	sp|O14498|ISLR_HUMAN	2	2	2	sp%O14498%ISLR_HUMAN Immunoglobulin superfamily containing leucine-rich repeat protein OS=Homo sapiens OX=9606 GN=ISLR PE=2 SV=1	1	2	2	2	0	0	0	1	1	0	0	0	2	1	0	1	2	0	1	2	2	1	2	0	1	1	0	1	1	1	1	0	0	1	1	0	1	0	0	0	0	1	0	0
sp|O14514|AGRB1_HUMAN	sp|O14514|AGRB1_HUMAN	1	1	1	sp%O14514%AGRB1_HUMAN Adhesion G protein-coupled receptor B1 OS=Homo sapiens OX=9606 GN=ADGRB1 PE=1 SV=2	1	1	1	1	0	0	0	0	0	0	0	0	0	0	0	0	0	0	0	1	1	0	0	0	0	0	1	0	0	0	0	0	1	1	1	0	0	0	0	0	1	1	1	0
sp|O14521|DHSD_HUMAN	sp|O14521|DHSD_HUMAN	3	3	3	sp%O14521%DHSD_HUMAN Succinate dehydrogenase [ubiquinone] cytochrome b small subunit, mitochondrial OS=Homo sapiens OX=9606 GN=SDHD PE=1 SV=1	1	3	3	3	1	1	2	2	1	0	0	0	1	1	1	0	0	0	1	2	2	2	1	1	0	1	2	2	1	1	0	0	1	1	2	1	1	1	0	0	2	2	2	1
sp|O14523|C2C2L_HUMAN	sp|O14523|C2C2L_HUMAN	6	6	6	sp%O14523%C2C2L_HUMAN Phospholipid transfer protein C2CD2L OS=Homo sapiens OX=9606 GN=C2CD2L PE=1 SV=3	1	6	6	6	4	1	2	3	2	2	0	1	2	2	2	2	1	1	3	2	2	2	1	4	0	4	2	2	3	3	3	0	2	4	4	3	3	4	0	4	3	2	2	2
sp|O14525|ASTN1_HUMAN	sp|O14525|ASTN1_HUMAN	7	7	7	sp%O14525%ASTN1_HUMAN Astrotactin-1 OS=Homo sapiens OX=9606 GN=ASTN1 PE=2 SV=3	1	7	7	7	2	4	2	3	3	3	3	2	4	3	1	2	2	1	1	2	2	1	4	3	2	1	2	3	1	4	3	1	2	3	3	1	3	2	3	2	3	1	3	3
sp|O14531|DPYL4_HUMAN	sp|O14531|DPYL4_HUMAN	22	22	22	sp%O14531%DPYL4_HUMAN Dihydropyrimidinase-related protein 4 OS=Homo sapiens OX=9606 GN=DPYSL4 PE=1 SV=2	1	22	22	22	12	16	16	18	12	14	19	19	17	17	17	20	16	17	15	17	17	17	14	17	18	11	11	13	10	15	11	13	11	10	14	17	13	14	17	8	11	16	10	9
sp|O14548|COX7R_HUMAN	sp|O14548|COX7R_HUMAN	5	5	5	sp%O14548%COX7R_HUMAN Cytochrome c oxidase subunit 7A-related protein, mitochondrial OS=Homo sapiens OX=9606 GN=COX7A2L PE=1 SV=2	1	5	5	5	4	5	5	5	2	3	0	5	5	5	5	3	2	0	4	5	5	5	2	1	1	4	4	5	3	5	3	1	3	5	5	4	3	2	0	3	5	5	5	5
sp|O14556|G3PT_HUMAN	sp|O14556|G3PT_HUMAN	2	1	1	sp%O14556%G3PT_HUMAN Glyceraldehyde-3-phosphate dehydrogenase, testis-specific OS=Homo sapiens OX=9606 GN=GAPDHS PE=1 SV=2	1	2	1	1	1	1	1	1	1	1	1	2	2	1	2	1	2	1	1	1	2	2	2	2	1	1	1	1	2	1	2	2	2	2	1	1	1	1	1	1	1	2	1	1
sp|O14558|HSPB6_HUMAN	sp|O14558|HSPB6_HUMAN	7	7	7	sp%O14558%HSPB6_HUMAN Heat shock protein beta-6 OS=Homo sapiens OX=9606 GN=HSPB6 PE=1 SV=2	1	7	7	7	5	5	4	7	4	6	2	6	6	6	6	5	5	3	6	3	4	4	5	5	4	6	4	4	4	6	5	5	3	3	3	6	5	6	3	5	4	6	6	5
sp|O14561|ACPM_HUMAN	sp|O14561|ACPM_HUMAN	7	7	7	sp%O14561%ACPM_HUMAN Acyl carrier protein, mitochondrial OS=Homo sapiens OX=9606 GN=NDUFAB1 PE=1 SV=3	1	7	7	7	7	6	7	5	4	2	2	6	6	7	5	4	3	2	6	7	6	6	6	5	5	6	7	6	6	3	4	2	6	7	6	5	6	4	4	6	7	6	5	4
sp|O14576|DC1I1_HUMAN	sp|O14576|DC1I1_HUMAN	17	17	17	sp%O14576%DC1I1_HUMAN Cytoplasmic dynein 1 intermediate chain 1 OS=Homo sapiens OX=9606 GN=DYNC1I1 PE=1 SV=2	1	17	17	17	11	8	7	8	11	10	3	9	9	10	7	8	7	5	10	11	10	10	10	9	4	9	7	8	6	10	7	3	8	9	8	9	6	9	4	10	8	8	6	10
sp|O14578|CTRO_HUMAN	sp|O14578|CTRO_HUMAN	20	20	20	sp%O14578%CTRO_HUMAN Citron Rho-interacting kinase OS=Homo sapiens OX=9606 GN=CIT PE=1 SV=2	1	20	20	20	10	12	9	5	0	2	3	9	9	8	3	2	1	0	8	10	12	6	0	0	2	4	11	7	2	3	2	1	5	4	7	2	2	1	0	8	11	8	3	1
sp|O14579|COPE_HUMAN	sp|O14579|COPE_HUMAN	4	4	4	sp%O14579%COPE_HUMAN Coatomer subunit epsilon OS=Homo sapiens OX=9606 GN=COPE PE=1 SV=3	1	4	4	4	1	3	2	3	1	1	2	3	4	3	3	3	0	0	2	3	2	1	2	2	2	2	2	2	2	2	2	0	2	2	2	3	2	3	1	1	2	3	2	2
sp|O14594|NCAN_HUMAN	sp|O14594|NCAN_HUMAN	29	28	28	sp%O14594%NCAN_HUMAN Neurocan core protein OS=Homo sapiens OX=9606 GN=NCAN PE=1 SV=3	1	29	28	28	18	18	22	21	19	20	27	21	18	16	20	20	24	26	18	19	19	20	23	20	26	14	18	16	17	18	19	24	17	17	20	16	18	18	24	15	14	14	15	19
sp|O14613|BORG1_HUMAN	sp|O14613|BORG1_HUMAN	2	2	2	sp%O14613%BORG1_HUMAN Cdc42 effector protein 2 OS=Homo sapiens OX=9606 GN=CDC42EP2 PE=1 SV=1	1	2	2	2	2	1	1	0	0	0	0	1	1	2	0	1	0	0	1	1	1	1	1	0	0	1	2	2	1	2	1	0	1	1	2	2	1	1	0	0	0	0	0	0
sp|O14617|AP3D1_HUMAN	sp|O14617|AP3D1_HUMAN	35	35	35	sp%O14617%AP3D1_HUMAN AP-3 complex subunit delta-1 OS=Homo sapiens OX=9606 GN=AP3D1 PE=1 SV=1	1	35	35	35	23	25	24	24	25	26	10	24	21	23	24	24	20	6	22	23	26	23	21	26	11	21	22	22	19	22	17	4	24	23	24	24	25	23	5	23	24	24	23	21
sp|O14618|CCS_HUMAN	sp|O14618|CCS_HUMAN	2	2	2	sp%O14618%CCS_HUMAN Copper chaperone for superoxide dismutase OS=Homo sapiens OX=9606 GN=CCS PE=1 SV=1	1	2	2	2	1	0	1	2	1	0	2	1	0	1	2	0	1	1	1	0	0	2	1	1	2	0	1	2	0	1	1	0	0	0	0	1	1	1	1	0	1	0	0	1
sp|O14639|ABLM1_HUMAN	sp|O14639|ABLM1_HUMAN	17	17	17	sp%O14639%ABLM1_HUMAN Actin-binding LIM protein 1 OS=Homo sapiens OX=9606 GN=ABLIM1 PE=1 SV=3	1	17	17	17	5	5	5	5	2	4	4	7	4	5	4	8	5	5	11	9	8	8	5	5	6	9	6	10	5	5	3	1	3	7	6	5	4	2	3	9	7	7	3	5
sp|O14653|GOSR2_HUMAN	sp|O14653|GOSR2_HUMAN	2	2	2	sp%O14653%GOSR2_HUMAN Golgi SNAP receptor complex member 2 OS=Homo sapiens OX=9606 GN=GOSR2 PE=1 SV=2	1	2	2	2	1	1	1	1	1	1	0	1	1	1	2	1	1	0	2	2	2	1	2	1	0	2	1	2	1	1	2	0	2	1	1	2	1	1	0	1	0	1	1	1
sp|O14656|TOR1A_HUMAN	sp|O14656|TOR1A_HUMAN	1	1	1	sp%O14656%TOR1A_HUMAN Torsin-1A OS=Homo sapiens OX=9606 GN=TOR1A PE=1 SV=1	1	1	1	1	1	1	1	1	1	1	0	1	1	1	1	1	1	0	1	1	1	1	1	1	0	1	1	1	1	1	1	0	1	1	1	1	1	1	0	1	1	1	1	1
sp|O14662|STX16_HUMAN	sp|O14662|STX16_HUMAN	4	4	4	sp%O14662%STX16_HUMAN Syntaxin-16 OS=Homo sapiens OX=9606 GN=STX16 PE=1 SV=3	1	4	4	4	3	2	2	3	2	2	1	1	2	2	1	1	1	0	1	1	2	1	1	3	0	2	1	3	1	1	1	0	1	1	3	2	1	2	0	2	3	2	1	3
sp|O14672|ADA10_HUMAN	sp|O14672|ADA10_HUMAN	13	13	13	sp%O14672%ADA10_HUMAN Disintegrin and metalloproteinase domain-containing protein 10 OS=Homo sapiens OX=9606 GN=ADAM10 PE=1 SV=1	1	13	13	13	5	3	5	4	6	5	0	5	6	9	6	9	12	6	3	3	6	4	3	9	1	4	7	6	8	8	9	1	5	7	9	7	7	9	2	4	6	9	9	10
sp|O14733|MP2K7_HUMAN	sp|O14733|MP2K7_HUMAN	3	3	3	sp%O14733%MP2K7_HUMAN Dual specificity mitogen-activated protein kinase kinase 7 OS=Homo sapiens OX=9606 GN=MAP2K7 PE=1 SV=2	1	3	3	3	2	2	1	1	1	1	0	1	1	2	1	1	1	0	2	1	1	1	1	1	0	1	2	2	1	0	0	0	2	2	1	2	1	1	0	1	0	1	1	1
sp|O14734|ACOT8_HUMAN	sp|O14734|ACOT8_HUMAN	5	5	5	sp%O14734%ACOT8_HUMAN Acyl-coenzyme A thioesterase 8 OS=Homo sapiens OX=9606 GN=ACOT8 PE=1 SV=1	1	5	5	5	2	3	3	3	3	1	0	2	3	3	3	2	0	0	2	2	3	3	2	2	0	3	2	3	3	3	2	0	1	2	4	3	1	2	0	2	3	3	3	3
sp|O14735|CDIPT_HUMAN	sp|O14735|CDIPT_HUMAN	5	5	5	sp%O14735%CDIPT_HUMAN CDP-diacylglycerol--inositol 3-phosphatidyltransferase OS=Homo sapiens OX=9606 GN=CDIPT PE=1 SV=1	1	5	5	5	3	4	3	4	3	2	1	4	3	3	3	3	3	0	4	4	3	5	4	4	0	4	5	5	4	4	4	1	4	4	4	3	4	2	0	3	4	4	4	2
sp|O14737|PDCD5_HUMAN	sp|O14737|PDCD5_HUMAN	5	5	5	sp%O14737%PDCD5_HUMAN Programmed cell death protein 5 OS=Homo sapiens OX=9606 GN=PDCD5 PE=1 SV=3	1	5	5	5	2	3	3	2	3	1	4	3	2	4	3	4	4	4	2	3	2	3	2	4	5	3	3	4	2	3	2	4	2	5	3	4	4	3	5	2	3	4	3	4
sp|O14744|ANM5_HUMAN	sp|O14744|ANM5_HUMAN	5	5	5	sp%O14744%ANM5_HUMAN Protein arginine N-methyltransferase 5 OS=Homo sapiens OX=9606 GN=PRMT5 PE=1 SV=4	1	5	5	5	1	1	1	1	2	3	3	1	2	1	2	1	3	4	1	1	2	2	0	3	3	3	2	4	2	3	2	2	2	2	3	2	2	3	2	2	2	1	3	2
sp|O14745|NHRF1_HUMAN	sp|O14745|NHRF1_HUMAN	14	14	14	sp%O14745%NHRF1_HUMAN Na(+)/H(+) exchange regulatory cofactor NHE-RF1 OS=Homo sapiens OX=9606 GN=SLC9A3R1 PE=1 SV=4	1	14	14	14	10	9	7	9	9	11	8	5	6	6	9	9	11	10	7	9	9	11	9	12	7	5	7	7	10	10	11	10	4	8	9	12	11	13	11	5	7	7	10	11
sp|O14772|FPGT_HUMAN	sp|O14772|FPGT_HUMAN	3	3	3	sp%O14772%FPGT_HUMAN Fucose-1-phosphate guanylyltransferase OS=Homo sapiens OX=9606 GN=FPGT PE=1 SV=3	1	3	3	3	1	1	1	1	2	0	3	1	1	1	2	3	1	2	1	1	1	1	0	1	2	1	1	2	0	1	1	2	1	1	0	1	1	0	3	2	1	1	1	1
sp|O14773|TPP1_HUMAN	sp|O14773|TPP1_HUMAN	7	7	7	sp%O14773%TPP1_HUMAN Tripeptidyl-peptidase 1 OS=Homo sapiens OX=9606 GN=TPP1 PE=1 SV=2	1	7	7	7	6	6	6	6	7	6	7	6	6	6	6	6	6	6	6	6	6	6	6	6	6	6	6	6	7	6	6	6	5	6	6	6	6	6	6	6	7	6	6	6
sp|O14775|GNB5_HUMAN	sp|O14775|GNB5_HUMAN	9	9	9	sp%O14775%GNB5_HUMAN Guanine nucleotide-binding protein subunit beta-5 OS=Homo sapiens OX=9606 GN=GNB5 PE=1 SV=2	1	9	9	9	8	9	7	8	8	6	7	8	7	7	8	7	7	4	7	7	8	8	6	8	3	6	4	6	5	6	3	1	5	7	6	7	7	7	4	8	7	8	6	7
sp|O14776|TCRG1_HUMAN	sp|O14776|TCRG1_HUMAN	2	2	2	sp%O14776%TCRG1_HUMAN Transcription elongation regulator 1 OS=Homo sapiens OX=9606 GN=TCERG1 PE=1 SV=2	1	2	2	2	1	0	0	0	0	1	0	0	0	0	0	0	0	0	2	0	0	0	0	1	0	1	1	0	0	0	0	0	1	0	0	0	0	0	0	0	0	0	0	0
sp|O14787|TNPO2_HUMAN	sp|O14787|TNPO2_HUMAN	17	17	13	sp%O14787%TNPO2_HUMAN Transportin-2 OS=Homo sapiens OX=9606 GN=TNPO2 PE=1 SV=3	1	17	17	13	11	13	11	11	11	7	6	9	9	9	7	12	9	1	12	12	10	10	9	5	4	9	9	11	8	8	9	1	11	10	12	13	9	10	1	11	14	10	12	7
sp|O14807|RASM_HUMAN	sp|O14807|RASM_HUMAN	7	7	7	sp%O14807%RASM_HUMAN Ras-related protein M-Ras OS=Homo sapiens OX=9606 GN=MRAS PE=1 SV=2	1	7	7	7	5	4	5	5	3	5	2	5	4	5	6	5	6	0	5	6	5	4	5	5	2	3	4	5	4	5	4	1	4	4	5	4	5	6	1	4	5	4	5	6
sp|O14810|CPLX1_HUMAN	sp|O14810|CPLX1_HUMAN	5	5	5	sp%O14810%CPLX1_HUMAN Complexin-1 OS=Homo sapiens OX=9606 GN=CPLX1 PE=1 SV=1	1	5	5	5	5	5	5	5	5	5	5	5	4	4	5	4	5	5	5	5	5	5	3	5	5	1	4	5	4	3	5	5	4	5	5	5	5	3	5	4	5	5	5	4
sp|O14818|PSA7_HUMAN;sp|Q8TAA3|PSMA8_HUMAN	sp|O14818|PSA7_HUMAN	14;5	14;5	14;5	sp%O14818%PSA7_HUMAN Proteasome subunit alpha type-7 OS=Homo sapiens OX=9606 GN=PSMA7 PE=1 SV=1	2	14	14	14	6	8	8	6	6	9	12	6	10	8	10	11	9	11	3	6	9	7	10	12	12	3	4	6	5	10	11	11	6	8	10	10	8	12	12	4	7	11	8	10
sp|O14827|RGRF2_HUMAN	sp|O14827|RGRF2_HUMAN	8	8	8	sp%O14827%RGRF2_HUMAN Ras-specific guanine nucleotide-releasing factor 2 OS=Homo sapiens OX=9606 GN=RASGRF2 PE=1 SV=2	1	8	8	8	6	6	5	5	3	1	1	5	6	5	3	5	2	0	6	7	5	4	5	3	1	6	6	3	3	5	3	0	3	5	4	4	3	3	0	3	7	2	4	3
sp|O14828|SCAM3_HUMAN	sp|O14828|SCAM3_HUMAN	6	6	6	sp%O14828%SCAM3_HUMAN Secretory carrier-associated membrane protein 3 OS=Homo sapiens OX=9606 GN=SCAMP3 PE=1 SV=3	1	6	6	6	2	2	4	3	2	5	1	2	3	3	2	4	3	0	3	4	2	4	4	6	1	3	3	3	2	5	2	0	1	5	5	2	4	4	1	2	4	1	1	4
sp|O14841|OPLA_HUMAN	sp|O14841|OPLA_HUMAN	5	5	5	sp%O14841%OPLA_HUMAN 5-oxoprolinase OS=Homo sapiens OX=9606 GN=OPLAH PE=1 SV=3	1	5	5	5	1	2	1	2	1	2	2	1	1	2	2	2	2	0	2	2	1	2	1	1	2	1	1	2	0	2	1	0	1	2	2	4	3	2	1	0	2	4	2	2
sp|O14874|BCKD_HUMAN	sp|O14874|BCKD_HUMAN	2	2	2	sp%O14874%BCKD_HUMAN [3-methyl-2-oxobutanoate dehydrogenase [lipoamide]] kinase, mitochondrial OS=Homo sapiens OX=9606 GN=BCKDK PE=1 SV=2	1	2	2	2	2	2	1	1	1	0	0	2	2	1	1	1	0	0	1	2	2	1	2	0	0	2	2	1	1	1	1	0	1	2	2	1	0	0	0	1	2	1	2	1
sp|O14879|IFIT3_HUMAN	sp|O14879|IFIT3_HUMAN	1	1	1	sp%O14879%IFIT3_HUMAN Interferon-induced protein with tetratricopeptide repeats 3 OS=Homo sapiens OX=9606 GN=IFIT3 PE=1 SV=1	1	1	1	1	0	0	0	1	0	0	0	1	0	1	1	0	0	0	1	0	0	0	1	1	0	0	1	0	0	0	0	0	0	0	0	0	0	1	0	1	1	0	0	0
sp|O14880|MGST3_HUMAN	sp|O14880|MGST3_HUMAN	10	10	10	sp%O14880%MGST3_HUMAN Microsomal glutathione S-transferase 3 OS=Homo sapiens OX=9606 GN=MGST3 PE=1 SV=1	1	10	10	10	6	7	7	8	5	3	1	8	7	6	6	5	3	1	8	8	7	7	7	6	0	7	8	8	8	7	7	0	8	7	8	10	7	6	1	7	9	10	10	10
sp|O14907|TX1B3_HUMAN	sp|O14907|TX1B3_HUMAN	2	2	2	sp%O14907%TX1B3_HUMAN Tax1-binding protein 3 OS=Homo sapiens OX=9606 GN=TAX1BP3 PE=1 SV=2	1	2	2	2	1	1	1	1	1	1	2	1	2	0	2	2	2	0	1	0	1	1	1	2	0	2	1	1	1	2	2	0	0	1	1	1	2	1	2	1	1	1	2	1
sp|O14908|GIPC1_HUMAN	sp|O14908|GIPC1_HUMAN	4	4	4	sp%O14908%GIPC1_HUMAN PDZ domain-containing protein GIPC1 OS=Homo sapiens OX=9606 GN=GIPC1 PE=1 SV=2	1	4	4	4	2	1	0	1	1	2	0	0	0	0	1	1	1	0	0	3	1	1	1	1	0	1	1	1	2	1	1	0	1	0	2	2	1	0	0	1	0	1	2	2
sp|O14910|LIN7A_HUMAN;sp|Q9HAP6|LIN7B_HUMAN	sp|O14910|LIN7A_HUMAN	7;2	4;1	4;1	sp%O14910%LIN7A_HUMAN Protein lin-7 homolog A OS=Homo sapiens OX=9606 GN=LIN7A PE=1 SV=2	2	7	4	4	6	7	6	7	7	7	2	5	6	7	5	7	6	2	6	7	7	6	5	6	5	6	7	7	5	6	4	2	5	6	7	7	6	6	2	6	7	7	6	6
sp|O14925|TIM23_HUMAN;sp|Q5SRD1|TI23B_HUMAN	sp|O14925|TIM23_HUMAN;sp|Q5SRD1|TI23B_HUMAN	3;2	3;2	3;2	sp%O14925%TIM23_HUMAN Mitochondrial import inner membrane translocase subunit Tim23 OS=Homo sapiens OX=9606 GN=TIMM23 PE=1 SV=1;sp%Q5SRD1%TI23B_HUMAN Putative mitochondrial import inner membrane translocase subunit Tim23B OS=Homo sapiens OX=9606 GN=TIMM23B	2	3	3	3	1	1	2	1	0	0	1	0	1	1	1	1	1	2	1	2	1	1	0	1	2	0	1	1	0	1	1	0	0	0	1	0	1	1	0	0	1	0	1	0
sp|O14936|CSKP_HUMAN	sp|O14936|CSKP_HUMAN	16	16	16	sp%O14936%CSKP_HUMAN Peripheral plasma membrane protein CASK OS=Homo sapiens OX=9606 GN=CASK PE=1 SV=3	1	16	16	16	6	9	9	8	4	6	5	7	6	7	6	8	6	1	7	10	6	7	2	5	2	5	7	9	8	7	6	2	7	8	10	8	5	10	4	5	10	6	8	9
sp|O14949|QCR8_HUMAN	sp|O14949|QCR8_HUMAN	6	6	6	sp%O14949%QCR8_HUMAN Cytochrome b-c1 complex subunit 8 OS=Homo sapiens OX=9606 GN=UQCRQ PE=1 SV=4	1	6	6	6	4	6	4	5	2	1	1	6	4	4	4	4	3	1	6	5	5	4	3	3	1	3	4	3	3	2	2	0	3	5	5	3	2	1	2	3	5	4	4	4
sp|O14950|ML12B_HUMAN;sp|P19105|ML12A_HUMAN	sp|O14950|ML12B_HUMAN;sp|P19105|ML12A_HUMAN	11;10	11;10	4;3	sp%O14950%ML12B_HUMAN Myosin regulatory light chain 12B OS=Homo sapiens OX=9606 GN=MYL12B PE=1 SV=2;sp%P19105%ML12A_HUMAN Myosin regulatory light chain 12A OS=Homo sapiens OX=9606 GN=MYL12A PE=1 SV=2	2	11	11	4	9	9	9	9	9	10	7	9	9	9	7	10	8	3	11	9	10	8	8	9	5	9	7	7	9	10	10	5	9	8	8	9	9	9	2	8	9	9	10	10
sp|O14957|QCR10_HUMAN	sp|O14957|QCR10_HUMAN	1	1	1	sp%O14957%QCR10_HUMAN Cytochrome b-c1 complex subunit 10 OS=Homo sapiens OX=9606 GN=UQCR11 PE=1 SV=1	1	1	1	1	1	1	1	1	0	0	0	1	1	1	1	0	0	0	1	1	1	1	0	0	0	1	1	1	1	1	0	0	1	1	1	1	0	0	0	1	1	1	1	0
sp|O14964|HGS_HUMAN	sp|O14964|HGS_HUMAN	16	16	16	sp%O14964%HGS_HUMAN Hepatocyte growth factor-regulated tyrosine kinase substrate OS=Homo sapiens OX=9606 GN=HGS PE=1 SV=1	1	16	16	16	3	6	7	5	5	3	9	5	9	5	5	5	6	4	5	7	8	4	5	6	7	7	5	8	6	6	3	2	6	9	6	7	6	4	7	6	8	7	8	6
sp|O14972|DSCR3_HUMAN	sp|O14972|DSCR3_HUMAN	1	1	1	sp%O14972%DSCR3_HUMAN Down syndrome critical region protein 3 OS=Homo sapiens OX=9606 GN=DSCR3 PE=2 SV=1	1	1	1	1	1	1	1	1	0	1	0	1	0	1	1	1	1	1	0	1	0	0	1	0	0	1	0	1	0	1	0	0	0	0	0	0	1	0	0	0	1	1	1	1
sp|O14974|MYPT1_HUMAN	sp|O14974|MYPT1_HUMAN	3	3	3	sp%O14974%MYPT1_HUMAN Protein phosphatase 1 regulatory subunit 12A OS=Homo sapiens OX=9606 GN=PPP1R12A PE=1 SV=1	1	3	3	3	2	2	2	2	2	2	3	2	2	2	2	2	2	0	3	2	2	2	2	2	2	2	2	2	2	2	2	0	2	2	2	2	1	2	2	2	2	2	2	2
sp|O14975|S27A2_HUMAN	sp|O14975|S27A2_HUMAN	1	1	1	sp%O14975%S27A2_HUMAN Very long-chain acyl-CoA synthetase OS=Homo sapiens OX=9606 GN=SLC27A2 PE=1 SV=2	1	1	1	1	1	1	1	1	0	0	0	1	1	1	1	0	0	0	1	1	1	1	1	0	0	1	1	1	1	0	0	0	1	0	1	0	0	0	0	1	0	1	1	0
sp|O14976|GAK_HUMAN	sp|O14976|GAK_HUMAN	13	13	13	sp%O14976%GAK_HUMAN Cyclin-G-associated kinase OS=Homo sapiens OX=9606 GN=GAK PE=1 SV=2	1	13	13	13	4	4	6	3	8	10	1	2	4	5	3	5	8	0	3	5	2	4	2	9	1	4	6	3	4	6	2	0	2	3	4	5	5	8	0	5	5	3	4	5
sp|O14979|HNRDL_HUMAN	sp|O14979|HNRDL_HUMAN	7	6	6	sp%O14979%HNRDL_HUMAN Heterogeneous nuclear ribonucleoprotein D-like OS=Homo sapiens OX=9606 GN=HNRNPDL PE=1 SV=3	1	7	6	6	6	4	3	4	4	2	5	5	1	3	3	3	2	2	5	3	3	2	2	3	4	6	3	3	1	3	3	2	3	1	5	4	3	3	6	5	5	4	4	4
sp|O14980|XPO1_HUMAN	sp|O14980|XPO1_HUMAN	22	22	22	sp%O14980%XPO1_HUMAN Exportin-1 OS=Homo sapiens OX=9606 GN=XPO1 PE=1 SV=1	1	22	22	22	18	15	13	18	10	11	5	15	14	16	15	16	10	1	18	13	14	14	11	12	6	16	16	16	16	13	12	1	15	14	16	14	7	9	3	16	13	14	14	11
sp|O14994|SYN3_HUMAN	sp|O14994|SYN3_HUMAN	25	22	22	sp%O14994%SYN3_HUMAN Synapsin-3 OS=Homo sapiens OX=9606 GN=SYN3 PE=1 SV=2	1	25	22	22	20	21	18	20	18	18	4	20	18	19	19	16	15	5	19	21	23	18	16	16	4	18	16	16	14	16	13	5	13	17	15	16	12	10	3	19	21	18	21	15
sp|O15020|SPTN2_HUMAN	sp|O15020|SPTN2_HUMAN	87	78	78	sp%O15020%SPTN2_HUMAN Spectrin beta chain, non-erythrocytic 2 OS=Homo sapiens OX=9606 GN=SPTBN2 PE=1 SV=3	1	87	78	78	59	63	59	54	34	46	44	62	57	58	56	53	51	20	67	66	57	47	34	48	34	51	56	53	51	50	40	12	56	54	55	54	46	39	20	51	59	60	59	59
sp|O15027|SC16A_HUMAN	sp|O15027|SC16A_HUMAN	4	4	4	sp%O15027%SC16A_HUMAN Protein transport protein Sec16A OS=Homo sapiens OX=9606 GN=SEC16A PE=1 SV=4	1	4	4	4	3	2	3	3	4	4	1	3	2	3	3	3	2	0	4	2	4	2	3	3	0	3	2	3	1	3	2	0	2	1	1	2	3	3	0	3	2	2	1	4
sp|O15031|PLXB2_HUMAN	sp|O15031|PLXB2_HUMAN	15	15	15	sp%O15031%PLXB2_HUMAN Plexin-B2 OS=Homo sapiens OX=9606 GN=PLXNB2 PE=1 SV=3	1	15	15	15	3	5	4	5	5	3	0	2	5	2	3	2	3	0	3	3	4	5	5	6	0	2	3	4	5	6	4	0	1	2	4	10	6	3	0	2	5	5	7	3
sp|O15034|RIMB2_HUMAN	sp|O15034|RIMB2_HUMAN	3	3	3	sp%O15034%RIMB2_HUMAN RIMS-binding protein 2 OS=Homo sapiens OX=9606 GN=RIMBP2 PE=1 SV=3	1	3	3	3	2	3	3	2	0	0	2	2	3	2	1	0	0	0	2	3	3	2	1	1	0	1	2	1	1	0	0	0	0	1	1	0	1	1	0	1	3	1	0	1
sp|O15040|TCPR2_HUMAN	sp|O15040|TCPR2_HUMAN	1	1	1	sp%O15040%TCPR2_HUMAN Tectonin beta-propeller repeat-containing protein 2 OS=Homo sapiens OX=9606 GN=TECPR2 PE=1 SV=4	1	1	1	1	0	1	1	0	1	0	0	1	0	0	0	0	1	1	0	0	0	1	0	0	0	0	0	0	1	0	0	0	1	1	1	0	0	0	0	0	1	0	0	1
sp|O15061|SYNEM_HUMAN	sp|O15061|SYNEM_HUMAN	10	10	9	sp%O15061%SYNEM_HUMAN Synemin OS=Homo sapiens OX=9606 GN=SYNM PE=1 SV=2	1	10	10	9	5	0	2	1	3	3	3	0	0	0	0	3	3	0	3	1	0	1	2	3	0	3	3	1	0	3	3	0	3	1	1	0	2	2	0	1	0	1	1	0
sp|O15066|KIF3B_HUMAN	sp|O15066|KIF3B_HUMAN	4	4	3	sp%O15066%KIF3B_HUMAN Kinesin-like protein KIF3B OS=Homo sapiens OX=9606 GN=KIF3B PE=1 SV=1	1	4	4	3	4	3	3	4	2	1	0	4	2	3	4	3	1	0	4	3	3	1	2	2	0	2	2	1	2	4	2	0	2	2	3	3	3	2	0	1	3	3	1	1
sp|O15067|PUR4_HUMAN	sp|O15067|PUR4_HUMAN	20	20	20	sp%O15067%PUR4_HUMAN Phosphoribosylformylglycinamidine synthase OS=Homo sapiens OX=9606 GN=PFAS PE=1 SV=4	1	20	20	20	2	5	6	5	6	2	14	3	6	8	6	10	7	16	0	7	6	6	5	5	10	2	5	8	8	7	4	13	2	9	4	8	5	5	11	6	6	4	6	8
sp|O15068|MCF2L_HUMAN	sp|O15068|MCF2L_HUMAN	3	3	3	sp%O15068%MCF2L_HUMAN Guanine nucleotide exchange factor DBS OS=Homo sapiens OX=9606 GN=MCF2L PE=1 SV=2	1	3	3	3	2	1	3	2	0	1	1	2	3	3	1	0	0	0	2	2	2	1	1	0	0	1	3	1	1	0	0	1	1	0	0	0	0	0	1	2	2	2	2	1
sp|O15069|NACAD_HUMAN	sp|O15069|NACAD_HUMAN	3	3	3	sp%O15069%NACAD_HUMAN NAC-alpha domain-containing protein 1 OS=Homo sapiens OX=9606 GN=NACAD PE=1 SV=3	1	3	3	3	3	2	2	2	1	3	1	1	1	1	2	1	2	1	1	2	1	1	1	2	1	1	1	2	0	2	1	0	1	2	3	2	2	3	2	0	1	0	1	1
sp|O15075|DCLK1_HUMAN	sp|O15075|DCLK1_HUMAN	26	26	24	sp%O15075%DCLK1_HUMAN Serine/threonine-protein kinase DCLK1 OS=Homo sapiens OX=9606 GN=DCLK1 PE=1 SV=2	1	26	26	24	21	20	21	19	18	21	9	21	19	19	20	20	19	7	21	19	22	18	18	20	7	18	20	18	17	18	18	6	21	19	20	20	19	17	7	21	20	20	19	18
sp|O15079|SNPH_HUMAN	sp|O15079|SNPH_HUMAN	13	13	11	sp%O15079%SNPH_HUMAN Syntaphilin OS=Homo sapiens OX=9606 GN=SNPH PE=1 SV=2	1	13	13	11	6	5	7	6	6	4	0	3	3	3	2	3	0	0	4	8	5	6	3	1	0	4	4	6	3	2	1	0	2	4	6	4	2	1	0	4	7	7	6	4
sp|O15083|ERC2_HUMAN	sp|O15083|ERC2_HUMAN	11	11	7	sp%O15083%ERC2_HUMAN ERC protein 2 OS=Homo sapiens OX=9606 GN=ERC2 PE=1 SV=3	1	11	11	7	4	8	6	4	2	3	1	7	8	6	1	1	1	0	8	6	8	2	2	0	0	3	4	6	3	1	1	0	2	6	7	3	1	1	0	5	7	8	2	1
sp|O15116|LSM1_HUMAN	sp|O15116|LSM1_HUMAN	1	1	1	sp%O15116%LSM1_HUMAN U6 snRNA-associated Sm-like protein LSm1 OS=Homo sapiens OX=9606 GN=LSM1 PE=1 SV=1	1	1	1	1	0	1	1	1	1	1	1	1	0	0	1	0	1	1	0	1	1	0	1	1	1	0	0	1	0	1	1	1	0	0	0	0	0	1	1	0	0	0	1	0
sp|O15118|NPC1_HUMAN	sp|O15118|NPC1_HUMAN	10	10	10	sp%O15118%NPC1_HUMAN NPC intracellular cholesterol transporter 1 OS=Homo sapiens OX=9606 GN=NPC1 PE=1 SV=2	1	10	10	10	3	4	5	4	4	5	0	4	3	5	4	6	7	1	3	4	4	3	4	7	1	3	3	6	6	8	7	0	4	5	7	6	7	9	0	1	3	3	8	6
sp|O15126|SCAM1_HUMAN	sp|O15126|SCAM1_HUMAN	9	9	9	sp%O15126%SCAM1_HUMAN Secretory carrier-associated membrane protein 1 OS=Homo sapiens OX=9606 GN=SCAMP1 PE=1 SV=2	1	9	9	9	7	6	7	8	6	6	2	6	7	7	7	6	6	3	8	6	5	7	5	9	2	4	6	5	5	6	6	3	5	7	5	5	6	6	2	3	7	5	6	6
sp|O15127|SCAM2_HUMAN	sp|O15127|SCAM2_HUMAN	2	2	2	sp%O15127%SCAM2_HUMAN Secretory carrier-associated membrane protein 2 OS=Homo sapiens OX=9606 GN=SCAMP2 PE=1 SV=2	1	2	2	2	1	1	2	1	1	2	0	0	1	0	2	0	2	0	1	1	1	1	1	1	0	0	0	1	0	2	1	0	0	0	2	2	2	2	0	2	2	1	1	2
sp|O15131|IMA6_HUMAN	sp|O15131|IMA6_HUMAN	6	2	2	sp%O15131%IMA6_HUMAN Importin subunit alpha-6 OS=Homo sapiens OX=9606 GN=KPNA5 PE=1 SV=2	1	6	2	2	6	5	5	4	1	3	0	5	5	6	5	2	0	0	5	5	4	5	2	0	0	5	4	4	4	5	2	0	5	4	4	4	2	1	0	6	5	5	4	3
sp|O15144|ARPC2_HUMAN	sp|O15144|ARPC2_HUMAN	24	24	24	sp%O15144%ARPC2_HUMAN Actin-related protein 2/3 complex subunit 2 OS=Homo sapiens OX=9606 GN=ARPC2 PE=1 SV=1	1	24	24	24	15	16	14	16	15	17	15	17	16	18	18	18	14	15	20	15	15	14	15	15	17	15	15	13	11	14	11	14	15	14	14	18	16	16	14	15	15	16	17	15
sp|O15145|ARPC3_HUMAN	sp|O15145|ARPC3_HUMAN	9	9	9	sp%O15145%ARPC3_HUMAN Actin-related protein 2/3 complex subunit 3 OS=Homo sapiens OX=9606 GN=ARPC3 PE=1 SV=3	1	9	9	9	7	8	9	7	7	8	7	7	8	8	8	7	7	4	7	7	7	8	5	8	8	8	9	6	5	8	9	5	4	7	6	9	7	8	7	7	9	8	7	5
sp|O15173|PGRC2_HUMAN	sp|O15173|PGRC2_HUMAN	5	4	4	sp%O15173%PGRC2_HUMAN Membrane-associated progesterone receptor component 2 OS=Homo sapiens OX=9606 GN=PGRMC2 PE=1 SV=1	1	5	4	4	1	3	3	2	2	3	0	4	3	2	3	2	1	0	2	3	1	3	2	4	0	4	4	4	4	3	5	0	3	4	5	3	4	3	0	3	3	3	4	4
sp|O15197|EPHB6_HUMAN	sp|O15197|EPHB6_HUMAN	5	5	5	sp%O15197%EPHB6_HUMAN Ephrin type-B receptor 6 OS=Homo sapiens OX=9606 GN=EPHB6 PE=1 SV=4	1	5	5	5	1	2	1	1	1	1	0	1	1	1	1	1	1	0	1	2	2	1	2	1	0	0	2	0	1	0	1	1	1	0	0	1	0	0	0	0	0	1	1	1
sp|O15212|PFD6_HUMAN	sp|O15212|PFD6_HUMAN	4	4	4	sp%O15212%PFD6_HUMAN Prefoldin subunit 6 OS=Homo sapiens OX=9606 GN=PFDN6 PE=1 SV=1	1	4	4	4	3	2	2	3	3	3	3	1	2	1	0	1	3	3	2	2	2	2	1	2	3	2	3	1	2	2	1	2	3	2	1	3	4	2	4	3	2	2	2	3
sp|O15228|GNPAT_HUMAN	sp|O15228|GNPAT_HUMAN	6	6	6	sp%O15228%GNPAT_HUMAN Dihydroxyacetone phosphate acyltransferase OS=Homo sapiens OX=9606 GN=GNPAT PE=1 SV=1	1	6	6	6	4	3	5	4	2	1	0	4	4	5	3	1	2	0	3	4	3	2	3	4	0	4	4	2	3	5	2	0	3	2	2	4	2	1	1	3	4	5	3	2
sp|O15230|LAMA5_HUMAN	sp|O15230|LAMA5_HUMAN	14	14	14	sp%O15230%LAMA5_HUMAN Laminin subunit alpha-5 OS=Homo sapiens OX=9606 GN=LAMA5 PE=1 SV=8	1	14	14	14	7	0	2	1	0	0	0	7	0	0	1	2	0	0	7	1	2	3	1	0	1	7	1	0	2	1	0	0	5	0	0	0	0	0	0	10	2	3	2	4
sp|O15239|NDUA1_HUMAN	sp|O15239|NDUA1_HUMAN	1	1	1	sp%O15239%NDUA1_HUMAN NADH dehydrogenase [ubiquinone] 1 alpha subcomplex subunit 1 OS=Homo sapiens OX=9606 GN=NDUFA1 PE=1 SV=1	1	1	1	1	0	0	0	0	0	0	0	0	0	0	0	0	0	0	0	0	1	0	0	0	0	0	0	0	1	0	0	0	0	1	0	1	0	0	0	0	1	1	1	0
sp|O15240|VGF_HUMAN	sp|O15240|VGF_HUMAN	12	12	12	sp%O15240%VGF_HUMAN Neurosecretory protein VGF OS=Homo sapiens OX=9606 GN=VGF PE=1 SV=2	1	12	12	12	9	10	9	9	9	8	6	7	7	9	8	8	4	8	7	9	8	11	8	10	5	3	6	2	2	3	2	0	4	10	9	9	6	5	4	1	2	3	3	1
sp|O15254|ACOX3_HUMAN	sp|O15254|ACOX3_HUMAN	5	5	5	sp%O15254%ACOX3_HUMAN Peroxisomal acyl-coenzyme A oxidase 3 OS=Homo sapiens OX=9606 GN=ACOX3 PE=1 SV=2	1	5	5	5	2	2	1	2	0	0	0	1	1	2	2	0	0	0	2	2	2	3	1	2	0	1	2	1	3	1	0	0	2	2	3	1	2	0	0	2	2	1	3	0
sp|O15260|SURF4_HUMAN	sp|O15260|SURF4_HUMAN	4	4	4	sp%O15260%SURF4_HUMAN Surfeit locus protein 4 OS=Homo sapiens OX=9606 GN=SURF4 PE=1 SV=3	1	4	4	4	3	2	3	4	2	3	1	3	2	2	4	3	3	1	3	2	3	3	2	4	1	2	3	3	3	3	2	0	2	4	4	4	1	2	0	3	3	3	3	4
sp|O15270|SPTC2_HUMAN	sp|O15270|SPTC2_HUMAN	4	4	4	sp%O15270%SPTC2_HUMAN Serine palmitoyltransferase 2 OS=Homo sapiens OX=9606 GN=SPTLC2 PE=1 SV=1	1	4	4	4	1	0	1	1	0	0	0	1	1	1	1	0	0	0	1	0	0	0	1	0	0	1	1	1	1	1	1	0	1	1	1	2	1	1	0	1	1	1	1	1
sp|O15294|OGT1_HUMAN	sp|O15294|OGT1_HUMAN	23	23	23	sp%O15294%OGT1_HUMAN UDP-N-acetylglucosamine--peptide N-acetylglucosaminyltransferase 110 kDa subunit OS=Homo sapiens OX=9606 GN=OGT PE=1 SV=3	1	23	23	23	11	13	13	11	5	3	1	12	13	11	10	9	4	0	13	16	14	7	3	6	1	6	9	14	4	6	5	0	6	9	11	7	5	4	0	7	8	7	5	4
sp|O15357|SHIP2_HUMAN	sp|O15357|SHIP2_HUMAN	3	3	3	sp%O15357%SHIP2_HUMAN Phosphatidylinositol 3,4,5-trisphosphate 5-phosphatase 2 OS=Homo sapiens OX=9606 GN=INPPL1 PE=1 SV=2	1	3	3	3	1	1	1	1	1	0	0	1	1	1	1	0	0	0	1	1	1	0	0	1	0	1	1	0	0	1	0	0	1	0	0	1	2	0	1	1	0	0	0	0
sp|O15371|EIF3D_HUMAN	sp|O15371|EIF3D_HUMAN	12	12	12	sp%O15371%EIF3D_HUMAN Eukaryotic translation initiation factor 3 subunit D OS=Homo sapiens OX=9606 GN=EIF3D PE=1 SV=1	1	12	12	12	3	3	2	3	4	7	4	3	4	3	5	5	5	1	5	3	3	6	5	8	4	5	6	5	6	4	6	1	3	3	6	4	3	8	2	5	6	4	6	7
sp|O15372|EIF3H_HUMAN	sp|O15372|EIF3H_HUMAN	9	9	9	sp%O15372%EIF3H_HUMAN Eukaryotic translation initiation factor 3 subunit H OS=Homo sapiens OX=9606 GN=EIF3H PE=1 SV=1	1	9	9	9	4	2	2	3	1	5	2	3	4	3	3	0	1	0	1	2	3	2	1	6	1	3	1	1	2	3	2	0	2	1	2	1	6	5	1	5	4	4	4	3
sp|O15382|BCAT2_HUMAN	sp|O15382|BCAT2_HUMAN	1	1	1	sp%O15382%BCAT2_HUMAN Branched-chain-amino-acid aminotransferase, mitochondrial OS=Homo sapiens OX=9606 GN=BCAT2 PE=1 SV=2	1	1	1	1	0	0	0	0	0	0	0	0	0	0	0	0	0	0	0	0	0	0	0	0	0	0	0	0	0	0	0	0	0	0	0	0	0	0	0	0	0	0	0	0
sp|O15394|NCAM2_HUMAN	sp|O15394|NCAM2_HUMAN	28	28	28	sp%O15394%NCAM2_HUMAN Neural cell adhesion molecule 2 OS=Homo sapiens OX=9606 GN=NCAM2 PE=1 SV=2	1	28	28	28	20	24	21	21	16	15	4	23	25	25	23	25	26	13	20	21	21	21	20	23	7	16	18	17	20	20	19	10	18	20	23	21	23	24	11	19	21	21	20	22
sp|O15400|STX7_HUMAN	sp|O15400|STX7_HUMAN	7	7	7	sp%O15400%STX7_HUMAN Syntaxin-7 OS=Homo sapiens OX=9606 GN=STX7 PE=1 SV=4	1	7	7	7	6	5	5	6	6	7	2	5	6	5	5	6	5	4	6	6	6	6	7	7	3	4	7	5	6	6	6	5	5	5	4	7	5	6	4	3	6	5	6	5
sp|O15439|MRP4_HUMAN	sp|O15439|MRP4_HUMAN	5	5	4	sp%O15439%MRP4_HUMAN Multidrug resistance-associated protein 4 OS=Homo sapiens OX=9606 GN=ABCC4 PE=1 SV=3	1	5	5	4	2	3	2	1	0	0	1	2	2	2	2	1	1	1	3	2	2	1	1	2	1	2	2	2	2	1	0	1	2	1	1	4	2	1	2	3	2	3	1	1
sp|O15484|CAN5_HUMAN	sp|O15484|CAN5_HUMAN	9	9	9	sp%O15484%CAN5_HUMAN Calpain-5 OS=Homo sapiens OX=9606 GN=CAPN5 PE=1 SV=2	1	9	9	9	3	3	2	2	3	2	1	2	3	3	4	1	3	0	2	3	4	3	2	4	0	2	2	2	1	3	3	0	1	2	2	4	4	3	0	1	2	2	5	4
sp|O15488|GLYG2_HUMAN	sp|O15488|GLYG2_HUMAN	3	3	3	sp%O15488%GLYG2_HUMAN Glycogenin-2 OS=Homo sapiens OX=9606 GN=GYG2 PE=1 SV=2	1	3	3	3	0	0	0	0	0	0	0	0	0	2	1	0	0	0	0	1	1	0	0	0	0	1	1	1	1	1	2	0	0	0	0	1	1	1	1	1	0	1	1	1
sp|O15498|YKT6_HUMAN	sp|O15498|YKT6_HUMAN	10	10	10	sp%O15498%YKT6_HUMAN Synaptobrevin homolog YKT6 OS=Homo sapiens OX=9606 GN=YKT6 PE=1 SV=1	1	10	10	10	4	4	5	5	5	6	5	5	7	7	7	5	5	3	4	4	4	5	4	4	2	4	6	6	3	5	4	2	2	3	7	6	4	2	3	4	6	5	5	5
sp|O15511|ARPC5_HUMAN	sp|O15511|ARPC5_HUMAN	1	1	1	sp%O15511%ARPC5_HUMAN Actin-related protein 2/3 complex subunit 5 OS=Homo sapiens OX=9606 GN=ARPC5 PE=1 SV=3	1	1	1	1	1	1	1	1	0	0	1	1	1	1	1	1	1	1	1	1	1	1	0	1	1	1	1	1	1	1	0	1	1	1	1	1	1	0	1	1	1	1	1	1
sp|O15523|DDX3Y_HUMAN	sp|O15523|DDX3Y_HUMAN	13	1	1	sp%O15523%DDX3Y_HUMAN ATP-dependent RNA helicase DDX3Y OS=Homo sapiens OX=9606 GN=DDX3Y PE=1 SV=2	1	13	1	1	12	10	10	12	10	10	1	11	10	9	10	7	8	2	10	9	7	9	5	8	1	8	10	9	8	7	6	1	7	6	9	9	8	7	0	7	12	10	9	9
sp|O15530|PDPK1_HUMAN;sp|Q6A1A2|PDPK2_HUMAN	sp|O15530|PDPK1_HUMAN;sp|Q6A1A2|PDPK2_HUMAN	2;1	2;1	2;1	sp%O15530%PDPK1_HUMAN 3-phosphoinositide-dependent protein kinase 1 OS=Homo sapiens OX=9606 GN=PDPK1 PE=1 SV=1;sp%Q6A1A2%PDPK2_HUMAN Putative 3-phosphoinositide-dependent protein kinase 2 OS=Homo sapiens OX=9606 GN=PDPK2P PE=5 SV=1	2	2	2	2	1	1	2	1	1	0	0	1	1	1	1	1	1	0	2	2	2	1	1	1	0	2	1	1	1	1	1	0	1	1	1	1	1	1	0	2	2	1	1	1
sp|O15540|FABP7_HUMAN	sp|O15540|FABP7_HUMAN	6	6	6	sp%O15540%FABP7_HUMAN Fatty acid-binding protein, brain OS=Homo sapiens OX=9606 GN=FABP7 PE=1 SV=3	1	6	6	6	1	4	4	4	4	5	5	4	4	4	4	5	4	6	4	4	3	4	5	4	5	4	4	6	6	6	4	5	2	2	4	4	5	4	5	6	5	4	6	5
sp|O43143|DHX15_HUMAN	sp|O43143|DHX15_HUMAN	7	7	7	sp%O43143%DHX15_HUMAN Pre-mRNA-splicing factor ATP-dependent RNA helicase DHX15 OS=Homo sapiens OX=9606 GN=DHX15 PE=1 SV=2	1	7	7	7	5	1	2	3	3	4	2	3	2	2	3	3	3	2	3	1	4	1	1	4	2	4	1	2	3	4	4	3	4	2	3	2	3	1	2	5	2	1	5	3
sp|O43148|MCES_HUMAN	sp|O43148|MCES_HUMAN	1	1	1	sp%O43148%MCES_HUMAN mRNA cap guanine-N7 methyltransferase OS=Homo sapiens OX=9606 GN=RNMT PE=1 SV=1	1	1	1	1	0	0	0	0	0	0	0	0	1	0	0	0	0	0	0	0	0	0	0	0	1	0	0	0	0	0	0	0	0	0	0	0	0	0	0	0	0	0	0	0
sp|O43149|ZZEF1_HUMAN	sp|O43149|ZZEF1_HUMAN	4	4	4	sp%O43149%ZZEF1_HUMAN Zinc finger ZZ-type and EF-hand domain-containing protein 1 OS=Homo sapiens OX=9606 GN=ZZEF1 PE=1 SV=6	1	4	4	4	2	2	2	2	1	3	1	2	2	2	2	2	2	0	2	2	2	2	1	2	0	2	2	2	2	3	2	0	2	2	3	2	1	2	0	3	2	2	2	1
sp|O43157|PLXB1_HUMAN	sp|O43157|PLXB1_HUMAN	18	18	18	sp%O43157%PLXB1_HUMAN Plexin-B1 OS=Homo sapiens OX=9606 GN=PLXNB1 PE=1 SV=3	1	18	18	18	4	6	5	8	3	4	5	5	8	6	11	7	5	5	5	9	12	7	7	10	2	8	9	7	7	11	7	4	5	9	7	11	8	7	3	5	8	13	13	8
sp|Q8NG27|PJA1_HUMAN;sp|O43164|PJA2_HUMAN	sp|Q8NG27|PJA1_HUMAN;sp|O43164|PJA2_HUMAN	1;1	1;1	1;1	sp%Q8NG27%PJA1_HUMAN E3 ubiquitin-protein ligase Praja-1 OS=Homo sapiens OX=9606 GN=PJA1 PE=1 SV=2;sp%O43164%PJA2_HUMAN E3 ubiquitin-protein ligase Praja-2 OS=Homo sapiens OX=9606 GN=PJA2 PE=1 SV=4	2	1	1	1	1	1	1	0	0	1	0	1	1	1	1	0	0	0	1	1	1	0	0	1	0	1	1	0	0	1	0	0	0	0	0	1	1	1	0	0	1	1	1	1
sp|O43166|SI1L1_HUMAN	sp|O43166|SI1L1_HUMAN	2	2	2	sp%O43166%SI1L1_HUMAN Signal-induced proliferation-associated 1-like protein 1 OS=Homo sapiens OX=9606 GN=SIPA1L1 PE=1 SV=4	1	2	2	2	2	2	0	1	0	0	0	2	1	0	0	0	0	0	1	1	1	0	0	0	0	0	1	0	0	0	0	0	0	0	1	0	0	0	0	0	0	0	0	0
sp|O43169|CYB5B_HUMAN	sp|O43169|CYB5B_HUMAN	4	4	4	sp%O43169%CYB5B_HUMAN Cytochrome b5 type B OS=Homo sapiens OX=9606 GN=CYB5B PE=1 SV=2	1	4	4	4	2	3	2	3	1	1	0	2	2	2	3	2	2	1	2	3	3	2	1	3	1	2	2	2	2	2	1	0	1	3	2	3	1	1	0	2	3	3	2	2
sp|O43175|SERA_HUMAN	sp|O43175|SERA_HUMAN	30	30	30	sp%O43175%SERA_HUMAN D-3-phosphoglycerate dehydrogenase OS=Homo sapiens OX=9606 GN=PHGDH PE=1 SV=4	1	30	30	30	17	21	21	22	21	23	24	23	23	21	25	25	26	18	21	23	21	21	22	24	24	22	24	24	21	28	22	17	20	22	21	25	28	25	25	23	23	24	26	29
sp|O43181|NDUS4_HUMAN	sp|O43181|NDUS4_HUMAN	6	6	6	sp%O43181%NDUS4_HUMAN NADH dehydrogenase [ubiquinone] iron-sulfur protein 4, mitochondrial OS=Homo sapiens OX=9606 GN=NDUFS4 PE=1 SV=1	1	6	6	6	6	6	6	6	4	4	1	6	6	6	5	3	3	0	5	6	6	4	4	0	0	4	6	6	3	4	4	0	4	6	6	6	5	4	0	5	6	6	5	4
sp|O43236|SEPT4_HUMAN;sp|Q8WYJ6|SEPT1_HUMAN	sp|O43236|SEPT4_HUMAN	16;1	14;0	14;0	sp%O43236%SEPT4_HUMAN Septin-4 OS=Homo sapiens OX=9606 GN=SEPT4 PE=1 SV=1	2	16	14	14	12	12	11	11	13	11	6	12	12	12	10	10	5	6	12	13	13	11	12	12	7	11	13	13	12	10	10	6	12	11	12	11	12	9	7	13	11	13	11	11
sp|O43237|DC1L2_HUMAN	sp|O43237|DC1L2_HUMAN	23	23	22	sp%O43237%DC1L2_HUMAN Cytoplasmic dynein 1 light intermediate chain 2 OS=Homo sapiens OX=9606 GN=DYNC1LI2 PE=1 SV=1	1	23	23	22	16	14	16	15	13	15	9	14	16	15	15	17	12	5	17	16	15	14	14	16	9	17	16	15	18	16	16	4	14	17	19	18	19	15	6	16	15	15	19	16
sp|O43242|PSMD3_HUMAN	sp|O43242|PSMD3_HUMAN	14	14	14	sp%O43242%PSMD3_HUMAN 26S proteasome non-ATPase regulatory subunit 3 OS=Homo sapiens OX=9606 GN=PSMD3 PE=1 SV=2	1	14	14	14	12	12	10	9	6	9	4	13	9	7	11	11	13	0	12	8	10	7	4	10	2	7	7	7	6	8	8	4	5	7	9	11	3	9	7	5	6	7	10	8
sp|O43264|ZW10_HUMAN	sp|O43264|ZW10_HUMAN	5	5	5	sp%O43264%ZW10_HUMAN Centromere/kinetochore protein zw10 homolog OS=Homo sapiens OX=9606 GN=ZW10 PE=1 SV=3	1	5	5	5	2	1	2	1	2	2	0	3	3	2	3	2	1	0	1	3	2	2	3	1	0	1	1	2	2	2	2	1	2	2	2	1	1	1	0	0	2	2	1	0
sp|O43272|PROD_HUMAN	sp|O43272|PROD_HUMAN	8	8	8	sp%O43272%PROD_HUMAN Proline dehydrogenase 1, mitochondrial OS=Homo sapiens OX=9606 GN=PRODH PE=1 SV=3	1	8	8	8	3	5	7	6	3	3	0	2	4	6	4	2	2	0	4	5	8	5	2	3	1	3	3	5	1	3	1	1	1	3	4	5	3	2	0	2	4	7	6	4
sp|O43292|GPAA1_HUMAN	sp|O43292|GPAA1_HUMAN	2	2	2	sp%O43292%GPAA1_HUMAN Glycosylphosphatidylinositol anchor attachment 1 protein OS=Homo sapiens OX=9606 GN=GPAA1 PE=1 SV=3	1	2	2	2	0	0	0	0	1	0	0	0	0	0	0	0	0	0	0	1	2	0	0	1	0	0	0	0	0	0	0	0	1	2	0	1	0	0	0	0	1	0	1	1
sp|O43294|TGFI1_HUMAN	sp|O43294|TGFI1_HUMAN	1	1	1	sp%O43294%TGFI1_HUMAN Transforming growth factor beta-1-induced transcript 1 protein OS=Homo sapiens OX=9606 GN=TGFB1I1 PE=1 SV=2	1	1	1	1	0	0	0	0	0	0	0	1	0	0	0	0	0	0	0	0	0	0	0	0	0	1	0	0	0	0	0	0	1	0	0	0	0	0	0	1	0	0	0	0
sp|O43295|SRGP3_HUMAN	sp|O43295|SRGP3_HUMAN	16	16	16	sp%O43295%SRGP3_HUMAN SLIT-ROBO Rho GTPase-activating protein 3 OS=Homo sapiens OX=9606 GN=SRGAP3 PE=1 SV=3	1	16	16	16	6	8	10	8	8	6	2	8	7	6	5	7	5	1	11	7	7	9	5	6	2	6	5	7	5	7	4	2	5	9	9	6	3	4	1	7	8	6	4	5
sp|O43301|HS12A_HUMAN	sp|O43301|HS12A_HUMAN	44	44	41	sp%O43301%HS12A_HUMAN Heat shock 70 kDa protein 12A OS=Homo sapiens OX=9606 GN=HSPA12A PE=1 SV=2	1	44	44	41	34	36	32	32	37	34	9	37	35	31	33	39	36	6	35	37	36	31	34	39	8	38	34	31	35	41	37	6	40	36	32	34	40	39	4	41	35	34	37	41
sp|O43307|ARHG9_HUMAN;sp|Q96N96|SPT13_HUMAN;sp|Q9NR80|ARHG4_HUMAN	sp|O43307|ARHG9_HUMAN;sp|Q96N96|SPT13_HUMAN;sp|Q9NR80|ARHG4_HUMAN	2;2;1	2;2;1	2;2;1	sp%O43307%ARHG9_HUMAN Rho guanine nucleotide exchange factor 9 OS=Homo sapiens OX=9606 GN=ARHGEF9 PE=1 SV=3;sp%Q96N96%SPT13_HUMAN Spermatogenesis-associated protein 13 OS=Homo sapiens OX=9606 GN=SPATA13 PE=1 SV=1;sp%Q9NR80%ARHG4_HUMAN Rho guanine nucleotid	3	2	2	2	1	1	1	1	1	0	0	1	0	2	0	1	0	0	1	1	1	1	1	1	0	1	1	1	1	0	0	0	1	1	1	1	0	0	0	1	1	1	1	1
sp|O43310|CTIF_HUMAN	sp|O43310|CTIF_HUMAN	1	1	1	sp%O43310%CTIF_HUMAN CBP80/20-dependent translation initiation factor OS=Homo sapiens OX=9606 GN=CTIF PE=1 SV=1	1	1	1	1	1	1	1	1	1	1	1	1	1	1	1	1	1	0	1	1	1	0	1	0	1	1	1	0	0	1	1	0	0	0	0	1	1	1	1	1	1	1	0	1
sp|O43324|MCA3_HUMAN	sp|O43324|MCA3_HUMAN	4	4	4	sp%O43324%MCA3_HUMAN Eukaryotic translation elongation factor 1 epsilon-1 OS=Homo sapiens OX=9606 GN=EEF1E1 PE=1 SV=1	1	4	4	4	3	4	4	3	3	3	0	3	3	3	4	3	3	0	3	3	3	3	3	3	0	2	3	3	3	3	3	0	3	2	4	4	3	3	0	2	3	3	4	3
sp|O43390|HNRPR_HUMAN	sp|O43390|HNRPR_HUMAN	22	22	17	sp%O43390%HNRPR_HUMAN Heterogeneous nuclear ribonucleoprotein R OS=Homo sapiens OX=9606 GN=HNRNPR PE=1 SV=1	1	22	22	17	18	9	10	10	10	16	8	17	6	5	10	9	5	7	17	9	9	11	9	18	6	16	6	6	6	8	9	5	13	8	10	8	13	13	10	16	5	5	6	5
sp|O43396|TXNL1_HUMAN	sp|O43396|TXNL1_HUMAN	14	14	14	sp%O43396%TXNL1_HUMAN Thioredoxin-like protein 1 OS=Homo sapiens OX=9606 GN=TXNL1 PE=1 SV=3	1	14	14	14	10	10	9	8	7	9	10	8	10	9	11	9	10	13	9	4	10	5	8	10	12	7	9	7	8	6	9	9	7	8	8	9	7	8	11	9	7	8	10	9
sp|O43399|TPD54_HUMAN	sp|O43399|TPD54_HUMAN	8	8	8	sp%O43399%TPD54_HUMAN Tumor protein D54 OS=Homo sapiens OX=9606 GN=TPD52L2 PE=1 SV=2	1	8	8	8	5	4	4	4	4	5	4	4	4	4	4	4	5	5	4	4	5	4	4	5	5	5	5	4	4	4	4	6	4	4	5	4	4	5	4	4	4	4	5	6
sp|O43414|ERI3_HUMAN	sp|O43414|ERI3_HUMAN	5	5	5	sp%O43414%ERI3_HUMAN ERI1 exoribonuclease 3 OS=Homo sapiens OX=9606 GN=ERI3 PE=1 SV=2	1	5	5	5	2	3	3	2	1	1	4	3	2	1	2	2	2	4	3	2	1	2	2	2	3	1	3	1	2	2	1	3	3	1	2	2	1	1	3	4	2	1	2	1
sp|O43426|SYNJ1_HUMAN	sp|O43426|SYNJ1_HUMAN	53	53	53	sp%O43426%SYNJ1_HUMAN Synaptojanin-1 OS=Homo sapiens OX=9606 GN=SYNJ1 PE=1 SV=2	1	53	53	53	28	33	28	32	28	38	35	31	29	28	33	34	30	34	25	26	28	28	29	33	35	29	34	30	26	32	28	24	25	27	28	27	31	34	35	31	36	31	30	35
sp|O43427|FIBP_HUMAN	sp|O43427|FIBP_HUMAN	7	7	7	sp%O43427%FIBP_HUMAN Acidic fibroblast growth factor intracellular-binding protein OS=Homo sapiens OX=9606 GN=FIBP PE=1 SV=3	1	7	7	7	3	5	4	4	3	3	1	2	6	4	4	5	3	1	4	4	5	4	2	4	1	3	4	4	3	4	3	0	3	3	5	4	3	3	2	2	6	4	4	4
sp|O43432|IF4G3_HUMAN	sp|O43432|IF4G3_HUMAN	9	6	6	sp%O43432%IF4G3_HUMAN Eukaryotic translation initiation factor 4 gamma 3 OS=Homo sapiens OX=9606 GN=EIF4G3 PE=1 SV=2	1	9	6	6	4	5	2	5	3	6	1	6	5	5	6	5	3	1	4	2	4	5	3	4	2	5	5	4	5	4	6	0	5	4	4	5	4	5	0	4	5	6	4	3
sp|O43464|HTRA2_HUMAN	sp|O43464|HTRA2_HUMAN	4	4	3	sp%O43464%HTRA2_HUMAN Serine protease HTRA2, mitochondrial OS=Homo sapiens OX=9606 GN=HTRA2 PE=1 SV=2	1	4	4	3	1	1	1	2	1	1	2	1	1	1	1	1	1	2	2	2	2	1	1	0	1	1	2	1	1	1	0	3	2	1	2	0	0	1	1	1	2	2	2	1
sp|O43488|ARK72_HUMAN;sp|Q8NHP1|ARK74_HUMAN	sp|O43488|ARK72_HUMAN	8;1	8;1	8;1	sp%O43488%ARK72_HUMAN Aflatoxin B1 aldehyde reductase member 2 OS=Homo sapiens OX=9606 GN=AKR7A2 PE=1 SV=3	2	8	8	8	5	7	8	8	7	6	8	6	6	7	7	8	6	8	4	6	6	6	5	5	7	4	5	6	3	5	6	7	5	4	6	5	6	8	7	4	5	6	6	8
sp|O43491|E41L2_HUMAN	sp|O43491|E41L2_HUMAN	35	29	29	sp%O43491%E41L2_HUMAN Band 4.1-like protein 2 OS=Homo sapiens OX=9606 GN=EPB41L2 PE=1 SV=1	1	35	29	29	25	20	23	22	20	17	18	24	25	27	25	25	23	10	26	27	27	27	26	29	26	27	29	29	28	29	24	14	27	27	31	28	32	23	16	26	30	29	29	25
sp|O43504|LTOR5_HUMAN	sp|O43504|LTOR5_HUMAN	3	3	3	sp%O43504%LTOR5_HUMAN Ragulator complex protein LAMTOR5 OS=Homo sapiens OX=9606 GN=LAMTOR5 PE=1 SV=1	1	3	3	3	2	2	2	3	2	2	2	2	2	3	2	2	3	1	3	2	3	3	1	2	2	2	2	2	1	3	2	1	2	2	3	2	2	2	2	1	1	1	2	2
sp|O43505|B4GA1_HUMAN	sp|O43505|B4GA1_HUMAN	5	5	5	sp%O43505%B4GA1_HUMAN Beta-1,4-glucuronyltransferase 1 OS=Homo sapiens OX=9606 GN=B4GAT1 PE=1 SV=1	1	5	5	5	2	3	1	3	1	1	3	3	3	2	3	3	2	3	3	3	3	2	4	3	3	3	2	3	4	4	4	5	2	3	4	2	2	2	2	3	2	3	3	3
sp|O43526|KCNQ2_HUMAN	sp|O43526|KCNQ2_HUMAN	1	1	1	sp%O43526%KCNQ2_HUMAN Potassium voltage-gated channel subfamily KQT member 2 OS=Homo sapiens OX=9606 GN=KCNQ2 PE=1 SV=2	1	1	1	1	1	0	1	1	0	0	0	1	1	1	1	0	0	0	1	1	1	0	0	0	0	0	0	0	0	0	0	0	0	0	0	0	0	0	0	0	0	0	0	0
sp|O43556|SGCE_HUMAN	sp|O43556|SGCE_HUMAN	1	1	1	sp%O43556%SGCE_HUMAN Epsilon-sarcoglycan OS=Homo sapiens OX=9606 GN=SGCE PE=1 SV=6	1	1	1	1	1	1	0	1	0	0	0	1	1	1	1	0	1	0	0	0	1	1	1	1	0	1	1	1	1	1	1	0	1	1	1	1	1	1	0	1	0	1	1	1
sp|O43572|AKA10_HUMAN	sp|O43572|AKA10_HUMAN	4	4	4	sp%O43572%AKA10_HUMAN A-kinase anchor protein 10, mitochondrial OS=Homo sapiens OX=9606 GN=AKAP10 PE=1 SV=2	1	4	4	4	1	2	1	1	1	1	0	1	1	2	1	0	0	2	2	2	2	2	1	0	0	1	1	1	1	1	1	0	1	1	1	2	1	1	0	1	2	2	2	1
sp|O43581|SYT7_HUMAN	sp|O43581|SYT7_HUMAN	12	12	12	sp%O43581%SYT7_HUMAN Synaptotagmin-7 OS=Homo sapiens OX=9606 GN=SYT7 PE=1 SV=3	1	12	12	12	6	9	9	10	8	9	2	8	9	9	9	10	10	5	7	8	9	8	10	9	1	6	7	7	6	8	7	2	7	6	8	8	8	7	1	6	7	8	9	9
sp|O43583|DENR_HUMAN	sp|O43583|DENR_HUMAN	2	2	2	sp%O43583%DENR_HUMAN Density-regulated protein OS=Homo sapiens OX=9606 GN=DENR PE=1 SV=2	1	2	2	2	1	0	0	0	0	1	0	2	0	0	2	1	0	1	1	0	1	1	0	1	2	1	1	0	0	0	0	0	0	0	0	0	1	1	0	0	0	0	0	0
sp|O43592|XPOT_HUMAN	sp|O43592|XPOT_HUMAN	9	9	9	sp%O43592%XPOT_HUMAN Exportin-T OS=Homo sapiens OX=9606 GN=XPOT PE=1 SV=2	1	9	9	9	6	4	5	2	2	3	6	3	5	4	4	3	4	1	3	3	3	2	2	2	6	6	5	3	3	4	3	1	4	3	3	5	3	1	4	6	4	6	5	3
sp|O43598|DNPH1_HUMAN	sp|O43598|DNPH1_HUMAN	9	9	9	sp%O43598%DNPH1_HUMAN 2-deoxynucleoside 5-phosphate N-hydrolase 1 OS=Homo sapiens OX=9606 GN=DNPH1 PE=1 SV=1	1	9	9	9	1	2	3	2	5	4	7	1	1	3	2	4	5	7	1	2	2	3	3	2	5	0	2	2	1	2	2	8	1	2	2	2	2	2	7	0	3	2	2	2
sp|O43615|TIM44_HUMAN	sp|O43615|TIM44_HUMAN	10	10	10	sp%O43615%TIM44_HUMAN Mitochondrial import inner membrane translocase subunit TIM44 OS=Homo sapiens OX=9606 GN=TIMM44 PE=1 SV=2	1	10	10	10	6	7	7	6	1	1	0	8	8	6	6	1	0	0	8	5	8	8	1	3	1	4	4	8	4	1	0	0	4	7	8	3	2	1	0	5	8	7	6	2
sp|O43617|TPPC3_HUMAN	sp|O43617|TPPC3_HUMAN	2	2	2	sp%O43617%TPPC3_HUMAN Trafficking protein particle complex subunit 3 OS=Homo sapiens OX=9606 GN=TRAPPC3 PE=1 SV=1	1	2	2	2	0	0	0	0	0	0	0	0	0	0	0	0	0	0	0	1	0	0	0	0	1	0	0	0	1	0	0	0	0	0	0	0	0	0	0	0	0	0	0	0
sp|O43639|NCK2_HUMAN	sp|O43639|NCK2_HUMAN	2	2	2	sp%O43639%NCK2_HUMAN Cytoplasmic protein NCK2 OS=Homo sapiens OX=9606 GN=NCK2 PE=1 SV=2	1	2	2	2	0	0	0	1	1	1	0	2	2	0	2	1	0	0	1	0	2	1	0	1	0	0	2	1	0	0	0	0	0	1	1	1	0	0	0	1	1	2	1	0
sp|O43674|NDUB5_HUMAN	sp|O43674|NDUB5_HUMAN	5	5	5	sp%O43674%NDUB5_HUMAN NADH dehydrogenase [ubiquinone] 1 beta subcomplex subunit 5, mitochondrial OS=Homo sapiens OX=9606 GN=NDUFB5 PE=1 SV=1	1	5	5	5	3	4	4	4	3	2	0	3	4	3	3	2	3	0	3	3	4	4	3	1	1	3	4	4	4	3	2	0	3	3	3	3	3	1	0	3	2	3	5	3
sp|O43676|NDUB3_HUMAN	sp|O43676|NDUB3_HUMAN	5	5	5	sp%O43676%NDUB3_HUMAN NADH dehydrogenase [ubiquinone] 1 beta subcomplex subunit 3 OS=Homo sapiens OX=9606 GN=NDUFB3 PE=1 SV=3	1	5	5	5	5	5	5	5	2	1	1	4	4	4	4	2	1	0	3	5	5	5	1	3	2	4	4	5	1	3	0	1	1	5	5	5	2	0	0	3	4	5	4	5
sp|O43678|NDUA2_HUMAN	sp|O43678|NDUA2_HUMAN	5	5	5	sp%O43678%NDUA2_HUMAN NADH dehydrogenase [ubiquinone] 1 alpha subcomplex subunit 2 OS=Homo sapiens OX=9606 GN=NDUFA2 PE=1 SV=3	1	5	5	5	5	5	5	5	4	3	0	5	5	5	5	4	3	0	5	5	5	5	3	3	0	5	5	5	4	5	2	0	4	5	5	4	4	3	1	5	5	5	5	5
sp|O43681|ASNA_HUMAN	sp|O43681|ASNA_HUMAN	17	17	17	sp%O43681%ASNA_HUMAN ATPase ASNA1 OS=Homo sapiens OX=9606 GN=ASNA1 PE=1 SV=2	1	17	17	17	13	12	12	12	13	11	8	11	11	12	11	13	10	4	14	12	11	11	9	13	8	13	13	14	12	12	13	2	9	11	10	12	12	10	5	12	13	13	14	11
sp|O43684|BUB3_HUMAN	sp|O43684|BUB3_HUMAN	2	2	2	sp%O43684%BUB3_HUMAN Mitotic checkpoint protein BUB3 OS=Homo sapiens OX=9606 GN=BUB3 PE=1 SV=1	1	2	2	2	1	2	1	1	0	1	1	2	1	2	2	2	2	0	2	0	2	1	0	2	0	1	1	2	0	1	0	0	0	1	1	1	0	1	2	0	1	1	2	2
sp|O43687|AKA7A_HUMAN;sp|Q9P0M2|AKA7G_HUMAN	sp|O43687|AKA7A_HUMAN;sp|Q9P0M2|AKA7G_HUMAN	2;2	2;2	2;2	sp%O43687%AKA7A_HUMAN A-kinase anchor protein 7 isoforms alpha and beta OS=Homo sapiens OX=9606 GN=AKAP7 PE=1 SV=4;sp%Q9P0M2%AKA7G_HUMAN A-kinase anchor protein 7 isoform gamma OS=Homo sapiens OX=9606 GN=AKAP7 PE=1 SV=2	2	2	2	2	1	2	2	2	2	1	2	1	0	1	2	1	1	1	2	2	2	2	2	2	1	0	0	1	1	1	1	0	1	1	1	1	1	1	0	0	1	1	0	1
sp|O43707|ACTN4_HUMAN	sp|O43707|ACTN4_HUMAN	57	35	34	sp%O43707%ACTN4_HUMAN Alpha-actinin-4 OS=Homo sapiens OX=9606 GN=ACTN4 PE=1 SV=2	1	57	35	34	42	42	38	30	21	26	46	38	37	40	33	32	28	44	40	41	37	34	23	22	44	42	42	39	32	31	27	41	37	42	43	41	29	25	47	37	43	39	35	35
sp|O43708|MAAI_HUMAN	sp|O43708|MAAI_HUMAN	6	6	6	sp%O43708%MAAI_HUMAN Maleylacetoacetate isomerase OS=Homo sapiens OX=9606 GN=GSTZ1 PE=1 SV=3	1	6	6	6	1	1	1	2	1	1	2	1	1	1	1	1	1	2	2	3	3	1	1	1	2	1	2	3	1	2	1	3	1	2	3	3	1	3	3	2	2	2	1	1
sp|O43719|HTSF1_HUMAN	sp|O43719|HTSF1_HUMAN	2	2	2	sp%O43719%HTSF1_HUMAN HIV Tat-specific factor 1 OS=Homo sapiens OX=9606 GN=HTATSF1 PE=1 SV=1	1	2	2	2	0	0	0	0	0	0	0	0	0	0	0	0	0	0	0	0	0	0	0	0	0	0	1	0	0	0	0	0	1	0	0	0	0	0	0	0	0	0	0	1
sp|O43739|CYH3_HUMAN;sp|Q99418|CYH2_HUMAN	sp|O43739|CYH3_HUMAN;sp|Q99418|CYH2_HUMAN	5;3	5;3	3;1	sp%O43739%CYH3_HUMAN Cytohesin-3 OS=Homo sapiens OX=9606 GN=CYTH3 PE=1 SV=2;sp%Q99418%CYH2_HUMAN Cytohesin-2 OS=Homo sapiens OX=9606 GN=CYTH2 PE=1 SV=2	2	5	5	3	1	3	2	3	2	2	2	4	3	3	3	1	1	2	3	3	4	2	3	2	2	3	2	3	2	2	1	1	2	1	1	3	1	1	2	3	2	2	1	1
sp|O43741|AAKB2_HUMAN	sp|O43741|AAKB2_HUMAN	2	2	2	sp%O43741%AAKB2_HUMAN 5-AMP-activated protein kinase subunit beta-2 OS=Homo sapiens OX=9606 GN=PRKAB2 PE=1 SV=1	1	2	2	2	1	2	1	1	1	1	0	1	1	1	1	1	2	0	1	1	0	1	1	1	0	1	1	2	2	1	1	0	1	2	2	1	1	0	0	1	1	1	2	1
sp|O43747|AP1G1_HUMAN	sp|O43747|AP1G1_HUMAN	22	22	22	sp%O43747%AP1G1_HUMAN AP-1 complex subunit gamma-1 OS=Homo sapiens OX=9606 GN=AP1G1 PE=1 SV=5	1	22	22	22	15	16	14	16	13	18	15	16	17	18	17	16	15	1	16	14	17	18	13	16	14	13	16	16	14	17	15	1	13	13	13	14	16	15	9	15	15	17	18	16
sp|O43752|STX6_HUMAN	sp|O43752|STX6_HUMAN	3	3	3	sp%O43752%STX6_HUMAN Syntaxin-6 OS=Homo sapiens OX=9606 GN=STX6 PE=1 SV=1	1	3	3	3	2	2	2	2	2	2	0	2	2	1	2	2	2	0	1	1	2	2	2	2	0	1	2	2	0	1	1	0	1	2	2	2	2	1	0	2	2	2	2	2
sp|O43759|SNG1_HUMAN	sp|O43759|SNG1_HUMAN	4	4	4	sp%O43759%SNG1_HUMAN Synaptogyrin-1 OS=Homo sapiens OX=9606 GN=SYNGR1 PE=1 SV=2	1	4	4	4	3	3	3	3	3	3	2	3	3	3	3	3	3	1	3	3	3	3	3	3	2	3	3	3	3	3	2	0	3	3	3	3	2	3	0	3	4	4	3	2
sp|O43760|SNG2_HUMAN	sp|O43760|SNG2_HUMAN	2	2	2	sp%O43760%SNG2_HUMAN Synaptogyrin-2 OS=Homo sapiens OX=9606 GN=SYNGR2 PE=1 SV=1	1	2	2	2	0	2	1	1	0	1	0	0	0	0	1	1	1	1	0	1	1	1	1	1	0	1	0	1	2	1	2	1	0	2	2	2	1	2	0	2	2	2	1	1
sp|O43761|SNG3_HUMAN	sp|O43761|SNG3_HUMAN	8	8	8	sp%O43761%SNG3_HUMAN Synaptogyrin-3 OS=Homo sapiens OX=9606 GN=SYNGR3 PE=1 SV=2	1	8	8	8	3	4	3	4	4	5	3	4	3	5	5	3	4	2	3	5	6	3	5	7	2	2	5	4	4	3	5	2	4	3	3	4	4	3	1	3	4	5	3	4
sp|O43765|SGTA_HUMAN	sp|O43765|SGTA_HUMAN	7	7	7	sp%O43765%SGTA_HUMAN Small glutamine-rich tetratricopeptide repeat-containing protein alpha OS=Homo sapiens OX=9606 GN=SGTA PE=1 SV=1	1	7	7	7	3	5	3	4	4	2	4	6	4	4	5	6	3	4	4	4	4	5	5	5	5	4	4	4	5	4	5	2	5	4	3	5	4	3	4	2	5	4	5	4
sp|O43768|ENSA_HUMAN	sp|O43768|ENSA_HUMAN	5	5	4	sp%O43768%ENSA_HUMAN Alpha-endosulfine OS=Homo sapiens OX=9606 GN=ENSA PE=1 SV=1	1	5	5	4	0	2	1	2	1	1	4	1	1	2	3	3	2	4	1	1	0	1	1	1	1	2	2	0	2	2	2	2	2	1	3	3	0	0	3	1	0	2	1	2
sp|O43772|MCAT_HUMAN	sp|O43772|MCAT_HUMAN	8	8	8	sp%O43772%MCAT_HUMAN Mitochondrial carnitine/acylcarnitine carrier protein OS=Homo sapiens OX=9606 GN=SLC25A20 PE=1 SV=1	1	8	8	8	1	2	2	3	0	0	0	0	1	1	2	0	2	1	3	3	2	1	0	0	1	3	3	2	0	2	0	0	0	0	3	3	0	1	0	1	3	4	5	3
sp|O43776|SYNC_HUMAN	sp|O43776|SYNC_HUMAN	23	23	23	sp%O43776%SYNC_HUMAN Asparagine--tRNA ligase, cytoplasmic OS=Homo sapiens OX=9606 GN=NARS PE=1 SV=1	1	23	23	23	8	10	10	12	8	14	13	8	11	8	11	10	13	13	11	8	9	11	5	12	13	13	10	13	10	13	12	12	6	13	13	8	14	10	17	12	13	12	10	15
sp|O43795|MYO1B_HUMAN	sp|O43795|MYO1B_HUMAN	5	5	5	sp%O43795%MYO1B_HUMAN Unconventional myosin-Ib OS=Homo sapiens OX=9606 GN=MYO1B PE=1 SV=3	1	5	5	5	2	3	1	1	0	2	1	1	1	0	2	0	1	0	3	3	2	0	1	0	1	2	1	2	1	1	0	1	3	0	2	0	1	1	0	1	0	2	0	0
sp|O43809|CPSF5_HUMAN	sp|O43809|CPSF5_HUMAN	9	9	9	sp%O43809%CPSF5_HUMAN Cleavage and polyadenylation specificity factor subunit 5 OS=Homo sapiens OX=9606 GN=NUDT21 PE=1 SV=1	1	9	9	9	5	2	2	3	5	6	3	3	3	3	3	4	6	6	6	3	3	5	5	8	5	4	3	3	4	6	4	3	4	2	3	4	3	6	4	3	3	3	5	6
sp|O43813|LANC1_HUMAN	sp|O43813|LANC1_HUMAN	26	26	26	sp%O43813%LANC1_HUMAN Glutathione S-transferase LANCL1 OS=Homo sapiens OX=9606 GN=LANCL1 PE=1 SV=1	1	26	26	26	15	17	17	15	15	19	16	17	16	18	17	18	17	16	17	20	20	15	16	21	18	17	18	17	17	22	19	21	17	18	16	18	19	18	18	15	21	20	19	21
sp|O43815|STRN_HUMAN	sp|O43815|STRN_HUMAN	3	3	3	sp%O43815%STRN_HUMAN Striatin OS=Homo sapiens OX=9606 GN=STRN PE=1 SV=4	1	3	3	3	0	2	1	0	1	1	2	1	1	0	3	1	1	0	2	2	3	2	0	0	2	0	1	1	1	1	0	1	0	2	2	1	0	2	2	0	1	0	1	2
sp|O43819|SCO2_HUMAN	sp|O43819|SCO2_HUMAN	1	1	1	sp%O43819%SCO2_HUMAN Protein SCO2 homolog, mitochondrial OS=Homo sapiens OX=9606 GN=SCO2 PE=1 SV=3	1	1	1	1	0	1	0	0	0	0	0	0	0	0	0	0	0	0	1	1	1	0	0	0	0	0	1	0	0	0	0	0	0	1	0	0	0	0	0	0	1	1	1	0
sp|O43837|IDH3B_HUMAN	sp|O43837|IDH3B_HUMAN	23	23	23	sp%O43837%IDH3B_HUMAN Isocitrate dehydrogenase [NAD] subunit beta, mitochondrial OS=Homo sapiens OX=9606 GN=IDH3B PE=1 SV=2	1	23	23	23	20	19	21	19	9	11	12	18	17	17	16	12	10	10	15	18	21	17	11	11	12	15	18	18	13	14	9	11	10	16	15	13	11	10	11	15	16	17	17	9
sp|O43852|CALU_HUMAN	sp|O43852|CALU_HUMAN	4	4	4	sp%O43852%CALU_HUMAN Calumenin OS=Homo sapiens OX=9606 GN=CALU PE=1 SV=2	1	4	4	4	2	3	3	1	1	2	0	3	2	1	2	2	2	1	2	1	2	1	2	2	0	2	2	1	4	2	3	1	2	1	1	3	2	2	1	2	1	2	3	3
sp|O43854|EDIL3_HUMAN	sp|O43854|EDIL3_HUMAN	6	6	6	sp%O43854%EDIL3_HUMAN EGF-like repeat and discoidin I-like domain-containing protein 3 OS=Homo sapiens OX=9606 GN=EDIL3 PE=1 SV=1	1	6	6	6	1	1	0	2	2	2	0	0	1	3	1	2	3	0	4	4	1	4	1	4	0	4	3	3	3	6	2	0	2	3	5	4	2	3	0	1	1	2	2	2
sp|O43865|SAHH2_HUMAN	sp|O43865|SAHH2_HUMAN	27	27	16	sp%O43865%SAHH2_HUMAN S-adenosylhomocysteine hydrolase-like protein 1 OS=Homo sapiens OX=9606 GN=AHCYL1 PE=1 SV=2	1	27	27	16	10	15	14	16	17	18	22	15	15	9	15	17	16	21	17	17	17	19	19	21	22	13	13	14	16	19	18	21	10	13	14	17	17	15	20	15	19	18	16	17
sp|O43920|NDUS5_HUMAN	sp|O43920|NDUS5_HUMAN	7	7	7	sp%O43920%NDUS5_HUMAN NADH dehydrogenase [ubiquinone] iron-sulfur protein 5 OS=Homo sapiens OX=9606 GN=NDUFS5 PE=1 SV=3	1	7	7	7	7	7	7	7	5	5	1	7	6	6	7	6	4	0	7	7	7	7	5	4	1	6	6	6	7	7	3	1	7	6	7	6	7	4	0	7	7	6	6	7
sp|O60220|TIM8A_HUMAN	sp|O60220|TIM8A_HUMAN	5	5	5	sp%O60220%TIM8A_HUMAN Mitochondrial import inner membrane translocase subunit Tim8 A OS=Homo sapiens OX=9606 GN=TIMM8A PE=1 SV=1	1	5	5	5	5	5	5	5	1	3	4	3	5	5	4	4	3	3	3	5	5	3	0	3	2	2	5	4	2	1	1	2	2	5	5	4	4	3	3	4	4	4	4	4
sp|O60229|KALRN_HUMAN	sp|O60229|KALRN_HUMAN	4	4	4	sp%O60229%KALRN_HUMAN Kalirin OS=Homo sapiens OX=9606 GN=KALRN PE=1 SV=2	1	4	4	4	2	3	1	3	0	0	0	2	3	2	0	0	0	0	1	3	3	1	0	0	0	2	2	1	2	2	0	0	2	2	2	2	0	0	0	2	2	1	1	1
sp|O60234|GMFG_HUMAN	sp|O60234|GMFG_HUMAN	3	1	1	sp%O60234%GMFG_HUMAN Glia maturation factor gamma OS=Homo sapiens OX=9606 GN=GMFG PE=1 SV=1	1	3	1	1	2	2	2	2	2	2	2	2	2	2	2	2	2	3	2	2	2	3	2	2	2	2	2	2	2	1	2	2	2	2	2	2	1	3	2	2	2	1	2	2
sp|O60242|AGRB3_HUMAN	sp|O60242|AGRB3_HUMAN	1	1	1	sp%O60242%AGRB3_HUMAN Adhesion G protein-coupled receptor B3 OS=Homo sapiens OX=9606 GN=ADGRB3 PE=1 SV=2	1	1	1	1	0	0	0	0	0	0	0	0	1	0	0	0	0	0	0	1	1	0	0	0	0	0	1	0	0	0	0	0	0	0	0	0	0	0	0	0	0	0	0	0
sp|O60245|PCDH7_HUMAN	sp|O60245|PCDH7_HUMAN	5	5	5	sp%O60245%PCDH7_HUMAN Protocadherin-7 OS=Homo sapiens OX=9606 GN=PCDH7 PE=1 SV=2	1	5	5	5	1	3	2	2	2	2	0	0	3	1	1	2	1	0	1	1	3	3	2	2	0	0	1	1	0	0	3	0	1	0	1	2	0	1	1	1	4	1	2	2
sp|O60256|KPRB_HUMAN	sp|O60256|KPRB_HUMAN	15	15	14	sp%O60256%KPRB_HUMAN Phosphoribosyl pyrophosphate synthase-associated protein 2 OS=Homo sapiens OX=9606 GN=PRPSAP2 PE=1 SV=1	1	15	15	14	7	8	7	9	10	12	11	5	9	10	8	13	12	12	6	9	9	4	8	14	11	9	8	9	8	14	15	11	7	8	8	10	13	14	11	12	10	10	11	13
sp|O60262|GBG7_HUMAN	sp|O60262|GBG7_HUMAN	6	6	6	sp%O60262%GBG7_HUMAN Guanine nucleotide-binding protein G(I)/G(S)/G(O) subunit gamma-7 OS=Homo sapiens OX=9606 GN=GNG7 PE=1 SV=1	1	6	6	6	6	6	5	6	6	6	3	6	6	6	6	5	6	2	5	6	6	5	5	4	3	5	5	5	5	5	6	1	5	6	6	6	5	4	1	5	6	5	5	6
sp|O60268|K0513_HUMAN	sp|O60268|K0513_HUMAN	15	15	15	sp%O60268%K0513_HUMAN Uncharacterized protein KIAA0513 OS=Homo sapiens OX=9606 GN=KIAA0513 PE=1 SV=1	1	15	15	15	8	8	8	9	10	9	9	9	11	9	8	7	9	0	6	7	9	8	7	8	11	7	10	8	9	9	4	1	8	9	9	9	6	7	6	9	8	8	8	8
sp|O60271|JIP4_HUMAN	sp|O60271|JIP4_HUMAN	8	6	6	sp%O60271%JIP4_HUMAN C-Jun-amino-terminal kinase-interacting protein 4 OS=Homo sapiens OX=9606 GN=SPAG9 PE=1 SV=4	1	8	6	6	6	6	6	5	5	2	4	3	6	7	5	5	3	2	5	5	5	4	3	5	5	5	6	5	3	5	3	2	4	2	5	3	4	2	4	4	6	5	6	5
sp|O60282|KIF5C_HUMAN	sp|O60282|KIF5C_HUMAN	31	31	18	sp%O60282%KIF5C_HUMAN Kinesin heavy chain isoform 5C OS=Homo sapiens OX=9606 GN=KIF5C PE=1 SV=1	1	31	31	18	20	17	19	20	19	18	15	18	23	16	17	20	14	8	18	20	19	20	13	19	18	16	16	19	16	19	16	8	12	16	15	16	18	17	11	16	19	16	18	17
sp|O60285|NUAK1_HUMAN	sp|O60285|NUAK1_HUMAN	2	2	2	sp%O60285%NUAK1_HUMAN NUAK family SNF1-like kinase 1 OS=Homo sapiens OX=9606 GN=NUAK1 PE=1 SV=1	1	2	2	2	0	0	0	0	0	0	0	0	0	0	0	1	0	0	0	1	1	0	0	0	0	0	0	0	0	0	1	0	0	0	0	0	0	0	0	0	0	1	0	0
sp|O60291|MGRN1_HUMAN	sp|O60291|MGRN1_HUMAN	1	1	1	sp%O60291%MGRN1_HUMAN E3 ubiquitin-protein ligase MGRN1 OS=Homo sapiens OX=9606 GN=MGRN1 PE=1 SV=2	1	1	1	1	0	0	1	1	1	0	0	1	1	1	1	1	1	0	1	0	1	1	1	0	0	0	1	1	1	1	0	0	0	1	1	1	1	1	0	0	1	1	0	1
sp|O60303|K0556_HUMAN	sp|O60303|K0556_HUMAN	4	4	4	sp%O60303%K0556_HUMAN Protein KIAA0556 OS=Homo sapiens OX=9606 GN=KIAA0556 PE=1 SV=4	1	4	4	4	1	1	1	1	0	0	1	0	0	0	0	2	0	1	0	0	0	0	0	0	1	0	0	1	0	1	0	1	0	0	1	1	0	0	1	0	0	0	1	1
sp|O60307|MAST3_HUMAN	sp|O60307|MAST3_HUMAN	5	5	5	sp%O60307%MAST3_HUMAN Microtubule-associated serine/threonine-protein kinase 3 OS=Homo sapiens OX=9606 GN=MAST3 PE=1 SV=2	1	5	5	5	0	1	0	1	0	0	0	1	0	2	1	1	0	0	3	2	4	0	1	2	0	0	4	1	2	1	0	0	1	3	1	1	0	0	0	2	1	1	3	1
sp|O60313|OPA1_HUMAN	sp|O60313|OPA1_HUMAN	43	43	43	sp%O60313%OPA1_HUMAN Dynamin-like 120 kDa protein, mitochondrial OS=Homo sapiens OX=9606 GN=OPA1 PE=1 SV=3	1	43	43	43	37	38	37	36	16	23	27	37	40	38	33	23	27	23	37	35	37	36	19	31	25	26	33	32	29	32	22	2	26	33	35	33	23	18	17	31	37	36	34	32
sp|O60331|PI51C_HUMAN;sp|O14986|PI51B_HUMAN	sp|O60331|PI51C_HUMAN	19;2	19;2	16;0	sp%O60331%PI51C_HUMAN Phosphatidylinositol 4-phosphate 5-kinase type-1 gamma OS=Homo sapiens OX=9606 GN=PIP5K1C PE=1 SV=2	2	19	19	16	7	11	13	10	9	6	1	11	10	7	9	12	3	0	14	11	12	9	9	11	0	6	10	11	7	10	6	0	6	11	10	7	8	4	0	7	10	14	10	6
sp|O60346|PHLP1_HUMAN	sp|O60346|PHLP1_HUMAN	3	3	3	sp%O60346%PHLP1_HUMAN PH domain leucine-rich repeat-containing protein phosphatase 1 OS=Homo sapiens OX=9606 GN=PHLPP1 PE=1 SV=3	1	3	3	3	3	2	3	1	1	2	1	3	3	3	3	1	1	0	3	2	3	1	3	2	1	2	2	3	3	2	2	1	3	2	3	3	2	1	0	3	1	2	2	0
sp|O60359|CCG3_HUMAN	sp|O60359|CCG3_HUMAN	2	2	2	sp%O60359%CCG3_HUMAN Voltage-dependent calcium channel gamma-3 subunit OS=Homo sapiens OX=9606 GN=CACNG3 PE=2 SV=1	1	2	2	2	2	2	1	0	0	0	0	2	2	2	1	0	0	0	1	2	2	1	0	0	0	0	0	0	1	0	0	1	0	1	1	1	1	0	0	2	0	0	1	0
sp|O60443|GSDME_HUMAN	sp|O60443|GSDME_HUMAN	4	4	4	sp%O60443%GSDME_HUMAN Gasdermin-E OS=Homo sapiens OX=9606 GN=GSDME PE=1 SV=2	1	4	4	4	1	2	2	2	1	1	1	1	0	1	1	1	1	0	0	2	1	1	1	1	2	1	2	2	1	1	1	0	0	2	2	1	1	1	1	1	2	1	1	2
sp|O60486|PLXC1_HUMAN	sp|O60486|PLXC1_HUMAN	3	3	3	sp%O60486%PLXC1_HUMAN Plexin-C1 OS=Homo sapiens OX=9606 GN=PLXNC1 PE=1 SV=1	1	3	3	3	1	0	0	1	1	0	0	1	1	1	1	0	0	0	2	1	3	0	1	0	0	1	2	0	0	1	0	1	0	1	1	1	2	0	0	0	0	1	0	2
sp|O60493|SNX3_HUMAN	sp|O60493|SNX3_HUMAN	9	9	8	sp%O60493%SNX3_HUMAN Sorting nexin-3 OS=Homo sapiens OX=9606 GN=SNX3 PE=1 SV=3	1	9	9	8	7	7	7	7	7	6	1	7	8	8	7	7	5	0	8	8	7	9	5	7	1	7	7	8	6	6	5	0	5	7	8	6	7	6	1	6	7	7	7	8
sp|O60502|OGA_HUMAN	sp|O60502|OGA_HUMAN	19	19	19	sp%O60502%OGA_HUMAN Protein O-GlcNAcase OS=Homo sapiens OX=9606 GN=OGA PE=1 SV=2	1	19	19	19	5	8	9	7	6	7	10	9	11	10	9	7	5	9	5	6	10	8	6	8	8	11	10	11	6	8	8	5	7	7	10	9	6	6	10	5	10	9	10	8
sp|O60503|ADCY9_HUMAN	sp|O60503|ADCY9_HUMAN	3	3	3	sp%O60503%ADCY9_HUMAN Adenylate cyclase type 9 OS=Homo sapiens OX=9606 GN=ADCY9 PE=1 SV=4	1	3	3	3	3	2	2	2	1	1	0	2	2	2	2	1	0	0	2	2	3	1	1	2	0	2	1	0	1	2	1	0	0	1	1	0	1	1	1	2	2	2	1	2
sp|O60506|HNRPQ_HUMAN	sp|O60506|HNRPQ_HUMAN	17	12	12	sp%O60506%HNRPQ_HUMAN Heterogeneous nuclear ribonucleoprotein Q OS=Homo sapiens OX=9606 GN=SYNCRIP PE=1 SV=2	1	17	12	12	13	9	11	11	10	11	10	9	7	8	10	12	9	11	14	9	9	8	7	16	6	10	6	7	6	9	12	7	7	7	10	10	9	11	11	11	8	9	9	10
sp|O60518|RNBP6_HUMAN	sp|O60518|RNBP6_HUMAN	7	5	5	sp%O60518%RNBP6_HUMAN Ran-binding protein 6 OS=Homo sapiens OX=9606 GN=RANBP6 PE=1 SV=2	1	7	5	5	3	3	4	2	1	1	3	5	4	3	4	2	1	1	3	3	2	2	3	2	1	2	4	3	2	2	1	1	4	1	4	4	2	1	1	2	5	4	4	2
sp|O60524|NEMF_HUMAN	sp|O60524|NEMF_HUMAN	5	5	5	sp%O60524%NEMF_HUMAN Nuclear export mediator factor NEMF OS=Homo sapiens OX=9606 GN=NEMF PE=1 SV=4	1	5	5	5	1	1	1	3	0	1	0	1	2	2	2	1	1	0	1	1	2	1	1	1	0	2	1	2	2	1	0	0	0	2	2	2	1	1	0	0	1	2	1	1
sp|O60547|GMDS_HUMAN	sp|O60547|GMDS_HUMAN	3	3	3	sp%O60547%GMDS_HUMAN GDP-mannose 4,6 dehydratase OS=Homo sapiens OX=9606 GN=GMDS PE=1 SV=1	1	3	3	3	1	0	1	1	0	0	1	2	0	0	0	0	0	1	0	0	0	0	0	0	0	0	1	0	0	0	0	2	0	0	0	0	0	1	1	0	1	0	1	0
sp|O60551|NMT2_HUMAN	sp|O60551|NMT2_HUMAN	2	1	1	sp%O60551%NMT2_HUMAN Glycylpeptide N-tetradecanoyltransferase 2 OS=Homo sapiens OX=9606 GN=NMT2 PE=1 SV=1	1	2	1	1	1	2	2	1	1	1	1	2	1	2	1	1	1	0	1	1	1	1	1	2	2	1	1	2	1	1	2	1	0	1	1	1	1	1	1	1	1	1	1	1
sp|O60583|CCNT2_HUMAN	sp|O60583|CCNT2_HUMAN	2	2	2	sp%O60583%CCNT2_HUMAN Cyclin-T2 OS=Homo sapiens OX=9606 GN=CCNT2 PE=1 SV=2	1	2	2	2	1	0	0	1	1	1	0	1	0	1	1	0	1	1	1	1	0	0	0	1	0	1	1	1	0	0	0	1	1	1	1	0	0	0	0	1	1	0	1	0
sp|O60610|DIAP1_HUMAN	sp|O60610|DIAP1_HUMAN	5	5	5	sp%O60610%DIAP1_HUMAN Protein diaphanous homolog 1 OS=Homo sapiens OX=9606 GN=DIAPH1 PE=1 SV=2	1	5	5	5	1	1	1	1	1	1	0	1	1	1	1	1	1	0	1	2	1	1	1	0	0	1	1	1	2	1	1	0	1	1	1	1	1	1	1	1	2	1	3	1
sp|O60613|SEP15_HUMAN	sp|O60613|SEP15_HUMAN	5	5	5	sp%O60613%SEP15_HUMAN Selenoprotein F OS=Homo sapiens OX=9606 GN=SELENOF PE=1 SV=4	1	5	5	5	2	1	4	2	2	1	1	3	3	3	4	2	2	0	3	2	2	4	2	3	1	2	3	3	3	1	1	0	2	2	2	3	2	1	0	1	2	1	3	1
sp|O60641|AP180_HUMAN	sp|O60641|AP180_HUMAN	21	21	19	sp%O60641%AP180_HUMAN Clathrin coat assembly protein AP180 OS=Homo sapiens OX=9606 GN=SNAP91 PE=1 SV=2	1	21	21	19	17	17	17	17	13	15	18	16	16	16	15	14	15	14	15	16	15	16	14	16	17	15	15	16	13	15	16	15	13	14	17	15	15	17	16	14	16	14	16	13
sp|O60645|EXOC3_HUMAN	sp|O60645|EXOC3_HUMAN	8	8	8	sp%O60645%EXOC3_HUMAN Exocyst complex component 3 OS=Homo sapiens OX=9606 GN=EXOC3 PE=1 SV=2	1	8	8	8	3	3	3	3	2	2	0	3	2	3	4	3	1	0	3	3	4	2	3	2	0	3	4	3	2	1	1	0	3	3	3	3	1	2	1	2	1	4	3	1
sp|O60658|PDE8A_HUMAN	sp|O60658|PDE8A_HUMAN	2	2	2	sp%O60658%PDE8A_HUMAN High affinity cAMP-specific and IBMX-insensitive 3,5-cyclic phosphodiesterase 8A OS=Homo sapiens OX=9606 GN=PDE8A PE=1 SV=2	1	2	2	2	1	1	0	0	0	0	0	0	0	0	0	0	0	0	0	1	0	0	0	0	0	1	1	1	1	0	0	0	1	1	2	1	0	0	0	1	1	1	1	0
sp|O60664|PLIN3_HUMAN	sp|O60664|PLIN3_HUMAN	16	16	16	sp%O60664%PLIN3_HUMAN Perilipin-3 OS=Homo sapiens OX=9606 GN=PLIN3 PE=1 SV=3	1	16	16	16	5	3	7	6	6	8	7	3	5	6	7	7	6	8	2	7	4	9	8	8	8	4	6	6	7	8	7	11	5	6	11	8	8	9	9	5	9	5	9	7
sp|O60684|IMA7_HUMAN	sp|O60684|IMA7_HUMAN	8	8	4	sp%O60684%IMA7_HUMAN Importin subunit alpha-7 OS=Homo sapiens OX=9606 GN=KPNA6 PE=1 SV=1	1	8	8	4	8	6	5	6	4	4	1	8	7	7	6	5	3	0	7	7	6	7	5	2	2	8	6	8	6	6	5	0	8	8	7	8	5	5	0	8	8	7	7	6
sp|O60716|CTND1_HUMAN	sp|O60716|CTND1_HUMAN	11	11	11	sp%O60716%CTND1_HUMAN Catenin delta-1 OS=Homo sapiens OX=9606 GN=CTNND1 PE=1 SV=1	1	11	11	11	7	5	5	6	3	4	0	5	6	5	5	3	3	0	5	6	8	3	3	4	0	4	5	4	2	6	1	0	3	6	6	6	7	4	0	4	5	4	6	4
sp|O60725|ICMT_HUMAN	sp|O60725|ICMT_HUMAN	1	1	1	sp%O60725%ICMT_HUMAN Protein-S-isoprenylcysteine O-methyltransferase OS=Homo sapiens OX=9606 GN=ICMT PE=1 SV=1	1	1	1	1	0	0	0	0	0	0	0	0	0	0	0	0	0	0	0	0	0	1	0	1	0	0	1	1	1	1	1	0	1	1	0	0	0	0	0	1	1	1	1	1
sp|O60733|PLPL9_HUMAN	sp|O60733|PLPL9_HUMAN	4	4	4	sp%O60733%PLPL9_HUMAN 85/88 kDa calcium-independent phospholipase A2 OS=Homo sapiens OX=9606 GN=PLA2G6 PE=1 SV=2	1	4	4	4	1	1	1	1	3	1	0	1	1	1	1	1	2	0	2	1	1	1	1	1	1	2	2	2	1	1	0	0	2	1	2	0	1	1	0	1	2	1	1	1
sp|O60739|EIF1B_HUMAN	sp|O60739|EIF1B_HUMAN	4	2	2	sp%O60739%EIF1B_HUMAN Eukaryotic translation initiation factor 1b OS=Homo sapiens OX=9606 GN=EIF1B PE=1 SV=2	1	4	2	2	3	3	2	3	3	4	2	2	3	2	2	3	4	1	2	3	3	3	2	4	1	2	2	3	2	3	2	0	2	3	3	3	3	4	2	4	4	2	2	4
sp|O60741|HCN1_HUMAN	sp|O60741|HCN1_HUMAN	6	6	4	sp%O60741%HCN1_HUMAN Potassium/sodium hyperpolarization-activated cyclic nucleotide-gated channel 1 OS=Homo sapiens OX=9606 GN=HCN1 PE=1 SV=3	1	6	6	4	4	4	3	4	5	6	0	3	4	4	4	5	5	0	3	5	3	5	5	4	0	5	4	4	5	5	5	0	4	4	4	5	5	5	0	3	2	4	4	5
sp|O60749|SNX2_HUMAN	sp|O60749|SNX2_HUMAN	10	8	8	sp%O60749%SNX2_HUMAN Sorting nexin-2 OS=Homo sapiens OX=9606 GN=SNX2 PE=1 SV=2	1	10	8	8	5	4	5	6	4	4	3	8	6	6	8	5	5	2	4	5	7	4	5	5	4	4	4	3	3	4	4	2	2	4	5	4	3	4	3	4	4	7	5	5
sp|O60762|DPM1_HUMAN	sp|O60762|DPM1_HUMAN	4	4	4	sp%O60762%DPM1_HUMAN Dolichol-phosphate mannosyltransferase subunit 1 OS=Homo sapiens OX=9606 GN=DPM1 PE=1 SV=1	1	4	4	4	3	2	3	3	2	2	0	2	1	3	2	2	1	0	2	3	2	3	3	3	0	3	3	3	2	2	3	0	3	3	3	2	2	3	0	3	2	2	4	3
sp|O60763|USO1_HUMAN	sp|O60763|USO1_HUMAN	24	24	23	sp%O60763%USO1_HUMAN General vesicular transport factor p115 OS=Homo sapiens OX=9606 GN=USO1 PE=1 SV=2	1	24	24	23	11	14	13	14	6	8	6	12	9	13	12	12	8	3	15	13	10	10	8	9	7	12	12	14	11	13	7	1	7	12	13	12	9	11	4	9	11	11	16	14
sp|O60784|TOM1_HUMAN	sp|O60784|TOM1_HUMAN	17	17	17	sp%O60784%TOM1_HUMAN Target of Myb protein 1 OS=Homo sapiens OX=9606 GN=TOM1 PE=1 SV=2	1	17	17	17	11	9	7	11	7	8	13	13	13	13	13	9	7	7	10	14	12	12	10	10	13	16	13	13	14	12	12	9	13	12	11	12	11	9	7	14	14	14	14	14
sp|Q99879|H2B1M_HUMAN;sp|Q99877|H2B1N_HUMAN;sp|Q93079|H2B1H_HUMAN;sp|Q5QNW6|H2B2F_HUMAN;sp|P62807|H2B1C_HUMAN;sp|P58876|H2B1D_HUMAN;sp|P57053|H2BFS_HUMAN;sp|O60814|H2B1K_HUMAN;sp|Q99880|H2B1L_HUMAN;sp|Q96A08|H2B1A_HUMAN	sp|Q99879|H2B1M_HUMAN;sp|Q99877|H2B1N_HUMAN;sp|Q93079|H2B1H_HUMAN;sp|Q5QNW6|H2B2F_HUMAN;sp|P62807|H2B1C_HUMAN;sp|P58876|H2B1D_HUMAN;sp|P57053|H2BFS_HUMAN;sp|O60814|H2B1K_HUMAN;sp|Q99880|H2B1L_HUMAN;sp|Q96A08|H2B1A_HUMAN	8;8;8;8;8;8;8;8;7;4	2;2;2;2;2;2;2;2;2;0	2;2;2;2;2;2;2;2;2;0	sp%Q99879%H2B1M_HUMAN Histone H2B type 1-M OS=Homo sapiens OX=9606 GN=HIST1H2BM PE=1 SV=3;sp%Q99877%H2B1N_HUMAN Histone H2B type 1-N OS=Homo sapiens OX=9606 GN=HIST1H2BN PE=1 SV=3;sp%Q93079%H2B1H_HUMAN Histone H2B type 1-H OS=Homo sapiens OX=9606 GN=HIST1H	10	8	2	2	7	7	5	4	5	5	3	8	6	6	7	4	8	5	8	7	6	5	5	6	4	7	7	3	6	5	6	3	7	6	4	5	4	4	2	8	5	5	6	6
sp|O60825|F262_HUMAN;sp|Q16875|F263_HUMAN;sp|P16118|F261_HUMAN	sp|O60825|F262_HUMAN	15;2;1	15;2;1	15;2;1	sp%O60825%F262_HUMAN 6-phosphofructo-2-kinase/fructose-2,6-bisphosphatase 2 OS=Homo sapiens OX=9606 GN=PFKFB2 PE=1 SV=2	3	15	15	15	8	4	4	6	3	6	2	6	3	5	6	6	7	1	7	7	4	6	4	6	2	7	1	5	7	12	7	2	8	9	9	8	12	12	3	6	5	6	7	10
sp|O60826|CCD22_HUMAN	sp|O60826|CCD22_HUMAN	4	4	4	sp%O60826%CCD22_HUMAN Coiled-coil domain-containing protein 22 OS=Homo sapiens OX=9606 GN=CCDC22 PE=1 SV=1	1	4	4	4	1	2	1	3	2	3	1	2	0	2	1	2	0	0	3	0	1	1	1	3	0	2	1	0	2	1	2	0	0	1	0	0	1	3	0	1	1	1	1	1
sp|O60831|PRAF2_HUMAN	sp|O60831|PRAF2_HUMAN	5	5	5	sp%O60831%PRAF2_HUMAN PRA1 family protein 2 OS=Homo sapiens OX=9606 GN=PRAF2 PE=1 SV=1	1	5	5	5	5	4	5	4	4	4	2	5	3	4	5	4	3	1	5	4	5	4	3	5	0	4	4	4	3	4	4	1	4	4	3	4	5	4	2	4	4	3	4	4
sp|O60832|DKC1_HUMAN	sp|O60832|DKC1_HUMAN	5	5	5	sp%O60832%DKC1_HUMAN H/ACA ribonucleoprotein complex subunit DKC1 OS=Homo sapiens OX=9606 GN=DKC1 PE=1 SV=3	1	5	5	5	1	1	1	0	1	1	0	1	1	0	0	2	4	0	2	0	0	0	1	2	0	2	0	0	0	2	2	0	1	0	0	3	3	2	0	1	0	0	0	1
sp|O60841|IF2P_HUMAN	sp|O60841|IF2P_HUMAN	4	4	4	sp%O60841%IF2P_HUMAN Eukaryotic translation initiation factor 5B OS=Homo sapiens OX=9606 GN=EIF5B PE=1 SV=4	1	4	4	4	2	1	0	1	0	1	1	1	0	1	0	0	0	0	2	1	3	1	2	4	0	3	3	3	2	2	2	0	3	2	3	4	3	3	0	2	2	2	4	2
sp|O60861|GAS7_HUMAN	sp|O60861|GAS7_HUMAN	12	12	12	sp%O60861%GAS7_HUMAN Growth arrest-specific protein 7 OS=Homo sapiens OX=9606 GN=GAS7 PE=1 SV=3	1	12	12	12	6	7	6	5	7	7	2	7	7	8	7	7	7	3	7	7	6	5	4	7	1	6	5	5	2	5	4	3	4	7	6	4	5	4	1	5	5	5	4	3
sp|O60869|EDF1_HUMAN	sp|O60869|EDF1_HUMAN	4	4	4	sp%O60869%EDF1_HUMAN Endothelial differentiation-related factor 1 OS=Homo sapiens OX=9606 GN=EDF1 PE=1 SV=1	1	4	4	4	2	2	3	3	2	2	0	2	3	1	1	3	3	1	3	2	2	2	1	3	0	1	1	1	1	1	2	2	1	2	1	2	1	2	1	2	1	2	1	2
sp|O60879|DIAP2_HUMAN	sp|O60879|DIAP2_HUMAN	4	4	4	sp%O60879%DIAP2_HUMAN Protein diaphanous homolog 2 OS=Homo sapiens OX=9606 GN=DIAPH2 PE=1 SV=1	1	4	4	4	2	1	2	1	1	0	2	0	1	1	2	1	0	1	2	1	1	1	1	1	2	1	1	0	1	1	2	1	1	1	1	1	2	2	1	2	1	1	1	1
sp|O60883|G37L1_HUMAN	sp|O60883|G37L1_HUMAN	6	6	6	sp%O60883%G37L1_HUMAN G-protein coupled receptor 37-like 1 OS=Homo sapiens OX=9606 GN=GPR37L1 PE=1 SV=2	1	6	6	6	2	3	5	5	4	5	0	3	4	3	6	4	6	2	4	4	5	6	6	4	0	2	4	3	5	5	5	0	4	3	3	5	3	5	1	2	4	4	5	6
sp|O60884|DNJA2_HUMAN	sp|O60884|DNJA2_HUMAN	13	13	13	sp%O60884%DNJA2_HUMAN DnaJ homolog subfamily A member 2 OS=Homo sapiens OX=9606 GN=DNAJA2 PE=1 SV=1	1	13	13	13	8	9	10	9	8	8	5	10	10	9	8	7	7	3	10	10	9	10	8	9	4	7	8	10	6	8	7	5	7	8	9	10	8	9	1	9	9	9	8	7
sp|O60888|CUTA_HUMAN	sp|O60888|CUTA_HUMAN	5	5	5	sp%O60888%CUTA_HUMAN Protein CutA OS=Homo sapiens OX=9606 GN=CUTA PE=1 SV=2	1	5	5	5	3	3	3	3	3	3	5	3	3	4	3	3	3	4	3	4	4	3	3	3	5	2	3	4	4	3	4	4	4	4	3	4	4	4	5	3	3	4	3	4
sp|O60890|OPHN1_HUMAN	sp|O60890|OPHN1_HUMAN	1	1	1	sp%O60890%OPHN1_HUMAN Oligophrenin-1 OS=Homo sapiens OX=9606 GN=OPHN1 PE=1 SV=1	1	1	1	1	0	0	0	0	0	0	0	0	0	0	0	0	0	0	1	1	0	0	1	1	0	1	1	0	0	0	1	0	1	0	0	1	0	1	0	0	0	1	1	1
sp|O60925|PFD1_HUMAN	sp|O60925|PFD1_HUMAN	7	7	7	sp%O60925%PFD1_HUMAN Prefoldin subunit 1 OS=Homo sapiens OX=9606 GN=PFDN1 PE=1 SV=2	1	7	7	7	3	3	5	4	1	1	4	4	5	5	4	4	5	5	4	5	3	4	1	2	4	2	5	4	2	2	1	1	3	4	4	5	1	2	5	2	5	3	3	4
sp|O60936|NOL3_HUMAN	sp|O60936|NOL3_HUMAN	3	3	3	sp%O60936%NOL3_HUMAN Nucleolar protein 3 OS=Homo sapiens OX=9606 GN=NOL3 PE=1 SV=2	1	3	3	3	1	1	1	1	1	1	2	1	1	1	1	1	1	2	2	1	1	1	1	1	2	1	1	1	1	2	1	1	1	1	2	2	2	1	2	2	1	2	1	1
sp|O60939|SCN2B_HUMAN	sp|O60939|SCN2B_HUMAN	5	5	5	sp%O60939%SCN2B_HUMAN Sodium channel subunit beta-2 OS=Homo sapiens OX=9606 GN=SCN2B PE=1 SV=1	1	5	5	5	2	3	2	4	3	3	0	3	3	3	5	4	4	0	4	4	3	5	3	5	0	2	3	2	3	5	2	0	3	3	3	4	3	3	0	3	3	4	3	2
sp|O75027|ABCB7_HUMAN	sp|O75027|ABCB7_HUMAN	8	8	8	sp%O75027%ABCB7_HUMAN ATP-binding cassette sub-family B member 7, mitochondrial OS=Homo sapiens OX=9606 GN=ABCB7 PE=1 SV=2	1	8	8	8	0	1	3	1	0	0	0	2	2	1	3	1	0	0	1	1	2	3	0	0	0	2	2	3	2	1	1	1	2	1	2	1	0	0	0	1	3	3	4	2
sp|O75044|SRGP2_HUMAN;sp|P0DMP2|SRG2B_HUMAN;sp|P0DJJ0|SRG2C_HUMAN	sp|O75044|SRGP2_HUMAN;sp|P0DMP2|SRG2B_HUMAN;sp|P0DJJ0|SRG2C_HUMAN	6;4;4	6;4;4	4;3;3	sp%O75044%SRGP2_HUMAN SLIT-ROBO Rho GTPase-activating protein 2 OS=Homo sapiens OX=9606 GN=SRGAP2 PE=1 SV=3;sp%P0DMP2%SRG2B_HUMAN SLIT-ROBO Rho GTPase-activating protein 2B OS=Homo sapiens OX=9606 GN=SRGAP2B PE=3 SV=1;sp%P0DJJ0%SRG2C_HUMAN SLIT-ROBO Rho GT	3	6	6	4	1	2	2	1	2	2	1	2	3	2	2	2	2	0	4	4	2	2	4	2	1	2	3	2	1	2	2	1	4	2	2	2	2	1	0	1	2	1	2	0
sp|O75051|PLXA2_HUMAN	sp|O75051|PLXA2_HUMAN	13	6	6	sp%O75051%PLXA2_HUMAN Plexin-A2 OS=Homo sapiens OX=9606 GN=PLXNA2 PE=1 SV=4	1	13	6	6	6	8	7	8	4	4	4	9	4	6	6	6	5	7	8	7	10	8	8	10	3	5	9	6	4	5	7	2	4	6	9	7	5	4	1	2	7	8	5	2
sp|O75061|AUXI_HUMAN	sp|O75061|AUXI_HUMAN	35	35	35	sp%O75061%AUXI_HUMAN Putative tyrosine-protein phosphatase auxilin OS=Homo sapiens OX=9606 GN=DNAJC6 PE=1 SV=3	1	35	35	35	24	22	24	24	28	28	15	23	24	22	18	16	21	4	18	22	22	23	21	31	12	23	23	20	20	20	22	3	23	23	26	14	26	27	7	20	26	24	21	21
sp|O75064|DEN4B_HUMAN	sp|O75064|DEN4B_HUMAN	2	2	2	sp%O75064%DEN4B_HUMAN DENN domain-containing protein 4B OS=Homo sapiens OX=9606 GN=DENND4B PE=1 SV=4	1	2	2	2	1	1	0	0	1	1	0	1	1	1	1	1	1	0	1	0	1	0	1	1	0	1	1	0	0	1	1	0	1	0	0	0	1	1	0	1	1	1	1	0
sp|O75077|ADA23_HUMAN	sp|O75077|ADA23_HUMAN	14	14	14	sp%O75077%ADA23_HUMAN Disintegrin and metalloproteinase domain-containing protein 23 OS=Homo sapiens OX=9606 GN=ADAM23 PE=1 SV=1	1	14	14	14	12	7	7	8	9	8	0	9	7	6	8	7	8	1	7	10	9	11	5	10	1	7	8	8	8	10	7	2	6	7	6	9	8	6	0	10	10	10	9	13
sp|O75078|ADA11_HUMAN	sp|O75078|ADA11_HUMAN	3	3	3	sp%O75078%ADA11_HUMAN Disintegrin and metalloproteinase domain-containing protein 11 OS=Homo sapiens OX=9606 GN=ADAM11 PE=2 SV=3	1	3	3	3	2	2	2	2	2	1	2	2	2	2	2	2	1	1	1	2	2	2	2	1	0	1	1	1	2	2	1	1	2	1	2	2	1	2	0	2	1	2	2	1
sp|O75083|WDR1_HUMAN	sp|O75083|WDR1_HUMAN	25	25	25	sp%O75083%WDR1_HUMAN WD repeat-containing protein 1 OS=Homo sapiens OX=9606 GN=WDR1 PE=1 SV=4	1	25	25	25	18	21	18	19	20	18	15	19	21	20	20	20	19	3	18	19	22	19	19	19	15	15	17	19	16	19	19	2	15	19	18	21	19	18	4	17	20	21	19	18
sp|O75110|ATP9A_HUMAN	sp|O75110|ATP9A_HUMAN	14	14	12	sp%O75110%ATP9A_HUMAN Probable phospholipid-transporting ATPase IIA OS=Homo sapiens OX=9606 GN=ATP9A PE=1 SV=3	1	14	14	12	5	8	8	8	7	6	0	10	8	8	9	10	6	0	8	6	10	8	8	6	1	6	4	8	6	7	7	2	5	4	6	8	5	7	0	5	7	9	7	4
sp|O75116|ROCK2_HUMAN	sp|O75116|ROCK2_HUMAN	22	22	20	sp%O75116%ROCK2_HUMAN Rho-associated protein kinase 2 OS=Homo sapiens OX=9606 GN=ROCK2 PE=1 SV=4	1	22	22	20	11	13	11	9	10	9	12	17	14	15	11	12	8	5	12	13	13	9	12	11	14	15	13	16	11	12	11	4	13	12	14	18	11	11	15	15	14	14	13	13
sp|O75122|CLAP2_HUMAN	sp|O75122|CLAP2_HUMAN	32	32	28	sp%O75122%CLAP2_HUMAN CLIP-associating protein 2 OS=Homo sapiens OX=9606 GN=CLASP2 PE=1 SV=3	1	32	32	28	17	17	18	16	13	11	14	21	13	13	15	17	16	10	18	19	18	17	12	19	11	17	15	15	15	19	14	6	17	15	19	18	17	13	10	19	19	16	19	20
sp|O75131|CPNE3_HUMAN;sp|Q96A23|CPNE4_HUMAN;sp|Q9UBL6|CPNE7_HUMAN	sp|O75131|CPNE3_HUMAN	12;1;1	11;0;0	11;0;0	sp%O75131%CPNE3_HUMAN Copine-3 OS=Homo sapiens OX=9606 GN=CPNE3 PE=1 SV=1	3	12	11	11	5	7	6	6	7	6	8	5	4	7	7	9	8	8	2	6	5	7	7	7	9	5	6	7	7	9	9	8	7	5	8	8	7	7	8	7	6	9	7	9
sp|O75145|LIPA3_HUMAN	sp|O75145|LIPA3_HUMAN	19	19	17	sp%O75145%LIPA3_HUMAN Liprin-alpha-3 OS=Homo sapiens OX=9606 GN=PPFIA3 PE=1 SV=3	1	19	19	17	10	13	12	9	6	6	2	10	8	9	8	9	3	2	9	11	13	9	6	4	1	5	8	4	6	6	2	2	6	9	8	8	6	2	0	4	7	7	5	3
sp|O75146|HIP1R_HUMAN	sp|O75146|HIP1R_HUMAN	15	15	14	sp%O75146%HIP1R_HUMAN Huntingtin-interacting protein 1-related protein OS=Homo sapiens OX=9606 GN=HIP1R PE=1 SV=2	1	15	15	14	8	5	6	8	9	10	5	5	5	8	7	6	6	1	10	5	6	8	6	10	2	8	10	9	7	8	5	0	7	9	9	7	9	10	2	8	8	8	8	5
sp|O75153|CLU_HUMAN	sp|O75153|CLU_HUMAN	3	3	3	sp%O75153%CLU_HUMAN Clustered mitochondria protein homolog OS=Homo sapiens OX=9606 GN=CLUH PE=1 SV=2	1	3	3	3	0	0	0	0	0	0	1	0	0	0	0	1	1	0	0	1	0	0	1	0	1	1	0	1	1	1	3	0	0	1	1	0	0	0	1	0	0	0	1	0
sp|O75155|CAND2_HUMAN	sp|O75155|CAND2_HUMAN	12	9	9	sp%O75155%CAND2_HUMAN Cullin-associated NEDD8-dissociated protein 2 OS=Homo sapiens OX=9606 GN=CAND2 PE=1 SV=3	1	12	9	9	6	6	4	8	2	3	2	6	4	7	7	5	5	2	7	6	4	7	5	3	2	7	8	5	4	6	4	2	5	4	0	4	3	2	2	8	9	6	7	4
sp|O75165|DJC13_HUMAN	sp|O75165|DJC13_HUMAN	10	10	10	sp%O75165%DJC13_HUMAN DnaJ homolog subfamily C member 13 OS=Homo sapiens OX=9606 GN=DNAJC13 PE=1 SV=5	1	10	10	10	3	4	5	3	3	4	0	3	4	3	3	4	2	0	5	2	5	2	4	5	0	4	5	3	0	4	2	0	1	3	4	6	2	3	1	5	2	5	3	2
sp|O75170|PP6R2_HUMAN	sp|O75170|PP6R2_HUMAN	4	4	4	sp%O75170%PP6R2_HUMAN Serine/threonine-protein phosphatase 6 regulatory subunit 2 OS=Homo sapiens OX=9606 GN=PPP6R2 PE=1 SV=2	1	4	4	4	3	3	3	4	2	2	2	4	3	3	4	1	2	1	3	4	3	3	2	3	2	3	1	2	2	1	1	0	3	1	1	3	2	2	1	1	2	1	2	3
sp|O75190|DNJB6_HUMAN;sp|Q8WWF6|DNJB3_HUMAN;sp|Q8NHS0|DNJB8_HUMAN;sp|Q7Z6W7|DNJB7_HUMAN	sp|O75190|DNJB6_HUMAN	6;1;1;1	5;1;0;1	5;1;0;1	sp%O75190%DNJB6_HUMAN DnaJ homolog subfamily B member 6 OS=Homo sapiens OX=9606 GN=DNAJB6 PE=1 SV=2	4	6	5	5	2	2	0	2	1	1	0	2	1	2	2	1	1	1	1	4	2	1	0	0	0	1	4	2	1	0	0	1	0	1	2	4	1	0	1	2	3	4	4	0
sp|O75204|TM127_HUMAN	sp|O75204|TM127_HUMAN	1	1	1	sp%O75204%TM127_HUMAN Transmembrane protein 127 OS=Homo sapiens OX=9606 GN=TMEM127 PE=1 SV=1	1	1	1	1	1	1	1	0	0	1	0	0	1	1	0	1	1	0	0	1	1	0	0	1	0	1	0	0	0	0	0	0	0	0	0	0	0	1	0	0	0	0	0	0
sp|O75208|COQ9_HUMAN	sp|O75208|COQ9_HUMAN	6	6	6	sp%O75208%COQ9_HUMAN Ubiquinone biosynthesis protein COQ9, mitochondrial OS=Homo sapiens OX=9606 GN=COQ9 PE=1 SV=1	1	6	6	6	5	6	6	5	1	1	2	5	6	6	6	1	0	1	4	6	6	4	2	0	1	5	6	5	1	3	2	0	2	5	5	3	3	1	3	2	5	6	6	2
sp|O75223|GGCT_HUMAN	sp|O75223|GGCT_HUMAN	9	9	9	sp%O75223%GGCT_HUMAN Gamma-glutamylcyclotransferase OS=Homo sapiens OX=9606 GN=GGCT PE=1 SV=1	1	9	9	9	2	3	3	3	4	4	8	3	4	2	5	4	3	6	1	4	4	3	2	3	6	0	2	2	2	2	3	4	3	1	2	5	2	2	7	0	3	1	2	3
sp|O75251|NDUS7_HUMAN	sp|O75251|NDUS7_HUMAN	7	7	7	sp%O75251%NDUS7_HUMAN NADH dehydrogenase [ubiquinone] iron-sulfur protein 7, mitochondrial OS=Homo sapiens OX=9606 GN=NDUFS7 PE=1 SV=3	1	7	7	7	6	7	6	6	2	2	1	5	6	6	4	3	4	0	6	6	7	5	4	4	1	7	7	5	4	3	2	0	4	7	6	5	4	2	0	5	7	7	7	5
sp|O75306|NDUS2_HUMAN	sp|O75306|NDUS2_HUMAN	27	27	27	sp%O75306%NDUS2_HUMAN NADH dehydrogenase [ubiquinone] iron-sulfur protein 2, mitochondrial OS=Homo sapiens OX=9606 GN=NDUFS2 PE=1 SV=2	1	27	27	27	19	22	24	21	9	5	2	17	20	24	16	10	6	3	21	22	23	17	9	7	2	15	19	21	13	11	5	3	15	23	23	16	12	5	3	21	23	23	21	15
sp|O75317|UBP12_HUMAN	sp|O75317|UBP12_HUMAN	3	1	1	sp%O75317%UBP12_HUMAN Ubiquitin carboxyl-terminal hydrolase 12 OS=Homo sapiens OX=9606 GN=USP12 PE=1 SV=2	1	3	1	1	3	3	3	2	1	0	0	2	3	2	2	2	1	0	3	2	3	3	0	2	0	3	2	3	2	1	1	0	2	3	3	3	2	1	0	1	3	1	2	1
sp|O75323|NIPS2_HUMAN	sp|O75323|NIPS2_HUMAN	12	12	12	sp%O75323%NIPS2_HUMAN Protein NipSnap homolog 2 OS=Homo sapiens OX=9606 GN=NIPSNAP2 PE=1 SV=1	1	12	12	12	8	9	9	8	8	7	6	8	9	8	7	7	8	0	8	10	11	9	9	10	5	9	9	10	9	8	7	7	9	10	9	10	10	9	6	8	11	11	11	9
sp|O75326|SEM7A_HUMAN	sp|O75326|SEM7A_HUMAN	6	6	6	sp%O75326%SEM7A_HUMAN Semaphorin-7A OS=Homo sapiens OX=9606 GN=SEMA7A PE=1 SV=1	1	6	6	6	1	0	1	0	0	2	0	1	0	1	0	3	2	2	0	1	2	1	4	2	0	1	1	0	1	2	4	2	0	1	2	1	1	2	2	0	2	0	1	1
sp|O75334|LIPA2_HUMAN	sp|O75334|LIPA2_HUMAN	12	10	5	sp%O75334%LIPA2_HUMAN Liprin-alpha-2 OS=Homo sapiens OX=9606 GN=PPFIA2 PE=1 SV=2	1	12	10	5	5	8	8	6	2	2	1	9	5	8	5	4	3	2	6	4	9	5	3	3	0	4	6	3	1	2	1	1	2	4	3	2	2	3	0	3	4	5	2	1
sp|O75335|LIPA4_HUMAN	sp|O75335|LIPA4_HUMAN	11	6	6	sp%O75335%LIPA4_HUMAN Liprin-alpha-4 OS=Homo sapiens OX=9606 GN=PPFIA4 PE=2 SV=3	1	11	6	6	3	7	8	4	2	2	0	7	3	7	4	4	2	0	3	5	6	3	2	1	0	4	5	2	1	1	1	1	2	4	3	2	1	2	0	4	4	7	1	2
sp|O75340|PDCD6_HUMAN	sp|O75340|PDCD6_HUMAN	9	9	9	sp%O75340%PDCD6_HUMAN Programmed cell death protein 6 OS=Homo sapiens OX=9606 GN=PDCD6 PE=1 SV=1	1	9	9	9	5	7	7	6	4	5	7	6	5	6	6	8	8	5	4	6	6	5	4	7	5	5	6	5	4	7	6	6	3	6	6	6	6	6	7	4	5	5	7	7
sp|O75347|TBCA_HUMAN	sp|O75347|TBCA_HUMAN	8	8	8	sp%O75347%TBCA_HUMAN Tubulin-specific chaperone A OS=Homo sapiens OX=9606 GN=TBCA PE=1 SV=3	1	8	8	8	3	5	5	6	4	3	7	4	4	4	4	4	5	8	3	6	5	3	5	2	8	3	4	3	5	4	3	8	3	2	2	5	5	7	8	3	4	4	2	5
sp|O75348|VATG1_HUMAN	sp|O75348|VATG1_HUMAN	6	4	4	sp%O75348%VATG1_HUMAN V-type proton ATPase subunit G 1 OS=Homo sapiens OX=9606 GN=ATP6V1G1 PE=1 SV=3	1	6	4	4	2	2	2	2	3	2	2	3	2	2	2	2	2	3	3	3	3	3	3	4	5	3	4	3	4	3	2	5	3	4	3	4	3	2	2	3	4	4	4	3
sp|O75351|VPS4B_HUMAN	sp|O75351|VPS4B_HUMAN	7	5	5	sp%O75351%VPS4B_HUMAN Vacuolar protein sorting-associated protein 4B OS=Homo sapiens OX=9606 GN=VPS4B PE=1 SV=2	1	7	5	5	3	4	4	3	2	2	1	3	2	4	2	2	2	0	5	5	4	2	2	2	0	5	4	3	3	5	3	1	3	3	5	4	6	2	0	3	4	4	4	4
sp|O75352|MPU1_HUMAN	sp|O75352|MPU1_HUMAN	4	4	4	sp%O75352%MPU1_HUMAN Mannose-P-dolichol utilization defect 1 protein OS=Homo sapiens OX=9606 GN=MPDU1 PE=1 SV=2	1	4	4	4	2	2	2	2	1	1	1	2	2	2	2	2	2	0	2	2	2	2	1	2	0	2	1	2	2	2	2	0	2	2	1	2	2	1	0	1	2	2	3	3
sp|O75363|BCAS1_HUMAN	sp|O75363|BCAS1_HUMAN	12	12	12	sp%O75363%BCAS1_HUMAN Breast carcinoma-amplified sequence 1 OS=Homo sapiens OX=9606 GN=BCAS1 PE=1 SV=2	1	12	12	12	9	8	7	11	12	10	2	9	10	10	12	12	11	10	8	9	10	6	8	8	5	11	10	10	10	9	11	9	7	8	9	10	10	9	7	8	7	12	8	8
sp|O75367|H2AY_HUMAN	sp|O75367|H2AY_HUMAN	11	11	9	sp%O75367%H2AY_HUMAN Core histone macro-H2A.1 OS=Homo sapiens OX=9606 GN=H2AFY PE=1 SV=4	1	11	11	9	11	5	1	1	0	2	1	11	1	3	4	4	5	1	11	3	0	1	1	2	0	10	2	1	3	5	4	1	9	4	0	2	1	4	0	9	6	3	5	4
sp|O75368|SH3L1_HUMAN	sp|O75368|SH3L1_HUMAN	9	9	9	sp%O75368%SH3L1_HUMAN SH3 domain-binding glutamic acid-rich-like protein OS=Homo sapiens OX=9606 GN=SH3BGRL PE=1 SV=1	1	9	9	9	7	7	8	6	9	4	9	8	6	7	7	7	7	9	7	8	6	6	6	6	9	6	7	6	5	7	6	9	5	6	7	7	8	6	8	5	7	5	6	6
sp|O75369|FLNB_HUMAN	sp|O75369|FLNB_HUMAN	19	15	15	sp%O75369%FLNB_HUMAN Filamin-B OS=Homo sapiens OX=9606 GN=FLNB PE=1 SV=2	1	19	15	15	4	3	4	4	1	4	7	4	3	4	3	6	3	7	7	2	3	2	3	3	6	9	6	8	4	6	4	5	4	5	7	4	4	3	10	4	7	5	6	3
sp|O75379|VAMP4_HUMAN	sp|O75379|VAMP4_HUMAN	2	2	2	sp%O75379%VAMP4_HUMAN Vesicle-associated membrane protein 4 OS=Homo sapiens OX=9606 GN=VAMP4 PE=1 SV=2	1	2	2	2	0	0	1	0	1	2	1	1	1	1	0	0	0	0	1	1	0	1	1	2	1	1	0	1	1	1	1	0	1	0	1	1	2	2	1	0	1	1	1	1
sp|O75380|NDUS6_HUMAN	sp|O75380|NDUS6_HUMAN	8	8	8	sp%O75380%NDUS6_HUMAN NADH dehydrogenase [ubiquinone] iron-sulfur protein 6, mitochondrial OS=Homo sapiens OX=9606 GN=NDUFS6 PE=1 SV=1	1	8	8	8	7	8	8	7	5	5	1	8	7	7	7	6	3	2	8	7	7	7	6	5	3	5	6	5	5	4	5	1	6	5	6	7	5	4	0	6	5	7	5	5
sp|O75381|PEX14_HUMAN	sp|O75381|PEX14_HUMAN	4	4	4	sp%O75381%PEX14_HUMAN Peroxisomal membrane protein PEX14 OS=Homo sapiens OX=9606 GN=PEX14 PE=1 SV=1	1	4	4	4	3	2	2	3	3	1	0	2	3	3	3	2	2	0	2	3	3	3	3	3	0	1	2	2	3	3	2	0	2	1	2	2	2	1	0	2	2	3	3	3
sp|O75382|TRIM3_HUMAN	sp|O75382|TRIM3_HUMAN	7	6	6	sp%O75382%TRIM3_HUMAN Tripartite motif-containing protein 3 OS=Homo sapiens OX=9606 GN=TRIM3 PE=1 SV=2	1	7	6	6	5	4	6	4	4	3	0	6	5	5	5	5	3	1	7	5	5	4	3	5	0	4	5	3	4	3	3	1	4	4	3	5	5	3	0	5	3	5	5	5
sp|O75385|ULK1_HUMAN	sp|O75385|ULK1_HUMAN	1	1	1	sp%O75385%ULK1_HUMAN Serine/threonine-protein kinase ULK1 OS=Homo sapiens OX=9606 GN=ULK1 PE=1 SV=2	1	1	1	1	1	1	1	1	0	0	0	0	1	1	1	0	0	0	1	0	1	1	1	0	0	0	1	1	1	1	0	0	0	1	1	0	0	0	0	0	1	1	0	0
sp|O75390|CISY_HUMAN	sp|O75390|CISY_HUMAN	25	25	25	sp%O75390%CISY_HUMAN Citrate synthase, mitochondrial OS=Homo sapiens OX=9606 GN=CS PE=1 SV=2	1	25	25	25	20	21	20	19	13	16	18	20	19	19	17	18	16	21	20	20	21	20	18	21	20	20	21	20	21	19	19	22	21	21	21	19	18	19	20	20	19	21	20	21
sp|O75396|SC22B_HUMAN	sp|O75396|SC22B_HUMAN	10	10	10	sp%O75396%SC22B_HUMAN Vesicle-trafficking protein SEC22b OS=Homo sapiens OX=9606 GN=SEC22B PE=1 SV=4	1	10	10	10	8	7	6	9	7	5	4	9	7	8	8	8	8	1	8	6	8	8	7	7	3	8	9	7	8	9	8	1	9	7	6	9	9	7	2	10	9	9	9	10
sp|O75400|PR40A_HUMAN	sp|O75400|PR40A_HUMAN	1	1	1	sp%O75400%PR40A_HUMAN Pre-mRNA-processing factor 40 homolog A OS=Homo sapiens OX=9606 GN=PRPF40A PE=1 SV=2	1	1	1	1	1	0	0	0	1	0	0	0	0	1	0	0	1	0	0	0	0	1	0	0	0	0	0	0	0	0	1	0	0	0	0	0	0	1	0	0	1	0	0	0
sp|O75410|TACC1_HUMAN	sp|O75410|TACC1_HUMAN	2	2	2	sp%O75410%TACC1_HUMAN Transforming acidic coiled-coil-containing protein 1 OS=Homo sapiens OX=9606 GN=TACC1 PE=1 SV=2	1	2	2	2	1	1	1	1	1	1	1	1	1	1	1	0	0	0	2	1	1	1	1	0	1	0	1	0	1	0	0	0	0	0	1	0	0	0	0	0	0	0	0	0
sp|O75427|LRCH4_HUMAN	sp|O75427|LRCH4_HUMAN	2	2	2	sp%O75427%LRCH4_HUMAN Leucine-rich repeat and calponin homology domain-containing protein 4 OS=Homo sapiens OX=9606 GN=LRCH4 PE=1 SV=2	1	2	2	2	0	0	0	0	1	0	0	0	0	0	0	0	1	1	0	0	0	0	0	0	0	0	1	0	0	1	0	0	0	0	0	0	1	0	0	1	0	0	0	1
sp|O75431|MTX2_HUMAN	sp|O75431|MTX2_HUMAN	11	11	11	sp%O75431%MTX2_HUMAN Metaxin-2 OS=Homo sapiens OX=9606 GN=MTX2 PE=1 SV=1	1	11	11	11	8	10	10	8	4	3	0	10	9	9	8	8	4	0	9	11	11	8	7	5	1	9	10	9	7	8	4	0	8	9	9	7	6	1	0	9	10	9	9	8
sp|O75436|VP26A_HUMAN	sp|O75436|VP26A_HUMAN	8	7	7	sp%O75436%VP26A_HUMAN Vacuolar protein sorting-associated protein 26A OS=Homo sapiens OX=9606 GN=VPS26A PE=1 SV=2	1	8	7	7	3	5	2	5	1	3	7	4	4	3	5	3	3	3	3	4	4	3	2	5	6	3	4	5	6	6	6	2	5	4	5	5	4	4	4	6	6	6	7	4
sp|O75438|NDUB1_HUMAN	sp|O75438|NDUB1_HUMAN	4	4	4	sp%O75438%NDUB1_HUMAN NADH dehydrogenase [ubiquinone] 1 beta subcomplex subunit 1 OS=Homo sapiens OX=9606 GN=NDUFB1 PE=1 SV=1	1	4	4	4	2	2	2	2	1	3	1	2	2	3	2	1	2	0	3	3	4	2	2	2	0	3	4	3	3	3	2	0	4	4	3	4	1	1	0	2	3	4	4	4
sp|O75439|MPPB_HUMAN	sp|O75439|MPPB_HUMAN	8	8	8	sp%O75439%MPPB_HUMAN Mitochondrial-processing peptidase subunit beta OS=Homo sapiens OX=9606 GN=PMPCB PE=1 SV=2	1	8	8	8	3	3	3	4	0	1	2	1	4	4	1	0	0	1	2	3	2	2	0	0	3	2	4	3	1	0	0	1	1	2	3	1	0	1	4	2	1	1	2	0
sp|O75475|PSIP1_HUMAN	sp|O75475|PSIP1_HUMAN	11	11	10	sp%O75475%PSIP1_HUMAN PC4 and SFRS1-interacting protein OS=Homo sapiens OX=9606 GN=PSIP1 PE=1 SV=1	1	11	11	10	10	5	2	5	3	5	4	9	0	2	1	2	1	2	10	2	2	4	3	2	3	8	1	5	1	1	2	0	9	2	3	6	2	5	2	7	2	1	3	2
sp|O75477|ERLN1_HUMAN	sp|O75477|ERLN1_HUMAN	6	3	3	sp%O75477%ERLN1_HUMAN Erlin-1 OS=Homo sapiens OX=9606 GN=ERLIN1 PE=1 SV=1	1	6	3	3	3	1	3	3	2	2	0	3	3	3	3	4	2	0	3	1	2	4	3	3	0	3	2	3	3	3	4	0	4	2	2	3	3	2	0	3	3	3	3	3
sp|O75489|NDUS3_HUMAN	sp|O75489|NDUS3_HUMAN	18	18	18	sp%O75489%NDUS3_HUMAN NADH dehydrogenase [ubiquinone] iron-sulfur protein 3, mitochondrial OS=Homo sapiens OX=9606 GN=NDUFS3 PE=1 SV=1	1	18	18	18	14	16	17	15	11	6	1	16	14	15	15	12	11	1	15	17	18	14	9	11	0	13	14	13	11	12	8	1	12	14	17	13	12	10	2	14	15	17	17	16
sp|O75494|SRS10_HUMAN;sp|Q8WXF0|SRS12_HUMAN	sp|O75494|SRS10_HUMAN	3;1	3;1	3;1	sp%O75494%SRS10_HUMAN Serine/arginine-rich splicing factor 10 OS=Homo sapiens OX=9606 GN=SRSF10 PE=1 SV=1	2	3	3	3	3	0	1	1	1	1	1	3	0	0	0	1	2	0	3	0	0	0	1	1	0	0	0	0	0	0	1	0	0	1	0	1	1	1	0	1	0	0	0	1
sp|O75506|HSBP1_HUMAN	sp|O75506|HSBP1_HUMAN	5	5	5	sp%O75506%HSBP1_HUMAN Heat shock factor-binding protein 1 OS=Homo sapiens OX=9606 GN=HSBP1 PE=1 SV=1	1	5	5	5	3	4	3	5	4	2	4	4	4	4	3	5	3	4	5	5	5	4	5	3	5	4	4	4	5	4	4	4	5	5	4	4	4	3	2	5	4	4	4	4
sp|O75508|CLD11_HUMAN	sp|O75508|CLD11_HUMAN	7	7	7	sp%O75508%CLD11_HUMAN Claudin-11 OS=Homo sapiens OX=9606 GN=CLDN11 PE=1 SV=2	1	7	7	7	5	4	3	4	1	2	0	5	5	5	4	4	2	0	5	6	6	5	3	3	1	5	6	5	6	5	4	1	6	6	6	7	3	3	0	6	7	7	6	5
sp|O75509|TNR21_HUMAN	sp|O75509|TNR21_HUMAN	1	1	1	sp%O75509%TNR21_HUMAN Tumor necrosis factor receptor superfamily member 21 OS=Homo sapiens OX=9606 GN=TNFRSF21 PE=1 SV=1	1	1	1	1	0	0	0	0	0	0	0	1	0	1	0	0	0	0	1	1	1	1	0	1	0	0	0	0	1	0	0	0	0	1	1	0	0	0	0	0	1	1	0	0
sp|O75521|ECI2_HUMAN	sp|O75521|ECI2_HUMAN	6	6	6	sp%O75521%ECI2_HUMAN Enoyl-CoA delta isomerase 2, mitochondrial OS=Homo sapiens OX=9606 GN=ECI2 PE=1 SV=4	1	6	6	6	1	4	4	5	1	1	1	2	2	3	4	1	1	0	5	4	4	3	1	3	1	1	3	5	2	4	2	0	2	3	2	3	2	2	0	2	3	4	3	1
sp|O75525|KHDR3_HUMAN	sp|O75525|KHDR3_HUMAN	4	4	4	sp%O75525%KHDR3_HUMAN KH domain-containing, RNA-binding, signal transduction-associated protein 3 OS=Homo sapiens OX=9606 GN=KHDRBS3 PE=1 SV=1	1	4	4	4	3	0	0	2	0	1	1	2	1	0	1	0	0	0	2	1	2	0	1	0	0	2	0	0	1	0	0	1	1	0	1	0	1	0	0	1	0	0	0	0
sp|O75531|BAF_HUMAN	sp|O75531|BAF_HUMAN	4	4	4	sp%O75531%BAF_HUMAN Barrier-to-autointegration factor OS=Homo sapiens OX=9606 GN=BANF1 PE=1 SV=1	1	4	4	4	4	3	3	3	2	2	2	4	3	3	3	4	3	3	3	3	4	3	2	3	1	4	1	3	3	4	2	2	3	3	3	3	2	4	3	3	3	3	3	3
sp|O75533|SF3B1_HUMAN	sp|O75533|SF3B1_HUMAN	14	14	14	sp%O75533%SF3B1_HUMAN Splicing factor 3B subunit 1 OS=Homo sapiens OX=9606 GN=SF3B1 PE=1 SV=3	1	14	14	14	7	3	3	2	1	1	3	8	3	4	4	4	6	2	13	2	3	3	1	4	3	8	2	3	3	5	6	1	9	2	1	5	2	4	4	7	4	3	6	3
sp|O75534|CSDE1_HUMAN	sp|O75534|CSDE1_HUMAN	15	15	15	sp%O75534%CSDE1_HUMAN Cold shock domain-containing protein E1 OS=Homo sapiens OX=9606 GN=CSDE1 PE=1 SV=2	1	15	15	15	10	6	10	12	7	6	2	10	8	9	10	5	5	0	9	11	10	9	5	6	1	10	6	8	6	10	6	1	5	8	6	9	10	6	2	8	8	7	5	6
sp|O75569|PRKRA_HUMAN	sp|O75569|PRKRA_HUMAN	14	14	14	sp%O75569%PRKRA_HUMAN Interferon-inducible double-stranded RNA-dependent protein kinase activator A OS=Homo sapiens OX=9606 GN=PRKRA PE=1 SV=1	1	14	14	14	9	9	11	10	10	11	4	7	5	6	9	8	10	0	7	7	8	10	7	12	4	6	5	8	10	11	6	0	6	6	6	9	7	9	1	8	8	7	8	10
sp|O75582|KS6A5_HUMAN	sp|O75582|KS6A5_HUMAN	2	2	2	sp%O75582%KS6A5_HUMAN Ribosomal protein S6 kinase alpha-5 OS=Homo sapiens OX=9606 GN=RPS6KA5 PE=1 SV=1	1	2	2	2	1	0	0	0	0	0	0	0	0	0	0	0	0	0	2	0	0	0	0	0	0	2	0	0	0	0	0	0	0	0	1	0	0	0	0	1	0	1	0	0
sp|O75592|MYCB2_HUMAN	sp|O75592|MYCB2_HUMAN	4	4	4	sp%O75592%MYCB2_HUMAN E3 ubiquitin-protein ligase MYCBP2 OS=Homo sapiens OX=9606 GN=MYCBP2 PE=1 SV=4	1	4	4	4	4	1	1	3	2	1	0	4	4	2	3	2	1	0	4	3	4	3	2	1	0	3	1	2	2	2	0	0	3	2	2	0	1	0	0	0	2	1	2	0
sp|O75608|LYPA1_HUMAN	sp|O75608|LYPA1_HUMAN	6	6	6	sp%O75608%LYPA1_HUMAN Acyl-protein thioesterase 1 OS=Homo sapiens OX=9606 GN=LYPLA1 PE=1 SV=1	1	6	6	6	2	2	2	2	2	2	2	3	3	2	3	2	2	3	2	2	1	2	1	3	4	2	2	2	2	2	1	4	1	2	2	4	1	2	4	1	1	5	1	2
sp|O75629|CREG1_HUMAN	sp|O75629|CREG1_HUMAN	1	1	1	sp%O75629%CREG1_HUMAN Protein CREG1 OS=Homo sapiens OX=9606 GN=CREG1 PE=1 SV=1	1	1	1	1	0	0	0	0	0	0	1	1	1	0	0	1	1	1	0	0	1	0	1	1	1	1	1	1	1	1	1	1	1	1	1	1	0	1	0	1	1	1	1	1
sp|O75643|U520_HUMAN	sp|O75643|U520_HUMAN	21	21	21	sp%O75643%U520_HUMAN U5 small nuclear ribonucleoprotein 200 kDa helicase OS=Homo sapiens OX=9606 GN=SNRNP200 PE=1 SV=2	1	21	21	21	13	4	5	2	1	4	3	12	2	2	3	2	2	2	15	3	1	0	0	5	2	13	1	1	1	1	0	0	13	2	1	5	2	4	2	15	0	1	1	1
sp|O75663|TIPRL_HUMAN	sp|O75663|TIPRL_HUMAN	11	11	11	sp%O75663%TIPRL_HUMAN TIP41-like protein OS=Homo sapiens OX=9606 GN=TIPRL PE=1 SV=2	1	11	11	11	3	3	2	1	0	2	8	2	2	1	1	4	6	8	2	3	3	1	3	4	8	2	3	5	3	4	2	6	2	2	3	2	3	3	7	3	2	2	2	3
sp|O75688|PPM1B_HUMAN	sp|O75688|PPM1B_HUMAN	5	3	3	sp%O75688%PPM1B_HUMAN Protein phosphatase 1B OS=Homo sapiens OX=9606 GN=PPM1B PE=1 SV=1	1	5	3	3	1	2	1	2	0	2	4	1	1	1	1	2	0	1	0	2	2	0	1	0	3	1	1	1	1	3	0	1	0	2	2	2	1	1	2	2	3	2	1	1
sp|O75689|ADAP1_HUMAN;sp|Q9NPF8|ADAP2_HUMAN	sp|O75689|ADAP1_HUMAN	9;1	9;1	9;1	sp%O75689%ADAP1_HUMAN Arf-GAP with dual PH domain-containing protein 1 OS=Homo sapiens OX=9606 GN=ADAP1 PE=1 SV=2	2	9	9	9	3	5	4	3	3	2	1	5	4	3	3	3	2	0	4	3	3	4	2	4	0	4	4	6	3	5	2	0	2	5	5	5	4	2	1	2	5	4	3	3
sp|O75694|NU155_HUMAN	sp|O75694|NU155_HUMAN	5	5	5	sp%O75694%NU155_HUMAN Nuclear pore complex protein Nup155 OS=Homo sapiens OX=9606 GN=NUP155 PE=1 SV=1	1	5	5	5	5	1	0	2	0	0	0	3	2	2	2	0	0	2	4	1	0	2	1	0	1	4	2	2	1	1	0	1	3	1	1	1	1	0	2	3	1	1	1	0
sp|O75746|CMC1_HUMAN	sp|O75746|CMC1_HUMAN	40	40	31	sp%O75746%CMC1_HUMAN Calcium-binding mitochondrial carrier protein Aralar1 OS=Homo sapiens OX=9606 GN=SLC25A12 PE=1 SV=2	1	40	40	31	39	37	38	37	24	21	3	36	36	38	33	22	20	3	35	38	37	39	25	26	2	36	36	37	34	31	26	2	33	37	38	35	23	15	5	30	38	39	37	35
sp|O75781|PALM_HUMAN	sp|O75781|PALM_HUMAN	18	18	18	sp%O75781%PALM_HUMAN Paralemmin-1 OS=Homo sapiens OX=9606 GN=PALM PE=1 SV=2	1	18	18	18	10	10	10	11	7	6	9	11	11	10	8	12	11	11	8	9	10	11	7	9	11	6	10	10	9	10	6	11	8	10	10	10	8	11	12	9	12	9	10	12
sp|O75787|RENR_HUMAN	sp|O75787|RENR_HUMAN	2	2	2	sp%O75787%RENR_HUMAN Renin receptor OS=Homo sapiens OX=9606 GN=ATP6AP2 PE=1 SV=2	1	2	2	2	1	2	1	2	1	1	0	1	1	1	1	0	0	0	0	0	1	1	0	1	0	1	0	0	0	1	0	1	0	0	1	1	1	1	0	0	1	2	1	0
sp|O75821|EIF3G_HUMAN	sp|O75821|EIF3G_HUMAN	4	4	4	sp%O75821%EIF3G_HUMAN Eukaryotic translation initiation factor 3 subunit G OS=Homo sapiens OX=9606 GN=EIF3G PE=1 SV=2	1	4	4	4	1	0	0	0	1	4	0	1	0	1	0	2	0	0	0	1	0	1	2	2	0	2	1	1	0	0	3	0	0	1	1	0	0	2	0	1	1	0	0	1
sp|O75822|EIF3J_HUMAN	sp|O75822|EIF3J_HUMAN	8	8	8	sp%O75822%EIF3J_HUMAN Eukaryotic translation initiation factor 3 subunit J OS=Homo sapiens OX=9606 GN=EIF3J PE=1 SV=2	1	8	8	8	3	1	3	4	1	7	2	1	3	2	2	3	4	2	0	5	2	4	1	5	3	1	0	2	4	4	3	4	3	3	2	1	1	5	2	3	3	3	3	2
sp|O75828|CBR3_HUMAN	sp|O75828|CBR3_HUMAN	9	6	6	sp%O75828%CBR3_HUMAN Carbonyl reductase [NADPH] 3 OS=Homo sapiens OX=9606 GN=CBR3 PE=1 SV=3	1	9	6	6	3	5	4	4	4	4	7	5	4	6	5	4	4	8	3	3	4	5	5	4	8	5	5	4	4	5	5	5	4	4	5	4	4	3	7	3	4	4	4	5
sp|O75832|PSD10_HUMAN	sp|O75832|PSD10_HUMAN	4	4	4	sp%O75832%PSD10_HUMAN 26S proteasome non-ATPase regulatory subunit 10 OS=Homo sapiens OX=9606 GN=PSMD10 PE=1 SV=1	1	4	4	4	2	2	2	2	3	2	0	1	2	2	2	2	2	0	3	3	2	1	1	3	1	2	2	2	2	3	2	0	2	2	2	2	3	2	1	2	2	3	3	2
sp|O75844|FACE1_HUMAN	sp|O75844|FACE1_HUMAN	6	6	6	sp%O75844%FACE1_HUMAN CAAX prenyl protease 1 homolog OS=Homo sapiens OX=9606 GN=ZMPSTE24 PE=1 SV=2	1	6	6	6	2	2	1	2	3	2	0	2	2	3	2	2	2	0	2	3	3	2	3	3	0	3	4	3	3	3	3	0	3	3	3	3	2	2	0	2	3	4	5	4
sp|O75874|IDHC_HUMAN	sp|O75874|IDHC_HUMAN	21	20	20	sp%O75874%IDHC_HUMAN Isocitrate dehydrogenase [NADP] cytoplasmic OS=Homo sapiens OX=9606 GN=IDH1 PE=1 SV=2	1	21	20	20	5	7	9	7	9	8	16	3	8	9	10	12	9	16	3	8	6	9	8	9	17	7	7	7	11	11	10	18	8	9	9	10	13	12	17	7	7	10	12	12
sp|O75879|GATB_HUMAN	sp|O75879|GATB_HUMAN	4	4	4	sp%O75879%GATB_HUMAN Glutamyl-tRNA(Gln) amidotransferase subunit B, mitochondrial OS=Homo sapiens OX=9606 GN=GATB PE=1 SV=1	1	4	4	4	3	4	3	2	0	0	0	3	4	4	3	1	1	0	2	2	3	2	0	1	0	1	3	2	2	0	1	0	2	2	2	2	0	0	0	1	0	2	3	0
sp|O75880|SCO1_HUMAN	sp|O75880|SCO1_HUMAN	7	7	7	sp%O75880%SCO1_HUMAN Protein SCO1 homolog, mitochondrial OS=Homo sapiens OX=9606 GN=SCO1 PE=1 SV=1	1	7	7	7	3	4	4	4	4	1	1	2	3	4	4	1	0	1	4	6	4	4	1	2	1	2	3	3	3	2	2	1	3	5	4	4	3	1	1	3	4	5	4	2
sp|O75884|RBBP9_HUMAN	sp|O75884|RBBP9_HUMAN	4	4	4	sp%O75884%RBBP9_HUMAN Putative hydrolase RBBP9 OS=Homo sapiens OX=9606 GN=RBBP9 PE=1 SV=2	1	4	4	4	0	1	1	3	2	1	2	2	2	1	3	1	1	4	0	1	2	1	1	1	3	1	1	1	1	2	1	3	1	1	2	2	3	1	3	3	1	3	1	2
sp|O75891|AL1L1_HUMAN	sp|O75891|AL1L1_HUMAN	46	46	41	sp%O75891%AL1L1_HUMAN Cytosolic 10-formyltetrahydrofolate dehydrogenase OS=Homo sapiens OX=9606 GN=ALDH1L1 PE=1 SV=2	1	46	46	41	16	26	27	34	29	34	40	31	28	34	39	36	35	29	14	20	23	27	28	30	36	36	30	34	31	39	33	18	15	20	29	31	31	29	27	29	35	37	42	41
sp|O75896|TUSC2_HUMAN	sp|O75896|TUSC2_HUMAN	3	3	3	sp%O75896%TUSC2_HUMAN Tumor suppressor candidate 2 OS=Homo sapiens OX=9606 GN=TUSC2 PE=1 SV=3	1	3	3	3	3	2	3	3	1	1	0	1	1	3	1	2	1	0	1	3	1	2	1	2	0	2	2	2	1	1	1	0	1	1	2	2	1	1	0	2	2	1	1	2
sp|O75899|GABR2_HUMAN	sp|O75899|GABR2_HUMAN	9	9	9	sp%O75899%GABR2_HUMAN Gamma-aminobutyric acid type B receptor subunit 2 OS=Homo sapiens OX=9606 GN=GABBR2 PE=1 SV=1	1	9	9	9	4	5	5	4	5	3	1	4	3	4	5	5	5	1	6	4	6	4	6	5	1	2	3	2	4	4	2	1	2	4	4	5	4	4	0	3	5	3	5	4
sp|O75912|DGKI_HUMAN	sp|O75912|DGKI_HUMAN	2	2	2	sp%O75912%DGKI_HUMAN Diacylglycerol kinase iota OS=Homo sapiens OX=9606 GN=DGKI PE=1 SV=1	1	2	2	2	1	1	1	1	1	1	0	1	1	0	2	1	1	1	0	1	2	1	1	1	1	1	1	1	1	1	1	0	0	1	0	0	0	1	1	1	1	2	0	1
sp|O75914|PAK3_HUMAN	sp|O75914|PAK3_HUMAN	16	5	5	sp%O75914%PAK3_HUMAN Serine/threonine-protein kinase PAK 3 OS=Homo sapiens OX=9606 GN=PAK3 PE=1 SV=2	1	16	5	5	7	9	7	11	12	7	14	10	11	11	10	13	11	14	8	7	10	11	7	9	13	6	6	7	5	9	7	11	6	7	7	8	10	10	15	7	7	7	7	11
sp|O75915|PRAF3_HUMAN	sp|O75915|PRAF3_HUMAN	7	7	7	sp%O75915%PRAF3_HUMAN PRA1 family protein 3 OS=Homo sapiens OX=9606 GN=ARL6IP5 PE=1 SV=1	1	7	7	7	6	7	6	5	6	6	3	5	5	6	6	7	6	1	6	5	6	6	7	7	2	6	6	6	6	7	7	2	6	6	6	6	6	7	2	7	6	6	6	7
sp|O75923|DYSF_HUMAN	sp|O75923|DYSF_HUMAN	4	3	3	sp%O75923%DYSF_HUMAN Dysferlin OS=Homo sapiens OX=9606 GN=DYSF PE=1 SV=1	1	4	3	3	2	2	0	3	3	1	0	1	0	0	0	2	1	1	0	0	1	1	0	0	0	3	0	1	1	3	2	1	1	1	0	0	2	1	0	3	1	1	1	1
sp|O75934|SPF27_HUMAN	sp|O75934|SPF27_HUMAN	2	2	2	sp%O75934%SPF27_HUMAN Pre-mRNA-splicing factor SPF27 OS=Homo sapiens OX=9606 GN=BCAS2 PE=1 SV=1	1	2	2	2	1	0	0	0	0	0	0	0	0	0	0	0	0	0	0	0	2	0	0	0	0	0	0	0	0	0	0	0	0	0	0	0	0	0	0	2	0	0	0	0
sp|O75935|DCTN3_HUMAN	sp|O75935|DCTN3_HUMAN	12	12	12	sp%O75935%DCTN3_HUMAN Dynactin subunit 3 OS=Homo sapiens OX=9606 GN=DCTN3 PE=1 SV=1	1	12	12	12	2	4	5	2	4	6	5	7	7	6	7	6	6	3	5	5	6	4	4	5	4	3	5	6	5	6	5	1	6	4	5	7	6	2	6	4	5	6	5	8
sp|O75936|BODG_HUMAN	sp|O75936|BODG_HUMAN	7	7	7	sp%O75936%BODG_HUMAN Gamma-butyrobetaine dioxygenase OS=Homo sapiens OX=9606 GN=BBOX1 PE=1 SV=1	1	7	7	7	0	0	2	1	1	0	4	1	0	1	3	3	1	2	1	1	2	1	2	0	6	2	0	2	2	1	1	0	0	1	0	1	1	0	1	2	2	2	2	3
sp|O75937|DNJC8_HUMAN	sp|O75937|DNJC8_HUMAN	3	3	3	sp%O75937%DNJC8_HUMAN DnaJ homolog subfamily C member 8 OS=Homo sapiens OX=9606 GN=DNAJC8 PE=1 SV=2	1	3	3	3	2	2	2	2	2	1	2	2	1	1	0	1	1	1	2	1	1	1	2	2	1	3	1	0	1	1	1	1	2	1	1	1	1	1	1	3	2	1	2	1
sp|O75947|ATP5H_HUMAN	sp|O75947|ATP5H_HUMAN	13	13	13	sp%O75947%ATP5H_HUMAN ATP synthase subunit d, mitochondrial OS=Homo sapiens OX=9606 GN=ATP5PD PE=1 SV=3	1	13	13	13	9	12	11	11	10	10	4	11	11	11	12	9	9	0	11	11	13	11	8	10	4	12	12	11	10	12	8	3	11	11	11	11	10	9	4	12	11	11	11	13
sp|O75955|FLOT1_HUMAN	sp|O75955|FLOT1_HUMAN	28	28	28	sp%O75955%FLOT1_HUMAN Flotillin-1 OS=Homo sapiens OX=9606 GN=FLOT1 PE=1 SV=3	1	28	28	28	17	20	21	20	21	22	2	21	20	21	22	25	23	1	23	19	22	20	23	25	2	21	19	17	19	23	24	1	17	17	18	20	20	19	2	18	19	21	21	24
sp|O75962|TRIO_HUMAN	sp|O75962|TRIO_HUMAN	13	13	13	sp%O75962%TRIO_HUMAN Triple functional domain protein OS=Homo sapiens OX=9606 GN=TRIO PE=1 SV=2	1	13	13	13	4	8	5	4	3	2	0	5	6	4	4	2	1	0	4	6	5	4	3	2	0	5	6	6	3	3	1	0	3	2	7	4	2	1	0	5	7	5	2	2
sp|O75964|ATP5L_HUMAN	sp|O75964|ATP5L_HUMAN	6	6	6	sp%O75964%ATP5L_HUMAN ATP synthase subunit g, mitochondrial OS=Homo sapiens OX=9606 GN=ATP5MG PE=1 SV=3	1	6	6	6	4	5	5	5	3	3	0	5	6	5	5	4	2	0	4	5	5	4	4	3	0	3	5	5	4	4	4	0	4	5	5	5	2	2	0	3	5	5	5	4
sp|O75970|MPDZ_HUMAN	sp|O75970|MPDZ_HUMAN	1	1	1	sp%O75970%MPDZ_HUMAN Multiple PDZ domain protein OS=Homo sapiens OX=9606 GN=MPDZ PE=1 SV=2	1	1	1	1	1	1	1	1	1	0	0	1	1	1	1	1	0	0	1	1	1	1	1	1	0	1	1	1	1	1	0	0	1	1	1	1	1	1	0	1	1	1	1	1
sp|O75976|CBPD_HUMAN	sp|O75976|CBPD_HUMAN	1	1	1	sp%O75976%CBPD_HUMAN Carboxypeptidase D OS=Homo sapiens OX=9606 GN=CPD PE=1 SV=2	1	1	1	1	1	0	0	0	0	1	0	1	0	1	0	1	0	0	1	1	1	0	1	1	0	1	1	0	0	1	1	0	1	0	0	1	1	1	0	1	0	0	0	0
sp|O76003|GLRX3_HUMAN	sp|O76003|GLRX3_HUMAN	6	6	6	sp%O76003%GLRX3_HUMAN Glutaredoxin-3 OS=Homo sapiens OX=9606 GN=GLRX3 PE=1 SV=2	1	6	6	6	4	4	4	4	3	3	3	4	4	4	4	3	3	0	4	4	4	4	3	3	3	5	5	4	4	5	3	0	2	3	3	2	2	2	0	4	6	4	4	2
sp|O76021|RL1D1_HUMAN	sp|O76021|RL1D1_HUMAN	3	3	3	sp%O76021%RL1D1_HUMAN Ribosomal L1 domain-containing protein 1 OS=Homo sapiens OX=9606 GN=RSL1D1 PE=1 SV=3	1	3	3	3	0	0	0	0	0	0	0	0	0	0	0	0	0	0	0	0	0	0	0	1	0	0	0	0	0	0	0	0	0	0	0	0	0	1	0	0	0	0	0	0
sp|O76024|WFS1_HUMAN	sp|O76024|WFS1_HUMAN	12	12	12	sp%O76024%WFS1_HUMAN Wolframin OS=Homo sapiens OX=9606 GN=WFS1 PE=1 SV=2	1	12	12	12	2	1	2	4	3	4	1	3	3	1	3	2	4	0	3	2	1	6	4	8	0	2	2	3	7	6	7	0	2	1	1	4	3	3	0	2	3	3	8	5
sp|O76041|NEBL_HUMAN	sp|O76041|NEBL_HUMAN	4	4	4	sp%O76041%NEBL_HUMAN Nebulette OS=Homo sapiens OX=9606 GN=NEBL PE=1 SV=1	1	4	4	4	3	4	3	3	2	2	3	3	4	4	3	2	0	1	4	4	3	3	1	4	4	3	2	3	2	3	1	2	3	3	3	3	2	3	2	3	4	4	4	4
sp|O76054|S14L2_HUMAN;sp|Q9UDX4|S14L3_HUMAN	sp|O76054|S14L2_HUMAN	14;2	14;2	14;2	sp%O76054%S14L2_HUMAN SEC14-like protein 2 OS=Homo sapiens OX=9606 GN=SEC14L2 PE=1 SV=1	2	14	14	14	4	7	7	7	5	5	11	9	10	9	12	11	10	2	5	4	5	6	2	5	8	6	8	8	9	10	6	2	4	4	6	9	4	3	8	7	7	9	11	10
sp|O76062|ERG24_HUMAN	sp|O76062|ERG24_HUMAN	2	2	2	sp%O76062%ERG24_HUMAN Delta(14)-sterol reductase OS=Homo sapiens OX=9606 GN=TM7SF2 PE=1 SV=3	1	2	2	2	1	0	0	1	1	1	0	0	0	0	1	0	0	0	0	0	2	0	1	2	0	0	1	0	1	1	0	0	1	1	1	1	0	1	0	0	1	1	1	1
sp|O76070|SYUG_HUMAN	sp|O76070|SYUG_HUMAN	11	11	11	sp%O76070%SYUG_HUMAN Gamma-synuclein OS=Homo sapiens OX=9606 GN=SNCG PE=1 SV=2	1	11	11	11	8	10	9	9	9	8	10	10	8	10	10	11	11	11	9	10	9	9	9	9	8	7	6	8	9	8	8	10	10	8	8	7	11	8	9	7	7	9	6	8
sp|O76071|CIAO1_HUMAN	sp|O76071|CIAO1_HUMAN	2	2	2	sp%O76071%CIAO1_HUMAN Probable cytosolic iron-sulfur protein assembly protein CIAO1 OS=Homo sapiens OX=9606 GN=CIAO1 PE=1 SV=1	1	2	2	2	1	1	1	1	1	2	0	1	1	1	1	1	1	0	1	1	1	1	2	1	0	1	1	1	2	1	1	0	1	1	1	2	1	1	0	0	1	1	2	1
sp|O76081|RGS20_HUMAN	sp|O76081|RGS20_HUMAN	2	2	2	sp%O76081%RGS20_HUMAN Regulator of G-protein signaling 20 OS=Homo sapiens OX=9606 GN=RGS20 PE=1 SV=4	1	2	2	2	1	1	1	1	1	1	0	1	1	0	1	1	0	0	1	1	1	1	1	2	0	2	0	2	2	2	1	0	0	0	1	0	1	1	0	1	1	0	0	0
sp|O76094|SRP72_HUMAN	sp|O76094|SRP72_HUMAN	13	13	13	sp%O76094%SRP72_HUMAN Signal recognition particle subunit SRP72 OS=Homo sapiens OX=9606 GN=SRP72 PE=1 SV=3	1	13	13	13	6	4	5	5	5	7	3	6	8	7	6	5	5	0	9	2	4	7	6	8	4	9	9	8	5	8	5	0	4	8	7	6	7	7	2	7	7	4	7	9
sp|O94760|DDAH1_HUMAN	sp|O94760|DDAH1_HUMAN	28	28	27	sp%O94760%DDAH1_HUMAN N(G),N(G)-dimethylarginine dimethylaminohydrolase 1 OS=Homo sapiens OX=9606 GN=DDAH1 PE=1 SV=3	1	28	28	27	16	17	17	16	17	18	25	15	17	18	15	22	20	26	15	17	16	18	23	20	24	16	17	17	19	21	20	26	17	16	18	17	20	19	24	14	17	16	16	18
sp|O94772|LY6H_HUMAN	sp|O94772|LY6H_HUMAN	4	4	4	sp%O94772%LY6H_HUMAN Lymphocyte antigen 6H OS=Homo sapiens OX=9606 GN=LY6H PE=1 SV=1	1	4	4	4	4	4	4	4	4	4	2	4	4	4	4	4	4	4	4	4	4	4	4	4	2	4	4	4	4	4	4	2	4	4	4	4	4	4	1	4	4	4	4	4
sp|O94805|ACL6B_HUMAN	sp|O94805|ACL6B_HUMAN	3	3	3	sp%O94805%ACL6B_HUMAN Actin-like protein 6B OS=Homo sapiens OX=9606 GN=ACTL6B PE=1 SV=1	1	3	3	3	3	3	3	2	1	3	0	2	2	3	3	1	2	1	2	2	2	0	1	2	0	2	1	0	0	1	0	0	2	0	0	0	1	1	0	2	1	0	0	0
sp|O94811|TPPP_HUMAN	sp|O94811|TPPP_HUMAN	14	14	14	sp%O94811%TPPP_HUMAN Tubulin polymerization-promoting protein OS=Homo sapiens OX=9606 GN=TPPP PE=1 SV=1	1	14	14	14	13	12	13	11	13	12	12	14	12	13	14	12	13	14	13	13	14	12	14	12	13	14	13	14	14	12	13	12	14	12	13	14	13	11	12	13	12	11	11	13
sp|O94819|KBTBB_HUMAN	sp|O94819|KBTBB_HUMAN	32	32	32	sp%O94819%KBTBB_HUMAN Kelch repeat and BTB domain-containing protein 11 OS=Homo sapiens OX=9606 GN=KBTBD11 PE=1 SV=1	1	32	32	32	22	23	21	22	20	21	19	24	24	24	22	26	20	15	23	21	24	22	22	21	21	21	19	19	20	22	24	18	21	20	21	22	25	24	18	19	23	27	22	23
sp|O94826|TOM70_HUMAN	sp|O94826|TOM70_HUMAN	28	28	28	sp%O94826%TOM70_HUMAN Mitochondrial import receptor subunit TOM70 OS=Homo sapiens OX=9606 GN=TOMM70 PE=1 SV=1	1	28	28	28	22	25	26	23	17	14	14	22	21	19	22	15	14	7	19	25	24	21	13	19	8	17	21	20	14	14	10	2	12	22	25	21	12	16	8	21	22	24	21	15
sp|O94830|DDHD2_HUMAN	sp|O94830|DDHD2_HUMAN	5	5	5	sp%O94830%DDHD2_HUMAN Phospholipase DDHD2 OS=Homo sapiens OX=9606 GN=DDHD2 PE=1 SV=2	1	5	5	5	2	2	3	3	0	0	1	4	4	3	1	1	0	1	4	3	3	3	0	3	0	2	3	4	3	3	1	1	2	2	2	2	1	2	0	4	4	3	3	1
sp|O94832|MYO1D_HUMAN	sp|O94832|MYO1D_HUMAN	37	37	37	sp%O94832%MYO1D_HUMAN Unconventional myosin-Id OS=Homo sapiens OX=9606 GN=MYO1D PE=1 SV=2	1	37	37	37	19	19	14	13	4	5	2	20	17	23	19	12	4	1	23	17	17	19	7	7	2	26	29	27	26	29	17	1	23	27	31	24	20	11	2	26	24	25	26	14
sp|O94856|NFASC_HUMAN	sp|O94856|NFASC_HUMAN	42	42	42	sp%O94856%NFASC_HUMAN Neurofascin OS=Homo sapiens OX=9606 GN=NFASC PE=1 SV=4	1	42	42	42	37	33	36	36	36	33	24	35	36	34	33	37	37	29	38	36	37	35	34	36	25	35	34	33	34	37	32	23	34	35	34	37	36	36	27	35	35	37	32	33
sp|O94874|UFL1_HUMAN	sp|O94874|UFL1_HUMAN	14	14	14	sp%O94874%UFL1_HUMAN E3 UFM1-protein ligase 1 OS=Homo sapiens OX=9606 GN=UFL1 PE=1 SV=2	1	14	14	14	3	4	4	6	6	4	1	4	3	4	5	3	4	0	6	6	4	6	6	7	1	8	8	7	7	9	6	0	5	6	6	9	8	7	0	5	5	6	11	8
sp|O94875|SRBS2_HUMAN	sp|O94875|SRBS2_HUMAN	3	3	3	sp%O94875%SRBS2_HUMAN Sorbin and SH3 domain-containing protein 2 OS=Homo sapiens OX=9606 GN=SORBS2 PE=1 SV=3	1	3	3	3	3	2	2	1	1	1	0	3	3	3	2	1	1	0	3	2	2	2	2	0	0	2	2	2	2	0	0	0	2	1	2	1	1	0	0	2	1	2	1	0
sp|O94876|TMCC1_HUMAN	sp|O94876|TMCC1_HUMAN	1	1	1	sp%O94876%TMCC1_HUMAN Transmembrane and coiled-coil domains protein 1 OS=Homo sapiens OX=9606 GN=TMCC1 PE=1 SV=3	1	1	1	1	0	0	0	0	0	0	0	0	0	0	0	0	0	0	0	0	0	0	0	0	0	0	0	0	0	0	0	0	0	0	0	0	0	0	0	0	0	0	0	0
sp|O94901|SUN1_HUMAN	sp|O94901|SUN1_HUMAN	1	1	1	sp%O94901%SUN1_HUMAN SUN domain-containing protein 1 OS=Homo sapiens OX=9606 GN=SUN1 PE=1 SV=3	1	1	1	1	1	0	0	0	0	0	0	1	0	0	1	0	0	0	1	0	0	0	1	0	0	1	0	0	0	1	0	0	0	0	0	0	0	0	0	0	0	0	0	0
sp|O94903|PLPHP_HUMAN	sp|O94903|PLPHP_HUMAN	6	6	6	sp%O94903%PLPHP_HUMAN Pyridoxal phosphate homeostasis protein OS=Homo sapiens OX=9606 GN=PLPBP PE=1 SV=1	1	6	6	6	4	5	5	5	4	4	4	6	6	6	6	6	4	1	6	5	5	5	2	4	3	3	5	5	3	6	3	2	3	3	6	6	5	4	2	3	5	5	6	6
sp|O94905|ERLN2_HUMAN	sp|O94905|ERLN2_HUMAN	20	20	17	sp%O94905%ERLN2_HUMAN Erlin-2 OS=Homo sapiens OX=9606 GN=ERLIN2 PE=1 SV=1	1	20	20	17	11	9	12	15	11	8	0	11	6	10	13	12	10	1	12	5	8	11	10	13	0	10	8	9	11	12	9	0	12	7	11	15	13	12	0	10	11	10	16	11
sp|O94910|AGRL1_HUMAN	sp|O94910|AGRL1_HUMAN	11	11	11	sp%O94910%AGRL1_HUMAN Adhesion G protein-coupled receptor L1 OS=Homo sapiens OX=9606 GN=ADGRL1 PE=1 SV=1	1	11	11	11	7	8	8	8	4	6	3	8	8	6	7	8	2	1	8	7	10	5	4	5	0	7	7	3	4	5	4	0	4	4	6	4	5	6	1	6	8	9	5	4
sp|O94911|ABCA8_HUMAN	sp|O94911|ABCA8_HUMAN	3	3	3	sp%O94911%ABCA8_HUMAN ATP-binding cassette sub-family A member 8 OS=Homo sapiens OX=9606 GN=ABCA8 PE=1 SV=3	1	3	3	3	1	1	1	1	2	2	0	1	2	2	3	2	3	0	2	3	3	2	3	3	0	2	2	2	1	2	3	0	1	1	2	2	3	3	0	2	2	1	2	3
sp|O94915|FRYL_HUMAN	sp|O94915|FRYL_HUMAN	4	4	4	sp%O94915%FRYL_HUMAN Protein furry homolog-like OS=Homo sapiens OX=9606 GN=FRYL PE=1 SV=2	1	4	4	4	1	1	2	3	3	1	1	1	2	3	3	3	1	1	2	3	1	3	3	2	1	2	2	4	2	2	2	1	1	3	2	3	2	3	1	1	2	2	3	3
sp|O94919|ENDD1_HUMAN	sp|O94919|ENDD1_HUMAN	14	14	14	sp%O94919%ENDD1_HUMAN Endonuclease domain-containing 1 protein OS=Homo sapiens OX=9606 GN=ENDOD1 PE=1 SV=2	1	14	14	14	7	8	10	12	12	12	4	10	10	10	12	12	12	3	12	12	11	12	10	12	2	11	12	13	13	13	14	2	11	9	13	13	13	12	3	11	11	12	13	12
sp|O94925|GLSK_HUMAN	sp|O94925|GLSK_HUMAN	39	39	38	sp%O94925%GLSK_HUMAN Glutaminase kidney isoform, mitochondrial OS=Homo sapiens OX=9606 GN=GLS PE=1 SV=1	1	39	39	38	32	35	34	30	23	5	1	34	34	31	30	22	7	0	33	34	35	33	23	14	4	30	33	33	30	29	11	2	30	34	34	33	22	8	1	33	35	34	33	29
sp|O94966|UBP19_HUMAN	sp|O94966|UBP19_HUMAN	4	4	4	sp%O94966%UBP19_HUMAN Ubiquitin carboxyl-terminal hydrolase 19 OS=Homo sapiens OX=9606 GN=USP19 PE=1 SV=2	1	4	4	4	2	2	2	2	2	2	1	2	2	2	2	2	2	1	2	2	2	1	1	2	1	1	2	1	1	2	2	0	1	1	1	2	1	0	0	1	2	3	3	1
sp|O94967|WDR47_HUMAN	sp|O94967|WDR47_HUMAN	16	16	16	sp%O94967%WDR47_HUMAN WD repeat-containing protein 47 OS=Homo sapiens OX=9606 GN=WDR47 PE=1 SV=1	1	16	16	16	11	11	11	13	6	7	3	12	10	9	10	9	0	3	11	11	11	11	5	5	3	7	8	8	5	7	4	1	6	7	10	8	5	4	1	11	9	9	12	8
sp|O94973|AP2A2_HUMAN	sp|O94973|AP2A2_HUMAN	51	40	40	sp%O94973%AP2A2_HUMAN AP-2 complex subunit alpha-2 OS=Homo sapiens OX=9606 GN=AP2A2 PE=1 SV=2	1	51	40	40	37	39	39	40	40	43	40	38	39	37	40	43	42	40	39	40	41	40	41	46	38	37	37	37	36	39	39	31	35	37	38	40	39	43	35	39	45	37	42	39
sp|O94979|SC31A_HUMAN	sp|O94979|SC31A_HUMAN	13	13	13	sp%O94979%SC31A_HUMAN Protein transport protein Sec31A OS=Homo sapiens OX=9606 GN=SEC31A PE=1 SV=3	1	13	13	13	8	7	8	9	9	9	4	8	7	9	9	8	5	0	8	10	9	7	7	10	3	8	8	8	8	9	6	2	8	7	9	10	9	10	2	9	8	8	9	8
sp|O94985|CSTN1_HUMAN	sp|O94985|CSTN1_HUMAN	12	12	12	sp%O94985%CSTN1_HUMAN Calsyntenin-1 OS=Homo sapiens OX=9606 GN=CLSTN1 PE=1 SV=1	1	12	12	12	1	1	1	2	1	1	5	4	3	3	4	0	1	2	1	1	0	3	3	2	4	1	1	2	1	3	2	6	0	0	1	0	2	1	3	3	3	1	4	3
sp|O95057|DIRA1_HUMAN	sp|O95057|DIRA1_HUMAN	6	6	6	sp%O95057%DIRA1_HUMAN GTP-binding protein Di-Ras1 OS=Homo sapiens OX=9606 GN=DIRAS1 PE=1 SV=1	1	6	6	6	4	4	4	4	4	4	0	3	3	4	3	2	2	0	3	4	3	4	5	3	0	3	3	4	4	4	3	0	3	3	4	4	3	3	0	4	3	3	4	2
sp|O95081|AGFG2_HUMAN	sp|O95081|AGFG2_HUMAN	1	1	1	sp%O95081%AGFG2_HUMAN Arf-GAP domain and FG repeat-containing protein 2 OS=Homo sapiens OX=9606 GN=AGFG2 PE=1 SV=2	1	1	1	1	1	1	0	0	0	1	0	0	1	1	0	1	1	0	1	0	0	0	1	1	0	0	0	0	0	1	1	0	0	0	0	1	1	0	0	0	0	0	1	0
sp|O95139|NDUB6_HUMAN	sp|O95139|NDUB6_HUMAN	6	6	6	sp%O95139%NDUB6_HUMAN NADH dehydrogenase [ubiquinone] 1 beta subcomplex subunit 6 OS=Homo sapiens OX=9606 GN=NDUFB6 PE=1 SV=3	1	6	6	6	4	4	3	3	1	2	0	3	3	4	4	1	1	0	3	3	3	3	1	0	0	4	5	5	4	3	0	0	3	4	5	5	1	0	1	4	5	4	4	4
sp|O95140|MFN2_HUMAN	sp|O95140|MFN2_HUMAN	13	13	12	sp%O95140%MFN2_HUMAN Mitofusin-2 OS=Homo sapiens OX=9606 GN=MFN2 PE=1 SV=3	1	13	13	12	9	9	9	9	6	3	2	7	9	8	7	4	3	0	8	11	9	10	6	5	3	6	6	8	5	7	3	1	5	4	9	8	4	4	1	8	9	8	5	7
sp|O95155|UBE4B_HUMAN	sp|O95155|UBE4B_HUMAN	1	1	1	sp%O95155%UBE4B_HUMAN Ubiquitin conjugation factor E4 B OS=Homo sapiens OX=9606 GN=UBE4B PE=1 SV=1	1	1	1	1	1	0	0	0	0	0	1	0	0	1	1	0	0	0	1	1	1	0	1	0	0	1	0	0	1	0	1	1	1	0	1	1	0	0	0	0	0	0	1	0
sp|O95163|ELP1_HUMAN	sp|O95163|ELP1_HUMAN	5	5	5	sp%O95163%ELP1_HUMAN Elongator complex protein 1 OS=Homo sapiens OX=9606 GN=ELP1 PE=1 SV=3	1	5	5	5	0	0	1	0	1	0	1	0	0	0	1	0	0	0	0	1	1	1	0	0	1	3	0	1	1	1	2	1	1	0	1	1	1	0	0	0	0	0	1	1
sp|O95167|NDUA3_HUMAN	sp|O95167|NDUA3_HUMAN	5	5	5	sp%O95167%NDUA3_HUMAN NADH dehydrogenase [ubiquinone] 1 alpha subcomplex subunit 3 OS=Homo sapiens OX=9606 GN=NDUFA3 PE=1 SV=1	1	5	5	5	3	2	3	2	2	1	0	2	2	3	2	1	1	0	2	2	2	3	0	1	0	3	2	3	2	2	1	0	2	4	3	3	0	1	0	3	4	3	3	2
sp|O95168|NDUB4_HUMAN	sp|O95168|NDUB4_HUMAN	7	7	7	sp%O95168%NDUB4_HUMAN NADH dehydrogenase [ubiquinone] 1 beta subcomplex subunit 4 OS=Homo sapiens OX=9606 GN=NDUFB4 PE=1 SV=3	1	7	7	7	4	5	4	5	4	3	0	4	4	4	5	4	3	0	5	5	5	4	4	2	0	4	5	5	5	5	2	0	5	5	5	5	4	3	0	5	6	6	6	5
sp|O95169|NDUB8_HUMAN	sp|O95169|NDUB8_HUMAN	7	7	7	sp%O95169%NDUB8_HUMAN NADH dehydrogenase [ubiquinone] 1 beta subcomplex subunit 8, mitochondrial OS=Homo sapiens OX=9606 GN=NDUFB8 PE=1 SV=1	1	7	7	7	3	5	5	3	1	1	0	3	3	2	2	1	0	0	4	2	4	1	0	1	0	2	5	3	3	1	1	0	3	4	4	3	2	0	1	2	5	6	5	3
sp|O95182|NDUA7_HUMAN	sp|O95182|NDUA7_HUMAN	9	9	9	sp%O95182%NDUA7_HUMAN NADH dehydrogenase [ubiquinone] 1 alpha subcomplex subunit 7 OS=Homo sapiens OX=9606 GN=NDUFA7 PE=1 SV=3	1	9	9	9	7	7	9	8	2	3	1	7	8	8	6	5	5	1	8	8	9	9	4	4	0	5	8	9	5	5	3	1	4	9	8	7	5	3	0	4	8	7	7	7
sp|O95196|CSPG5_HUMAN	sp|O95196|CSPG5_HUMAN	2	2	2	sp%O95196%CSPG5_HUMAN Chondroitin sulfate proteoglycan 5 OS=Homo sapiens OX=9606 GN=CSPG5 PE=1 SV=3	1	2	2	2	2	2	2	2	2	1	1	2	2	2	2	2	2	1	2	2	2	2	2	2	1	1	2	2	2	2	1	0	2	2	2	2	2	2	1	1	2	2	2	2
sp|O95197|RTN3_HUMAN	sp|O95197|RTN3_HUMAN	19	19	19	sp%O95197%RTN3_HUMAN Reticulon-3 OS=Homo sapiens OX=9606 GN=RTN3 PE=1 SV=2	1	19	19	19	12	14	14	11	9	10	12	14	12	12	11	12	9	8	14	12	12	12	9	9	8	11	11	9	9	11	7	6	9	8	12	13	9	10	10	11	9	12	12	10
sp|O95202|LETM1_HUMAN	sp|O95202|LETM1_HUMAN	20	20	20	sp%O95202%LETM1_HUMAN Mitochondrial proton/calcium exchanger protein OS=Homo sapiens OX=9606 GN=LETM1 PE=1 SV=1	1	20	20	20	17	14	17	17	5	4	2	15	17	15	12	9	3	2	14	17	16	15	5	6	1	12	19	17	11	10	7	1	10	18	16	17	9	6	2	14	15	16	16	11
sp|O95208|EPN2_HUMAN	sp|O95208|EPN2_HUMAN	2	2	2	sp%O95208%EPN2_HUMAN Epsin-2 OS=Homo sapiens OX=9606 GN=EPN2 PE=1 SV=3	1	2	2	2	1	1	1	1	1	1	2	2	1	2	1	2	2	2	1	1	0	1	0	2	1	1	2	2	1	1	1	1	0	1	2	2	1	1	2	0	1	2	1	1
sp|O95218|ZRAB2_HUMAN	sp|O95218|ZRAB2_HUMAN	1	1	1	sp%O95218%ZRAB2_HUMAN Zinc finger Ran-binding domain-containing protein 2 OS=Homo sapiens OX=9606 GN=ZRANB2 PE=1 SV=2	1	1	1	1	1	1	1	1	0	1	1	0	1	1	1	1	1	1	1	1	0	1	1	1	1	1	0	1	0	1	0	0	0	0	0	0	1	1	1	0	0	0	1	0
sp|O95219|SNX4_HUMAN	sp|O95219|SNX4_HUMAN	7	7	7	sp%O95219%SNX4_HUMAN Sorting nexin-4 OS=Homo sapiens OX=9606 GN=SNX4 PE=1 SV=1	1	7	7	7	4	3	4	5	5	4	0	5	4	4	4	4	2	0	5	6	4	6	4	5	0	5	4	5	3	2	0	0	3	5	4	5	3	3	1	4	5	4	4	1
sp|O95232|LC7L3_HUMAN	sp|O95232|LC7L3_HUMAN	2	2	2	sp%O95232%LC7L3_HUMAN Luc7-like protein 3 OS=Homo sapiens OX=9606 GN=LUC7L3 PE=1 SV=2	1	2	2	2	1	0	0	0	0	0	0	2	0	0	0	0	0	0	2	0	0	1	0	0	0	2	0	0	0	0	0	0	2	0	0	0	0	0	0	2	0	0	0	0
sp|O95248|MTMR5_HUMAN	sp|O95248|MTMR5_HUMAN	30	30	29	sp%O95248%MTMR5_HUMAN Myotubularin-related protein 5 OS=Homo sapiens OX=9606 GN=SBF1 PE=1 SV=4	1	30	30	29	18	18	19	18	12	14	7	15	18	16	18	12	9	2	17	17	18	17	13	14	8	18	19	17	13	17	10	3	14	16	18	13	14	13	3	17	18	16	17	18
sp|O95251|KAT7_HUMAN	sp|O95251|KAT7_HUMAN	1	1	1	sp%O95251%KAT7_HUMAN Histone acetyltransferase KAT7 OS=Homo sapiens OX=9606 GN=KAT7 PE=1 SV=1	1	1	1	1	1	0	0	0	0	0	0	1	0	0	0	0	0	0	1	0	0	0	0	0	0	1	0	0	0	0	0	0	1	0	0	0	0	0	0	1	1	0	0	0
sp|O95278|EPM2A_HUMAN	sp|O95278|EPM2A_HUMAN	2	2	2	sp%O95278%EPM2A_HUMAN Laforin OS=Homo sapiens OX=9606 GN=EPM2A PE=1 SV=2	1	2	2	2	2	1	2	1	2	2	2	2	2	2	2	2	2	2	2	1	2	2	1	2	2	1	2	2	2	2	2	2	1	2	2	2	2	2	2	2	2	2	2	1
sp|O95292|VAPB_HUMAN	sp|O95292|VAPB_HUMAN	8	7	7	sp%O95292%VAPB_HUMAN Vesicle-associated membrane protein-associated protein B/C OS=Homo sapiens OX=9606 GN=VAPB PE=1 SV=3	1	8	7	7	7	7	6	7	5	7	7	6	6	6	6	5	6	6	5	7	6	7	7	6	7	6	5	6	6	6	5	6	7	6	6	7	6	7	7	7	6	7	6	6
sp|O95294|RASL1_HUMAN	sp|O95294|RASL1_HUMAN	4	4	4	sp%O95294%RASL1_HUMAN RasGAP-activating-like protein 1 OS=Homo sapiens OX=9606 GN=RASAL1 PE=1 SV=3	1	4	4	4	2	2	3	1	0	1	1	2	2	2	2	3	4	1	1	4	2	2	4	2	1	2	2	3	2	1	2	1	3	2	3	2	2	2	2	1	2	1	1	2
sp|O95295|SNAPN_HUMAN	sp|O95295|SNAPN_HUMAN	3	3	3	sp%O95295%SNAPN_HUMAN SNARE-associated protein Snapin OS=Homo sapiens OX=9606 GN=SNAPIN PE=1 SV=1	1	3	3	3	0	2	1	0	2	1	2	1	0	1	1	1	2	2	1	0	3	1	1	3	2	1	3	3	1	2	2	2	1	2	1	3	1	3	2	2	2	1	1	1
sp|O95298|NDUC2_HUMAN;sp|E9PQ53|NDUCR_HUMAN	sp|O95298|NDUC2_HUMAN;sp|E9PQ53|NDUCR_HUMAN	9;6	9;6	9;6	sp%O95298%NDUC2_HUMAN NADH dehydrogenase [ubiquinone] 1 subunit C2 OS=Homo sapiens OX=9606 GN=NDUFC2 PE=1 SV=1;sp%E9PQ53%NDUCR_HUMAN NADH dehydrogenase [ubiquinone] 1 subunit C2, isoform 2 OS=Homo sapiens OX=9606 GN=NDUFC2-KCTD14 PE=1 SV=1	2	9	9	9	6	4	5	4	2	2	1	4	6	4	4	3	2	1	4	4	5	4	4	3	1	3	2	3	3	2	2	1	5	4	5	5	2	2	1	4	4	4	5	5
sp|O95299|NDUAA_HUMAN	sp|O95299|NDUAA_HUMAN	19	19	19	sp%O95299%NDUAA_HUMAN NADH dehydrogenase [ubiquinone] 1 alpha subcomplex subunit 10, mitochondrial OS=Homo sapiens OX=9606 GN=NDUFA10 PE=1 SV=1	1	19	19	19	13	17	16	16	8	5	0	13	14	16	13	7	5	1	15	16	16	14	8	7	1	11	13	15	12	9	9	0	13	15	17	14	6	5	2	11	16	15	14	11
sp|O95319|CELF2_HUMAN	sp|O95319|CELF2_HUMAN	8	8	6	sp%O95319%CELF2_HUMAN CUGBP Elav-like family member 2 OS=Homo sapiens OX=9606 GN=CELF2 PE=1 SV=1	1	8	8	6	5	2	0	3	1	2	1	4	1	0	2	1	1	2	3	2	1	0	1	2	0	2	1	0	1	3	1	1	2	1	1	1	1	2	1	3	2	2	1	3
sp|O95336|6PGL_HUMAN	sp|O95336|6PGL_HUMAN	14	14	14	sp%O95336%6PGL_HUMAN 6-phosphogluconolactonase OS=Homo sapiens OX=9606 GN=PGLS PE=1 SV=2	1	14	14	14	9	10	9	9	10	10	14	7	10	10	12	12	11	14	7	8	9	12	11	9	14	8	11	10	11	10	13	14	11	9	8	11	10	12	14	12	11	10	9	12
sp|O95352|ATG7_HUMAN	sp|O95352|ATG7_HUMAN	14	14	14	sp%O95352%ATG7_HUMAN Ubiquitin-like modifier-activating enzyme ATG7 OS=Homo sapiens OX=9606 GN=ATG7 PE=1 SV=1	1	14	14	14	2	4	5	6	5	4	9	5	5	5	6	7	5	9	4	4	4	5	5	5	9	5	3	4	6	5	7	7	2	3	3	3	2	3	8	4	5	6	7	5
sp|O95372|LYPA2_HUMAN	sp|O95372|LYPA2_HUMAN	6	6	6	sp%O95372%LYPA2_HUMAN Acyl-protein thioesterase 2 OS=Homo sapiens OX=9606 GN=LYPLA2 PE=1 SV=1	1	6	6	6	2	4	3	4	4	2	3	4	4	4	4	4	4	1	4	4	5	4	3	4	3	4	3	4	4	3	3	1	5	3	4	5	6	3	3	4	4	5	4	4
sp|O95373|IPO7_HUMAN	sp|O95373|IPO7_HUMAN	18	18	17	sp%O95373%IPO7_HUMAN Importin-7 OS=Homo sapiens OX=9606 GN=IPO7 PE=1 SV=1	1	18	18	17	8	11	9	9	6	8	10	12	11	10	11	10	7	6	9	7	6	9	7	8	8	10	10	9	8	8	7	2	9	7	8	10	4	6	10	9	10	12	12	11
sp|O95379|TFIP8_HUMAN	sp|O95379|TFIP8_HUMAN	1	1	1	sp%O95379%TFIP8_HUMAN Tumor necrosis factor alpha-induced protein 8 OS=Homo sapiens OX=9606 GN=TNFAIP8 PE=1 SV=1	1	1	1	1	1	0	0	0	0	1	1	0	0	0	0	1	0	0	0	0	0	0	0	0	1	0	0	0	0	1	0	1	0	0	0	0	0	0	1	0	0	0	0	0
sp|O95394|AGM1_HUMAN	sp|O95394|AGM1_HUMAN	10	10	10	sp%O95394%AGM1_HUMAN Phosphoacetylglucosamine mutase OS=Homo sapiens OX=9606 GN=PGM3 PE=1 SV=1	1	10	10	10	2	2	2	2	1	2	5	2	3	3	4	3	3	7	2	2	3	3	2	3	7	4	5	3	5	6	5	7	1	2	3	3	5	3	7	1	3	4	4	3
sp|O95433|AHSA1_HUMAN	sp|O95433|AHSA1_HUMAN	15	15	15	sp%O95433%AHSA1_HUMAN Activator of 90 kDa heat shock protein ATPase homolog 1 OS=Homo sapiens OX=9606 GN=AHSA1 PE=1 SV=1	1	15	15	15	8	8	7	8	6	8	8	11	10	7	7	9	6	2	6	8	8	7	6	7	7	11	9	7	10	8	7	5	10	6	9	9	8	9	5	11	8	10	9	8
sp|O95452|CXB6_HUMAN	sp|O95452|CXB6_HUMAN	1	1	1	sp%O95452%CXB6_HUMAN Gap junction beta-6 protein OS=Homo sapiens OX=9606 GN=GJB6 PE=1 SV=2	1	1	1	1	0	1	1	1	1	1	0	1	1	1	1	1	1	0	1	1	1	1	0	0	0	1	1	1	1	1	0	0	0	1	1	0	0	0	0	1	1	1	1	1
sp|O95470|SGPL1_HUMAN	sp|O95470|SGPL1_HUMAN	2	2	2	sp%O95470%SGPL1_HUMAN Sphingosine-1-phosphate lyase 1 OS=Homo sapiens OX=9606 GN=SGPL1 PE=1 SV=3	1	2	2	2	0	0	0	1	0	0	1	0	0	1	0	0	0	0	0	0	0	0	1	1	0	1	1	0	0	1	0	0	0	1	1	1	0	0	0	0	1	0	0	1
sp|O95486|SC24A_HUMAN	sp|O95486|SC24A_HUMAN	2	2	2	sp%O95486%SC24A_HUMAN Protein transport protein Sec24A OS=Homo sapiens OX=9606 GN=SEC24A PE=1 SV=2	1	2	2	2	0	1	0	0	0	0	0	1	1	0	0	0	0	0	1	1	1	0	0	1	0	1	1	1	1	1	0	0	1	1	1	1	1	0	0	1	1	2	2	1
sp|O95487|SC24B_HUMAN	sp|O95487|SC24B_HUMAN	7	7	7	sp%O95487%SC24B_HUMAN Protein transport protein Sec24B OS=Homo sapiens OX=9606 GN=SEC24B PE=1 SV=2	1	7	7	7	3	4	4	3	2	4	1	3	3	5	5	3	3	0	6	4	3	3	4	3	1	4	4	3	6	3	4	0	3	2	4	3	3	3	1	5	4	3	4	4
sp|O95490|AGRL2_HUMAN	sp|O95490|AGRL2_HUMAN	3	3	3	sp%O95490%AGRL2_HUMAN Adhesion G protein-coupled receptor L2 OS=Homo sapiens OX=9606 GN=ADGRL2 PE=1 SV=2	1	3	3	3	1	0	1	1	1	1	0	1	1	1	1	0	1	0	1	1	1	1	0	0	0	1	1	0	0	1	0	0	0	0	0	0	0	0	0	1	0	1	1	0
sp|O95502|NPTXR_HUMAN	sp|O95502|NPTXR_HUMAN	7	7	7	sp%O95502%NPTXR_HUMAN Neuronal pentraxin receptor OS=Homo sapiens OX=9606 GN=NPTXR PE=3 SV=2	1	7	7	7	5	5	5	5	3	5	2	4	5	4	4	5	5	3	3	5	5	3	3	4	2	3	2	1	2	2	3	1	3	2	1	1	2	3	1	2	4	1	1	1
sp|O95563|MPC2_HUMAN	sp|O95563|MPC2_HUMAN	4	4	4	sp%O95563%MPC2_HUMAN Mitochondrial pyruvate carrier 2 OS=Homo sapiens OX=9606 GN=MPC2 PE=1 SV=1	1	4	4	4	3	4	4	3	1	2	0	3	4	4	3	3	3	0	2	3	3	4	3	2	0	2	4	4	3	4	3	0	4	3	4	3	3	2	0	3	4	4	4	3
sp|O95571|ETHE1_HUMAN	sp|O95571|ETHE1_HUMAN	4	4	4	sp%O95571%ETHE1_HUMAN Persulfide dioxygenase ETHE1, mitochondrial OS=Homo sapiens OX=9606 GN=ETHE1 PE=1 SV=2	1	4	4	4	2	3	4	1	0	0	3	1	1	3	1	0	0	3	0	2	2	2	0	0	1	0	3	1	2	0	0	2	0	1	3	2	0	0	2	1	2	4	2	1
sp|O95573|ACSL3_HUMAN	sp|O95573|ACSL3_HUMAN	19	19	18	sp%O95573%ACSL3_HUMAN Long-chain-fatty-acid--CoA ligase 3 OS=Homo sapiens OX=9606 GN=ACSL3 PE=1 SV=3	1	19	19	18	8	6	8	11	7	8	0	8	7	7	8	10	4	0	11	10	7	9	6	11	1	6	4	4	6	9	4	1	7	3	10	7	9	7	0	7	10	8	12	8
sp|O95622|ADCY5_HUMAN	sp|O95622|ADCY5_HUMAN	1	1	1	sp%O95622%ADCY5_HUMAN Adenylate cyclase type 5 OS=Homo sapiens OX=9606 GN=ADCY5 PE=1 SV=3	1	1	1	1	0	0	0	1	0	0	0	1	0	1	0	1	0	0	0	1	1	0	1	1	0	0	1	0	1	1	0	0	0	1	1	1	0	0	0	0	1	1	1	0
sp|O95630|STABP_HUMAN	sp|O95630|STABP_HUMAN	3	3	3	sp%O95630%STABP_HUMAN STAM-binding protein OS=Homo sapiens OX=9606 GN=STAMBP PE=1 SV=1	1	3	3	3	0	1	0	1	1	0	1	0	1	1	1	1	0	0	1	0	1	0	0	0	2	0	1	1	1	1	0	0	1	0	2	2	1	1	1	1	1	1	1	0
sp|O95670|VATG2_HUMAN	sp|O95670|VATG2_HUMAN	9	9	7	sp%O95670%VATG2_HUMAN V-type proton ATPase subunit G 2 OS=Homo sapiens OX=9606 GN=ATP6V1G2 PE=1 SV=1	1	9	9	7	6	7	7	7	8	8	7	7	6	7	5	7	7	8	6	7	7	7	8	9	9	5	6	5	6	8	7	8	5	6	5	5	7	8	6	6	6	5	7	7
sp|O95671|ASML_HUMAN	sp|O95671|ASML_HUMAN	9	9	9	sp%O95671%ASML_HUMAN Probable bifunctional dTTP/UTP pyrophosphatase/methyltransferase protein OS=Homo sapiens OX=9606 GN=ASMTL PE=1 SV=3	1	9	9	9	3	4	1	5	4	2	6	3	6	5	4	7	5	4	4	4	5	4	5	4	6	7	5	5	8	6	6	4	5	4	6	5	5	3	3	4	4	5	7	4
sp|O95674|CDS2_HUMAN	sp|O95674|CDS2_HUMAN	7	7	7	sp%O95674%CDS2_HUMAN Phosphatidate cytidylyltransferase 2 OS=Homo sapiens OX=9606 GN=CDS2 PE=1 SV=1	1	7	7	7	6	6	5	6	5	5	1	6	5	5	6	5	5	1	5	5	6	5	5	4	1	5	5	6	5	5	5	1	7	5	4	6	5	5	0	5	6	6	5	6
sp|O95716|RAB3D_HUMAN	sp|O95716|RAB3D_HUMAN	5	2	2	sp%O95716%RAB3D_HUMAN Ras-related protein Rab-3D OS=Homo sapiens OX=9606 GN=RAB3D PE=1 SV=1	1	5	2	2	4	4	4	5	5	5	3	5	4	4	4	4	5	4	5	5	4	4	5	3	4	4	5	4	4	4	4	3	4	4	4	5	4	5	4	4	4	5	4	4
sp|O95721|SNP29_HUMAN	sp|O95721|SNP29_HUMAN	3	3	3	sp%O95721%SNP29_HUMAN Synaptosomal-associated protein 29 OS=Homo sapiens OX=9606 GN=SNAP29 PE=1 SV=1	1	3	3	3	0	1	1	1	2	1	1	1	1	2	1	1	0	0	1	1	0	0	1	1	0	0	0	2	1	1	0	1	1	0	1	1	1	0	1	1	1	1	0	0
sp|O95741|CPNE6_HUMAN	sp|O95741|CPNE6_HUMAN	22	22	21	sp%O95741%CPNE6_HUMAN Copine-6 OS=Homo sapiens OX=9606 GN=CPNE6 PE=1 SV=3	1	22	22	21	6	10	10	7	6	8	6	10	11	11	10	10	12	8	7	7	8	7	8	10	11	8	12	9	8	12	12	5	8	7	8	12	13	12	11	9	9	11	14	12
sp|O95747|OXSR1_HUMAN	sp|O95747|OXSR1_HUMAN	12	9	9	sp%O95747%OXSR1_HUMAN Serine/threonine-protein kinase OSR1 OS=Homo sapiens OX=9606 GN=OXSR1 PE=1 SV=1	1	12	9	9	8	7	6	9	9	5	2	6	8	9	6	7	7	0	9	8	8	9	8	6	0	6	7	7	4	8	4	3	5	4	7	7	8	7	1	5	5	7	6	4
sp|O95749|GGPPS_HUMAN	sp|O95749|GGPPS_HUMAN	3	3	3	sp%O95749%GGPPS_HUMAN Geranylgeranyl pyrophosphate synthase OS=Homo sapiens OX=9606 GN=GGPS1 PE=1 SV=1	1	3	3	3	0	0	0	0	0	0	1	0	0	0	0	0	0	1	0	0	0	0	0	0	0	0	0	0	0	0	0	2	0	0	0	0	0	1	2	0	0	0	0	0
sp|O95757|HS74L_HUMAN	sp|O95757|HS74L_HUMAN	36	32	32	sp%O95757%HS74L_HUMAN Heat shock 70 kDa protein 4L OS=Homo sapiens OX=9606 GN=HSPA4L PE=1 SV=3	1	36	32	32	27	26	28	28	26	24	17	25	26	28	26	28	24	10	24	25	23	24	21	23	26	28	27	26	26	30	27	7	21	21	23	22	23	23	28	28	27	25	27	28
sp|O95777|LSM8_HUMAN	sp|O95777|LSM8_HUMAN	3	3	3	sp%O95777%LSM8_HUMAN U6 snRNA-associated Sm-like protein LSm8 OS=Homo sapiens OX=9606 GN=LSM8 PE=1 SV=3	1	3	3	3	1	0	1	0	1	1	2	0	1	1	0	1	1	2	1	1	1	1	1	1	2	0	1	1	1	0	1	2	0	0	1	1	0	0	2	0	0	1	0	3
sp|O95782|AP2A1_HUMAN	sp|O95782|AP2A1_HUMAN	53	53	42	sp%O95782%AP2A1_HUMAN AP-2 complex subunit alpha-1 OS=Homo sapiens OX=9606 GN=AP2A1 PE=1 SV=3	1	53	53	42	40	43	39	43	44	49	39	42	37	41	38	45	46	36	42	42	42	41	40	50	40	40	38	36	36	40	43	29	37	41	40	40	42	46	37	42	42	39	42	42
sp|O95810|CAVN2_HUMAN	sp|O95810|CAVN2_HUMAN	2	2	2	sp%O95810%CAVN2_HUMAN Caveolae-associated protein 2 OS=Homo sapiens OX=9606 GN=CAVIN2 PE=1 SV=3	1	2	2	2	2	0	0	0	0	0	0	1	0	0	0	0	0	0	2	0	0	0	0	1	0	2	0	0	0	0	0	0	2	0	0	0	0	0	0	2	0	0	1	1
sp|O95817|BAG3_HUMAN	sp|O95817|BAG3_HUMAN	9	9	9	sp%O95817%BAG3_HUMAN BAG family molecular chaperone regulator 3 OS=Homo sapiens OX=9606 GN=BAG3 PE=1 SV=3	1	9	9	9	3	1	3	0	1	2	6	1	3	1	1	2	2	4	5	3	3	3	2	5	4	3	1	1	1	3	2	5	1	2	4	3	2	3	6	2	2	2	5	3
sp|O95822|DCMC_HUMAN	sp|O95822|DCMC_HUMAN	3	3	3	sp%O95822%DCMC_HUMAN Malonyl-CoA decarboxylase, mitochondrial OS=Homo sapiens OX=9606 GN=MLYCD PE=1 SV=3	1	3	3	3	2	2	2	2	1	2	1	2	2	2	2	1	2	1	2	2	2	2	2	2	1	2	2	1	2	1	0	1	2	2	2	2	2	2	1	2	2	2	1	0
sp|O95825|QORL1_HUMAN	sp|O95825|QORL1_HUMAN	5	5	5	sp%O95825%QORL1_HUMAN Quinone oxidoreductase-like protein 1 OS=Homo sapiens OX=9606 GN=CRYZL1 PE=1 SV=2	1	5	5	5	2	2	2	2	2	3	2	1	2	2	2	2	3	3	2	2	3	3	0	2	2	2	3	2	2	2	2	3	2	2	2	2	3	2	3	2	2	2	1	2
sp|O95831|AIFM1_HUMAN	sp|O95831|AIFM1_HUMAN	19	19	19	sp%O95831%AIFM1_HUMAN Apoptosis-inducing factor 1, mitochondrial OS=Homo sapiens OX=9606 GN=AIFM1 PE=1 SV=1	1	19	19	19	9	14	16	14	3	2	6	11	10	14	12	5	2	4	11	13	14	13	4	3	6	9	13	12	8	6	1	3	5	13	16	12	4	5	5	10	16	15	14	13
sp|O95834|EMAL2_HUMAN	sp|O95834|EMAL2_HUMAN	7	7	7	sp%O95834%EMAL2_HUMAN Echinoderm microtubule-associated protein-like 2 OS=Homo sapiens OX=9606 GN=EML2 PE=1 SV=1	1	7	7	7	0	1	1	0	0	3	3	1	1	2	1	1	0	1	1	1	1	1	0	1	2	1	0	0	2	1	1	3	1	1	1	0	1	0	1	1	1	2	0	1
sp|O95837|GNA14_HUMAN	sp|O95837|GNA14_HUMAN	7	2	2	sp%O95837%GNA14_HUMAN Guanine nucleotide-binding protein subunit alpha-14 OS=Homo sapiens OX=9606 GN=GNA14 PE=1 SV=1	1	7	2	2	6	7	6	7	6	7	4	6	6	5	6	7	7	2	6	7	6	5	6	6	6	7	5	6	5	7	7	3	6	6	5	6	7	7	2	6	7	7	6	6
sp|O95847|UCP4_HUMAN	sp|O95847|UCP4_HUMAN	4	4	4	sp%O95847%UCP4_HUMAN Mitochondrial uncoupling protein 4 OS=Homo sapiens OX=9606 GN=SLC25A27 PE=2 SV=1	1	4	4	4	3	4	4	4	0	1	0	4	4	4	4	2	2	0	4	4	4	4	3	1	0	4	4	4	3	4	1	0	4	4	4	3	2	2	0	2	4	4	3	3
sp|O95848|NUD14_HUMAN	sp|O95848|NUD14_HUMAN	1	1	1	sp%O95848%NUD14_HUMAN Uridine diphosphate glucose pyrophosphatase OS=Homo sapiens OX=9606 GN=NUDT14 PE=1 SV=2	1	1	1	1	1	1	1	1	1	1	1	0	0	1	1	1	1	1	0	1	0	1	1	0	1	0	1	1	1	1	1	1	0	1	1	0	0	1	1	0	0	1	0	0
sp|O95858|TSN15_HUMAN	sp|O95858|TSN15_HUMAN	6	6	6	sp%O95858%TSN15_HUMAN Tetraspanin-15 OS=Homo sapiens OX=9606 GN=TSPAN15 PE=1 SV=1	1	6	6	6	4	2	2	3	2	3	0	3	3	5	3	3	4	0	3	3	3	3	2	2	0	2	4	4	2	4	4	0	3	3	3	4	3	5	0	2	2	3	4	5
sp|O95861|BPNT1_HUMAN	sp|O95861|BPNT1_HUMAN	10	10	10	sp%O95861%BPNT1_HUMAN 3(2),5-bisphosphate nucleotidase 1 OS=Homo sapiens OX=9606 GN=BPNT1 PE=1 SV=1	1	10	10	10	3	2	3	4	4	6	7	3	3	5	3	2	5	5	2	2	4	3	2	2	9	2	2	2	3	2	3	8	2	1	2	2	3	3	7	3	4	4	7	2
sp|O95865|DDAH2_HUMAN	sp|O95865|DDAH2_HUMAN	13	12	12	sp%O95865%DDAH2_HUMAN N(G),N(G)-dimethylarginine dimethylaminohydrolase 2 OS=Homo sapiens OX=9606 GN=DDAH2 PE=1 SV=1	1	13	12	12	6	7	10	8	9	8	13	7	5	9	8	7	10	13	7	7	9	7	7	9	11	8	7	7	7	8	10	10	6	6	8	8	8	10	12	5	6	5	9	9
sp|O95870|ABHGA_HUMAN	sp|O95870|ABHGA_HUMAN	4	4	4	sp%O95870%ABHGA_HUMAN Protein ABHD16A OS=Homo sapiens OX=9606 GN=ABHD16A PE=1 SV=3	1	4	4	4	2	1	3	2	1	1	0	2	3	1	2	2	1	0	1	3	3	2	0	1	0	2	0	2	0	3	0	0	0	1	4	1	1	1	0	1	3	3	3	3
sp|O95881|TXD12_HUMAN	sp|O95881|TXD12_HUMAN	3	3	3	sp%O95881%TXD12_HUMAN Thioredoxin domain-containing protein 12 OS=Homo sapiens OX=9606 GN=TXNDC12 PE=1 SV=1	1	3	3	3	1	2	2	2	2	2	2	3	3	2	2	2	1	1	2	2	2	2	2	2	3	2	2	1	3	2	2	2	1	2	2	2	2	2	2	2	2	2	2	2
sp|O95886|DLGP3_HUMAN	sp|O95886|DLGP3_HUMAN	4	4	4	sp%O95886%DLGP3_HUMAN Disks large-associated protein 3 OS=Homo sapiens OX=9606 GN=DLGAP3 PE=1 SV=3	1	4	4	4	3	1	2	1	0	0	0	1	0	2	1	0	0	0	2	3	3	1	0	0	0	2	1	1	0	0	0	0	1	2	1	1	0	0	1	1	2	1	0	0
sp|O95970|LGI1_HUMAN	sp|O95970|LGI1_HUMAN	16	16	16	sp%O95970%LGI1_HUMAN Leucine-rich glioma-inactivated protein 1 OS=Homo sapiens OX=9606 GN=LGI1 PE=1 SV=1	1	16	16	16	12	10	11	12	12	12	2	10	10	11	12	9	11	2	12	12	11	13	11	11	0	8	9	11	9	11	10	0	9	10	14	11	15	14	0	13	13	11	10	12
sp|O95989|NUDT3_HUMAN	sp|O95989|NUDT3_HUMAN	6	6	5	sp%O95989%NUDT3_HUMAN Diphosphoinositol polyphosphate phosphohydrolase 1 OS=Homo sapiens OX=9606 GN=NUDT3 PE=1 SV=1	1	6	6	5	1	3	4	3	3	4	5	4	4	3	6	4	6	6	2	4	4	3	5	5	5	3	3	4	4	3	4	5	3	3	2	3	2	3	5	3	4	5	4	2
sp|O96000|NDUBA_HUMAN	sp|O96000|NDUBA_HUMAN	10	10	10	sp%O96000%NDUBA_HUMAN NADH dehydrogenase [ubiquinone] 1 beta subcomplex subunit 10 OS=Homo sapiens OX=9606 GN=NDUFB10 PE=1 SV=3	1	10	10	10	5	8	9	6	4	5	0	6	8	9	6	4	4	0	7	7	8	6	4	3	0	7	8	8	5	5	2	1	6	7	8	7	6	4	0	8	9	8	9	7
sp|O96005|CLPT1_HUMAN	sp|O96005|CLPT1_HUMAN	3	3	3	sp%O96005%CLPT1_HUMAN Cleft lip and palate transmembrane protein 1 OS=Homo sapiens OX=9606 GN=CLPTM1 PE=1 SV=1	1	3	3	3	2	3	1	3	0	0	0	2	2	2	1	2	0	0	3	2	2	1	1	2	0	2	2	1	1	0	0	0	1	1	2	1	3	0	0	1	2	1	2	3
sp|O96007|MOC2B_HUMAN	sp|O96007|MOC2B_HUMAN	2	2	2	sp%O96007%MOC2B_HUMAN Molybdopterin synthase catalytic subunit OS=Homo sapiens OX=9606 GN=MOCS2 PE=1 SV=1	1	2	2	2	0	0	1	1	0	0	2	1	0	1	0	0	1	2	1	0	0	1	1	1	2	0	0	1	1	1	0	1	0	1	0	0	0	1	2	1	0	1	0	1
sp|O96008|TOM40_HUMAN	sp|O96008|TOM40_HUMAN	5	5	5	sp%O96008%TOM40_HUMAN Mitochondrial import receptor subunit TOM40 homolog OS=Homo sapiens OX=9606 GN=TOMM40 PE=1 SV=1	1	5	5	5	2	5	5	4	0	1	1	3	5	4	2	0	0	0	3	5	3	3	2	1	0	1	2	1	2	2	0	0	1	1	3	2	1	0	0	4	5	4	4	3
sp|O96011|PX11B_HUMAN	sp|O96011|PX11B_HUMAN	4	4	4	sp%O96011%PX11B_HUMAN Peroxisomal membrane protein 11B OS=Homo sapiens OX=9606 GN=PEX11B PE=1 SV=1	1	4	4	4	0	1	1	1	0	0	0	1	1	1	2	0	0	0	0	2	1	2	2	0	0	1	1	0	2	0	2	0	1	0	1	1	1	0	0	0	1	0	1	1
sp|O96013|PAK4_HUMAN	sp|O96013|PAK4_HUMAN	1	1	1	sp%O96013%PAK4_HUMAN Serine/threonine-protein kinase PAK 4 OS=Homo sapiens OX=9606 GN=PAK4 PE=1 SV=1	1	1	1	1	1	1	0	0	0	0	0	0	0	1	0	0	0	0	1	1	1	0	1	1	0	1	1	1	1	1	1	0	1	1	1	1	1	1	0	1	0	1	1	1
sp|O96033|MOC2A_HUMAN	sp|O96033|MOC2A_HUMAN	3	3	3	sp%O96033%MOC2A_HUMAN Molybdopterin synthase sulfur carrier subunit OS=Homo sapiens OX=9606 GN=MOCS2 PE=1 SV=1	1	3	3	3	1	1	0	1	1	1	2	1	1	1	0	1	1	1	1	0	0	1	0	0	1	0	0	0	0	1	0	0	0	1	0	0	1	0	3	1	1	0	0	0
sp|P00156|CYB_HUMAN	sp|P00156|CYB_HUMAN	1	1	1	sp%P00156%CYB_HUMAN Cytochrome b OS=Homo sapiens OX=9606 GN=MT-CYB PE=1 SV=2	1	1	1	1	1	0	1	1	0	0	0	0	0	1	0	0	0	0	1	1	0	1	0	0	0	1	0	1	0	0	0	0	0	1	1	1	0	0	0	1	1	0	1	0
sp|P00167|CYB5_HUMAN	sp|P00167|CYB5_HUMAN	2	2	2	sp%P00167%CYB5_HUMAN Cytochrome b5 OS=Homo sapiens OX=9606 GN=CYB5A PE=1 SV=2	1	2	2	2	1	1	1	2	1	1	1	1	0	1	2	2	0	0	2	1	2	2	0	1	0	0	0	0	1	2	0	0	0	2	0	2	2	2	0	0	0	1	1	2
sp|P00325|ADH1B_HUMAN	sp|P00325|ADH1B_HUMAN	2	2	1	sp%P00325%ADH1B_HUMAN Alcohol dehydrogenase 1B OS=Homo sapiens OX=9606 GN=ADH1B PE=1 SV=2	1	2	2	1	0	0	0	0	1	1	2	0	0	0	0	0	0	0	0	0	0	0	2	2	1	0	0	0	0	0	1	2	0	0	0	0	0	0	0	0	0	0	0	0
sp|P00326|ADH1G_HUMAN	sp|P00326|ADH1G_HUMAN	2	2	1	sp%P00326%ADH1G_HUMAN Alcohol dehydrogenase 1C OS=Homo sapiens OX=9606 GN=ADH1C PE=1 SV=2	1	2	2	1	0	2	0	1	1	1	1	2	0	1	0	0	1	1	2	0	1	0	0	1	0	0	1	0	1	0	1	1	1	0	0	0	1	0	1	0	0	0	1	1
sp|P00338|LDHA_HUMAN	sp|P00338|LDHA_HUMAN	29	29	28	sp%P00338%LDHA_HUMAN L-lactate dehydrogenase A chain OS=Homo sapiens OX=9606 GN=LDHA PE=1 SV=2	1	29	29	28	24	26	25	24	24	24	27	22	24	21	23	25	25	26	20	23	25	22	24	24	26	19	22	21	21	23	24	27	21	25	22	24	26	25	28	22	22	22	25	27
sp|P00352|AL1A1_HUMAN	sp|P00352|AL1A1_HUMAN	30	26	26	sp%P00352%AL1A1_HUMAN Retinal dehydrogenase 1 OS=Homo sapiens OX=9606 GN=ALDH1A1 PE=1 SV=2	1	30	26	26	9	15	20	15	14	15	26	9	12	14	14	17	16	26	8	13	13	14	18	14	23	9	12	12	14	20	14	22	11	12	16	17	16	11	25	10	15	14	16	19
sp|P00367|DHE3_HUMAN;sp|P49448|DHE4_HUMAN	sp|P00367|DHE3_HUMAN;sp|P49448|DHE4_HUMAN	36;23	36;23	36;23	sp%P00367%DHE3_HUMAN Glutamate dehydrogenase 1, mitochondrial OS=Homo sapiens OX=9606 GN=GLUD1 PE=1 SV=2;sp%P49448%DHE4_HUMAN Glutamate dehydrogenase 2, mitochondrial OS=Homo sapiens OX=9606 GN=GLUD2 PE=1 SV=2	2	36	36	36	30	33	31	30	30	31	29	30	33	32	30	32	31	32	32	32	31	30	30	31	27	29	32	31	30	30	32	30	31	33	32	30	30	33	30	29	32	32	30	34
sp|P00387|NB5R3_HUMAN	sp|P00387|NB5R3_HUMAN	15	15	15	sp%P00387%NB5R3_HUMAN NADH-cytochrome b5 reductase 3 OS=Homo sapiens OX=9606 GN=CYB5R3 PE=1 SV=3	1	15	15	15	12	12	13	14	13	12	8	11	12	12	11	11	13	12	12	14	12	13	11	13	7	13	12	12	13	13	14	11	11	13	13	12	11	12	13	13	12	12	13	14
sp|P00390|GSHR_HUMAN	sp|P00390|GSHR_HUMAN	17	17	17	sp%P00390%GSHR_HUMAN Glutathione reductase, mitochondrial OS=Homo sapiens OX=9606 GN=GSR PE=1 SV=2	1	17	17	17	3	9	11	9	6	6	11	8	11	7	8	7	5	9	5	10	10	9	6	7	9	4	7	8	3	5	5	5	3	8	9	7	6	6	10	4	6	8	5	6
sp|P00395|COX1_HUMAN	sp|P00395|COX1_HUMAN	4	4	4	sp%P00395%COX1_HUMAN Cytochrome c oxidase subunit 1 OS=Homo sapiens OX=9606 GN=MT-CO1 PE=1 SV=1	1	4	4	4	2	2	2	2	1	1	0	1	2	1	1	2	1	0	1	2	1	1	2	1	0	1	2	2	2	3	1	0	2	2	1	2	1	1	0	1	2	3	2	3
sp|P00403|COX2_HUMAN	sp|P00403|COX2_HUMAN	10	10	10	sp%P00403%COX2_HUMAN Cytochrome c oxidase subunit 2 OS=Homo sapiens OX=9606 GN=MT-CO2 PE=1 SV=1	1	10	10	10	7	9	10	9	7	7	1	8	8	9	9	8	7	0	6	9	8	8	7	7	0	7	7	8	7	8	6	2	8	8	8	8	7	7	0	9	9	10	8	7
sp|P00441|SODC_HUMAN	sp|P00441|SODC_HUMAN	15	15	15	sp%P00441%SODC_HUMAN Superoxide dismutase [Cu-Zn] OS=Homo sapiens OX=9606 GN=SOD1 PE=1 SV=2	1	15	15	15	5	7	7	8	10	5	12	6	7	6	10	8	9	13	5	8	8	8	6	8	10	5	6	6	8	8	6	12	6	6	8	6	10	9	13	6	6	6	6	10
sp|P00450|CERU_HUMAN;CON__ENSEMBL:ENSBTAP00000031900	sp|P00450|CERU_HUMAN	25;2	25;2	25;2	sp%P00450%CERU_HUMAN Ceruloplasmin OS=Homo sapiens OX=9606 GN=CP PE=1 SV=1	2	25	25	25	2	3	3	4	7	6	13	2	6	4	5	9	8	13	5	4	6	7	11	10	15	4	5	6	5	13	8	20	2	3	2	4	3	5	12	4	8	1	5	10
sp|P00488|F13A_HUMAN	sp|P00488|F13A_HUMAN	6	6	6	sp%P00488%F13A_HUMAN Coagulation factor XIII A chain OS=Homo sapiens OX=9606 GN=F13A1 PE=1 SV=4	1	6	6	6	3	2	3	3	4	4	4	1	0	1	2	3	2	3	2	1	0	4	2	5	5	0	1	0	0	2	1	2	0	0	0	0	0	0	4	0	1	2	1	2
sp|P00491|PNPH_HUMAN	sp|P00491|PNPH_HUMAN	14	14	14	sp%P00491%PNPH_HUMAN Purine nucleoside phosphorylase OS=Homo sapiens OX=9606 GN=PNP PE=1 SV=2	1	14	14	14	1	5	3	6	5	8	12	1	2	4	5	7	5	12	0	4	5	8	6	4	11	0	3	3	2	5	3	13	1	2	4	4	4	5	11	2	2	2	6	6
sp|P00492|HPRT_HUMAN	sp|P00492|HPRT_HUMAN	15	15	14	sp%P00492%HPRT_HUMAN Hypoxanthine-guanine phosphoribosyltransferase OS=Homo sapiens OX=9606 GN=HPRT1 PE=1 SV=2	1	15	15	14	10	11	11	12	11	11	13	8	12	8	12	11	10	14	11	11	9	11	11	12	14	7	9	9	10	12	11	13	7	10	12	11	12	11	13	10	12	11	11	11
sp|P00505|AATM_HUMAN	sp|P00505|AATM_HUMAN	31	31	31	sp%P00505%AATM_HUMAN Aspartate aminotransferase, mitochondrial OS=Homo sapiens OX=9606 GN=GOT2 PE=1 SV=3	1	31	31	31	26	28	29	25	21	17	29	26	27	27	24	22	20	29	26	28	29	25	23	23	27	23	25	23	24	22	18	26	22	27	28	23	19	16	29	27	25	25	24	21
sp|P00533|EGFR_HUMAN;sp|P04626|ERBB2_HUMAN;sp|Q15303|ERBB4_HUMAN	sp|P00533|EGFR_HUMAN	7;1;1	7;1;1	7;1;1	sp%P00533%EGFR_HUMAN Epidermal growth factor receptor OS=Homo sapiens OX=9606 GN=EGFR PE=1 SV=2	3	7	7	7	3	4	4	6	5	5	2	1	3	5	4	4	2	1	4	3	3	5	2	6	0	3	4	4	2	4	0	0	0	3	4	5	4	1	1	3	5	3	6	3
sp|P00558|PGK1_HUMAN	sp|P00558|PGK1_HUMAN	41	41	36	sp%P00558%PGK1_HUMAN Phosphoglycerate kinase 1 OS=Homo sapiens OX=9606 GN=PGK1 PE=1 SV=3	1	41	41	36	29	32	33	34	35	35	40	31	30	32	31	37	38	41	30	30	29	28	34	36	39	29	29	30	30	34	33	37	26	33	31	32	34	32	37	28	34	30	31	38
sp|P00568|KAD1_HUMAN	sp|P00568|KAD1_HUMAN	14	13	13	sp%P00568%KAD1_HUMAN Adenylate kinase isoenzyme 1 OS=Homo sapiens OX=9606 GN=AK1 PE=1 SV=3	1	14	13	13	11	11	9	11	12	11	13	12	11	10	11	13	11	9	10	11	11	10	11	11	12	11	10	10	10	12	12	11	9	9	11	10	10	9	10	10	10	9	10	11
sp|P00734|THRB_HUMAN	sp|P00734|THRB_HUMAN	5	5	5	sp%P00734%THRB_HUMAN Prothrombin OS=Homo sapiens OX=9606 GN=F2 PE=1 SV=2	1	5	5	5	0	0	1	0	1	1	3	0	0	0	0	1	1	3	0	0	0	1	0	0	1	0	0	1	1	1	0	4	0	0	0	0	0	1	2	1	1	0	0	1
sp|P00736|C1R_HUMAN	sp|P00736|C1R_HUMAN	3	3	3	sp%P00736%C1R_HUMAN Complement C1r subcomponent OS=Homo sapiens OX=9606 GN=C1R PE=1 SV=2	1	3	3	3	0	0	0	0	0	0	0	0	0	0	0	0	0	0	0	0	0	0	0	0	0	0	0	0	0	0	0	0	0	0	0	0	0	0	0	0	0	0	0	0
sp|P00738|HPT_HUMAN;sp|P00739|HPTR_HUMAN	sp|P00738|HPT_HUMAN;sp|P00739|HPTR_HUMAN	25;14	25;14	25;14	sp%P00738%HPT_HUMAN Haptoglobin OS=Homo sapiens OX=9606 GN=HP PE=1 SV=1;sp%P00739%HPTR_HUMAN Haptoglobin-related protein OS=Homo sapiens OX=9606 GN=HPR PE=2 SV=2	2	25	25	25	5	8	13	11	15	22	20	13	19	18	20	20	22	21	3	2	4	3	13	19	20	18	18	17	20	20	21	23	2	6	11	13	14	19	20	5	10	12	16	18
sp|P00751|CFAB_HUMAN	sp|P00751|CFAB_HUMAN	8	8	8	sp%P00751%CFAB_HUMAN Complement factor B OS=Homo sapiens OX=9606 GN=CFB PE=1 SV=2	1	8	8	8	1	1	0	2	1	2	4	2	1	2	1	1	1	4	1	3	2	2	2	2	5	2	4	3	3	4	2	4	1	2	2	1	2	2	3	1	2	2	3	1
sp|P00813|ADA_HUMAN	sp|P00813|ADA_HUMAN	4	4	4	sp%P00813%ADA_HUMAN Adenosine deaminase OS=Homo sapiens OX=9606 GN=ADA PE=1 SV=3	1	4	4	4	1	2	2	1	2	2	2	1	1	1	2	2	2	1	0	1	1	1	1	1	3	2	2	3	1	2	1	2	1	1	3	2	3	3	3	2	1	2	1	3
sp|P00846|ATP6_HUMAN	sp|P00846|ATP6_HUMAN	4	4	4	sp%P00846%ATP6_HUMAN ATP synthase subunit a OS=Homo sapiens OX=9606 GN=MT-ATP6 PE=1 SV=1	1	4	4	4	1	1	1	1	1	1	0	1	1	1	1	1	1	0	1	2	1	1	0	1	0	1	1	1	2	1	1	0	0	2	1	3	1	1	0	1	3	3	3	1
sp|P00915|CAH1_HUMAN	sp|P00915|CAH1_HUMAN	16	16	16	sp%P00915%CAH1_HUMAN Carbonic anhydrase 1 OS=Homo sapiens OX=9606 GN=CA1 PE=1 SV=2	1	16	16	16	7	6	7	8	9	9	16	6	7	7	8	11	10	14	5	10	10	8	11	11	16	8	7	7	8	11	10	14	5	7	7	6	8	7	13	5	6	7	7	9
sp|P00918|CAH2_HUMAN	sp|P00918|CAH2_HUMAN	17	17	17	sp%P00918%CAH2_HUMAN Carbonic anhydrase 2 OS=Homo sapiens OX=9606 GN=CA2 PE=1 SV=2	1	17	17	17	13	13	13	14	14	12	14	12	13	13	14	13	13	16	11	13	14	13	11	11	14	12	12	14	16	16	14	16	12	13	16	14	14	13	15	12	14	14	15	15
sp|P00966|ASSY_HUMAN	sp|P00966|ASSY_HUMAN	13	13	13	sp%P00966%ASSY_HUMAN Argininosuccinate synthase OS=Homo sapiens OX=9606 GN=ASS1 PE=1 SV=2	1	13	13	13	5	5	4	6	6	5	8	4	6	6	7	8	5	6	3	5	9	7	7	10	9	4	4	4	5	8	3	7	4	4	2	5	4	6	9	3	5	2	4	3
sp|P01008|ANT3_HUMAN	sp|P01008|ANT3_HUMAN	5	5	5	sp%P01008%ANT3_HUMAN Antithrombin-III OS=Homo sapiens OX=9606 GN=SERPINC1 PE=1 SV=1	1	5	5	5	0	0	0	0	0	0	2	0	0	0	1	0	0	2	0	0	0	0	0	0	4	2	0	0	0	0	0	4	0	0	0	0	0	0	2	1	0	0	0	0
sp|P01009|A1AT_HUMAN	sp|P01009|A1AT_HUMAN	26	26	26	sp%P01009%A1AT_HUMAN Alpha-1-antitrypsin OS=Homo sapiens OX=9606 GN=SERPINA1 PE=1 SV=3	1	26	26	26	7	5	6	8	5	8	15	12	16	15	17	17	18	19	6	10	12	16	10	13	17	14	18	19	20	20	21	25	3	8	11	12	11	13	18	7	14	13	14	17
sp|P01011|AACT_HUMAN	sp|P01011|AACT_HUMAN	19	19	19	sp%P01011%AACT_HUMAN Alpha-1-antichymotrypsin OS=Homo sapiens OX=9606 GN=SERPINA3 PE=1 SV=2	1	19	19	19	4	3	2	2	3	3	8	3	2	2	3	3	6	5	5	4	4	4	5	4	7	5	7	8	5	6	12	17	5	2	4	3	6	3	8	5	2	5	5	5
sp|P01019|ANGT_HUMAN	sp|P01019|ANGT_HUMAN	10	10	10	sp%P01019%ANGT_HUMAN Angiotensinogen OS=Homo sapiens OX=9606 GN=AGT PE=1 SV=1	1	10	10	10	2	3	3	4	3	2	6	2	3	2	3	4	2	7	4	5	3	3	4	5	7	3	5	5	5	6	7	9	3	4	5	7	3	3	7	2	3	4	4	4
sp|P01023|A2MG_HUMAN;CON__ENSEMBL:ENSBTAP00000024146	sp|P01023|A2MG_HUMAN	57;5	57;5	51;3	sp%P01023%A2MG_HUMAN Alpha-2-macroglobulin OS=Homo sapiens OX=9606 GN=A2M PE=1 SV=3	2	57	57	51	16	15	19	22	23	31	43	14	19	18	23	32	33	44	13	11	14	20	19	30	43	19	19	22	23	28	40	48	12	16	19	25	17	30	41	14	13	14	19	25
sp|P01024|CO3_HUMAN	sp|P01024|CO3_HUMAN	83	83	76	sp%P01024%CO3_HUMAN Complement C3 OS=Homo sapiens OX=9606 GN=C3 PE=1 SV=2	1	83	83	76	9	20	21	14	15	24	56	19	29	21	32	30	36	58	7	17	21	20	19	17	51	17	25	23	28	40	46	68	11	14	16	18	19	25	56	6	13	17	20	22
sp|P01031|CO5_HUMAN	sp|P01031|CO5_HUMAN	1	1	1	sp%P01031%CO5_HUMAN Complement C5 OS=Homo sapiens OX=9606 GN=C5 PE=1 SV=4	1	1	1	1	0	0	0	0	0	0	0	0	0	0	0	0	0	0	0	0	0	1	0	0	0	0	0	1	1	1	1	1	0	0	0	0	0	0	0	0	1	1	0	0
sp|P01033|TIMP1_HUMAN	sp|P01033|TIMP1_HUMAN	2	2	2	sp%P01033%TIMP1_HUMAN Metalloproteinase inhibitor 1 OS=Homo sapiens OX=9606 GN=TIMP1 PE=1 SV=1	1	2	2	2	0	0	0	0	0	0	1	0	0	0	0	0	1	1	0	0	0	0	0	0	0	0	0	0	0	0	0	0	0	0	0	0	0	0	1	0	0	0	0	1
sp|P01034|CYTC_HUMAN	sp|P01034|CYTC_HUMAN	7	7	7	sp%P01034%CYTC_HUMAN Cystatin-C OS=Homo sapiens OX=9606 GN=CST3 PE=1 SV=1	1	7	7	7	3	5	7	5	5	4	7	6	7	6	7	6	6	6	3	5	5	5	6	5	7	3	6	6	6	7	6	7	6	6	6	7	6	5	7	2	7	6	4	4
sp|P01042|KNG1_HUMAN	sp|P01042|KNG1_HUMAN	2	2	2	sp%P01042%KNG1_HUMAN Kininogen-1 OS=Homo sapiens OX=9606 GN=KNG1 PE=1 SV=2	1	2	2	2	0	0	0	0	0	0	1	0	0	0	1	1	0	1	0	0	0	0	1	0	0	0	0	0	1	0	1	2	0	0	0	0	0	0	1	0	0	0	0	0
sp|P01111|RASN_HUMAN	sp|P01111|RASN_HUMAN	12	1	1	sp%P01111%RASN_HUMAN GTPase NRas OS=Homo sapiens OX=9606 GN=NRAS PE=1 SV=1	1	12	1	1	7	6	7	9	8	8	8	7	7	7	7	9	11	9	8	8	8	8	8	10	9	7	7	7	7	9	8	8	7	8	9	7	7	10	6	7	8	7	8	10
sp|P01112|RASH_HUMAN	sp|P01112|RASH_HUMAN	14	14	3	sp%P01112%RASH_HUMAN GTPase HRas OS=Homo sapiens OX=9606 GN=HRAS PE=1 SV=1	1	14	14	3	10	9	10	10	10	10	10	10	10	9	10	11	13	12	11	11	11	10	10	11	10	8	8	9	8	12	10	9	8	9	11	9	9	11	7	8	11	9	10	12
sp|P01116|RASK_HUMAN	sp|P01116|RASK_HUMAN	12	4	3	sp%P01116%RASK_HUMAN GTPase KRas OS=Homo sapiens OX=9606 GN=KRAS PE=1 SV=1	1	12	4	3	9	9	8	9	10	10	9	9	8	9	9	11	11	11	9	8	8	9	10	10	8	9	8	9	9	11	10	8	9	9	9	9	9	11	7	8	9	9	10	11
sp|P01303|NPY_HUMAN	sp|P01303|NPY_HUMAN	2	2	2	sp%P01303%NPY_HUMAN Pro-neuropeptide Y OS=Homo sapiens OX=9606 GN=NPY PE=1 SV=1	1	2	2	2	0	2	1	2	0	1	0	1	2	2	1	1	1	1	0	1	2	1	0	2	0	0	1	1	1	1	0	0	0	0	2	1	1	1	0	1	0	1	1	1
sp|P01591|IGJ_HUMAN	sp|P01591|IGJ_HUMAN	3	3	3	sp%P01591%IGJ_HUMAN Immunoglobulin J chain OS=Homo sapiens OX=9606 GN=JCHAIN PE=1 SV=4	1	3	3	3	3	1	2	0	2	2	2	0	1	1	0	1	2	2	0	2	0	1	0	0	0	1	2	2	2	1	2	2	0	1	0	0	0	0	0	1	0	0	0	1
sp|P01602|KV105_HUMAN	sp|P01602|KV105_HUMAN	1	1	1	sp%P01602%KV105_HUMAN Immunoglobulin kappa variable 1-5 OS=Homo sapiens OX=9606 GN=IGKV1-5 PE=1 SV=2	1	1	1	1	0	1	1	1	0	0	1	0	0	0	1	1	1	1	0	1	1	1	0	1	1	1	0	0	0	1	0	1	0	0	1	1	1	0	0	0	1	0	0	1
sp|P01619|KV320_HUMAN	sp|P01619|KV320_HUMAN	2	2	1	sp%P01619%KV320_HUMAN Immunoglobulin kappa variable 3-20 OS=Homo sapiens OX=9606 GN=IGKV3-20 PE=1 SV=2	1	2	2	1	0	0	0	0	0	0	0	1	0	0	0	1	1	1	0	0	0	0	0	0	0	0	1	0	1	0	0	1	0	0	0	0	0	0	0	1	0	0	0	1
sp|P01700|LV147_HUMAN	sp|P01700|LV147_HUMAN	1	1	1	sp%P01700%LV147_HUMAN Immunoglobulin lambda variable 1-47 OS=Homo sapiens OX=9606 GN=IGLV1-47 PE=1 SV=2	1	1	1	1	0	0	0	1	1	1	1	0	0	0	0	0	0	0	0	0	0	0	0	1	0	1	0	0	1	1	1	0	0	0	0	0	0	0	0	0	1	0	0	1
sp|P0DP03|HV335_HUMAN;sp|P01768|HV330_HUMAN;sp|P01764|HV323_HUMAN	sp|P0DP03|HV335_HUMAN;sp|P01768|HV330_HUMAN;sp|P01764|HV323_HUMAN	2;2;2	1;1;1	1;1;1	sp%P0DP03%HV335_HUMAN Immunoglobulin heavy variable 3-30-5 OS=Homo sapiens OX=9606 GN=IGHV3-30-5 PE=3 SV=1;sp%P01768%HV330_HUMAN Immunoglobulin heavy variable 3-30 OS=Homo sapiens OX=9606 GN=IGHV3-30 PE=1 SV=2;sp%P01764%HV323_HUMAN Immunoglobulin heavy var	3	2	1	1	1	0	0	1	0	1	1	0	0	0	0	1	1	0	0	0	0	1	0	0	0	0	0	0	1	0	1	1	0	0	0	0	0	0	0	0	0	0	0	0
sp|P01767|HV353_HUMAN;sp|A0A0C4DH42|HV366_HUMAN;sp|P0DP02|HVC33_HUMAN;sp|P01772|HV333_HUMAN;sp|A0A0B4J1X5|HV374_HUMAN;sp|P01780|HV307_HUMAN;sp|P01763|HV348_HUMAN;sp|P01762|HV311_HUMAN;sp|A0A0J9YVY3|HV741_HUMAN;sp|A0A0B4J1V1|HV321_HUMAN	sp|P01767|HV353_HUMAN;sp|A0A0C4DH42|HV366_HUMAN;sp|P0DP02|HVC33_HUMAN;sp|P01772|HV333_HUMAN;sp|A0A0B4J1X5|HV374_HUMAN	4;3;2;2;2;1;1;1;1;1	4;3;2;2;2;1;1;1;1;1	3;2;1;1;1;1;1;1;1;1	sp%P01767%HV353_HUMAN Immunoglobulin heavy variable 3-53 OS=Homo sapiens OX=9606 GN=IGHV3-53 PE=1 SV=2;sp%A0A0C4DH42%HV366_HUMAN Immunoglobulin heavy variable 3-66 OS=Homo sapiens OX=9606 GN=IGHV3-66 PE=3 SV=1;sp%P0DP02%HVC33_HUMAN Immunoglobulin heavy var	10	4	4	3	0	0	0	2	0	1	2	0	0	1	1	0	2	1	0	1	0	0	0	1	1	0	0	0	0	0	0	0	0	0	0	0	0	1	0	0	0	0	1	0
sp|P01834|IGKC_HUMAN	sp|P01834|IGKC_HUMAN	8	8	8	sp%P01834%IGKC_HUMAN Immunoglobulin kappa constant OS=Homo sapiens OX=9606 GN=IGKC PE=1 SV=2	1	8	8	8	6	6	6	7	6	6	8	7	6	7	8	6	8	8	6	6	5	6	6	5	7	6	7	7	8	7	7	8	5	2	4	4	5	6	7	6	7	7	8	7
sp|P01857|IGHG1_HUMAN	sp|P01857|IGHG1_HUMAN	15	15	7	sp%P01857%IGHG1_HUMAN Immunoglobulin heavy constant gamma 1 OS=Homo sapiens OX=9606 GN=IGHG1 PE=1 SV=1	1	15	15	7	10	11	12	13	14	13	14	12	11	11	11	13	12	13	9	11	12	11	13	12	14	12	10	12	13	14	14	14	8	7	10	10	11	11	14	12	10	13	14	13
sp|P01859|IGHG2_HUMAN	sp|P01859|IGHG2_HUMAN	12	7	6	sp%P01859%IGHG2_HUMAN Immunoglobulin heavy constant gamma 2 OS=Homo sapiens OX=9606 GN=IGHG2 PE=1 SV=2	1	12	7	6	4	5	6	6	6	6	10	5	4	6	5	9	10	11	4	5	6	6	8	9	12	4	4	6	8	8	9	11	4	4	6	4	4	5	10	3	5	5	5	7
sp|P01860|IGHG3_HUMAN	sp|P01860|IGHG3_HUMAN	12	6	4	sp%P01860%IGHG3_HUMAN Immunoglobulin heavy constant gamma 3 OS=Homo sapiens OX=9606 GN=IGHG3 PE=1 SV=2	1	12	6	4	6	7	7	8	8	10	8	7	6	8	6	9	8	9	6	7	8	8	10	8	10	8	9	9	10	11	12	12	5	6	6	6	6	6	9	8	7	8	7	10
sp|P01861|IGHG4_HUMAN	sp|P01861|IGHG4_HUMAN	11	4	4	sp%P01861%IGHG4_HUMAN Immunoglobulin heavy constant gamma 4 OS=Homo sapiens OX=9606 GN=IGHG4 PE=1 SV=1	1	11	4	4	7	8	10	8	8	7	11	6	7	6	7	9	6	7	5	6	6	5	7	5	8	7	6	8	8	10	9	10	3	4	4	3	5	4	8	6	5	6	8	6
sp|P01871|IGHM_HUMAN	sp|P01871|IGHM_HUMAN	15	15	15	sp%P01871%IGHM_HUMAN Immunoglobulin heavy constant mu OS=Homo sapiens OX=9606 GN=IGHM PE=1 SV=4	1	15	15	15	8	2	5	6	10	10	8	9	5	4	10	12	12	11	5	2	4	5	5	7	5	9	6	5	8	10	10	11	3	3	3	2	4	7	6	3	2	2	6	5
sp|P01876|IGHA1_HUMAN	sp|P01876|IGHA1_HUMAN	12	12	9	sp%P01876%IGHA1_HUMAN Immunoglobulin heavy constant alpha 1 OS=Homo sapiens OX=9606 GN=IGHA1 PE=1 SV=2	1	12	12	9	10	8	9	9	10	11	11	7	9	8	9	8	9	10	5	6	4	8	7	10	9	9	7	10	10	10	11	11	4	2	4	4	5	5	8	9	7	9	8	9
sp|P01877|IGHA2_HUMAN	sp|P01877|IGHA2_HUMAN	5	2	2	sp%P01877%IGHA2_HUMAN Immunoglobulin heavy constant alpha 2 OS=Homo sapiens OX=9606 GN=IGHA2 PE=1 SV=4	1	5	2	2	3	1	2	3	3	3	3	2	3	3	2	2	3	4	2	2	2	3	2	4	2	3	2	3	5	4	4	5	2	2	2	1	2	2	2	3	2	3	2	3
sp|P01903|DRA_HUMAN;sp|P01906|DQA2_HUMAN	sp|P01903|DRA_HUMAN	4;1	4;1	4;1	sp%P01903%DRA_HUMAN HLA class II histocompatibility antigen, DR alpha chain OS=Homo sapiens OX=9606 GN=HLA-DRA PE=1 SV=1	2	4	4	4	1	1	0	1	1	1	0	0	0	0	1	0	2	0	0	1	1	2	2	3	0	1	1	1	4	4	3	1	0	0	2	2	2	2	0	0	0	1	4	1
sp|P02042|HBD_HUMAN	sp|P02042|HBD_HUMAN	17	9	9	sp%P02042%HBD_HUMAN Hemoglobin subunit delta OS=Homo sapiens OX=9606 GN=HBD PE=1 SV=2	1	17	9	9	13	14	14	14	15	15	16	12	13	13	14	15	15	16	14	14	13	14	15	14	16	12	13	14	14	14	15	17	13	13	12	14	14	12	15	12	12	14	13	14
sp|P02452|CO1A1_HUMAN	sp|P02452|CO1A1_HUMAN	3	3	3	sp%P02452%CO1A1_HUMAN Collagen alpha-1(I) chain OS=Homo sapiens OX=9606 GN=COL1A1 PE=1 SV=5	1	3	3	3	2	0	1	2	2	0	0	1	0	0	3	1	0	1	1	0	1	3	0	0	0	1	0	2	0	1	1	0	0	0	0	0	0	0	0	1	0	1	1	1
sp|P02462|CO4A1_HUMAN;sp|P29400|CO4A5_HUMAN	sp|P02462|CO4A1_HUMAN	7;1	7;1	7;1	sp%P02462%CO4A1_HUMAN Collagen alpha-1(IV) chain OS=Homo sapiens OX=9606 GN=COL4A1 PE=1 SV=4	2	7	7	7	5	1	2	3	1	0	1	4	2	1	2	1	0	0	6	3	1	2	2	4	1	6	0	2	1	1	1	0	3	0	0	1	0	0	0	3	2	2	4	3
sp|P02511|CRYAB_HUMAN	sp|P02511|CRYAB_HUMAN	19	19	19	sp%P02511%CRYAB_HUMAN Alpha-crystallin B chain OS=Homo sapiens OX=9606 GN=CRYAB PE=1 SV=2	1	19	19	19	14	15	16	13	16	16	10	13	14	14	15	16	16	11	14	15	16	14	15	18	9	16	16	16	15	18	17	8	15	17	16	16	18	18	10	14	16	16	17	19
sp|P02545|LMNA_HUMAN	sp|P02545|LMNA_HUMAN	37	37	36	sp%P02545%LMNA_HUMAN Prelamin-A/C OS=Homo sapiens OX=9606 GN=LMNA PE=1 SV=1	1	37	37	36	30	7	7	10	6	7	17	29	10	10	12	14	13	27	28	9	8	5	6	3	5	29	10	2	4	6	3	12	27	7	6	5	3	5	21	26	9	9	9	10
sp|P02549|SPTA1_HUMAN	sp|P02549|SPTA1_HUMAN	10	10	10	sp%P02549%SPTA1_HUMAN Spectrin alpha chain, erythrocytic 1 OS=Homo sapiens OX=9606 GN=SPTA1 PE=1 SV=5	1	10	10	10	4	3	8	1	1	1	0	6	4	9	1	1	1	1	5	7	7	0	1	0	0	7	7	8	3	2	0	2	2	0	4	0	0	1	0	2	0	6	2	2
sp|P02647|APOA1_HUMAN	sp|P02647|APOA1_HUMAN	21	21	21	sp%P02647%APOA1_HUMAN Apolipoprotein A-I OS=Homo sapiens OX=9606 GN=APOA1 PE=1 SV=1	1	21	21	21	4	3	6	8	6	9	14	2	0	2	4	5	7	11	9	13	9	10	12	13	19	10	8	9	12	12	13	15	3	8	8	7	11	12	17	4	5	1	6	10
sp|P02649|APOE_HUMAN;CON__Q03247	sp|P02649|APOE_HUMAN	21;3	21;3	21;3	sp%P02649%APOE_HUMAN Apolipoprotein E OS=Homo sapiens OX=9606 GN=APOE PE=1 SV=1	2	21	21	21	15	16	16	17	17	18	17	16	18	16	17	18	19	17	12	11	12	16	12	17	14	13	18	17	16	19	15	14	11	14	14	17	16	18	16	16	18	17	18	20
sp|P02652|APOA2_HUMAN	sp|P02652|APOA2_HUMAN	4	4	4	sp%P02652%APOA2_HUMAN Apolipoprotein A-II OS=Homo sapiens OX=9606 GN=APOA2 PE=1 SV=1	1	4	4	4	2	1	1	2	3	3	3	0	0	0	0	1	1	2	1	1	2	2	2	3	4	2	2	1	3	2	4	3	1	1	3	1	3	2	3	1	1	0	1	2
sp|P02655|APOC2_HUMAN	sp|P02655|APOC2_HUMAN	1	1	1	sp%P02655%APOC2_HUMAN Apolipoprotein C-II OS=Homo sapiens OX=9606 GN=APOC2 PE=1 SV=1	1	1	1	1	0	0	0	0	0	1	1	0	0	0	0	0	0	0	0	0	0	0	1	1	0	0	0	0	0	1	0	0	0	0	0	0	0	0	0	0	0	0	0	0
sp|P02656|APOC3_HUMAN	sp|P02656|APOC3_HUMAN	2	2	2	sp%P02656%APOC3_HUMAN Apolipoprotein C-III OS=Homo sapiens OX=9606 GN=APOC3 PE=1 SV=1	1	2	2	2	0	1	0	1	2	2	0	0	0	0	0	0	0	0	0	1	1	1	1	2	0	0	1	0	0	1	2	0	0	0	0	1	1	1	0	0	0	0	1	0
sp|P02671|FIBA_HUMAN	sp|P02671|FIBA_HUMAN	27	27	27	sp%P02671%FIBA_HUMAN Fibrinogen alpha chain OS=Homo sapiens OX=9606 GN=FGA PE=1 SV=2	1	27	27	27	6	5	3	6	4	4	15	11	7	8	8	11	9	18	14	6	4	7	5	10	17	23	14	12	15	17	21	25	12	5	5	8	2	8	19	20	12	10	13	17
sp|P02675|FIBB_HUMAN;CON__P02676	sp|P02675|FIBB_HUMAN	34;3	34;3	34;3	sp%P02675%FIBB_HUMAN Fibrinogen beta chain OS=Homo sapiens OX=9606 GN=FGB PE=1 SV=2	2	34	34	34	3	4	3	5	9	14	19	11	8	6	10	5	12	23	17	7	4	8	4	11	16	28	15	13	16	22	23	31	14	2	6	3	2	6	22	18	13	11	14	18
sp|P02679|FIBG_HUMAN	sp|P02679|FIBG_HUMAN	21	21	21	sp%P02679%FIBG_HUMAN Fibrinogen gamma chain OS=Homo sapiens OX=9606 GN=FGG PE=1 SV=3	1	21	21	21	3	6	7	7	10	10	16	10	10	10	11	10	13	15	15	6	4	9	7	14	14	20	11	12	15	16	18	20	11	5	8	3	8	10	15	14	12	13	13	16
sp|P02686|MBP_HUMAN	sp|P02686|MBP_HUMAN	28	28	28	sp%P02686%MBP_HUMAN Myelin basic protein OS=Homo sapiens OX=9606 GN=MBP PE=1 SV=3	1	28	28	28	22	21	19	19	20	21	11	22	21	23	20	21	20	14	22	21	20	19	20	19	14	26	25	23	24	24	24	16	24	24	24	20	21	19	15	22	18	21	18	20
sp|P02689|MYP2_HUMAN;sp|P15090|FABP4_HUMAN	sp|P02689|MYP2_HUMAN	9;1	8;1	8;1	sp%P02689%MYP2_HUMAN Myelin P2 protein OS=Homo sapiens OX=9606 GN=PMP2 PE=1 SV=3	2	9	8	8	9	8	8	9	8	9	7	9	8	9	9	9	9	7	9	9	7	8	9	8	5	9	9	9	9	9	9	7	9	9	9	9	9	9	8	9	9	9	9	9
sp|P02730|B3AT_HUMAN	sp|P02730|B3AT_HUMAN	18	18	18	sp%P02730%B3AT_HUMAN Band 3 anion transport protein OS=Homo sapiens OX=9606 GN=SLC4A1 PE=1 SV=3	1	18	18	18	9	7	14	6	7	11	1	13	8	15	15	11	13	2	15	14	14	11	9	17	4	16	15	16	14	16	13	2	8	6	10	4	2	5	0	6	10	14	12	10
sp|P02741|CRP_HUMAN	sp|P02741|CRP_HUMAN	4	4	4	sp%P02741%CRP_HUMAN C-reactive protein OS=Homo sapiens OX=9606 GN=CRP PE=1 SV=1	1	4	4	4	0	0	0	1	0	0	0	0	0	0	0	0	0	2	0	0	0	0	0	0	0	1	0	0	0	1	2	2	0	0	0	0	0	0	0	0	1	0	0	0
sp|P02743|SAMP_HUMAN	sp|P02743|SAMP_HUMAN	4	4	4	sp%P02743%SAMP_HUMAN Serum amyloid P-component OS=Homo sapiens OX=9606 GN=APCS PE=1 SV=2	1	4	4	4	0	1	0	0	0	0	0	0	0	0	0	0	0	0	0	0	0	0	0	0	0	0	0	0	0	0	0	0	0	0	0	0	0	0	0	0	0	0	0	1
sp|P02745|C1QA_HUMAN	sp|P02745|C1QA_HUMAN	4	4	4	sp%P02745%C1QA_HUMAN Complement C1q subcomponent subunit A OS=Homo sapiens OX=9606 GN=C1QA PE=1 SV=2	1	4	4	4	1	0	1	1	2	3	0	1	0	0	0	2	3	0	1	1	0	0	2	3	0	1	0	2	2	1	1	0	0	1	0	0	0	2	0	0	0	0	0	1
sp|P02746|C1QB_HUMAN	sp|P02746|C1QB_HUMAN	9	9	9	sp%P02746%C1QB_HUMAN Complement C1q subcomponent subunit B OS=Homo sapiens OX=9606 GN=C1QB PE=1 SV=3	1	9	9	9	4	1	2	2	3	5	1	4	2	3	4	6	5	1	4	3	5	3	2	5	0	3	3	4	2	3	5	0	1	1	1	5	3	4	1	3	2	3	5	3
sp|P02747|C1QC_HUMAN	sp|P02747|C1QC_HUMAN	5	5	5	sp%P02747%C1QC_HUMAN Complement C1q subcomponent subunit C OS=Homo sapiens OX=9606 GN=C1QC PE=1 SV=3	1	5	5	5	2	1	1	2	1	1	0	3	1	2	2	2	3	0	4	1	3	2	2	3	0	1	2	3	2	2	1	0	1	1	0	2	2	2	0	1	2	2	3	3
sp|P02748|CO9_HUMAN	sp|P02748|CO9_HUMAN	2	2	2	sp%P02748%CO9_HUMAN Complement component C9 OS=Homo sapiens OX=9606 GN=C9 PE=1 SV=2	1	2	2	2	0	0	0	0	0	0	0	0	0	0	0	1	1	1	0	0	0	0	0	0	0	0	0	0	0	1	0	1	0	0	0	0	0	0	0	1	0	0	0	0
sp|P02749|APOH_HUMAN	sp|P02749|APOH_HUMAN	8	8	8	sp%P02749%APOH_HUMAN Beta-2-glycoprotein 1 OS=Homo sapiens OX=9606 GN=APOH PE=1 SV=3	1	8	8	8	2	3	2	4	3	4	0	1	3	2	3	4	5	2	4	2	5	4	1	4	0	2	4	6	4	4	3	2	1	2	4	3	3	2	0	1	3	2	0	2
sp|P02750|A2GL_HUMAN	sp|P02750|A2GL_HUMAN	8	8	8	sp%P02750%A2GL_HUMAN Leucine-rich alpha-2-glycoprotein OS=Homo sapiens OX=9606 GN=LRG1 PE=1 SV=2	1	8	8	8	1	0	0	0	0	0	1	1	1	1	1	1	1	2	0	1	0	1	1	1	4	0	2	2	2	3	4	8	1	0	0	0	0	0	1	0	1	0	1	3
sp|P02751|FINC_HUMAN	sp|P02751|FINC_HUMAN	3	3	3	sp%P02751%FINC_HUMAN Fibronectin OS=Homo sapiens OX=9606 GN=FN1 PE=1 SV=4	1	3	3	3	2	0	0	0	0	1	0	1	0	0	1	1	2	1	3	1	0	2	1	2	0	3	0	1	0	0	0	0	0	0	0	1	0	1	0	1	1	0	0	0
sp|P02760|AMBP_HUMAN	sp|P02760|AMBP_HUMAN	4	4	4	sp%P02760%AMBP_HUMAN Protein AMBP OS=Homo sapiens OX=9606 GN=AMBP PE=1 SV=1	1	4	4	4	0	0	0	0	0	0	1	0	0	1	0	0	1	1	0	0	0	0	0	1	0	0	0	0	0	0	0	2	0	0	0	0	0	1	0	0	0	0	0	0
sp|P02763|A1AG1_HUMAN	sp|P02763|A1AG1_HUMAN	8	8	6	sp%P02763%A1AG1_HUMAN Alpha-1-acid glycoprotein 1 OS=Homo sapiens OX=9606 GN=ORM1 PE=1 SV=1	1	8	8	6	3	4	2	4	4	3	6	3	4	5	5	6	5	6	3	3	5	3	4	2	5	5	6	5	7	5	7	8	1	3	2	2	3	3	4	3	3	5	5	4
sp|P02765|FETUA_HUMAN	sp|P02765|FETUA_HUMAN	6	6	6	sp%P02765%FETUA_HUMAN Alpha-2-HS-glycoprotein OS=Homo sapiens OX=9606 GN=AHSG PE=1 SV=2	1	6	6	6	0	0	0	0	0	0	4	1	1	1	0	0	1	2	0	0	1	0	0	0	3	0	0	1	0	0	0	3	0	0	0	0	1	0	3	0	0	0	0	0
sp|P02766|TTHY_HUMAN	sp|P02766|TTHY_HUMAN	5	5	5	sp%P02766%TTHY_HUMAN Transthyretin OS=Homo sapiens OX=9606 GN=TTR PE=1 SV=1	1	5	5	5	1	0	0	1	1	1	4	1	1	1	0	0	0	2	0	2	1	1	1	1	4	0	0	0	0	1	1	2	1	0	1	0	1	1	4	1	0	0	1	3
sp|P02774|VTDB_HUMAN;CON__Q3MHN5;CON__ENSEMBL:ENSBTAP00000018229	sp|P02774|VTDB_HUMAN	13;2;2	13;2;2	13;2;2	sp%P02774%VTDB_HUMAN Vitamin D-binding protein OS=Homo sapiens OX=9606 GN=GC PE=1 SV=2	3	13	13	13	1	2	3	3	2	1	5	3	4	4	3	2	3	7	1	1	2	3	3	3	6	4	5	5	5	8	6	12	0	1	4	2	1	3	4	2	3	0	3	4
sp|P02786|TFR1_HUMAN	sp|P02786|TFR1_HUMAN	5	5	5	sp%P02786%TFR1_HUMAN Transferrin receptor protein 1 OS=Homo sapiens OX=9606 GN=TFRC PE=1 SV=2	1	5	5	5	3	2	3	2	2	3	0	2	2	2	4	4	2	0	2	2	3	3	3	2	0	2	3	2	2	2	2	1	2	2	2	2	2	2	0	2	2	2	2	2
sp|P02787|TRFE_HUMAN;CON__Q29443;CON__Q0IIK2	sp|P02787|TRFE_HUMAN	47;1;1	47;1;1	46;0;0	sp%P02787%TRFE_HUMAN Serotransferrin OS=Homo sapiens OX=9606 GN=TF PE=1 SV=3	3	47	47	46	17	26	21	24	26	27	41	23	25	26	27	30	27	39	21	25	25	25	30	29	38	14	20	23	22	29	30	39	18	23	27	27	31	30	41	20	14	16	23	26
sp|P02788|TRFL_HUMAN	sp|P02788|TRFL_HUMAN	6	6	6	sp%P02788%TRFL_HUMAN Lactotransferrin OS=Homo sapiens OX=9606 GN=LTF PE=1 SV=6	1	6	6	6	1	1	0	1	0	0	0	0	0	0	0	0	0	0	0	1	0	1	0	0	0	0	0	0	0	1	0	0	0	0	0	1	1	1	1	2	2	1	1	2
sp|P02790|HEMO_HUMAN	sp|P02790|HEMO_HUMAN	17	17	17	sp%P02790%HEMO_HUMAN Hemopexin OS=Homo sapiens OX=9606 GN=HPX PE=1 SV=2	1	17	17	17	0	2	1	4	2	3	11	1	1	3	2	5	3	11	2	3	1	3	2	3	10	3	3	7	5	6	4	14	0	1	5	0	0	2	8	0	4	0	2	3
sp|P02792|FRIL_HUMAN	sp|P02792|FRIL_HUMAN	9	9	9	sp%P02792%FRIL_HUMAN Ferritin light chain OS=Homo sapiens OX=9606 GN=FTL PE=1 SV=2	1	9	9	9	2	5	4	7	7	8	5	1	2	1	5	7	8	6	2	5	0	4	3	6	3	3	4	3	6	7	8	6	3	5	6	5	6	7	8	1	7	5	7	8
sp|P02794|FRIH_HUMAN	sp|P02794|FRIH_HUMAN	17	17	17	sp%P02794%FRIH_HUMAN Ferritin heavy chain OS=Homo sapiens OX=9606 GN=FTH1 PE=1 SV=2	1	17	17	17	7	13	11	12	14	16	10	7	7	12	8	11	17	8	6	9	8	10	10	17	9	8	9	9	13	13	15	13	10	11	12	12	13	14	14	8	10	10	15	15
sp|P02795|MT2_HUMAN	sp|P02795|MT2_HUMAN	1	1	1	sp%P02795%MT2_HUMAN Metallothionein-2 OS=Homo sapiens OX=9606 GN=MT2A PE=1 SV=1	1	1	1	1	0	0	0	0	0	0	0	0	0	0	0	0	0	1	0	0	0	0	0	0	1	0	0	0	0	0	0	0	0	0	0	0	0	0	1	0	0	0	0	0
sp|P03886|NU1M_HUMAN	sp|P03886|NU1M_HUMAN	2	2	2	sp%P03886%NU1M_HUMAN NADH-ubiquinone oxidoreductase chain 1 OS=Homo sapiens OX=9606 GN=MT-ND1 PE=1 SV=1	1	2	2	2	2	2	2	2	0	1	1	2	2	2	2	1	1	0	2	2	2	2	2	1	0	2	2	2	2	2	2	1	2	2	2	2	2	1	1	1	2	2	2	1
sp|P03891|NU2M_HUMAN	sp|P03891|NU2M_HUMAN	3	3	3	sp%P03891%NU2M_HUMAN NADH-ubiquinone oxidoreductase chain 2 OS=Homo sapiens OX=9606 GN=MT-ND2 PE=1 SV=2	1	3	3	3	2	2	2	2	1	1	0	2	2	2	2	1	1	0	2	2	2	2	1	1	0	2	2	2	1	1	1	0	1	2	3	2	1	1	0	1	2	3	3	1
sp|P03897|NU3M_HUMAN	sp|P03897|NU3M_HUMAN	1	1	1	sp%P03897%NU3M_HUMAN NADH-ubiquinone oxidoreductase chain 3 OS=Homo sapiens OX=9606 GN=MT-ND3 PE=1 SV=1	1	1	1	1	0	0	0	0	0	0	0	0	0	0	0	0	0	0	0	0	1	0	0	0	0	0	0	0	0	0	0	0	0	0	0	0	0	0	0	0	0	0	0	0
sp|P03905|NU4M_HUMAN	sp|P03905|NU4M_HUMAN	6	6	6	sp%P03905%NU4M_HUMAN NADH-ubiquinone oxidoreductase chain 4 OS=Homo sapiens OX=9606 GN=MT-ND4 PE=1 SV=1	1	6	6	6	5	5	6	5	2	2	0	5	5	5	5	3	3	0	5	5	5	5	3	2	0	4	5	5	6	3	2	0	5	5	5	5	2	2	0	4	5	5	6	5
sp|P03915|NU5M_HUMAN	sp|P03915|NU5M_HUMAN	8	8	8	sp%P03915%NU5M_HUMAN NADH-ubiquinone oxidoreductase chain 5 OS=Homo sapiens OX=9606 GN=MT-ND5 PE=1 SV=2	1	8	8	8	4	4	5	4	1	1	0	5	4	4	5	3	1	0	5	6	5	4	3	1	0	3	5	5	4	2	2	0	4	5	5	4	2	2	0	4	6	6	6	4
sp|P03928|ATP8_HUMAN	sp|P03928|ATP8_HUMAN	3	3	3	sp%P03928%ATP8_HUMAN ATP synthase protein 8 OS=Homo sapiens OX=9606 GN=MT-ATP8 PE=1 SV=1	1	3	3	3	2	2	2	2	0	1	1	2	2	2	2	1	0	0	2	2	3	2	1	0	1	2	2	2	2	2	0	0	2	2	2	2	1	1	0	1	3	3	3	2
sp|P04003|C4BPA_HUMAN	sp|P04003|C4BPA_HUMAN	9	9	9	sp%P04003%C4BPA_HUMAN C4b-binding protein alpha chain OS=Homo sapiens OX=9606 GN=C4BPA PE=1 SV=2	1	9	9	9	3	0	2	0	3	4	1	2	1	1	3	4	5	0	1	2	1	3	2	5	0	3	0	4	3	6	5	0	1	0	0	0	1	3	1	2	0	0	2	3
sp|P04004|VTNC_HUMAN;CON__Q3ZBS7	sp|P04004|VTNC_HUMAN	4;1	4;1	4;1	sp%P04004%VTNC_HUMAN Vitronectin OS=Homo sapiens OX=9606 GN=VTN PE=1 SV=1	2	4	4	4	0	0	0	1	0	0	1	0	0	0	0	0	1	0	0	0	0	0	0	0	1	0	0	0	0	0	0	0	0	0	0	0	0	0	0	1	0	0	2	3
sp|P04040|CATA_HUMAN	sp|P04040|CATA_HUMAN	21	21	21	sp%P04040%CATA_HUMAN Catalase OS=Homo sapiens OX=9606 GN=CAT PE=1 SV=3	1	21	21	21	7	8	11	14	8	12	18	4	6	7	9	7	9	17	7	8	10	9	13	9	14	6	7	9	9	13	8	18	5	10	8	12	10	5	13	4	4	10	9	13
sp|P04062|GLCM_HUMAN	sp|P04062|GLCM_HUMAN	9	9	9	sp%P04062%GLCM_HUMAN Lysosomal acid glucosylceramidase OS=Homo sapiens OX=9606 GN=GBA PE=1 SV=3	1	9	9	9	4	5	5	6	4	5	2	2	2	3	3	5	3	1	3	1	4	4	5	4	1	3	3	3	3	5	3	1	3	3	4	2	6	2	0	2	2	2	3	4
sp|P04075|ALDOA_HUMAN;sp|P05062|ALDOB_HUMAN	sp|P04075|ALDOA_HUMAN	37;1	37;1	31;0	sp%P04075%ALDOA_HUMAN Fructose-bisphosphate aldolase A OS=Homo sapiens OX=9606 GN=ALDOA PE=1 SV=2	2	37	37	31	28	30	30	32	29	32	33	30	28	32	33	33	35	35	30	30	30	29	33	33	33	28	26	26	28	31	33	34	28	27	28	28	32	31	31	29	27	30	28	30
sp|P04080|CYTB_HUMAN	sp|P04080|CYTB_HUMAN	5	5	5	sp%P04080%CYTB_HUMAN Cystatin-B OS=Homo sapiens OX=9606 GN=CSTB PE=1 SV=2	1	5	5	5	4	4	4	4	3	3	5	4	5	4	4	4	4	5	4	4	4	4	4	3	4	4	4	5	4	4	4	5	4	4	4	4	5	3	4	4	5	4	4	4
sp|P04083|ANXA1_HUMAN	sp|P04083|ANXA1_HUMAN	23	23	23	sp%P04083%ANXA1_HUMAN Annexin A1 OS=Homo sapiens OX=9606 GN=ANXA1 PE=1 SV=2	1	23	23	23	5	7	4	11	14	17	14	8	4	5	10	15	11	10	6	5	5	8	10	16	11	6	7	9	9	13	10	10	2	2	5	6	9	11	14	8	6	9	13	15
sp|P04114|APOB_HUMAN;CON__ENSEMBL:ENSBTAP00000032840	sp|P04114|APOB_HUMAN	41;1	41;1	41;1	sp%P04114%APOB_HUMAN Apolipoprotein B-100 OS=Homo sapiens OX=9606 GN=APOB PE=1 SV=2	2	41	41	41	5	1	2	4	1	6	6	9	1	3	5	4	6	9	2	1	1	2	1	3	8	5	1	2	4	5	4	13	0	2	1	2	1	2	4	3	2	2	3	3
sp|P04156|PRIO_HUMAN	sp|P04156|PRIO_HUMAN	6	6	6	sp%P04156%PRIO_HUMAN Major prion protein OS=Homo sapiens OX=9606 GN=PRNP PE=1 SV=1	1	6	6	6	4	5	5	4	4	4	2	5	5	6	3	6	5	4	5	6	6	3	3	5	3	6	6	4	4	5	5	4	5	5	5	5	5	5	2	3	4	3	4	4
sp|P04179|SODM_HUMAN	sp|P04179|SODM_HUMAN	13	13	13	sp%P04179%SODM_HUMAN Superoxide dismutase [Mn], mitochondrial OS=Homo sapiens OX=9606 GN=SOD2 PE=1 SV=3	1	13	13	13	6	11	11	10	9	6	7	9	10	9	10	9	8	8	7	10	11	8	7	5	8	6	9	9	9	8	7	8	9	10	11	11	7	7	9	10	8	12	10	7
sp|P04181|OAT_HUMAN	sp|P04181|OAT_HUMAN	15	15	15	sp%P04181%OAT_HUMAN Ornithine aminotransferase, mitochondrial OS=Homo sapiens OX=9606 GN=OAT PE=1 SV=1	1	15	15	15	8	12	13	9	8	4	6	8	11	11	11	6	8	6	8	8	11	12	7	8	9	7	11	12	10	8	6	7	6	9	13	9	6	7	10	6	7	11	9	6
sp|P04216|THY1_HUMAN	sp|P04216|THY1_HUMAN	5	5	5	sp%P04216%THY1_HUMAN Thy-1 membrane glycoprotein OS=Homo sapiens OX=9606 GN=THY1 PE=1 SV=2	1	5	5	5	4	5	5	4	4	4	4	4	5	4	4	4	4	4	5	4	5	4	5	4	4	4	4	4	4	4	4	4	4	4	5	4	4	4	4	4	5	4	4	4
sp|P04217|A1BG_HUMAN	sp|P04217|A1BG_HUMAN	6	6	6	sp%P04217%A1BG_HUMAN Alpha-1B-glycoprotein OS=Homo sapiens OX=9606 GN=A1BG PE=1 SV=4	1	6	6	6	1	1	1	1	2	2	2	1	2	1	1	1	1	2	1	2	1	2	1	2	1	2	0	2	1	2	1	2	0	1	1	1	1	1	1	0	1	0	1	1
sp|Q29974|2B1G_HUMAN;sp|P04229|2B11_HUMAN;sp|Q30154|DRB5_HUMAN;sp|Q9TQE0|2B19_HUMAN;sp|Q30134|2B18_HUMAN;sp|P79483|DRB3_HUMAN;sp|P20039|2B1B_HUMAN	sp|Q29974|2B1G_HUMAN;sp|P04229|2B11_HUMAN;sp|Q30154|DRB5_HUMAN;sp|Q9TQE0|2B19_HUMAN;sp|Q30134|2B18_HUMAN;sp|P79483|DRB3_HUMAN;sp|P20039|2B1B_HUMAN	5;5;4;3;3;3;3	5;5;4;3;3;3;3	0;0;0;0;0;0;0	sp%Q29974%2B1G_HUMAN HLA class II histocompatibility antigen, DRB1-16 beta chain OS=Homo sapiens OX=9606 GN=HLA-DRB1 PE=1 SV=1;sp%P04229%2B11_HUMAN HLA class II histocompatibility antigen, DRB1-1 beta chain OS=Homo sapiens OX=9606 GN=HLA-DRB1 PE=1 SV=2;sp%	7	5	5	0	0	0	0	1	2	3	0	0	0	0	0	0	1	0	0	0	0	2	1	1	1	0	0	0	3	4	4	1	0	0	0	1	1	1	0	0	0	0	0	3
sp|P04264|K2C1_HUMAN;CON__P04264;CON__ENSEMBL:ENSBTAP00000038253;CON__Q6IFZ6	sp|P04264|K2C1_HUMAN;CON__P04264	12;11;5;2	12;11;5;2	7;6;3;0	sp%P04264%K2C1_HUMAN Keratin, type II cytoskeletal 1 OS=Homo sapiens OX=9606 GN=KRT1 PE=1 SV=6;	4	12	12	7	7	1	1	5	2	4	8	3	1	3	3	4	4	8	3	3	6	5	2	1	2	2	2	2	1	5	4	6	2	1	1	1	1	2	4	1	1	1	1	3
sp|P04271|S100B_HUMAN	sp|P04271|S100B_HUMAN	7	7	7	sp%P04271%S100B_HUMAN Protein S100-B OS=Homo sapiens OX=9606 GN=S100B PE=1 SV=2	1	7	7	7	4	4	4	4	5	4	6	3	4	4	3	4	3	6	4	6	6	4	4	5	6	4	6	4	5	5	4	6	5	6	5	6	4	4	5	4	5	6	6	5
sp|P04275|VWF_HUMAN	sp|P04275|VWF_HUMAN	7	7	7	sp%P04275%VWF_HUMAN von Willebrand factor OS=Homo sapiens OX=9606 GN=VWF PE=1 SV=4	1	7	7	7	3	0	0	0	0	4	2	1	0	1	0	0	1	0	4	0	0	0	0	2	1	2	0	0	0	0	3	0	1	0	0	0	0	0	0	1	0	0	0	0
sp|P04350|TBB4A_HUMAN	sp|P04350|TBB4A_HUMAN	33	8	5	sp%P04350%TBB4A_HUMAN Tubulin beta-4A chain OS=Homo sapiens OX=9606 GN=TUBB4A PE=1 SV=2	1	33	8	5	28	29	28	28	30	29	28	30	28	29	28	30	28	28	29	28	30	28	31	31	29	29	29	29	30	31	31	28	32	31	30	30	30	32	28	31	29	30	29	33
sp|P04406|G3P_HUMAN	sp|P04406|G3P_HUMAN	36	36	35	sp%P04406%G3P_HUMAN Glyceraldehyde-3-phosphate dehydrogenase OS=Homo sapiens OX=9606 GN=GAPDH PE=1 SV=3	1	36	36	35	24	26	26	26	28	28	33	25	24	24	26	29	30	31	24	25	28	24	29	29	31	25	25	24	25	32	29	31	26	27	25	27	31	31	31	28	27	28	28	31
sp|P04424|ARLY_HUMAN	sp|P04424|ARLY_HUMAN	3	3	3	sp%P04424%ARLY_HUMAN Argininosuccinate lyase OS=Homo sapiens OX=9606 GN=ASL PE=1 SV=4	1	3	3	3	0	0	0	0	0	1	1	1	0	1	0	1	0	1	0	0	0	0	0	0	1	0	0	0	0	0	0	1	0	0	0	0	0	0	2	0	0	0	0	0
sp|P04632|CPNS1_HUMAN	sp|P04632|CPNS1_HUMAN	12	12	10	sp%P04632%CPNS1_HUMAN Calpain small subunit 1 OS=Homo sapiens OX=9606 GN=CAPNS1 PE=1 SV=1	1	12	12	10	9	10	12	11	10	11	12	12	9	10	10	11	12	10	9	9	10	9	11	12	12	11	9	8	10	11	11	12	12	10	10	11	9	9	11	10	12	10	11	11
sp|P04792|HSPB1_HUMAN	sp|P04792|HSPB1_HUMAN	17	17	17	sp%P04792%HSPB1_HUMAN Heat shock protein beta-1 OS=Homo sapiens OX=9606 GN=HSPB1 PE=1 SV=2	1	17	17	17	13	13	15	13	11	11	8	15	15	14	14	14	12	7	15	15	14	15	12	14	9	14	14	13	14	15	13	8	12	12	13	14	13	13	8	14	14	14	12	14
sp|P04839|CY24B_HUMAN	sp|P04839|CY24B_HUMAN	11	11	11	sp%P04839%CY24B_HUMAN Cytochrome b-245 heavy chain OS=Homo sapiens OX=9606 GN=CYBB PE=1 SV=2	1	11	11	11	1	0	1	2	5	4	0	1	1	2	3	3	3	2	2	3	3	2	3	5	0	3	2	3	4	6	5	0	1	1	3	5	3	5	1	1	2	4	6	8
sp|P04843|RPN1_HUMAN	sp|P04843|RPN1_HUMAN	20	20	20	sp%P04843%RPN1_HUMAN Dolichyl-diphosphooligosaccharide--protein glycosyltransferase subunit 1 OS=Homo sapiens OX=9606 GN=RPN1 PE=1 SV=1	1	20	20	20	13	12	15	16	13	8	0	15	12	13	17	13	12	0	12	12	10	13	10	13	0	8	13	11	12	16	10	1	10	9	12	16	12	11	0	12	11	13	15	14
sp|P04844|RPN2_HUMAN	sp|P04844|RPN2_HUMAN	17	17	17	sp%P04844%RPN2_HUMAN Dolichyl-diphosphooligosaccharide--protein glycosyltransferase subunit 2 OS=Homo sapiens OX=9606 GN=RPN2 PE=1 SV=3	1	17	17	17	12	9	13	14	12	9	1	13	8	10	13	13	12	1	12	9	8	13	11	12	1	9	9	11	12	12	9	0	10	8	12	10	10	8	0	9	9	9	13	11
sp|P04899|GNAI2_HUMAN	sp|P04899|GNAI2_HUMAN	29	16	16	sp%P04899%GNAI2_HUMAN Guanine nucleotide-binding protein G(i) subunit alpha-2 OS=Homo sapiens OX=9606 GN=GNAI2 PE=1 SV=3	1	29	16	16	18	19	19	19	21	23	11	20	20	17	20	23	21	7	19	22	21	21	25	26	18	20	20	19	21	25	25	7	21	21	22	24	25	25	13	25	21	22	20	27
sp|Q93077|H2A1C_HUMAN;sp|Q7L7L0|H2A3_HUMAN;sp|P04908|H2A1B_HUMAN	sp|Q93077|H2A1C_HUMAN;sp|Q7L7L0|H2A3_HUMAN;sp|P04908|H2A1B_HUMAN	8;8;8	3;3;3	2;2;2	sp%Q93077%H2A1C_HUMAN Histone H2A type 1-C OS=Homo sapiens OX=9606 GN=HIST1H2AC PE=1 SV=3;sp%Q7L7L0%H2A3_HUMAN Histone H2A type 3 OS=Homo sapiens OX=9606 GN=HIST3H2A PE=1 SV=3;sp%P04908%H2A1B_HUMAN Histone H2A type 1-B/E OS=Homo sapiens OX=9606 GN=HIST1H2A	3	8	3	2	7	5	3	3	4	5	1	7	4	4	3	6	6	4	7	4	4	4	4	6	2	8	4	4	4	7	7	2	7	5	4	4	6	7	1	7	5	5	5	7
sp|P05023|AT1A1_HUMAN	sp|P05023|AT1A1_HUMAN	60	37	37	sp%P05023%AT1A1_HUMAN Sodium/potassium-transporting ATPase subunit alpha-1 OS=Homo sapiens OX=9606 GN=ATP1A1 PE=1 SV=1	1	60	37	37	50	52	50	53	53	55	21	49	51	50	51	56	53	25	49	51	52	52	56	53	15	49	49	47	50	54	54	20	48	49	50	49	52	51	24	48	49	48	50	53
sp|P05026|AT1B1_HUMAN	sp|P05026|AT1B1_HUMAN	21	21	21	sp%P05026%AT1B1_HUMAN Sodium/potassium-transporting ATPase subunit beta-1 OS=Homo sapiens OX=9606 GN=ATP1B1 PE=1 SV=1	1	21	21	21	19	19	18	19	19	18	9	19	17	18	19	19	19	11	18	18	18	19	18	18	8	18	17	17	18	20	17	6	18	18	17	18	18	19	9	20	20	20	19	19
sp|P05060|SCG1_HUMAN	sp|P05060|SCG1_HUMAN	5	5	5	sp%P05060%SCG1_HUMAN Secretogranin-1 OS=Homo sapiens OX=9606 GN=CHGB PE=1 SV=2	1	5	5	5	3	2	3	4	2	1	1	3	4	2	3	0	1	0	0	2	4	2	1	2	2	2	3	1	0	2	1	1	1	3	3	3	1	1	0	2	3	2	2	0
sp|P05067|A4_HUMAN	sp|P05067|A4_HUMAN	11	11	11	sp%P05067%A4_HUMAN Amyloid-beta precursor protein OS=Homo sapiens OX=9606 GN=APP PE=1 SV=3	1	11	11	11	6	6	5	6	4	3	7	7	5	6	6	6	4	11	4	6	7	6	5	2	6	6	4	6	5	5	6	7	5	5	6	6	7	3	9	4	6	5	3	5
sp|P05090|APOD_HUMAN	sp|P05090|APOD_HUMAN	12	12	12	sp%P05090%APOD_HUMAN Apolipoprotein D OS=Homo sapiens OX=9606 GN=APOD PE=1 SV=1	1	12	12	12	6	6	7	7	9	10	9	7	9	7	7	12	11	12	6	7	6	7	9	11	8	6	6	6	6	9	10	9	6	8	6	6	9	11	9	7	7	6	7	12
sp|P05091|ALDH2_HUMAN;sp|O94788|AL1A2_HUMAN;sp|P47895|AL1A3_HUMAN	sp|P05091|ALDH2_HUMAN	40;3;2	40;3;2	36;1;0	sp%P05091%ALDH2_HUMAN Aldehyde dehydrogenase, mitochondrial OS=Homo sapiens OX=9606 GN=ALDH2 PE=1 SV=2	3	40	40	36	29	32	32	28	27	27	32	30	30	29	28	30	27	38	29	33	34	29	29	30	35	30	31	28	28	28	28	35	29	30	31	29	31	32	36	27	32	31	31	28
sp|P05107|ITB2_HUMAN	sp|P05107|ITB2_HUMAN	11	11	11	sp%P05107%ITB2_HUMAN Integrin beta-2 OS=Homo sapiens OX=9606 GN=ITGB2 PE=1 SV=2	1	11	11	11	1	1	0	1	3	4	0	1	0	3	0	3	4	0	2	1	1	4	3	5	2	1	1	2	2	5	6	1	2	3	2	4	3	6	0	0	1	2	5	7
sp|P05109|S10A8_HUMAN	sp|P05109|S10A8_HUMAN	4	4	4	sp%P05109%S10A8_HUMAN Protein S100-A8 OS=Homo sapiens OX=9606 GN=S100A8 PE=1 SV=1	1	4	4	4	0	0	0	0	1	1	1	0	0	0	0	1	0	2	2	1	0	0	0	1	0	2	1	1	1	1	2	2	1	1	0	0	1	1	1	0	2	1	1	2
sp|P05129|KPCG_HUMAN	sp|P05129|KPCG_HUMAN	26	24	24	sp%P05129%KPCG_HUMAN Protein kinase C gamma type OS=Homo sapiens OX=9606 GN=PRKCG PE=1 SV=3	1	26	24	24	16	15	15	17	15	9	1	20	17	18	18	16	8	3	18	21	19	20	15	14	1	13	14	14	11	13	11	2	12	10	9	11	6	5	2	10	12	8	6	4
sp|P05141|ADT2_HUMAN	sp|P05141|ADT2_HUMAN	21	10	10	sp%P05141%ADT2_HUMAN ADP/ATP translocase 2 OS=Homo sapiens OX=9606 GN=SLC25A5 PE=1 SV=7	1	21	10	10	16	17	17	17	16	14	0	15	17	17	16	18	14	2	14	19	17	17	14	14	2	16	16	15	17	17	16	2	16	16	20	16	16	15	2	17	17	19	18	20
sp|P05155|IC1_HUMAN	sp|P05155|IC1_HUMAN	10	10	10	sp%P05155%IC1_HUMAN Plasma protease C1 inhibitor OS=Homo sapiens OX=9606 GN=SERPING1 PE=1 SV=2	1	10	10	10	0	1	1	0	1	2	4	2	2	1	1	2	1	1	1	3	2	4	3	5	8	6	5	6	4	4	6	8	0	0	2	3	1	2	2	0	2	2	3	2
sp|P05164|PERM_HUMAN	sp|P05164|PERM_HUMAN	6	6	6	sp%P05164%PERM_HUMAN Myeloperoxidase OS=Homo sapiens OX=9606 GN=MPO PE=1 SV=1	1	6	6	6	2	1	0	2	0	0	1	3	0	2	2	1	1	0	1	0	1	2	0	1	0	1	0	0	0	2	0	0	1	2	2	1	1	1	1	2	1	2	4	2
sp|P05165|PCCA_HUMAN	sp|P05165|PCCA_HUMAN	19	19	19	sp%P05165%PCCA_HUMAN Propionyl-CoA carboxylase alpha chain, mitochondrial OS=Homo sapiens OX=9606 GN=PCCA PE=1 SV=4	1	19	19	19	12	16	16	13	2	4	5	13	10	13	11	5	4	10	10	14	16	12	4	6	3	8	13	12	4	3	3	6	5	11	16	7	3	8	11	7	15	15	9	3
sp|P05166|PCCB_HUMAN	sp|P05166|PCCB_HUMAN	20	20	20	sp%P05166%PCCB_HUMAN Propionyl-CoA carboxylase beta chain, mitochondrial OS=Homo sapiens OX=9606 GN=PCCB PE=1 SV=3	1	20	20	20	13	18	19	14	3	7	9	12	13	15	12	7	7	9	14	17	17	15	6	9	6	10	14	13	7	2	5	9	9	14	15	10	5	7	14	15	14	15	12	5
sp|P05186|PPBT_HUMAN	sp|P05186|PPBT_HUMAN	1	1	1	sp%P05186%PPBT_HUMAN Alkaline phosphatase, tissue-nonspecific isozyme OS=Homo sapiens OX=9606 GN=ALPL PE=1 SV=4	1	1	1	1	0	0	0	0	0	0	0	0	0	0	0	0	0	0	0	0	0	0	0	0	0	0	0	0	0	0	0	0	0	0	0	0	0	0	0	0	0	0	0	1
sp|P05198|IF2A_HUMAN	sp|P05198|IF2A_HUMAN	13	13	13	sp%P05198%IF2A_HUMAN Eukaryotic translation initiation factor 2 subunit 1 OS=Homo sapiens OX=9606 GN=EIF2S1 PE=1 SV=3	1	13	13	13	7	3	5	6	6	5	5	6	3	5	6	5	9	7	9	3	3	2	3	7	4	4	5	6	4	4	6	4	6	3	3	4	4	5	5	4	3	7	7	6
sp|P05230|FGF1_HUMAN	sp|P05230|FGF1_HUMAN	5	5	5	sp%P05230%FGF1_HUMAN Fibroblast growth factor 1 OS=Homo sapiens OX=9606 GN=FGF1 PE=1 SV=1	1	5	5	5	2	2	2	2	2	2	2	3	2	2	3	2	2	2	2	3	2	2	3	2	3	2	2	3	3	2	3	5	2	2	2	3	3	3	2	3	2	2	4	3
sp|P05362|ICAM1_HUMAN	sp|P05362|ICAM1_HUMAN	7	7	7	sp%P05362%ICAM1_HUMAN Intercellular adhesion molecule 1 OS=Homo sapiens OX=9606 GN=ICAM1 PE=1 SV=2	1	7	7	7	0	0	0	0	1	1	0	1	0	1	1	2	3	0	1	0	2	2	0	1	0	0	1	1	1	5	2	0	0	0	0	1	1	0	0	0	1	0	2	4
sp|P05386|RLA1_HUMAN	sp|P05386|RLA1_HUMAN	5	4	4	sp%P05386%RLA1_HUMAN 60S acidic ribosomal protein P1 OS=Homo sapiens OX=9606 GN=RPLP1 PE=1 SV=1	1	5	4	4	5	5	5	5	5	5	3	4	5	5	5	5	5	4	5	5	5	5	4	5	3	3	4	5	3	4	4	3	3	4	5	5	4	5	3	5	5	5	5	4
sp|P05387|RLA2_HUMAN	sp|P05387|RLA2_HUMAN	9	9	8	sp%P05387%RLA2_HUMAN 60S acidic ribosomal protein P2 OS=Homo sapiens OX=9606 GN=RPLP2 PE=1 SV=1	1	9	9	8	7	7	7	7	7	7	5	6	7	7	6	7	7	4	7	7	7	5	5	7	4	5	6	7	6	7	7	4	4	7	7	7	7	8	4	7	7	7	7	7
sp|P05388|RLA0_HUMAN;sp|Q8NHW5|RLA0L_HUMAN	sp|P05388|RLA0_HUMAN;sp|Q8NHW5|RLA0L_HUMAN	18;9	18;9	18;9	sp%P05388%RLA0_HUMAN 60S acidic ribosomal protein P0 OS=Homo sapiens OX=9606 GN=RPLP0 PE=1 SV=1;sp%Q8NHW5%RLA0L_HUMAN 60S acidic ribosomal protein P0-like OS=Homo sapiens OX=9606 GN=RPLP0P6 PE=5 SV=1	2	18	18	18	11	10	10	12	14	15	5	8	8	11	9	12	15	6	10	7	10	12	10	16	4	6	10	10	10	14	14	4	8	10	10	11	12	14	5	8	10	8	9	13
sp|P05408|7B2_HUMAN	sp|P05408|7B2_HUMAN	3	3	3	sp%P05408%7B2_HUMAN Neuroendocrine protein 7B2 OS=Homo sapiens OX=9606 GN=SCG5 PE=1 SV=2	1	3	3	3	1	0	1	1	1	0	0	0	1	0	1	1	1	0	1	1	2	1	0	1	2	1	0	1	1	0	1	1	0	0	0	0	0	0	0	1	1	0	0	0
sp|P05413|FABPH_HUMAN	sp|P05413|FABPH_HUMAN	11	11	10	sp%P05413%FABPH_HUMAN Fatty acid-binding protein, heart OS=Homo sapiens OX=9606 GN=FABP3 PE=1 SV=4	1	11	11	10	8	10	9	9	11	11	11	8	10	10	11	11	11	11	10	9	10	9	11	11	10	7	7	9	9	9	11	11	8	9	10	11	11	10	11	8	9	7	9	11
sp|P05452|TETN_HUMAN;CON__Q2KIS7	sp|P05452|TETN_HUMAN;CON__Q2KIS7	2;1	2;1	2;1	sp%P05452%TETN_HUMAN Tetranectin OS=Homo sapiens OX=9606 GN=CLEC3B PE=1 SV=3;	2	2	2	2	2	0	1	1	1	1	2	1	1	2	1	0	2	1	2	1	1	2	0	2	2	0	0	2	0	1	0	0	1	1	2	0	1	1	0	0	1	0	0	0
sp|P05455|LA_HUMAN	sp|P05455|LA_HUMAN	12	12	12	sp%P05455%LA_HUMAN Lupus La protein OS=Homo sapiens OX=9606 GN=SSB PE=1 SV=2	1	12	12	12	6	4	2	5	1	2	9	7	2	2	1	3	2	2	4	2	4	2	2	5	9	9	4	0	0	1	0	5	3	3	3	5	7	6	11	9	3	2	1	5
sp|P05556|ITB1_HUMAN	sp|P05556|ITB1_HUMAN	17	17	17	sp%P05556%ITB1_HUMAN Integrin beta-1 OS=Homo sapiens OX=9606 GN=ITGB1 PE=1 SV=2	1	17	17	17	8	3	4	5	12	10	1	4	5	2	6	5	9	1	9	2	3	6	8	11	3	10	8	7	6	12	11	0	6	7	6	7	8	9	1	6	4	7	9	12
sp|P05771|KPCB_HUMAN	sp|P05771|KPCB_HUMAN	33	33	22	sp%P05771%KPCB_HUMAN Protein kinase C beta type OS=Homo sapiens OX=9606 GN=PRKCB PE=1 SV=4	1	33	33	22	26	22	21	24	22	20	4	22	20	21	20	25	18	2	24	24	22	24	18	24	3	23	17	22	21	27	22	1	19	19	21	19	19	17	2	22	23	21	24	27
sp|P05937|CALB1_HUMAN	sp|P05937|CALB1_HUMAN	7	6	6	sp%P05937%CALB1_HUMAN Calbindin OS=Homo sapiens OX=9606 GN=CALB1 PE=1 SV=2	1	7	6	6	3	3	1	1	1	0	6	1	2	1	1	1	0	4	1	2	2	0	3	1	4	0	0	0	3	0	2	4	2	1	1	2	1	2	5	1	0	2	0	0
sp|P05976|MYL1_HUMAN;sp|P08590|MYL3_HUMAN	sp|P05976|MYL1_HUMAN;sp|P08590|MYL3_HUMAN	1;1	1;1	1;1	sp%P05976%MYL1_HUMAN Myosin light chain 1/3, skeletal muscle isoform OS=Homo sapiens OX=9606 GN=MYL1 PE=2 SV=3;sp%P08590%MYL3_HUMAN Myosin light chain 3 OS=Homo sapiens OX=9606 GN=MYL3 PE=1 SV=3	2	1	1	1	1	0	0	1	0	1	0	0	1	0	0	0	0	1	0	1	1	1	0	1	0	0	0	1	0	1	0	0	0	0	0	1	1	1	0	0	1	0	0	1
sp|P06132|DCUP_HUMAN	sp|P06132|DCUP_HUMAN	7	7	7	sp%P06132%DCUP_HUMAN Uroporphyrinogen decarboxylase OS=Homo sapiens OX=9606 GN=UROD PE=1 SV=2	1	7	7	7	1	4	2	3	0	1	6	2	1	2	2	1	4	6	1	0	2	2	2	3	6	1	1	2	2	4	2	5	1	1	2	3	2	1	4	1	1	2	3	3
sp|P06241|FYN_HUMAN	sp|P06241|FYN_HUMAN	16	16	12	sp%P06241%FYN_HUMAN Tyrosine-protein kinase Fyn OS=Homo sapiens OX=9606 GN=FYN PE=1 SV=3	1	16	16	12	7	11	9	14	10	9	0	9	11	11	11	10	5	2	11	13	12	10	8	9	1	9	12	11	10	11	8	0	10	12	10	11	11	6	2	7	10	9	13	10
sp|P06307|CCKN_HUMAN	sp|P06307|CCKN_HUMAN	2	2	2	sp%P06307%CCKN_HUMAN Cholecystokinin OS=Homo sapiens OX=9606 GN=CCK PE=1 SV=1	1	2	2	2	1	2	2	2	2	2	0	2	2	2	2	2	1	0	2	2	2	2	2	1	0	2	2	2	2	1	2	1	2	2	1	2	1	1	0	1	2	2	2	2
sp|P06396|GELS_HUMAN;REV__sp|Q6TDU7|CASC1_HUMAN	sp|P06396|GELS_HUMAN	37;1	37;1	21;1	sp%P06396%GELS_HUMAN Gelsolin OS=Homo sapiens OX=9606 GN=GSN PE=1 SV=1	2	37	37	21	26	30	29	30	26	27	32	31	29	30	27	31	28	24	31	30	31	28	28	31	29	31	30	31	31	32	31	28	32	33	33	34	32	31	34	29	31	31	33	35
sp|P06454|PTMA_HUMAN	sp|P06454|PTMA_HUMAN	1	1	1	sp%P06454%PTMA_HUMAN Prothymosin alpha OS=Homo sapiens OX=9606 GN=PTMA PE=1 SV=2	1	1	1	1	0	1	0	1	0	1	1	0	1	1	1	0	0	1	1	1	1	1	1	1	1	1	1	1	1	1	1	1	0	1	1	1	1	1	1	0	1	1	1	1
sp|P06576|ATPB_HUMAN	sp|P06576|ATPB_HUMAN	34	34	34	sp%P06576%ATPB_HUMAN ATP synthase subunit beta, mitochondrial OS=Homo sapiens OX=9606 GN=ATP5F1B PE=1 SV=3	1	34	34	34	31	31	31	31	26	27	25	30	29	31	29	27	24	27	30	33	33	31	26	26	25	33	31	31	30	29	27	28	30	32	32	29	28	27	26	31	30	33	29	31
sp|P06702|S10A9_HUMAN	sp|P06702|S10A9_HUMAN	9	9	9	sp%P06702%S10A9_HUMAN Protein S100-A9 OS=Homo sapiens OX=9606 GN=S100A9 PE=1 SV=1	1	9	9	9	0	0	2	1	1	2	2	1	0	0	0	2	1	2	3	1	0	1	0	2	4	1	2	2	1	3	3	6	1	2	0	0	2	2	4	1	3	1	1	3
sp|P06703|S10A6_HUMAN	sp|P06703|S10A6_HUMAN	5	5	5	sp%P06703%S10A6_HUMAN Protein S100-A6 OS=Homo sapiens OX=9606 GN=S100A6 PE=1 SV=1	1	5	5	5	2	2	2	1	2	1	2	2	2	2	2	2	3	3	1	3	4	3	2	3	3	2	3	3	3	3	3	4	2	3	2	3	3	3	3	3	3	3	4	2
sp|P06727|APOA4_HUMAN	sp|P06727|APOA4_HUMAN	3	3	3	sp%P06727%APOA4_HUMAN Apolipoprotein A-IV OS=Homo sapiens OX=9606 GN=APOA4 PE=1 SV=3	1	3	3	3	1	1	0	1	0	0	0	1	1	1	1	1	1	1	1	0	2	0	0	1	0	0	1	1	0	0	0	0	0	0	1	1	0	0	1	1	0	1	1	1
sp|P06730|IF4E_HUMAN;sp|A6NMX2|I4E1B_HUMAN	sp|P06730|IF4E_HUMAN	4;1	4;1	4;1	sp%P06730%IF4E_HUMAN Eukaryotic translation initiation factor 4E OS=Homo sapiens OX=9606 GN=EIF4E PE=1 SV=2	2	4	4	4	2	2	2	1	2	2	1	2	2	2	0	2	1	1	2	1	3	2	1	2	2	2	2	3	2	2	2	2	1	2	3	1	2	0	1	2	2	2	2	1
sp|P06733|ENOA_HUMAN	sp|P06733|ENOA_HUMAN	38	38	34	sp%P06733%ENOA_HUMAN Alpha-enolase OS=Homo sapiens OX=9606 GN=ENO1 PE=1 SV=2	1	38	38	34	30	32	31	34	35	35	38	34	32	32	34	36	35	37	31	31	32	33	35	34	37	28	35	30	34	36	34	37	30	32	33	32	33	33	37	31	31	31	33	36
sp|P06737|PYGL_HUMAN	sp|P06737|PYGL_HUMAN	13	4	4	sp%P06737%PYGL_HUMAN Glycogen phosphorylase, liver form OS=Homo sapiens OX=9606 GN=PYGL PE=1 SV=4	1	13	4	4	7	9	9	9	8	8	9	9	8	9	9	9	8	9	7	8	8	8	7	7	9	9	9	8	8	8	7	9	8	8	7	8	8	8	8	9	7	9	9	8
sp|P06744|G6PI_HUMAN;sp|Q8N196|SIX5_HUMAN	sp|P06744|G6PI_HUMAN	37;1	37;1	28;1	sp%P06744%G6PI_HUMAN Glucose-6-phosphate isomerase OS=Homo sapiens OX=9606 GN=GPI PE=1 SV=4	2	37	37	28	21	25	22	23	26	23	34	27	27	26	23	29	26	25	21	23	28	25	25	27	34	26	27	24	27	29	25	28	27	26	25	26	28	25	28	27	25	26	26	31
sp|P06748|NPM_HUMAN	sp|P06748|NPM_HUMAN	10	10	10	sp%P06748%NPM_HUMAN Nucleophosmin OS=Homo sapiens OX=9606 GN=NPM1 PE=1 SV=2	1	10	10	10	10	7	8	8	8	9	8	10	6	7	7	7	8	6	10	9	8	9	5	9	7	10	6	8	6	7	7	6	8	4	8	7	8	10	9	9	8	6	9	7
sp|P06753|TPM3_HUMAN	sp|P06753|TPM3_HUMAN	20	10	10	sp%P06753%TPM3_HUMAN Tropomyosin alpha-3 chain OS=Homo sapiens OX=9606 GN=TPM3 PE=1 SV=2	1	20	10	10	15	17	15	15	16	15	20	12	13	16	12	18	15	19	14	16	15	15	15	14	18	16	13	13	15	16	15	19	15	14	13	12	16	16	18	18	18	12	16	17
sp|P06756|ITAV_HUMAN	sp|P06756|ITAV_HUMAN	15	15	15	sp%P06756%ITAV_HUMAN Integrin alpha-V OS=Homo sapiens OX=9606 GN=ITGAV PE=1 SV=2	1	15	15	15	4	6	8	8	8	5	1	6	8	6	9	8	8	1	7	5	6	9	8	9	0	4	6	2	5	9	6	1	2	3	10	7	8	9	0	6	7	9	9	11
sp|P06865|HEXA_HUMAN	sp|P06865|HEXA_HUMAN	2	2	2	sp%P06865%HEXA_HUMAN Beta-hexosaminidase subunit alpha OS=Homo sapiens OX=9606 GN=HEXA PE=1 SV=2	1	2	2	2	1	1	0	1	1	1	1	1	1	1	1	1	1	2	1	1	1	1	1	2	1	0	1	1	1	1	1	1	0	1	1	1	1	1	1	0	0	0	1	0
sp|Q16778|H2B2E_HUMAN;sp|P33778|H2B1B_HUMAN;sp|P23527|H2B1O_HUMAN;sp|P06899|H2B1J_HUMAN;sp|Q8N257|H2B3B_HUMAN;sp|Q6DRA6|H2B2D_HUMAN;sp|Q6DN03|H2B2C_HUMAN	sp|Q16778|H2B2E_HUMAN;sp|P33778|H2B1B_HUMAN;sp|P23527|H2B1O_HUMAN;sp|P06899|H2B1J_HUMAN;sp|Q8N257|H2B3B_HUMAN	8;8;8;8;6;3;3	8;8;8;8;6;3;3	2;2;2;2;2;2;2	sp%Q16778%H2B2E_HUMAN Histone H2B type 2-E OS=Homo sapiens OX=9606 GN=HIST2H2BE PE=1 SV=3;sp%P33778%H2B1B_HUMAN Histone H2B type 1-B OS=Homo sapiens OX=9606 GN=HIST1H2BB PE=1 SV=2;sp%P23527%H2B1O_HUMAN Histone H2B type 1-O OS=Homo sapiens OX=9606 GN=HIST1H	7	8	8	2	7	6	3	3	3	4	2	8	5	5	7	4	7	4	8	6	5	5	4	5	3	7	7	2	4	5	5	3	7	5	2	3	3	4	2	8	4	6	5	5
sp|P07093|GDN_HUMAN	sp|P07093|GDN_HUMAN	2	2	2	sp%P07093%GDN_HUMAN Glia-derived nexin OS=Homo sapiens OX=9606 GN=SERPINE2 PE=1 SV=1	1	2	2	2	1	1	1	1	1	1	1	1	1	1	1	1	1	1	2	1	2	1	2	1	2	1	0	1	1	1	1	0	2	1	1	2	1	1	1	1	1	2	0	0
sp|P07099|HYEP_HUMAN	sp|P07099|HYEP_HUMAN	33	33	33	sp%P07099%HYEP_HUMAN Epoxide hydrolase 1 OS=Homo sapiens OX=9606 GN=EPHX1 PE=1 SV=1	1	33	33	33	16	17	17	20	20	25	13	14	16	20	20	23	24	11	18	17	13	19	19	27	9	18	19	18	21	23	26	13	16	17	20	21	20	27	11	14	18	19	23	26
sp|P07108|ACBP_HUMAN	sp|P07108|ACBP_HUMAN	12	12	12	sp%P07108%ACBP_HUMAN Acyl-CoA-binding protein OS=Homo sapiens OX=9606 GN=DBI PE=1 SV=2	1	12	12	12	8	9	8	7	6	7	12	7	7	8	9	9	8	11	6	7	9	8	7	8	12	4	6	7	6	11	7	12	6	8	7	8	11	11	11	5	9	8	9	9
sp|P07195|LDHB_HUMAN;sp|Q6ZMR3|LDH6A_HUMAN;sp|P07864|LDHC_HUMAN	sp|P07195|LDHB_HUMAN	28;1;1	27;0;0	27;0;0	sp%P07195%LDHB_HUMAN L-lactate dehydrogenase B chain OS=Homo sapiens OX=9606 GN=LDHB PE=1 SV=2	3	28	27	27	23	24	23	21	25	24	27	23	21	23	23	26	24	26	21	23	23	23	24	26	27	19	20	21	22	23	24	27	20	23	22	22	25	24	28	19	21	20	22	26
sp|P07196|NFL_HUMAN	sp|P07196|NFL_HUMAN	49	44	44	sp%P07196%NFL_HUMAN Neurofilament light polypeptide OS=Homo sapiens OX=9606 GN=NEFL PE=1 SV=3	1	49	44	44	44	43	37	34	31	37	36	42	38	35	34	33	38	37	42	38	37	30	30	34	30	46	38	35	32	39	36	28	45	39	36	30	36	36	34	45	38	38	37	35
sp|P07197|NFM_HUMAN;REV__sp|Q8N309|LRC43_HUMAN	sp|P07197|NFM_HUMAN	67;1	67;1	60;1	sp%P07197%NFM_HUMAN Neurofilament medium polypeptide OS=Homo sapiens OX=9606 GN=NEFM PE=1 SV=3	2	67	67	60	56	46	38	35	34	37	46	56	41	37	37	39	42	49	52	47	41	30	29	35	36	60	42	37	35	48	40	41	57	40	37	33	39	37	41	59	44	35	35	40
sp|P07203|GPX1_HUMAN	sp|P07203|GPX1_HUMAN	12	12	12	sp%P07203%GPX1_HUMAN Glutathione peroxidase 1 OS=Homo sapiens OX=9606 GN=GPX1 PE=1 SV=4	1	12	12	12	5	8	9	9	6	7	9	5	5	5	5	5	7	8	5	7	8	8	6	4	8	5	6	6	7	9	7	11	3	7	7	8	6	8	9	4	7	5	6	8
sp|P07205|PGK2_HUMAN	sp|P07205|PGK2_HUMAN	6	1	1	sp%P07205%PGK2_HUMAN Phosphoglycerate kinase 2 OS=Homo sapiens OX=9606 GN=PGK2 PE=1 SV=3	1	6	1	1	4	4	5	5	6	6	6	5	5	5	5	6	6	6	4	5	5	4	6	6	6	5	4	4	4	6	6	6	4	5	4	4	5	6	6	5	5	4	5	6
sp|P07237|PDIA1_HUMAN	sp|P07237|PDIA1_HUMAN	31	31	31	sp%P07237%PDIA1_HUMAN Protein disulfide-isomerase OS=Homo sapiens OX=9606 GN=P4HB PE=1 SV=3	1	31	31	31	20	20	23	22	20	21	18	19	17	22	24	23	20	22	20	20	20	21	18	26	22	17	21	21	21	25	20	17	19	20	25	21	24	21	24	17	21	20	24	28
sp|P07305|H10_HUMAN	sp|P07305|H10_HUMAN	3	3	3	sp%P07305%H10_HUMAN Histone H1.0 OS=Homo sapiens OX=9606 GN=H1F0 PE=1 SV=3	1	3	3	3	3	3	2	3	2	3	1	3	3	3	3	3	3	1	3	3	3	3	3	3	1	3	3	3	3	3	3	1	3	3	3	3	3	3	1	3	3	3	3	3
sp|P07311|ACYP1_HUMAN	sp|P07311|ACYP1_HUMAN	6	6	6	sp%P07311%ACYP1_HUMAN Acylphosphatase-1 OS=Homo sapiens OX=9606 GN=ACYP1 PE=1 SV=2	1	6	6	6	3	3	3	2	2	2	3	2	2	2	3	2	2	4	2	2	1	2	2	1	2	1	0	3	1	1	1	3	1	4	3	3	1	1	4	4	3	3	0	3
sp|P07339|CATD_HUMAN	sp|P07339|CATD_HUMAN	19	19	19	sp%P07339%CATD_HUMAN Cathepsin D OS=Homo sapiens OX=9606 GN=CTSD PE=1 SV=1	1	19	19	19	16	17	16	15	17	15	18	14	17	15	14	16	15	19	16	14	16	16	16	16	19	12	14	14	15	15	15	19	13	14	14	16	16	16	16	12	13	16	16	16
sp|P07355|ANXA2_HUMAN;sp|A6NMY6|AXA2L_HUMAN	sp|P07355|ANXA2_HUMAN;sp|A6NMY6|AXA2L_HUMAN	30;20	30;20	30;20	sp%P07355%ANXA2_HUMAN Annexin A2 OS=Homo sapiens OX=9606 GN=ANXA2 PE=1 SV=2;sp%A6NMY6%AXA2L_HUMAN Putative annexin A2-like protein OS=Homo sapiens OX=9606 GN=ANXA2P2 PE=5 SV=2	2	30	30	30	14	9	13	23	23	24	22	13	4	11	20	22	25	21	19	13	18	22	21	27	24	14	8	9	17	21	22	24	11	8	7	13	19	20	20	10	7	12	18	23
sp|P07358|CO8B_HUMAN	sp|P07358|CO8B_HUMAN	2	2	2	sp%P07358%CO8B_HUMAN Complement component C8 beta chain OS=Homo sapiens OX=9606 GN=C8B PE=1 SV=3	1	2	2	2	0	1	0	0	0	0	1	1	0	0	0	0	0	0	0	0	0	1	1	0	1	0	0	0	0	1	0	1	0	0	0	0	1	1	1	0	1	0	1	1
sp|P07384|CAN1_HUMAN	sp|P07384|CAN1_HUMAN	28	28	28	sp%P07384%CAN1_HUMAN Calpain-1 catalytic subunit OS=Homo sapiens OX=9606 GN=CAPN1 PE=1 SV=1	1	28	28	28	9	12	14	13	12	14	16	14	13	13	15	19	16	21	17	14	11	16	12	18	22	18	14	17	13	19	20	25	10	11	17	14	12	12	20	10	13	13	17	17
sp|P07437|TBB5_HUMAN;sp|A6NNZ2|TBB8L_HUMAN	sp|P07437|TBB5_HUMAN	32;8	5;0	5;0	sp%P07437%TBB5_HUMAN Tubulin beta chain OS=Homo sapiens OX=9606 GN=TUBB PE=1 SV=2	2	32	5	5	26	27	28	27	28	28	27	28	27	27	27	28	27	27	27	28	28	27	29	29	27	27	27	27	28	29	29	27	29	28	27	27	28	30	27	29	28	28	27	31
sp|P07602|SAP_HUMAN	sp|P07602|SAP_HUMAN	13	13	13	sp%P07602%SAP_HUMAN Prosaposin OS=Homo sapiens OX=9606 GN=PSAP PE=1 SV=2	1	13	13	13	13	8	11	11	9	8	10	11	9	10	9	11	10	10	10	10	10	11	11	12	12	11	9	8	11	11	10	10	9	10	9	11	10	9	9	11	11	10	9	10
sp|P07686|HEXB_HUMAN	sp|P07686|HEXB_HUMAN	9	9	9	sp%P07686%HEXB_HUMAN Beta-hexosaminidase subunit beta OS=Homo sapiens OX=9606 GN=HEXB PE=1 SV=3	1	9	9	9	0	1	1	3	4	3	6	0	2	2	2	3	2	5	0	2	1	3	4	3	6	0	1	1	1	2	4	5	1	0	0	2	4	2	5	0	1	0	2	2
sp|P07737|PROF1_HUMAN;CON__P02584	sp|P07737|PROF1_HUMAN;CON__P02584	14;7	14;7	14;7	sp%P07737%PROF1_HUMAN Profilin-1 OS=Homo sapiens OX=9606 GN=PFN1 PE=1 SV=2;	2	14	14	14	9	8	8	10	10	9	12	11	7	9	9	9	9	12	7	9	9	8	10	9	13	10	10	8	10	11	11	13	8	11	8	9	12	12	14	12	10	9	10	11
sp|P07738|PMGE_HUMAN	sp|P07738|PMGE_HUMAN	3	3	3	sp%P07738%PMGE_HUMAN Bisphosphoglycerate mutase OS=Homo sapiens OX=9606 GN=BPGM PE=1 SV=2	1	3	3	3	0	0	0	1	0	1	2	0	1	1	1	2	1	2	1	2	0	1	0	0	2	1	1	1	1	2	0	3	0	1	1	1	0	1	1	0	2	1	1	0
sp|P07741|APT_HUMAN	sp|P07741|APT_HUMAN	10	10	10	sp%P07741%APT_HUMAN Adenine phosphoribosyltransferase OS=Homo sapiens OX=9606 GN=APRT PE=1 SV=2	1	10	10	10	5	5	4	5	5	5	7	7	6	4	7	9	9	7	4	3	5	4	6	6	8	6	5	4	4	6	6	8	3	4	4	6	7	6	10	6	5	7	7	9
sp|P07814|SYEP_HUMAN	sp|P07814|SYEP_HUMAN	42	42	42	sp%P07814%SYEP_HUMAN Bifunctional glutamate/proline--tRNA ligase OS=Homo sapiens OX=9606 GN=EPRS PE=1 SV=5	1	42	42	42	24	20	23	23	23	27	12	20	19	19	25	28	26	18	28	18	25	25	16	30	13	20	18	21	17	25	19	13	13	19	28	27	24	23	18	17	21	19	25	27
sp|P07858|CATB_HUMAN	sp|P07858|CATB_HUMAN	8	8	8	sp%P07858%CATB_HUMAN Cathepsin B OS=Homo sapiens OX=9606 GN=CTSB PE=1 SV=3	1	8	8	8	4	6	5	5	7	5	7	5	3	5	5	5	6	7	3	4	4	4	5	5	5	3	5	4	4	4	7	7	4	3	4	5	6	6	5	5	5	5	6	6
sp|P07900|HS90A_HUMAN;sp|Q58FG0|HS905_HUMAN;sp|Q14568|HS902_HUMAN	sp|P07900|HS90A_HUMAN	60;7;7	60;7;7	41;4;2	sp%P07900%HS90A_HUMAN Heat shock protein HSP 90-alpha OS=Homo sapiens OX=9606 GN=HSP90AA1 PE=1 SV=5	3	60	60	41	46	45	44	47	47	44	53	50	44	47	47	52	49	41	43	48	46	41	45	49	53	52	48	47	47	52	51	46	47	51	49	45	49	51	50	50	50	49	52	55
sp|P07910|HNRPC_HUMAN;sp|O60812|HNRC1_HUMAN;sp|B2RXH8|HNRC2_HUMAN	sp|P07910|HNRPC_HUMAN;sp|O60812|HNRC1_HUMAN;sp|B2RXH8|HNRC2_HUMAN	10;6;6	10;6;6	4;0;0	sp%P07910%HNRPC_HUMAN Heterogeneous nuclear ribonucleoproteins C1/C2 OS=Homo sapiens OX=9606 GN=HNRNPC PE=1 SV=4;sp%O60812%HNRC1_HUMAN Heterogeneous nuclear ribonucleoprotein C-like 1 OS=Homo sapiens OX=9606 GN=HNRNPCL1 PE=1 SV=1;sp%B2RXH8%HNRC2_HUMAN Hete	3	10	10	4	9	5	5	5	5	6	6	10	4	2	3	6	5	4	10	6	5	4	5	8	4	8	3	3	2	4	3	3	7	6	2	3	3	7	4	8	4	3	4	6
sp|P07919|QCR6_HUMAN;sp|A0A096LP55|QCR6L_HUMAN	sp|P07919|QCR6_HUMAN	5;2	5;2	5;2	sp%P07919%QCR6_HUMAN Cytochrome b-c1 complex subunit 6, mitochondrial OS=Homo sapiens OX=9606 GN=UQCRH PE=1 SV=2	2	5	5	5	4	5	5	5	4	3	1	4	4	5	4	3	3	0	5	5	3	4	3	3	1	4	5	5	4	4	3	2	3	3	4	4	3	3	1	3	5	3	5	4
sp|P07947|YES_HUMAN	sp|P07947|YES_HUMAN	10	5	5	sp%P07947%YES_HUMAN Tyrosine-protein kinase Yes OS=Homo sapiens OX=9606 GN=YES1 PE=1 SV=3	1	10	5	5	4	8	5	7	6	6	1	6	6	6	7	6	3	1	5	6	6	6	5	2	0	5	4	5	6	6	4	0	3	5	6	6	7	6	1	6	5	4	6	4
sp|P07948|LYN_HUMAN;sp|P08631|HCK_HUMAN	sp|P07948|LYN_HUMAN;sp|P08631|HCK_HUMAN	4;2	3;1	3;1	sp%P07948%LYN_HUMAN Tyrosine-protein kinase Lyn OS=Homo sapiens OX=9606 GN=LYN PE=1 SV=3;sp%P08631%HCK_HUMAN Tyrosine-protein kinase HCK OS=Homo sapiens OX=9606 GN=HCK PE=1 SV=5	2	4	3	3	1	1	2	2	1	1	0	2	2	1	3	1	1	0	1	2	3	2	1	1	0	1	2	1	2	2	1	0	1	3	2	3	1	2	0	1	1	1	1	1
sp|P07954|FUMH_HUMAN	sp|P07954|FUMH_HUMAN	21	21	21	sp%P07954%FUMH_HUMAN Fumarate hydratase, mitochondrial OS=Homo sapiens OX=9606 GN=FH PE=1 SV=3	1	21	21	21	14	16	17	14	10	9	17	14	18	16	14	12	10	16	14	16	15	15	9	11	15	12	14	16	9	10	11	15	11	15	16	13	9	8	15	11	18	15	13	13
sp|P07998|RNAS1_HUMAN	sp|P07998|RNAS1_HUMAN	2	2	2	sp%P07998%RNAS1_HUMAN Ribonuclease pancreatic OS=Homo sapiens OX=9606 GN=RNASE1 PE=1 SV=4	1	2	2	2	0	0	0	0	0	1	1	0	0	0	0	0	1	1	0	0	1	0	0	0	0	0	1	0	0	0	0	0	0	0	1	0	0	1	0	0	0	0	0	0
sp|P08069|IGF1R_HUMAN;sp|P14616|INSRR_HUMAN	sp|P08069|IGF1R_HUMAN	3;1	3;1	3;1	sp%P08069%IGF1R_HUMAN Insulin-like growth factor 1 receptor OS=Homo sapiens OX=9606 GN=IGF1R PE=1 SV=1	2	3	3	3	1	0	2	2	1	0	0	1	1	1	1	2	0	0	2	1	0	1	1	0	0	1	0	2	1	1	0	0	0	1	1	2	0	0	0	0	0	0	0	1
sp|P08123|CO1A2_HUMAN	sp|P08123|CO1A2_HUMAN	3	3	3	sp%P08123%CO1A2_HUMAN Collagen alpha-2(I) chain OS=Homo sapiens OX=9606 GN=COL1A2 PE=1 SV=7	1	3	3	3	3	2	3	3	0	1	0	2	2	3	3	3	1	0	3	2	1	3	2	0	1	3	1	1	1	1	0	0	1	0	1	1	0	0	0	1	0	2	2	2
sp|P08133|ANXA6_HUMAN	sp|P08133|ANXA6_HUMAN	62	62	62	sp%P08133%ANXA6_HUMAN Annexin A6 OS=Homo sapiens OX=9606 GN=ANXA6 PE=1 SV=3	1	62	62	62	44	47	45	49	49	54	51	45	45	46	49	49	50	54	44	45	44	46	51	50	50	43	44	44	47	54	53	56	41	45	42	44	55	51	57	49	47	46	50	54
sp|P08134|RHOC_HUMAN	sp|P08134|RHOC_HUMAN	12	2	2	sp%P08134%RHOC_HUMAN Rho-related GTP-binding protein RhoC OS=Homo sapiens OX=9606 GN=RHOC PE=1 SV=1	1	12	2	2	10	10	11	12	12	12	10	9	12	11	11	12	12	8	11	10	10	11	11	12	11	10	10	10	10	12	12	8	10	10	11	10	11	12	11	11	11	10	10	11
sp|P08183|MDR1_HUMAN	sp|P08183|MDR1_HUMAN	4	4	4	sp%P08183%MDR1_HUMAN Multidrug resistance protein 1 OS=Homo sapiens OX=9606 GN=ABCB1 PE=1 SV=3	1	4	4	4	2	0	0	3	3	3	0	3	0	0	2	2	3	0	3	1	0	1	3	3	1	3	1	0	0	2	3	0	3	0	0	2	1	2	0	2	0	1	1	2
sp|P08185|CBG_HUMAN	sp|P08185|CBG_HUMAN	1	1	1	sp%P08185%CBG_HUMAN Corticosteroid-binding globulin OS=Homo sapiens OX=9606 GN=SERPINA6 PE=1 SV=1	1	1	1	1	0	0	0	0	0	0	0	0	0	0	0	0	0	0	0	0	0	0	0	0	0	0	0	0	0	0	0	0	0	0	0	0	0	0	0	0	0	0	0	0
sp|P08195|4F2_HUMAN	sp|P08195|4F2_HUMAN	28	28	28	sp%P08195%4F2_HUMAN 4F2 cell-surface antigen heavy chain OS=Homo sapiens OX=9606 GN=SLC3A2 PE=1 SV=3	1	28	28	28	21	22	21	25	24	24	2	18	20	18	20	23	23	1	22	19	20	23	22	24	2	16	17	18	19	21	22	1	18	19	18	21	20	23	3	17	24	19	21	21
sp|P08237|PFKAM_HUMAN	sp|P08237|PFKAM_HUMAN	41	39	38	sp%P08237%PFKAM_HUMAN ATP-dependent 6-phosphofructokinase, muscle type OS=Homo sapiens OX=9606 GN=PFKM PE=1 SV=2	1	41	39	38	26	29	29	30	28	32	30	30	27	29	28	32	32	22	30	31	30	31	32	36	24	28	28	29	29	31	34	21	29	29	30	30	32	33	25	30	30	29	29	30
sp|P08238|HS90B_HUMAN;sp|Q58FF7|H90B3_HUMAN	sp|P08238|HS90B_HUMAN	55;22	36;9	31;7	sp%P08238%HS90B_HUMAN Heat shock protein HSP 90-beta OS=Homo sapiens OX=9606 GN=HSP90AB1 PE=1 SV=4	2	55	36	31	39	39	40	40	41	36	45	43	40	44	42	48	41	27	36	42	40	36	40	39	40	43	42	39	41	50	39	28	41	43	40	46	46	42	41	44	42	45	43	48
sp|P08240|SRPRA_HUMAN	sp|P08240|SRPRA_HUMAN	3	3	3	sp%P08240%SRPRA_HUMAN Signal recognition particle receptor subunit alpha OS=Homo sapiens OX=9606 GN=SRPRA PE=1 SV=2	1	3	3	3	1	1	1	1	1	0	0	2	1	1	2	1	0	0	2	2	2	2	1	1	0	1	2	1	1	0	1	0	1	1	1	3	1	0	0	3	1	2	3	2
sp|P08246|ELNE_HUMAN	sp|P08246|ELNE_HUMAN	6	6	6	sp%P08246%ELNE_HUMAN Neutrophil elastase OS=Homo sapiens OX=9606 GN=ELANE PE=1 SV=1	1	6	6	6	1	0	1	0	0	0	0	3	0	0	1	0	0	0	2	0	0	0	0	0	0	5	2	1	0	0	1	0	0	0	0	2	0	0	0	3	1	2	2	3
sp|P08247|SYPH_HUMAN	sp|P08247|SYPH_HUMAN	7	7	7	sp%P08247%SYPH_HUMAN Synaptophysin OS=Homo sapiens OX=9606 GN=SYP PE=1 SV=3	1	7	7	7	5	6	6	5	5	5	3	5	5	5	5	5	5	3	6	5	5	5	5	6	3	3	5	4	4	5	4	2	4	6	5	6	4	5	3	4	7	7	7	5
sp|P08294|SODE_HUMAN	sp|P08294|SODE_HUMAN	3	3	3	sp%P08294%SODE_HUMAN Extracellular superoxide dismutase [Cu-Zn] OS=Homo sapiens OX=9606 GN=SOD3 PE=1 SV=2	1	3	3	3	1	1	1	1	0	1	1	0	0	0	0	0	1	2	1	0	1	1	1	1	2	1	0	0	0	0	0	1	0	0	0	0	0	0	1	0	0	0	0	1
sp|P08311|CATG_HUMAN	sp|P08311|CATG_HUMAN	5	5	5	sp%P08311%CATG_HUMAN Cathepsin G OS=Homo sapiens OX=9606 GN=CTSG PE=1 SV=2	1	5	5	5	0	0	0	0	0	0	0	2	1	1	0	0	2	0	2	0	0	1	1	2	0	1	0	1	0	1	1	1	0	0	0	0	0	0	0	1	0	0	2	3
sp|P08397|HEM3_HUMAN	sp|P08397|HEM3_HUMAN	4	4	4	sp%P08397%HEM3_HUMAN Porphobilinogen deaminase OS=Homo sapiens OX=9606 GN=HMBS PE=1 SV=2	1	4	4	4	3	2	2	3	3	3	2	2	1	2	2	3	2	1	2	3	2	2	3	2	3	4	2	2	3	2	3	2	1	3	3	2	4	2	2	1	3	2	2	2
sp|P08559|ODPA_HUMAN	sp|P08559|ODPA_HUMAN	21	21	18	sp%P08559%ODPA_HUMAN Pyruvate dehydrogenase E1 component subunit alpha, somatic form, mitochondrial OS=Homo sapiens OX=9606 GN=PDHA1 PE=1 SV=3	1	21	21	18	17	17	19	18	16	19	12	19	18	19	16	14	17	11	18	18	18	17	16	18	14	16	18	19	16	12	15	7	18	17	19	15	12	18	14	16	17	18	17	14
sp|P08571|CD14_HUMAN	sp|P08571|CD14_HUMAN	9	9	9	sp%P08571%CD14_HUMAN Monocyte differentiation antigen CD14 OS=Homo sapiens OX=9606 GN=CD14 PE=1 SV=2	1	9	9	9	0	0	0	5	2	4	2	0	0	0	2	2	3	5	0	1	0	3	2	6	5	0	1	1	2	4	2	4	0	0	0	0	1	1	4	0	1	1	2	6
sp|P08572|CO4A2_HUMAN	sp|P08572|CO4A2_HUMAN	9	9	9	sp%P08572%CO4A2_HUMAN Collagen alpha-2(IV) chain OS=Homo sapiens OX=9606 GN=COL4A2 PE=1 SV=4	1	9	9	9	7	1	0	3	0	0	2	6	1	0	4	3	1	1	8	4	2	3	1	3	1	7	0	0	0	0	1	1	5	0	0	0	1	1	1	5	3	2	3	6
sp|P08574|CY1_HUMAN	sp|P08574|CY1_HUMAN	13	13	13	sp%P08574%CY1_HUMAN Cytochrome c1, heme protein, mitochondrial OS=Homo sapiens OX=9606 GN=CYC1 PE=1 SV=3	1	13	13	13	11	11	12	10	7	5	1	12	11	11	11	6	6	0	11	12	12	10	5	6	1	11	12	12	12	9	8	0	12	12	12	12	7	6	2	10	12	12	12	10
sp|P08575|PTPRC_HUMAN	sp|P08575|PTPRC_HUMAN	8	8	8	sp%P08575%PTPRC_HUMAN Receptor-type tyrosine-protein phosphatase C OS=Homo sapiens OX=9606 GN=PTPRC PE=1 SV=3	1	8	8	8	1	1	0	0	1	1	0	0	0	0	0	1	1	0	0	0	0	1	1	4	1	0	1	0	0	4	1	0	0	0	0	1	3	3	0	0	0	0	0	1
sp|P08579|RU2B_HUMAN	sp|P08579|RU2B_HUMAN	2	1	1	sp%P08579%RU2B_HUMAN U2 small nuclear ribonucleoprotein B OS=Homo sapiens OX=9606 GN=SNRPB2 PE=1 SV=1	1	2	1	1	2	0	0	0	1	1	1	0	0	0	0	1	1	0	1	0	0	0	1	2	1	0	0	0	1	0	1	1	1	0	0	0	0	1	1	1	1	0	0	1
sp|P08603|CFAH_HUMAN	sp|P08603|CFAH_HUMAN	9	9	9	sp%P08603%CFAH_HUMAN Complement factor H OS=Homo sapiens OX=9606 GN=CFH PE=1 SV=4	1	9	9	9	0	1	0	0	1	2	0	0	1	3	0	4	3	1	3	1	0	1	2	3	2	2	2	1	4	4	6	3	0	0	0	1	2	0	1	0	1	0	2	2
sp|P08621|RU17_HUMAN	sp|P08621|RU17_HUMAN	9	9	9	sp%P08621%RU17_HUMAN U1 small nuclear ribonucleoprotein 70 kDa OS=Homo sapiens OX=9606 GN=SNRNP70 PE=1 SV=2	1	9	9	9	3	0	0	0	0	4	1	0	0	0	2	3	3	1	3	0	0	0	1	4	3	1	1	1	2	1	4	3	1	0	0	1	3	3	2	0	1	0	2	2
sp|P08670|VIME_HUMAN;sp|P41219|PERI_HUMAN;sp|Q9NSB2|KRT84_HUMAN;CON__Q9NSB2;CON__Q6ISB0;CON__Q9H552	sp|P08670|VIME_HUMAN	53;4;2;2;2;1	49;4;1;1;1;1	46;3;0;0;0;0	sp%P08670%VIME_HUMAN Vimentin OS=Homo sapiens OX=9606 GN=VIM PE=1 SV=4	6	53	49	46	38	26	24	29	30	36	42	34	27	27	27	29	35	41	42	30	29	30	33	40	41	37	32	27	26	36	33	37	34	24	20	26	28	36	39	36	29	31	31	37
sp|P08697|A2AP_HUMAN	sp|P08697|A2AP_HUMAN	2	2	2	sp%P08697%A2AP_HUMAN Alpha-2-antiplasmin OS=Homo sapiens OX=9606 GN=SERPINF2 PE=1 SV=3	1	2	2	2	0	0	0	0	0	0	0	0	0	0	0	0	0	0	0	0	0	0	0	0	1	2	1	1	0	2	2	2	0	0	0	0	0	0	2	1	0	1	1	0
sp|P08708|RS17_HUMAN	sp|P08708|RS17_HUMAN	8	8	8	sp%P08708%RS17_HUMAN 40S ribosomal protein S17 OS=Homo sapiens OX=9606 GN=RPS17 PE=1 SV=2	1	8	8	8	7	6	5	5	6	7	3	6	4	5	6	7	7	3	5	7	6	6	4	7	3	5	6	6	5	6	6	2	4	4	5	5	7	7	5	6	5	6	7	6
sp|P08754|GNAI3_HUMAN;sp|P11488|GNAT1_HUMAN;sp|P19087|GNAT2_HUMAN;sp|A8MTJ3|GNAT3_HUMAN	sp|P08754|GNAI3_HUMAN	22;2;2;2	14;0;0;0	14;0;0;0	sp%P08754%GNAI3_HUMAN Guanine nucleotide-binding protein G(k) subunit alpha OS=Homo sapiens OX=9606 GN=GNAI3 PE=1 SV=3	4	22	14	14	10	14	12	14	13	14	7	13	14	11	12	17	15	7	11	12	14	13	16	16	8	14	12	10	14	15	16	5	12	12	12	14	15	16	7	15	10	13	14	18
sp|P08758|ANXA5_HUMAN	sp|P08758|ANXA5_HUMAN	25	25	25	sp%P08758%ANXA5_HUMAN Annexin A5 OS=Homo sapiens OX=9606 GN=ANXA5 PE=1 SV=2	1	25	25	25	15	21	21	22	23	23	22	21	21	20	22	23	22	23	17	20	22	20	22	24	22	21	20	18	22	23	22	22	19	21	18	21	23	24	24	20	21	21	22	24
sp|P08842|STS_HUMAN	sp|P08842|STS_HUMAN	1	1	1	sp%P08842%STS_HUMAN Steryl-sulfatase OS=Homo sapiens OX=9606 GN=STS PE=1 SV=2	1	1	1	1	1	1	0	1	0	0	0	0	1	0	0	1	0	0	0	1	0	0	1	1	0	0	0	0	0	1	0	0	0	0	0	1	0	1	0	0	1	0	0	0
sp|P08865|RSSA_HUMAN	sp|P08865|RSSA_HUMAN	16	16	16	sp%P08865%RSSA_HUMAN 40S ribosomal protein SA OS=Homo sapiens OX=9606 GN=RPSA PE=1 SV=4	1	16	16	16	13	14	10	13	13	12	11	12	11	11	12	14	15	12	13	12	11	12	13	14	10	12	11	13	13	13	14	7	11	12	14	13	14	14	10	10	13	13	11	14
sp|P09012|SNRPA_HUMAN	sp|P09012|SNRPA_HUMAN	4	4	3	sp%P09012%SNRPA_HUMAN U1 small nuclear ribonucleoprotein A OS=Homo sapiens OX=9606 GN=SNRPA PE=1 SV=3	1	4	4	3	2	0	1	1	2	2	1	0	0	0	1	2	2	0	2	0	0	0	0	3	0	1	1	0	2	1	2	2	2	1	0	1	1	2	2	2	2	1	2	2
sp|P09104|ENOG_HUMAN	sp|P09104|ENOG_HUMAN	36	32	30	sp%P09104%ENOG_HUMAN Gamma-enolase OS=Homo sapiens OX=9606 GN=ENO2 PE=1 SV=3	1	36	32	30	23	24	24	25	30	32	36	24	24	26	26	33	31	34	24	25	24	23	30	31	34	22	23	21	23	34	32	35	24	23	25	22	31	32	34	26	23	22	24	32
sp|P09110|THIK_HUMAN	sp|P09110|THIK_HUMAN	13	13	13	sp%P09110%THIK_HUMAN 3-ketoacyl-CoA thiolase, peroxisomal OS=Homo sapiens OX=9606 GN=ACAA1 PE=1 SV=2	1	13	13	13	8	9	9	10	7	5	3	9	7	8	9	8	7	2	10	11	10	11	10	7	4	8	8	8	9	8	6	4	8	8	10	9	9	6	3	7	8	8	8	8
sp|P09132|SRP19_HUMAN	sp|P09132|SRP19_HUMAN	1	1	1	sp%P09132%SRP19_HUMAN Signal recognition particle 19 kDa protein OS=Homo sapiens OX=9606 GN=SRP19 PE=1 SV=3	1	1	1	1	1	1	1	1	0	0	1	1	1	1	1	0	0	0	1	0	0	0	0	0	0	0	0	0	0	1	0	0	0	0	0	1	1	1	0	0	1	1	0	1
sp|P09211|GSTP1_HUMAN	sp|P09211|GSTP1_HUMAN	11	11	11	sp%P09211%GSTP1_HUMAN Glutathione S-transferase P OS=Homo sapiens OX=9606 GN=GSTP1 PE=1 SV=2	1	11	11	11	7	7	9	8	8	8	8	8	8	8	8	9	8	8	6	9	9	9	9	9	9	9	8	10	8	10	8	8	8	9	9	10	9	8	10	7	8	7	7	9
sp|P09234|RU1C_HUMAN	sp|P09234|RU1C_HUMAN	1	1	1	sp%P09234%RU1C_HUMAN U1 small nuclear ribonucleoprotein C OS=Homo sapiens OX=9606 GN=SNRPC PE=1 SV=1	1	1	1	1	0	0	0	0	0	0	1	0	0	0	0	0	0	0	0	0	0	0	0	0	0	0	0	0	0	0	0	0	0	0	0	0	0	0	0	0	0	0	0	0
sp|P09382|LEG1_HUMAN	sp|P09382|LEG1_HUMAN	10	10	10	sp%P09382%LEG1_HUMAN Galectin-1 OS=Homo sapiens OX=9606 GN=LGALS1 PE=1 SV=2	1	10	10	10	8	8	8	8	9	10	10	8	8	7	8	9	9	10	8	8	9	8	9	9	10	7	7	7	8	10	9	10	7	7	7	8	9	8	9	7	8	7	7	10
sp|P09417|DHPR_HUMAN	sp|P09417|DHPR_HUMAN	23	23	23	sp%P09417%DHPR_HUMAN Dihydropteridine reductase OS=Homo sapiens OX=9606 GN=QDPR PE=1 SV=2	1	23	23	23	14	16	13	14	17	17	20	16	17	14	14	19	19	21	15	16	16	15	19	18	21	16	17	15	15	18	19	21	18	18	15	16	20	18	21	16	17	17	17	21
sp|P09429|HMGB1_HUMAN;sp|B2RPK0|HGB1A_HUMAN	sp|P09429|HMGB1_HUMAN	8;3	8;3	6;2	sp%P09429%HMGB1_HUMAN High mobility group protein B1 OS=Homo sapiens OX=9606 GN=HMGB1 PE=1 SV=3	2	8	8	6	6	5	6	7	7	7	8	6	5	3	3	7	6	8	6	4	4	4	7	5	8	5	4	4	7	7	7	8	6	5	4	6	8	5	8	6	3	4	6	7
sp|P09455|RET1_HUMAN	sp|P09455|RET1_HUMAN	7	7	7	sp%P09455%RET1_HUMAN Retinol-binding protein 1 OS=Homo sapiens OX=9606 GN=RBP1 PE=1 SV=2	1	7	7	7	4	3	3	3	2	3	6	3	5	4	6	6	3	3	2	2	2	3	2	3	5	6	5	4	2	3	4	7	2	4	4	6	3	4	6	4	5	6	3	4
sp|P09467|F16P1_HUMAN	sp|P09467|F16P1_HUMAN	2	2	2	sp%P09467%F16P1_HUMAN Fructose-1,6-bisphosphatase 1 OS=Homo sapiens OX=9606 GN=FBP1 PE=1 SV=5	1	2	2	2	0	0	0	0	0	1	1	0	0	0	0	0	0	1	0	0	0	0	0	1	2	0	0	0	0	1	1	1	0	0	1	0	0	1	2	0	0	0	1	0
sp|P09471|GNAO_HUMAN	sp|P09471|GNAO_HUMAN	28	25	25	sp%P09471%GNAO_HUMAN Guanine nucleotide-binding protein G(o) subunit alpha OS=Homo sapiens OX=9606 GN=GNAO1 PE=1 SV=4	1	28	25	25	20	22	20	21	21	20	19	21	21	20	20	21	20	18	22	23	23	23	23	25	16	22	23	21	22	22	20	16	23	21	22	23	21	20	15	21	22	24	23	25
sp|P09486|SPRC_HUMAN	sp|P09486|SPRC_HUMAN	3	3	3	sp%P09486%SPRC_HUMAN SPARC OS=Homo sapiens OX=9606 GN=SPARC PE=1 SV=1	1	3	3	3	0	0	0	2	1	1	0	0	0	0	0	1	1	0	0	0	0	1	0	0	0	0	0	0	0	0	1	0	0	0	0	1	1	0	1	0	0	0	0	1
sp|P09488|GSTM1_HUMAN	sp|P09488|GSTM1_HUMAN	20	20	5	sp%P09488%GSTM1_HUMAN Glutathione S-transferase Mu 1 OS=Homo sapiens OX=9606 GN=GSTM1 PE=1 SV=3	1	20	20	5	4	9	8	7	9	11	15	5	4	3	3	4	4	7	7	9	10	9	12	13	17	11	9	9	12	13	14	20	1	2	2	4	2	1	4	6	5	8	8	5
sp|P09493|TPM1_HUMAN	sp|P09493|TPM1_HUMAN	22	15	11	sp%P09493%TPM1_HUMAN Tropomyosin alpha-1 chain OS=Homo sapiens OX=9606 GN=TPM1 PE=1 SV=2	1	22	15	11	15	15	12	12	14	11	21	12	10	13	12	16	14	19	12	12	11	12	12	14	19	14	11	12	11	14	15	18	11	12	11	12	14	14	18	17	14	12	14	18
sp|P09496|CLCA_HUMAN	sp|P09496|CLCA_HUMAN	9	9	9	sp%P09496%CLCA_HUMAN Clathrin light chain A OS=Homo sapiens OX=9606 GN=CLTA PE=1 SV=1	1	9	9	9	6	6	6	7	6	8	9	7	7	8	7	7	7	8	5	6	8	7	7	8	9	6	5	5	6	7	8	8	5	6	6	7	6	8	5	7	8	6	5	5
sp|P09497|CLCB_HUMAN	sp|P09497|CLCB_HUMAN	12	12	12	sp%P09497%CLCB_HUMAN Clathrin light chain B OS=Homo sapiens OX=9606 GN=CLTB PE=1 SV=1	1	12	12	12	8	7	7	6	11	11	10	7	9	7	7	9	11	9	6	7	9	7	10	10	12	7	5	7	7	9	10	7	7	6	6	7	10	10	10	8	8	7	8	10
sp|P09525|ANXA4_HUMAN	sp|P09525|ANXA4_HUMAN	15	15	15	sp%P09525%ANXA4_HUMAN Annexin A4 OS=Homo sapiens OX=9606 GN=ANXA4 PE=1 SV=4	1	15	15	15	3	3	5	8	8	9	6	3	5	5	6	7	10	9	2	3	4	6	7	9	6	2	3	5	3	8	8	8	2	4	4	7	7	8	10	3	5	5	7	10
sp|P09543|CN37_HUMAN	sp|P09543|CN37_HUMAN	52	52	52	sp%P09543%CN37_HUMAN 2,3-cyclic-nucleotide 3-phosphodiesterase OS=Homo sapiens OX=9606 GN=CNP PE=1 SV=2	1	52	52	52	44	46	44	44	36	40	23	43	45	44	45	44	43	27	46	45	47	43	44	43	19	47	45	44	44	48	43	25	48	49	45	46	49	47	22	48	47	45	46	46
sp|P09622|DLDH_HUMAN	sp|P09622|DLDH_HUMAN	20	20	20	sp%P09622%DLDH_HUMAN Dihydrolipoyl dehydrogenase, mitochondrial OS=Homo sapiens OX=9606 GN=DLD PE=1 SV=2	1	20	20	20	15	18	18	18	11	13	12	14	16	17	12	12	12	13	17	16	18	15	12	11	13	14	16	15	13	11	12	12	14	17	17	15	13	14	11	14	18	16	16	12
sp|P09651|ROA1_HUMAN;sp|Q32P51|RA1L2_HUMAN	sp|P09651|ROA1_HUMAN;sp|Q32P51|RA1L2_HUMAN	10;7	10;7	10;7	sp%P09651%ROA1_HUMAN Heterogeneous nuclear ribonucleoprotein A1 OS=Homo sapiens OX=9606 GN=HNRNPA1 PE=1 SV=5;sp%Q32P51%RA1L2_HUMAN Heterogeneous nuclear ribonucleoprotein A1-like 2 OS=Homo sapiens OX=9606 GN=HNRNPA1L2 PE=2 SV=2	2	10	10	10	10	8	9	9	9	10	6	10	8	7	9	8	7	0	10	9	10	6	10	9	5	9	5	6	5	8	7	0	10	9	10	10	8	9	2	9	9	7	7	9
sp|P09661|RU2A_HUMAN	sp|P09661|RU2A_HUMAN	2	2	2	sp%P09661%RU2A_HUMAN U2 small nuclear ribonucleoprotein A OS=Homo sapiens OX=9606 GN=SNRPA1 PE=1 SV=2	1	2	2	2	1	0	0	0	0	1	0	0	0	1	0	0	1	0	1	0	0	0	0	1	0	1	1	1	1	1	1	0	1	0	0	0	1	1	0	1	1	1	1	0
sp|P09668|CATH_HUMAN	sp|P09668|CATH_HUMAN	5	5	5	sp%P09668%CATH_HUMAN Pro-cathepsin H OS=Homo sapiens OX=9606 GN=CTSH PE=1 SV=4	1	5	5	5	0	0	0	0	0	1	2	0	0	1	0	0	0	2	0	0	1	0	0	0	3	0	1	0	1	1	1	1	0	0	0	1	2	1	1	0	0	0	2	0
sp|P09669|COX6C_HUMAN	sp|P09669|COX6C_HUMAN	6	6	6	sp%P09669%COX6C_HUMAN Cytochrome c oxidase subunit 6C OS=Homo sapiens OX=9606 GN=COX6C PE=1 SV=2	1	6	6	6	5	4	5	5	4	3	2	5	5	4	5	4	3	1	5	5	5	4	4	4	0	5	3	3	4	4	4	0	4	4	4	4	3	3	0	4	4	5	5	4
sp|P09874|PARP1_HUMAN	sp|P09874|PARP1_HUMAN	26	26	26	sp%P09874%PARP1_HUMAN Poly [ADP-ribose] polymerase 1 OS=Homo sapiens OX=9606 GN=PARP1 PE=1 SV=4	1	26	26	26	23	3	7	4	8	12	5	18	3	2	5	4	6	3	23	8	5	8	13	15	6	25	2	5	1	6	5	2	24	8	7	6	7	7	4	20	4	3	2	2
sp|P09936|UCHL1_HUMAN	sp|P09936|UCHL1_HUMAN	20	20	20	sp%P09936%UCHL1_HUMAN Ubiquitin carboxyl-terminal hydrolase isozyme L1 OS=Homo sapiens OX=9606 GN=UCHL1 PE=1 SV=2	1	20	20	20	17	18	17	18	18	17	19	18	18	18	15	18	17	19	17	18	18	17	18	19	18	18	18	17	18	19	19	19	17	17	17	17	19	19	19	19	17	17	18	19
sp|P09960|LKHA4_HUMAN	sp|P09960|LKHA4_HUMAN	27	27	27	sp%P09960%LKHA4_HUMAN Leukotriene A-4 hydrolase OS=Homo sapiens OX=9606 GN=LTA4H PE=1 SV=2	1	27	27	27	6	7	8	9	5	11	21	8	8	9	9	12	12	21	4	8	11	12	12	10	19	8	10	11	13	9	12	17	5	9	11	10	8	11	23	11	9	12	15	16
sp|P09972|ALDOC_HUMAN	sp|P09972|ALDOC_HUMAN	37	31	31	sp%P09972%ALDOC_HUMAN Fructose-bisphosphate aldolase C OS=Homo sapiens OX=9606 GN=ALDOC PE=1 SV=2	1	37	31	31	27	29	29	31	28	31	33	29	30	30	31	32	32	37	28	29	32	29	31	30	34	27	27	26	28	31	29	37	27	28	28	30	29	31	32	29	29	30	33	32
sp|P0C0L4|CO4A_HUMAN	sp|P0C0L4|CO4A_HUMAN	56	2	1	sp%P0C0L4%CO4A_HUMAN Complement C4-A OS=Homo sapiens OX=9606 GN=C4A PE=1 SV=2	1	56	2	1	5	3	4	8	6	10	12	14	11	10	18	25	28	22	12	13	14	13	20	27	26	18	18	17	22	33	25	31	11	12	20	18	21	14	23	12	16	12	23	20
sp|P0C0L5|CO4B_HUMAN	sp|P0C0L5|CO4B_HUMAN	57	57	3	sp%P0C0L5%CO4B_HUMAN Complement C4-B OS=Homo sapiens OX=9606 GN=C4B PE=1 SV=2	1	57	57	3	5	3	6	10	6	10	12	14	10	9	18	23	26	21	11	13	14	12	19	26	25	16	19	17	23	31	24	30	10	12	18	17	20	13	24	12	16	13	23	21
sp|Q71UI9|H2AV_HUMAN;sp|P0C0S5|H2AZ_HUMAN	sp|Q71UI9|H2AV_HUMAN;sp|P0C0S5|H2AZ_HUMAN	6;6	4;4	4;4	sp%Q71UI9%H2AV_HUMAN Histone H2A.V OS=Homo sapiens OX=9606 GN=H2AFV PE=1 SV=3;sp%P0C0S5%H2AZ_HUMAN Histone H2A.Z OS=Homo sapiens OX=9606 GN=H2AFZ PE=1 SV=2	2	6	4	4	5	4	2	4	3	4	0	5	4	4	4	4	5	2	5	4	4	4	4	4	1	5	4	3	4	4	4	1	5	4	3	3	4	5	0	5	4	4	4	4
sp|P0C7M8|CLC2L_HUMAN	sp|P0C7M8|CLC2L_HUMAN	4	4	4	sp%P0C7M8%CLC2L_HUMAN C-type lectin domain family 2 member L OS=Homo sapiens OX=9606 GN=CLEC2L PE=3 SV=1	1	4	4	4	2	2	2	0	3	3	0	1	2	1	2	3	1	0	2	3	2	2	3	3	0	2	2	2	3	3	4	0	1	2	4	1	1	3	0	2	1	2	2	2
sp|P0C870|JMJD7_HUMAN	sp|P0C870|JMJD7_HUMAN	4	4	4	sp%P0C870%JMJD7_HUMAN Bifunctional peptidase and (3S)-lysyl hydroxylase JMJD7 OS=Homo sapiens OX=9606 GN=JMJD7 PE=1 SV=1	1	4	4	4	0	0	0	0	0	1	2	0	2	0	2	0	1	3	1	0	1	0	2	1	1	1	1	0	1	2	1	4	1	3	2	2	2	0	2	1	0	3	1	1
sp|P0CG29|GST2_HUMAN	sp|P0CG29|GST2_HUMAN	14	1	1	sp%P0CG29%GST2_HUMAN Glutathione S-transferase theta-2 OS=Homo sapiens OX=9606 GN=GSTT2 PE=1 SV=1	1	14	1	1	4	5	4	5	5	4	7	7	6	6	6	5	6	8	1	3	4	5	3	1	3	4	5	3	5	4	5	8	5	7	5	5	6	4	6	6	7	8	7	10
sp|P0CG30|GSTT2_HUMAN	sp|P0CG30|GSTT2_HUMAN	15	15	2	sp%P0CG30%GSTT2_HUMAN Glutathione S-transferase theta-2B OS=Homo sapiens OX=9606 GN=GSTT2B PE=1 SV=1	1	15	15	2	4	5	4	5	5	4	8	9	6	6	6	6	7	9	1	3	4	5	3	1	4	4	5	3	6	5	6	9	5	7	5	5	6	4	6	7	7	9	9	11
sp|P0DJI8|SAA1_HUMAN	sp|P0DJI8|SAA1_HUMAN	4	4	2	sp%P0DJI8%SAA1_HUMAN Serum amyloid A-1 protein OS=Homo sapiens OX=9606 GN=SAA1 PE=1 SV=1	1	4	4	2	0	0	1	1	1	3	1	4	2	4	3	4	4	4	0	0	0	0	0	0	1	3	2	4	3	4	3	3	2	3	2	3	3	4	3	0	2	0	0	0
sp|P0DMV9|HS71B_HUMAN;sp|P0DMV8|HS71A_HUMAN	sp|P0DMV9|HS71B_HUMAN;sp|P0DMV8|HS71A_HUMAN	41;41	39;39	27;27	sp%P0DMV9%HS71B_HUMAN Heat shock 70 kDa protein 1B OS=Homo sapiens OX=9606 GN=HSPA1B PE=1 SV=1;sp%P0DMV8%HS71A_HUMAN Heat shock 70 kDa protein 1A OS=Homo sapiens OX=9606 GN=HSPA1A PE=1 SV=1	2	41	39	27	29	28	28	28	31	31	35	28	31	28	28	33	32	34	30	29	32	29	32	32	35	33	29	28	29	34	31	37	29	30	31	30	33	34	38	33	32	29	32	37
sp|Q8WU68|U2AF4_HUMAN;sp|Q01081|U2AF1_HUMAN;sp|P0DN76|U2AF5_HUMAN	sp|Q8WU68|U2AF4_HUMAN;sp|Q01081|U2AF1_HUMAN;sp|P0DN76|U2AF5_HUMAN	3;3;3	3;3;3	3;3;3	sp%Q8WU68%U2AF4_HUMAN Splicing factor U2AF 26 kDa subunit OS=Homo sapiens OX=9606 GN=U2AF1L4 PE=1 SV=2;sp%Q01081%U2AF1_HUMAN Splicing factor U2AF 35 kDa subunit OS=Homo sapiens OX=9606 GN=U2AF1 PE=1 SV=3;sp%P0DN76%U2AF5_HUMAN Splicing factor U2AF 35 kDa su	3	3	3	3	3	0	0	2	0	1	0	3	1	0	1	0	0	0	3	2	1	0	1	2	0	2	0	0	0	0	0	0	2	0	0	0	0	0	0	3	1	1	0	1
sp|P35520|CBS_HUMAN;sp|P0DN79|CBSL_HUMAN	sp|P35520|CBS_HUMAN;sp|P0DN79|CBSL_HUMAN	10;10	10;10	10;10	sp%P35520%CBS_HUMAN Cystathionine beta-synthase OS=Homo sapiens OX=9606 GN=CBS PE=1 SV=2;sp%P0DN79%CBSL_HUMAN Cystathionine beta-synthase-like protein OS=Homo sapiens OX=9606 GN=CBSL PE=1 SV=1	2	10	10	10	2	3	1	2	3	4	6	1	4	3	5	5	5	4	1	1	4	2	3	3	7	4	4	3	5	7	4	5	1	3	3	7	6	5	7	4	6	6	7	6
sp|P0DOY3|IGLC3_HUMAN;sp|P0DOY2|IGLC2_HUMAN	sp|P0DOY3|IGLC3_HUMAN;sp|P0DOY2|IGLC2_HUMAN	5;5	5;5	1;1	sp%P0DOY3%IGLC3_HUMAN Immunoglobulin lambda constant 3 OS=Homo sapiens OX=9606 GN=IGLC3 PE=1 SV=1;sp%P0DOY2%IGLC2_HUMAN Immunoglobulin lambda constant 2 OS=Homo sapiens OX=9606 GN=IGLC2 PE=1 SV=1	2	5	5	1	3	3	4	4	4	3	5	4	4	4	3	4	4	4	3	4	3	4	3	3	3	3	3	3	4	4	4	4	3	3	3	2	3	2	4	3	3	3	3	3
sp|P0DP25|CALM3_HUMAN;sp|P0DP24|CALM2_HUMAN;sp|P0DP23|CALM1_HUMAN;sp|P02585|TNNC2_HUMAN	sp|P0DP25|CALM3_HUMAN;sp|P0DP24|CALM2_HUMAN;sp|P0DP23|CALM1_HUMAN	13;13;13;1	13;13;13;1	11;11;11;0	sp%P0DP25%CALM3_HUMAN Calmodulin-3 OS=Homo sapiens OX=9606 GN=CALM3 PE=1 SV=1;sp%P0DP24%CALM2_HUMAN Calmodulin-2 OS=Homo sapiens OX=9606 GN=CALM2 PE=1 SV=1;sp%P0DP23%CALM1_HUMAN Calmodulin-1 OS=Homo sapiens OX=9606 GN=CALM1 PE=1 SV=1	4	13	13	11	12	12	11	11	11	11	12	11	12	13	11	10	10	13	11	10	12	9	11	11	12	10	10	11	10	9	11	13	10	9	10	10	10	11	13	11	13	12	10	10
sp|P0DP58|LYNX1_HUMAN	sp|P0DP58|LYNX1_HUMAN	2	2	2	sp%P0DP58%LYNX1_HUMAN Ly-6/neurotoxin-like protein 1 OS=Homo sapiens OX=9606 GN=LYNX1 PE=1 SV=1	1	2	2	2	1	1	1	1	1	1	0	1	1	1	1	1	1	0	1	1	1	1	0	1	0	1	0	0	1	1	1	0	2	1	1	1	1	1	0	2	2	1	1	2
sp|P0DPH7|TBA3C_HUMAN;sp|P0DPH8|TBA3D_HUMAN;sp|Q6PEY2|TBA3E_HUMAN	sp|P0DPH7|TBA3C_HUMAN;sp|P0DPH8|TBA3D_HUMAN;sp|Q6PEY2|TBA3E_HUMAN	30;30;21	3;3;3	1;1;1	sp%P0DPH7%TBA3C_HUMAN Tubulin alpha-3C chain OS=Homo sapiens OX=9606 GN=TUBA3C PE=1 SV=1;sp%P0DPH8%TBA3D_HUMAN Tubulin alpha-3D chain OS=Homo sapiens OX=9606 GN=TUBA3D PE=1 SV=1;sp%Q6PEY2%TBA3E_HUMAN Tubulin alpha-3E chain OS=Homo sapiens OX=9606 GN=TUBA3E	3	30	3	1	25	25	24	24	25	24	24	26	25	25	23	25	24	19	25	26	26	23	24	25	18	25	26	26	26	25	24	24	26	26	24	25	25	24	23	26	25	24	24	26
sp|P10114|RAP2A_HUMAN	sp|P10114|RAP2A_HUMAN	13	13	6	sp%P10114%RAP2A_HUMAN Ras-related protein Rap-2a OS=Homo sapiens OX=9606 GN=RAP2A PE=1 SV=1	1	13	13	6	9	10	9	9	9	8	4	11	9	9	10	11	12	9	11	9	10	8	9	12	6	8	9	8	8	9	8	4	6	9	11	9	11	10	7	9	9	10	11	11
sp|P10155|RO60_HUMAN	sp|P10155|RO60_HUMAN	10	10	10	sp%P10155%RO60_HUMAN 60 kDa SS-A/Ro ribonucleoprotein OS=Homo sapiens OX=9606 GN=TROVE2 PE=1 SV=2	1	10	10	10	3	4	3	4	4	5	7	3	3	2	5	6	4	7	6	4	4	6	4	7	7	3	4	4	5	6	3	6	3	3	2	5	5	4	9	3	3	3	3	4
sp|P10176|COX8A_HUMAN	sp|P10176|COX8A_HUMAN	2	2	2	sp%P10176%COX8A_HUMAN Cytochrome c oxidase subunit 8A, mitochondrial OS=Homo sapiens OX=9606 GN=COX8A PE=1 SV=2	1	2	2	2	0	0	0	0	0	0	0	0	0	0	0	0	0	0	0	0	1	0	0	0	0	0	0	0	0	0	0	0	0	1	0	1	0	0	0	0	2	2	2	0
sp|P10253|LYAG_HUMAN	sp|P10253|LYAG_HUMAN	13	13	13	sp%P10253%LYAG_HUMAN Lysosomal alpha-glucosidase OS=Homo sapiens OX=9606 GN=GAA PE=1 SV=4	1	13	13	13	1	2	2	6	4	2	7	1	2	4	1	4	3	7	1	1	3	2	5	2	8	1	1	1	2	3	2	9	1	2	2	4	2	0	9	0	2	2	2	4
sp|P10301|RRAS_HUMAN	sp|P10301|RRAS_HUMAN	8	8	6	sp%P10301%RRAS_HUMAN Ras-related protein R-Ras OS=Homo sapiens OX=9606 GN=RRAS PE=1 SV=1	1	8	8	6	2	2	2	3	4	3	1	2	2	1	4	4	4	1	3	5	3	5	4	5	1	5	2	3	3	6	4	0	3	3	3	3	3	5	0	2	3	2	2	4
sp|P10412|H14_HUMAN;sp|P16402|H13_HUMAN;sp|Q02539|H11_HUMAN;sp|P22492|H1T_HUMAN;sp|P16401|H15_HUMAN	sp|P10412|H14_HUMAN;sp|P16402|H13_HUMAN	14;10;6;5;2	14;10;6;5;2	4;0;0;0;0	sp%P10412%H14_HUMAN Histone H1.4 OS=Homo sapiens OX=9606 GN=HIST1H1E PE=1 SV=2;sp%P16402%H13_HUMAN Histone H1.3 OS=Homo sapiens OX=9606 GN=HIST1H1D PE=1 SV=2	5	14	14	4	10	7	7	9	9	11	8	11	6	7	8	13	13	9	11	10	9	9	12	13	10	11	7	7	8	11	11	6	12	7	5	8	12	11	5	12	7	8	8	12
sp|P10451|OSTP_HUMAN;CON__P31096	sp|P10451|OSTP_HUMAN	7;1	7;1	7;1	sp%P10451%OSTP_HUMAN Osteopontin OS=Homo sapiens OX=9606 GN=SPP1 PE=1 SV=1	2	7	7	7	0	1	0	1	1	1	3	2	1	1	1	1	1	4	0	1	0	1	1	0	4	1	1	0	1	0	2	2	0	1	0	1	2	1	4	1	3	3	4	3
sp|P10515|ODP2_HUMAN	sp|P10515|ODP2_HUMAN	24	24	24	sp%P10515%ODP2_HUMAN Dihydrolipoyllysine-residue acetyltransferase component of pyruvate dehydrogenase complex, mitochondrial OS=Homo sapiens OX=9606 GN=DLAT PE=1 SV=3	1	24	24	24	19	18	20	19	13	19	9	19	19	19	19	15	16	7	16	18	22	18	13	20	11	16	18	18	17	14	15	7	17	18	19	17	17	20	13	19	19	19	18	16
sp|P10599|THIO_HUMAN	sp|P10599|THIO_HUMAN	11	11	11	sp%P10599%THIO_HUMAN Thioredoxin OS=Homo sapiens OX=9606 GN=TXN PE=1 SV=3	1	11	11	11	5	5	5	4	6	5	8	5	6	5	5	7	7	9	6	6	5	4	7	6	9	5	6	6	5	8	6	10	5	5	5	6	7	6	8	6	6	5	6	7
sp|P10606|COX5B_HUMAN	sp|P10606|COX5B_HUMAN	10	10	10	sp%P10606%COX5B_HUMAN Cytochrome c oxidase subunit 5B, mitochondrial OS=Homo sapiens OX=9606 GN=COX5B PE=1 SV=2	1	10	10	10	10	10	10	10	8	9	4	9	10	10	10	8	8	3	9	10	10	10	7	9	3	9	10	10	9	7	6	0	9	10	10	9	6	7	2	10	10	10	10	10
sp|P10619|PPGB_HUMAN	sp|P10619|PPGB_HUMAN	3	3	3	sp%P10619%PPGB_HUMAN Lysosomal protective protein OS=Homo sapiens OX=9606 GN=CTSA PE=1 SV=2	1	3	3	3	1	0	0	0	0	0	0	1	1	1	1	0	1	2	1	0	0	0	1	0	1	0	0	0	0	0	0	1	0	0	0	0	0	1	0	2	1	0	1	1
sp|P10620|MGST1_HUMAN	sp|P10620|MGST1_HUMAN	5	5	5	sp%P10620%MGST1_HUMAN Microsomal glutathione S-transferase 1 OS=Homo sapiens OX=9606 GN=MGST1 PE=1 SV=1	1	5	5	5	1	0	4	3	1	1	0	0	1	2	4	1	0	0	3	1	2	3	0	1	0	1	0	1	1	2	2	0	0	1	3	4	0	1	0	1	2	3	4	2
sp|P10636|TAU_HUMAN	sp|P10636|TAU_HUMAN	26	26	26	sp%P10636%TAU_HUMAN Microtubule-associated protein tau OS=Homo sapiens OX=9606 GN=MAPT PE=1 SV=5	1	26	26	26	19	19	22	20	16	21	20	21	18	19	20	18	20	22	21	20	21	21	19	19	22	20	21	16	17	21	18	21	18	16	17	18	19	21	21	18	19	15	19	21
sp|P10643|CO7_HUMAN	sp|P10643|CO7_HUMAN	1	1	1	sp%P10643%CO7_HUMAN Complement component C7 OS=Homo sapiens OX=9606 GN=C7 PE=1 SV=2	1	1	1	1	0	0	0	0	0	0	1	0	0	0	0	1	0	0	0	0	0	0	0	0	1	0	0	0	0	0	1	1	0	0	0	0	0	0	1	0	0	0	0	0
sp|P10644|KAP0_HUMAN	sp|P10644|KAP0_HUMAN	14	14	12	sp%P10644%KAP0_HUMAN cAMP-dependent protein kinase type I-alpha regulatory subunit OS=Homo sapiens OX=9606 GN=PRKAR1A PE=1 SV=1	1	14	14	12	9	9	9	9	8	6	5	9	11	10	11	10	9	1	10	9	9	7	7	8	4	9	10	11	10	10	9	1	8	8	10	10	10	10	10	7	8	10	11	10
sp|P10645|CMGA_HUMAN	sp|P10645|CMGA_HUMAN	10	10	10	sp%P10645%CMGA_HUMAN Chromogranin-A OS=Homo sapiens OX=9606 GN=CHGA PE=1 SV=7	1	10	10	10	4	3	5	5	4	5	5	5	3	5	7	4	5	5	3	4	3	3	3	5	6	2	4	6	4	3	3	5	1	3	3	1	2	2	2	2	3	3	3	3
sp|P10768|ESTD_HUMAN	sp|P10768|ESTD_HUMAN	18	18	18	sp%P10768%ESTD_HUMAN S-formylglutathione hydrolase OS=Homo sapiens OX=9606 GN=ESD PE=1 SV=2	1	18	18	18	8	12	12	13	13	12	15	9	12	12	11	12	10	16	6	12	12	13	12	14	16	10	11	12	12	15	14	16	12	12	13	11	13	13	17	11	10	12	12	13
sp|P10809|CH60_HUMAN	sp|P10809|CH60_HUMAN	45	45	45	sp%P10809%CH60_HUMAN 60 kDa heat shock protein, mitochondrial OS=Homo sapiens OX=9606 GN=HSPD1 PE=1 SV=2	1	45	45	45	37	37	37	37	27	28	33	35	35	39	35	31	27	38	31	38	38	35	28	26	37	35	40	37	33	31	27	38	34	40	40	35	29	30	38	37	39	38	38	34
sp|P10909|CLUS_HUMAN	sp|P10909|CLUS_HUMAN	20	20	20	sp%P10909%CLUS_HUMAN Clusterin OS=Homo sapiens OX=9606 GN=CLU PE=1 SV=1	1	20	20	20	14	13	14	14	15	14	11	13	13	12	13	14	13	10	15	13	15	13	13	15	10	14	14	14	13	13	15	10	14	13	12	14	13	14	10	14	13	14	16	18
sp|P10915|HPLN1_HUMAN	sp|P10915|HPLN1_HUMAN	16	16	15	sp%P10915%HPLN1_HUMAN Hyaluronan and proteoglycan link protein 1 OS=Homo sapiens OX=9606 GN=HAPLN1 PE=2 SV=2	1	16	16	15	12	12	12	12	13	13	12	12	10	11	12	12	12	11	12	12	13	10	15	15	10	10	12	11	13	12	12	11	11	13	10	13	12	14	11	12	14	13	13	14
sp|P11021|BIP_HUMAN	sp|P11021|BIP_HUMAN	32	31	31	sp%P11021%BIP_HUMAN Endoplasmic reticulum chaperone BiP OS=Homo sapiens OX=9606 GN=HSPA5 PE=1 SV=2	1	32	31	31	25	25	28	28	25	23	19	27	23	27	26	29	25	19	24	26	28	26	24	26	22	22	23	27	24	28	24	20	20	26	28	26	27	26	18	24	28	24	28	28
sp|P11047|LAMC1_HUMAN	sp|P11047|LAMC1_HUMAN	13	13	13	sp%P11047%LAMC1_HUMAN Laminin subunit gamma-1 OS=Homo sapiens OX=9606 GN=LAMC1 PE=1 SV=3	1	13	13	13	9	4	1	1	3	2	1	11	3	1	1	5	5	2	11	5	2	3	3	2	1	11	1	1	1	2	2	2	8	2	1	0	3	3	2	11	2	3	2	2
sp|P11137|MTAP2_HUMAN	sp|P11137|MTAP2_HUMAN	101	101	101	sp%P11137%MTAP2_HUMAN Microtubule-associated protein 2 OS=Homo sapiens OX=9606 GN=MAP2 PE=1 SV=4	1	101	101	101	79	74	72	73	70	76	79	69	71	70	71	72	66	61	75	74	73	70	56	70	66	51	63	69	57	61	60	43	57	72	73	74	76	73	71	70	70	67	68	68
sp|P11142|HSP7C_HUMAN	sp|P11142|HSP7C_HUMAN	45	45	33	sp%P11142%HSP7C_HUMAN Heat shock cognate 71 kDa protein OS=Homo sapiens OX=9606 GN=HSPA8 PE=1 SV=1	1	45	45	33	37	37	36	38	39	37	43	35	36	34	34	39	39	42	36	39	36	34	38	37	40	37	34	32	36	39	36	39	34	33	34	34	37	36	39	38	35	36	35	39
sp|P11166|GTR1_HUMAN	sp|P11166|GTR1_HUMAN	7	7	7	sp%P11166%GTR1_HUMAN Solute carrier family 2, facilitated glucose transporter member 1 OS=Homo sapiens OX=9606 GN=SLC2A1 PE=1 SV=2	1	7	7	7	7	4	4	5	6	4	0	3	1	3	3	3	4	0	6	3	2	4	4	4	0	7	2	3	6	5	6	0	5	4	3	4	4	6	0	4	4	3	6	5
sp|P11169|GTR3_HUMAN;sp|Q8TDB8|GTR14_HUMAN	sp|P11169|GTR3_HUMAN;sp|Q8TDB8|GTR14_HUMAN	8;5	8;5	8;5	sp%P11169%GTR3_HUMAN Solute carrier family 2, facilitated glucose transporter member 3 OS=Homo sapiens OX=9606 GN=SLC2A3 PE=1 SV=1;sp%Q8TDB8%GTR14_HUMAN Solute carrier family 2, facilitated glucose transporter member 14 OS=Homo sapiens OX=9606 GN=SLC2A14 P	2	8	8	8	4	6	5	6	6	5	0	5	6	6	6	5	6	0	6	6	6	6	5	6	1	5	5	6	4	6	5	0	4	6	6	7	5	6	0	4	7	6	6	5
sp|P11172|UMPS_HUMAN	sp|P11172|UMPS_HUMAN	3	3	3	sp%P11172%UMPS_HUMAN Uridine 5-monophosphate synthase OS=Homo sapiens OX=9606 GN=UMPS PE=1 SV=1	1	3	3	3	0	0	0	0	0	0	0	0	0	0	0	0	0	0	0	0	0	1	0	0	0	0	0	1	0	2	0	0	0	0	2	0	0	0	0	0	1	0	2	0
sp|P11177|ODPB_HUMAN	sp|P11177|ODPB_HUMAN	21	21	21	sp%P11177%ODPB_HUMAN Pyruvate dehydrogenase E1 component subunit beta, mitochondrial OS=Homo sapiens OX=9606 GN=PDHB PE=1 SV=3	1	21	21	21	17	18	18	18	15	16	15	18	17	19	17	14	15	12	18	19	19	17	16	19	15	16	18	16	18	12	15	12	15	19	18	15	15	18	13	17	17	19	19	14
sp|P11182|ODB2_HUMAN	sp|P11182|ODB2_HUMAN	11	11	11	sp%P11182%ODB2_HUMAN Lipoamide acyltransferase component of branched-chain alpha-keto acid dehydrogenase complex, mitochondrial OS=Homo sapiens OX=9606 GN=DBT PE=1 SV=3	1	11	11	11	6	9	9	9	2	7	0	6	7	8	7	4	2	0	6	9	9	7	5	5	3	5	7	8	6	4	2	1	4	8	7	8	4	4	0	6	8	8	6	4
sp|P11215|ITAM_HUMAN	sp|P11215|ITAM_HUMAN	10	10	9	sp%P11215%ITAM_HUMAN Integrin alpha-M OS=Homo sapiens OX=9606 GN=ITGAM PE=1 SV=2	1	10	10	9	0	1	1	3	2	2	0	2	1	2	2	3	2	0	0	1	2	3	5	4	0	0	2	2	2	3	3	0	0	2	2	2	2	2	0	0	0	1	3	4
sp|P11216|PYGB_HUMAN	sp|P11216|PYGB_HUMAN	63	63	52	sp%P11216%PYGB_HUMAN Glycogen phosphorylase, brain form OS=Homo sapiens OX=9606 GN=PYGB PE=1 SV=5	1	63	63	52	42	45	46	47	46	45	52	46	44	43	42	47	46	47	42	42	46	43	44	44	52	38	45	42	40	50	44	48	41	41	38	43	46	44	54	44	43	46	47	47
sp|P11217|PYGM_HUMAN	sp|P11217|PYGM_HUMAN	51	40	39	sp%P11217%PYGM_HUMAN Glycogen phosphorylase, muscle form OS=Homo sapiens OX=9606 GN=PYGM PE=1 SV=6	1	51	40	39	34	38	36	40	42	39	42	33	34	34	38	37	33	28	24	30	27	26	30	28	39	36	35	34	37	40	36	29	33	34	35	37	37	39	40	38	40	43	46	44
sp|P11229|ACM1_HUMAN	sp|P11229|ACM1_HUMAN	1	1	1	sp%P11229%ACM1_HUMAN Muscarinic acetylcholine receptor M1 OS=Homo sapiens OX=9606 GN=CHRM1 PE=1 SV=2	1	1	1	1	0	1	0	1	0	1	0	0	0	0	0	0	0	0	0	0	0	1	0	1	0	0	0	1	0	0	0	0	0	0	1	0	0	0	0	0	0	1	0	0
sp|P11233|RALA_HUMAN	sp|P11233|RALA_HUMAN	13	13	4	sp%P11233%RALA_HUMAN Ras-related protein Ral-A OS=Homo sapiens OX=9606 GN=RALA PE=1 SV=1	1	13	13	4	9	9	9	9	10	10	4	9	10	8	8	10	10	7	9	9	9	9	11	11	8	10	8	9	9	10	11	3	9	10	9	8	10	9	4	11	9	10	9	10
sp|P11234|RALB_HUMAN	sp|P11234|RALB_HUMAN	10	1	1	sp%P11234%RALB_HUMAN Ras-related protein Ral-B OS=Homo sapiens OX=9606 GN=RALB PE=1 SV=1	1	10	1	1	7	7	7	7	7	7	3	7	8	6	6	7	7	4	7	7	7	7	8	8	5	7	6	7	7	7	8	1	6	7	7	6	7	6	2	8	7	7	7	7
sp|P11274|BCR_HUMAN	sp|P11274|BCR_HUMAN	6	5	5	sp%P11274%BCR_HUMAN Breakpoint cluster region protein OS=Homo sapiens OX=9606 GN=BCR PE=1 SV=2	1	6	5	5	2	3	4	3	2	3	0	3	2	3	2	1	2	0	4	2	4	2	0	2	1	4	3	1	2	3	2	1	5	4	1	2	3	3	0	4	2	3	3	3
sp|P11277|SPTB1_HUMAN	sp|P11277|SPTB1_HUMAN	20	13	13	sp%P11277%SPTB1_HUMAN Spectrin beta chain, erythrocytic OS=Homo sapiens OX=9606 GN=SPTB PE=1 SV=5	1	20	13	13	12	10	11	7	6	6	8	12	9	15	9	7	9	6	16	13	15	5	5	8	7	12	12	10	6	6	6	6	7	7	7	5	7	7	6	9	11	9	10	8
sp|P11279|LAMP1_HUMAN	sp|P11279|LAMP1_HUMAN	5	5	5	sp%P11279%LAMP1_HUMAN Lysosome-associated membrane glycoprotein 1 OS=Homo sapiens OX=9606 GN=LAMP1 PE=1 SV=3	1	5	5	5	5	4	4	5	4	4	4	3	4	4	5	5	5	3	5	4	4	4	4	4	3	4	4	5	4	4	4	4	4	5	4	4	4	4	4	4	5	4	4	5
sp|P11310|ACADM_HUMAN	sp|P11310|ACADM_HUMAN	12	12	12	sp%P11310%ACADM_HUMAN Medium-chain specific acyl-CoA dehydrogenase, mitochondrial OS=Homo sapiens OX=9606 GN=ACADM PE=1 SV=1	1	12	12	12	3	7	7	4	4	4	7	4	4	7	4	3	2	8	1	6	7	6	2	1	3	1	5	7	4	1	2	6	1	4	7	8	7	4	8	3	5	7	4	3
sp|P11413|G6PD_HUMAN	sp|P11413|G6PD_HUMAN	27	27	27	sp%P11413%G6PD_HUMAN Glucose-6-phosphate 1-dehydrogenase OS=Homo sapiens OX=9606 GN=G6PD PE=1 SV=4	1	27	27	27	3	12	10	12	18	12	16	12	9	10	9	12	17	19	8	12	12	12	12	13	21	9	9	9	13	11	14	23	8	8	10	13	11	11	22	7	9	11	12	16
sp|P11441|UBL4A_HUMAN	sp|P11441|UBL4A_HUMAN	2	2	2	sp%P11441%UBL4A_HUMAN Ubiquitin-like protein 4A OS=Homo sapiens OX=9606 GN=UBL4A PE=1 SV=1	1	2	2	2	0	1	0	0	0	1	0	1	0	0	1	1	0	0	1	1	1	0	0	0	0	0	0	0	0	0	0	0	0	0	0	0	0	0	0	0	0	0	0	0
sp|P11498|PYC_HUMAN	sp|P11498|PYC_HUMAN	42	42	42	sp%P11498%PYC_HUMAN Pyruvate carboxylase, mitochondrial OS=Homo sapiens OX=9606 GN=PC PE=1 SV=2	1	42	42	42	22	35	37	29	8	4	3	28	30	36	32	13	2	3	28	34	35	28	12	5	4	24	33	36	22	16	1	3	18	31	38	33	11	1	2	22	29	35	34	19
sp|P11532|DMD_HUMAN	sp|P11532|DMD_HUMAN	9	9	9	sp%P11532%DMD_HUMAN Dystrophin OS=Homo sapiens OX=9606 GN=DMD PE=1 SV=3	1	9	9	9	3	3	3	4	4	3	1	2	4	4	4	3	2	1	6	3	3	4	3	5	1	2	2	3	3	5	2	1	2	3	3	4	4	3	0	3	4	4	7	3
sp|P11586|C1TC_HUMAN	sp|P11586|C1TC_HUMAN	31	31	31	sp%P11586%C1TC_HUMAN C-1-tetrahydrofolate synthase, cytoplasmic OS=Homo sapiens OX=9606 GN=MTHFD1 PE=1 SV=3	1	31	31	31	24	20	22	22	17	19	4	25	23	24	26	22	16	0	22	25	24	19	16	21	7	22	22	22	17	21	15	3	21	22	20	23	20	19	0	21	25	20	24	18
sp|P11766|ADHX_HUMAN	sp|P11766|ADHX_HUMAN	21	21	21	sp%P11766%ADHX_HUMAN Alcohol dehydrogenase class-3 OS=Homo sapiens OX=9606 GN=ADH5 PE=1 SV=4	1	21	21	21	8	13	11	14	16	14	21	8	11	11	11	18	16	21	10	11	9	12	15	19	20	8	8	8	10	18	14	21	9	11	10	14	13	15	21	10	15	11	14	20
sp|P11908|PRPS2_HUMAN	sp|P11908|PRPS2_HUMAN	10	1	1	sp%P11908%PRPS2_HUMAN Ribose-phosphate pyrophosphokinase 2 OS=Homo sapiens OX=9606 GN=PRPS2 PE=1 SV=2	1	10	1	1	5	5	4	3	5	8	8	6	6	6	7	6	8	7	5	6	6	5	5	7	7	5	6	5	6	8	9	6	5	4	6	5	6	8	9	5	5	5	6	9
sp|P11940|PABP1_HUMAN	sp|P11940|PABP1_HUMAN	23	23	4	sp%P11940%PABP1_HUMAN Polyadenylate-binding protein 1 OS=Homo sapiens OX=9606 GN=PABPC1 PE=1 SV=2	1	23	23	4	15	13	15	16	13	19	16	9	12	17	15	16	15	18	12	13	11	14	8	17	16	8	9	14	10	15	9	14	5	15	16	14	16	14	18	12	13	14	16	12
sp|P12036|NFH_HUMAN;sp|Q7RTS7|K2C74_HUMAN;CON__Q7RTS7	sp|P12036|NFH_HUMAN	37;1;1	34;1;1	33;0;0	sp%P12036%NFH_HUMAN Neurofilament heavy polypeptide OS=Homo sapiens OX=9606 GN=NEFH PE=1 SV=4	3	37	34	33	32	29	23	14	18	23	26	31	23	23	16	18	24	23	30	22	15	16	14	12	11	36	26	23	20	21	21	18	31	25	16	13	14	13	16	36	24	19	21	24
sp|P12074|CX6A1_HUMAN	sp|P12074|CX6A1_HUMAN	3	3	3	sp%P12074%CX6A1_HUMAN Cytochrome c oxidase subunit 6A1, mitochondrial OS=Homo sapiens OX=9606 GN=COX6A1 PE=1 SV=4	1	3	3	3	2	2	2	2	1	0	0	2	2	2	1	2	0	0	2	2	2	2	1	2	0	2	3	2	2	2	1	0	2	3	2	2	1	0	0	2	2	3	3	2
sp|P12081|SYHC_HUMAN	sp|P12081|SYHC_HUMAN	16	16	12	sp%P12081%SYHC_HUMAN Histidine--tRNA ligase, cytoplasmic OS=Homo sapiens OX=9606 GN=HARS PE=1 SV=2	1	16	16	12	8	9	7	7	8	9	8	9	10	11	8	8	9	5	9	9	7	7	7	6	11	13	11	10	12	7	10	4	7	9	10	10	9	7	10	9	11	8	14	9
sp|P12109|CO6A1_HUMAN	sp|P12109|CO6A1_HUMAN	12	12	12	sp%P12109%CO6A1_HUMAN Collagen alpha-1(VI) chain OS=Homo sapiens OX=9606 GN=COL6A1 PE=1 SV=3	1	12	12	12	9	1	4	8	8	7	1	7	1	2	8	9	9	1	8	4	3	10	8	9	1	9	1	4	3	6	5	2	2	1	1	1	1	1	0	8	5	4	7	7
sp|P12110|CO6A2_HUMAN	sp|P12110|CO6A2_HUMAN	5	5	5	sp%P12110%CO6A2_HUMAN Collagen alpha-2(VI) chain OS=Homo sapiens OX=9606 GN=COL6A2 PE=1 SV=4	1	5	5	5	3	0	2	1	3	2	1	3	0	2	3	3	3	0	3	1	3	4	4	4	0	4	0	0	1	0	2	0	3	0	0	1	1	0	1	0	1	2	2	4
sp|P12111|CO6A3_HUMAN	sp|P12111|CO6A3_HUMAN	30	30	30	sp%P12111%CO6A3_HUMAN Collagen alpha-3(VI) chain OS=Homo sapiens OX=9606 GN=COL6A3 PE=1 SV=5	1	30	30	30	23	11	12	22	19	19	5	23	11	12	24	23	18	2	26	13	13	20	21	23	3	22	4	6	14	14	12	5	16	2	1	1	1	2	1	18	7	13	23	24
sp|P12235|ADT1_HUMAN	sp|P12235|ADT1_HUMAN	21	10	10	sp%P12235%ADT1_HUMAN ADP/ATP translocase 1 OS=Homo sapiens OX=9606 GN=SLC25A4 PE=1 SV=4	1	21	10	10	16	18	17	17	16	13	2	16	18	18	16	16	15	2	18	18	20	17	17	16	3	18	17	16	17	18	15	3	18	18	18	18	15	14	2	19	20	20	21	19
sp|P12236|ADT3_HUMAN	sp|P12236|ADT3_HUMAN	24	24	9	sp%P12236%ADT3_HUMAN ADP/ATP translocase 3 OS=Homo sapiens OX=9606 GN=SLC25A6 PE=1 SV=4	1	24	24	9	18	20	19	19	17	14	2	19	20	20	17	18	15	2	18	20	21	19	18	15	3	20	18	17	19	18	15	4	19	19	21	19	16	14	2	18	19	20	21	20
sp|P12268|IMDH2_HUMAN	sp|P12268|IMDH2_HUMAN	8	8	8	sp%P12268%IMDH2_HUMAN Inosine-5-monophosphate dehydrogenase 2 OS=Homo sapiens OX=9606 GN=IMPDH2 PE=1 SV=2	1	8	8	8	1	2	2	1	1	0	1	4	3	3	2	1	1	0	2	4	3	2	1	0	0	2	2	3	3	2	1	0	3	2	6	4	3	3	0	1	2	1	4	2
sp|P12270|TPR_HUMAN	sp|P12270|TPR_HUMAN	8	8	8	sp%P12270%TPR_HUMAN Nucleoprotein TPR OS=Homo sapiens OX=9606 GN=TPR PE=1 SV=3	1	8	8	8	3	2	2	2	2	3	4	3	1	2	1	2	2	4	5	1	1	1	1	2	2	4	1	0	0	2	2	1	1	1	1	2	2	3	3	4	1	1	0	2
sp|P12271|RLBP1_HUMAN	sp|P12271|RLBP1_HUMAN	2	2	2	sp%P12271%RLBP1_HUMAN Retinaldehyde-binding protein 1 OS=Homo sapiens OX=9606 GN=RLBP1 PE=1 SV=2	1	2	2	2	1	1	1	2	1	1	0	1	1	1	1	1	1	0	1	1	1	1	1	1	0	1	1	1	1	1	1	0	1	1	1	1	1	1	0	2	1	1	1	1
sp|P12277|KCRB_HUMAN;sp|P06732|KCRM_HUMAN	sp|P12277|KCRB_HUMAN	31;2	31;2	31;2	sp%P12277%KCRB_HUMAN Creatine kinase B-type OS=Homo sapiens OX=9606 GN=CKB PE=1 SV=1	2	31	31	31	23	24	24	24	26	26	26	24	24	25	25	26	24	12	24	24	26	24	25	25	27	24	23	21	24	29	26	8	25	24	23	23	30	27	17	25	21	25	26	28
sp|P12429|ANXA3_HUMAN	sp|P12429|ANXA3_HUMAN	10	10	10	sp%P12429%ANXA3_HUMAN Annexin A3 OS=Homo sapiens OX=9606 GN=ANXA3 PE=1 SV=3	1	10	10	10	1	2	1	2	2	4	3	1	0	0	1	1	1	2	0	2	2	0	2	2	6	0	2	2	1	2	1	4	1	1	0	3	1	3	5	1	1	1	3	5
sp|P12532|KCRU_HUMAN	sp|P12532|KCRU_HUMAN	23	23	20	sp%P12532%KCRU_HUMAN Creatine kinase U-type, mitochondrial OS=Homo sapiens OX=9606 GN=CKMT1A PE=1 SV=1	1	23	23	20	17	19	19	18	20	17	18	19	17	17	16	17	18	18	18	20	20	17	18	20	17	20	18	16	18	18	18	19	19	19	19	18	18	17	16	19	19	19	19	19
sp|P12694|ODBA_HUMAN	sp|P12694|ODBA_HUMAN	5	5	5	sp%P12694%ODBA_HUMAN 2-oxoisovalerate dehydrogenase subunit alpha, mitochondrial OS=Homo sapiens OX=9606 GN=BCKDHA PE=1 SV=2	1	5	5	5	2	3	3	1	1	2	3	1	1	1	3	0	0	2	2	2	1	3	0	1	2	0	3	3	1	1	0	2	0	2	4	2	1	0	3	1	3	2	3	1
sp|P12814|ACTN1_HUMAN	sp|P12814|ACTN1_HUMAN	60	60	36	sp%P12814%ACTN1_HUMAN Alpha-actinin-1 OS=Homo sapiens OX=9606 GN=ACTN1 PE=1 SV=2	1	60	60	36	45	48	45	34	23	31	53	44	43	44	37	40	36	51	45	49	49	37	27	30	55	42	48	40	28	32	21	39	37	46	47	35	26	24	44	39	44	39	30	32
sp|P12821|ACE_HUMAN	sp|P12821|ACE_HUMAN	2	2	2	sp%P12821%ACE_HUMAN Angiotensin-converting enzyme OS=Homo sapiens OX=9606 GN=ACE PE=1 SV=1	1	2	2	2	0	0	1	0	0	0	0	0	0	0	0	0	0	0	0	1	0	0	1	2	0	0	1	0	0	1	1	0	0	0	0	0	0	0	0	0	0	0	0	0
sp|P12931|SRC_HUMAN	sp|P12931|SRC_HUMAN	12	9	8	sp%P12931%SRC_HUMAN Proto-oncogene tyrosine-protein kinase Src OS=Homo sapiens OX=9606 GN=SRC PE=1 SV=3	1	12	9	8	5	7	7	7	6	5	1	7	8	7	8	6	5	1	6	7	8	6	6	5	1	3	5	6	5	4	5	1	2	5	6	6	4	5	0	4	7	5	5	5
sp|P12955|PEPD_HUMAN	sp|P12955|PEPD_HUMAN	19	19	19	sp%P12955%PEPD_HUMAN Xaa-Pro dipeptidase OS=Homo sapiens OX=9606 GN=PEPD PE=1 SV=3	1	19	19	19	3	6	3	4	7	8	15	3	4	4	5	5	5	15	3	3	3	5	4	7	12	3	6	5	8	7	9	15	4	6	8	6	7	8	14	2	5	5	6	7
sp|P12956|XRCC6_HUMAN	sp|P12956|XRCC6_HUMAN	29	29	29	sp%P12956%XRCC6_HUMAN X-ray repair cross-complementing protein 6 OS=Homo sapiens OX=9606 GN=XRCC6 PE=1 SV=2	1	29	29	29	24	11	13	12	14	14	15	25	3	5	6	5	3	0	23	13	11	14	13	17	15	23	4	4	5	4	3	0	16	9	7	6	11	13	12	24	5	5	7	3
sp|P13010|XRCC5_HUMAN	sp|P13010|XRCC5_HUMAN	33	33	33	sp%P13010%XRCC5_HUMAN X-ray repair cross-complementing protein 5 OS=Homo sapiens OX=9606 GN=XRCC5 PE=1 SV=3	1	33	33	33	27	14	12	15	14	17	24	29	4	6	5	6	3	0	25	16	18	16	22	29	22	29	8	7	8	11	7	1	26	11	10	13	10	15	17	30	8	10	12	9
sp|P13073|COX41_HUMAN	sp|P13073|COX41_HUMAN	14	14	14	sp%P13073%COX41_HUMAN Cytochrome c oxidase subunit 4 isoform 1, mitochondrial OS=Homo sapiens OX=9606 GN=COX4I1 PE=1 SV=1	1	14	14	14	12	12	12	11	9	8	1	11	11	12	11	9	8	2	13	12	12	12	7	9	4	11	13	11	12	10	9	3	10	13	14	11	10	9	2	11	12	12	11	12
sp|P13164|IFM1_HUMAN	sp|P13164|IFM1_HUMAN	1	1	1	sp%P13164%IFM1_HUMAN Interferon-induced transmembrane protein 1 OS=Homo sapiens OX=9606 GN=IFITM1 PE=1 SV=3	1	1	1	1	0	0	0	0	0	0	0	0	0	0	0	1	1	0	1	0	1	1	0	1	0	0	0	0	0	0	0	0	0	0	0	0	0	1	0	0	0	0	1	1
sp|P13284|GILT_HUMAN	sp|P13284|GILT_HUMAN	1	1	1	sp%P13284%GILT_HUMAN Gamma-interferon-inducible lysosomal thiol reductase OS=Homo sapiens OX=9606 GN=IFI30 PE=1 SV=3	1	1	1	1	0	1	1	1	0	1	1	0	1	1	1	1	0	1	0	1	1	1	1	0	1	1	1	1	1	1	1	1	0	1	1	1	0	0	0	1	1	1	1	1
sp|P13473|LAMP2_HUMAN	sp|P13473|LAMP2_HUMAN	4	4	4	sp%P13473%LAMP2_HUMAN Lysosome-associated membrane glycoprotein 2 OS=Homo sapiens OX=9606 GN=LAMP2 PE=1 SV=2	1	4	4	4	3	3	3	3	3	3	1	3	3	3	3	3	4	4	2	3	4	3	3	3	4	2	3	4	3	4	3	2	3	3	4	4	4	3	4	4	3	3	3	3
sp|P13489|RINI_HUMAN	sp|P13489|RINI_HUMAN	28	28	28	sp%P13489%RINI_HUMAN Ribonuclease inhibitor OS=Homo sapiens OX=9606 GN=RNH1 PE=1 SV=2	1	28	28	28	14	18	17	19	17	18	20	17	17	19	20	19	14	19	15	18	18	18	18	16	22	19	19	17	17	20	16	18	18	17	18	18	20	20	21	17	19	21	20	20
sp|P13521|SCG2_HUMAN	sp|P13521|SCG2_HUMAN	10	10	10	sp%P13521%SCG2_HUMAN Secretogranin-2 OS=Homo sapiens OX=9606 GN=SCG2 PE=1 SV=2	1	10	10	10	8	8	9	10	9	9	5	8	9	7	8	8	6	4	5	5	7	8	8	7	6	5	7	6	5	5	3	4	6	8	7	7	6	6	3	5	7	6	6	2
sp|P13591|NCAM1_HUMAN	sp|P13591|NCAM1_HUMAN	34	34	34	sp%P13591%NCAM1_HUMAN Neural cell adhesion molecule 1 OS=Homo sapiens OX=9606 GN=NCAM1 PE=1 SV=3	1	34	34	34	27	29	28	27	29	31	19	28	27	28	27	34	34	26	27	28	29	30	32	31	22	26	28	27	27	32	30	26	29	29	28	28	29	32	25	26	28	29	29	33
sp|P13611|CSPG2_HUMAN	sp|P13611|CSPG2_HUMAN	31	31	31	sp%P13611%CSPG2_HUMAN Versican core protein OS=Homo sapiens OX=9606 GN=VCAN PE=1 SV=3	1	31	31	31	22	24	22	24	24	23	20	24	24	25	26	26	27	23	23	24	23	23	24	24	22	25	24	24	26	25	25	22	27	24	26	26	25	25	23	23	24	25	24	24
sp|P13637|AT1A3_HUMAN	sp|P13637|AT1A3_HUMAN	65	44	39	sp%P13637%AT1A3_HUMAN Sodium/potassium-transporting ATPase subunit alpha-3 OS=Homo sapiens OX=9606 GN=ATP1A3 PE=1 SV=3	1	65	44	39	56	54	55	58	61	60	27	54	54	54	56	61	61	30	52	55	55	55	60	59	23	52	48	51	54	59	61	23	52	50	53	53	61	58	24	55	54	53	56	62
sp|P13639|EF2_HUMAN	sp|P13639|EF2_HUMAN	42	42	41	sp%P13639%EF2_HUMAN Elongation factor 2 OS=Homo sapiens OX=9606 GN=EEF2 PE=1 SV=4	1	42	42	41	33	33	31	36	31	33	33	31	30	29	33	33	35	26	30	33	32	30	25	34	29	29	32	30	29	30	30	25	28	30	29	29	31	32	31	32	31	33	34	34
sp|P13667|PDIA4_HUMAN	sp|P13667|PDIA4_HUMAN	15	15	15	sp%P13667%PDIA4_HUMAN Protein disulfide-isomerase A4 OS=Homo sapiens OX=9606 GN=PDIA4 PE=1 SV=2	1	15	15	15	6	5	7	10	8	8	6	6	8	8	10	9	4	4	5	7	10	6	8	8	5	6	6	9	7	9	3	3	3	5	5	9	5	8	8	8	7	8	12	11
sp|P13693|TCTP_HUMAN;sp|Q56UQ5|TPT1L_HUMAN;sp|Q9HAU6|TCTP8_HUMAN	sp|P13693|TCTP_HUMAN	9;2;1	9;2;1	9;2;1	sp%P13693%TCTP_HUMAN Translationally-controlled tumor protein OS=Homo sapiens OX=9606 GN=TPT1 PE=1 SV=1	3	9	9	9	7	6	7	7	5	6	7	6	6	5	6	8	7	7	5	4	7	4	7	8	7	5	4	5	4	6	5	4	4	3	4	6	7	8	8	6	6	6	7	5
sp|P13716|HEM2_HUMAN	sp|P13716|HEM2_HUMAN	19	19	19	sp%P13716%HEM2_HUMAN Delta-aminolevulinic acid dehydratase OS=Homo sapiens OX=9606 GN=ALAD PE=1 SV=1	1	19	19	19	5	7	6	7	5	8	16	11	8	11	13	11	11	17	8	6	10	10	6	11	15	5	12	10	9	11	10	16	8	10	11	13	14	14	16	6	11	8	8	13
sp|P13726|TF_HUMAN	sp|P13726|TF_HUMAN	6	6	6	sp%P13726%TF_HUMAN Tissue factor OS=Homo sapiens OX=9606 GN=F3 PE=1 SV=1	1	6	6	6	3	3	3	3	4	4	2	2	2	2	3	5	4	0	3	2	5	4	3	5	0	2	3	2	3	4	4	1	2	2	2	3	4	4	1	3	3	5	4	4
sp|P13727|PRG2_HUMAN	sp|P13727|PRG2_HUMAN	2	2	2	sp%P13727%PRG2_HUMAN Bone marrow proteoglycan OS=Homo sapiens OX=9606 GN=PRG2 PE=1 SV=2	1	2	2	2	0	0	0	0	0	0	0	0	0	0	0	0	0	0	0	1	0	0	0	0	1	0	0	1	0	1	0	1	0	1	1	0	0	0	0	0	0	0	0	0
sp|P13760|2B14_HUMAN	sp|P13760|2B14_HUMAN	5	2	2	sp%P13760%2B14_HUMAN HLA class II histocompatibility antigen, DRB1-4 beta chain OS=Homo sapiens OX=9606 GN=HLA-DRB1 PE=1 SV=1	1	5	2	2	0	0	0	0	1	2	0	0	0	0	0	0	0	0	0	0	0	0	1	0	1	0	0	0	2	3	4	1	1	0	0	0	2	0	0	0	0	0	0	2
sp|P13796|PLSL_HUMAN	sp|P13796|PLSL_HUMAN	23	20	19	sp%P13796%PLSL_HUMAN Plastin-2 OS=Homo sapiens OX=9606 GN=LCP1 PE=1 SV=6	1	23	20	19	1	1	2	3	3	3	10	5	5	5	6	7	5	11	3	2	4	1	2	2	11	2	3	2	3	5	6	14	3	3	4	6	3	4	13	3	3	4	4	8
sp|P13797|PLST_HUMAN	sp|P13797|PLST_HUMAN	27	27	22	sp%P13797%PLST_HUMAN Plastin-3 OS=Homo sapiens OX=9606 GN=PLS3 PE=1 SV=4	1	27	27	22	8	6	8	9	12	12	18	7	9	11	11	13	13	22	11	11	11	10	6	8	17	8	11	9	12	14	11	20	7	10	12	15	16	12	22	8	7	12	12	11
sp|P13798|ACPH_HUMAN	sp|P13798|ACPH_HUMAN	20	20	20	sp%P13798%ACPH_HUMAN Acylamino-acid-releasing enzyme OS=Homo sapiens OX=9606 GN=APEH PE=1 SV=4	1	20	20	20	6	10	9	8	7	9	16	6	8	10	11	9	10	14	6	9	8	8	10	6	14	4	6	8	7	7	8	15	2	7	8	8	8	8	16	4	6	5	8	9
sp|P13804|ETFA_HUMAN	sp|P13804|ETFA_HUMAN	17	17	17	sp%P13804%ETFA_HUMAN Electron transfer flavoprotein subunit alpha, mitochondrial OS=Homo sapiens OX=9606 GN=ETFA PE=1 SV=1	1	17	17	17	13	15	13	13	11	9	14	12	14	14	13	13	12	14	13	12	14	12	9	9	14	12	13	12	10	10	8	10	8	11	13	11	11	11	14	13	13	13	14	13
sp|P13807|GYS1_HUMAN	sp|P13807|GYS1_HUMAN	6	6	6	sp%P13807%GYS1_HUMAN Glycogen [starch] synthase, muscle OS=Homo sapiens OX=9606 GN=GYS1 PE=1 SV=2	1	6	6	6	2	1	4	4	1	1	1	2	1	3	3	4	4	0	3	1	1	1	1	4	1	3	5	3	1	5	3	1	1	2	6	4	3	6	2	2	4	3	5	4
sp|P13861|KAP2_HUMAN	sp|P13861|KAP2_HUMAN	19	16	16	sp%P13861%KAP2_HUMAN cAMP-dependent protein kinase type II-alpha regulatory subunit OS=Homo sapiens OX=9606 GN=PRKAR2A PE=1 SV=2	1	19	16	16	15	14	15	13	14	14	17	12	15	17	15	12	14	13	15	13	13	15	15	15	15	11	15	15	13	12	12	10	12	13	16	14	14	12	16	13	15	14	15	16
sp|P13929|ENOB_HUMAN	sp|P13929|ENOB_HUMAN	7	1	1	sp%P13929%ENOB_HUMAN Beta-enolase OS=Homo sapiens OX=9606 GN=ENO3 PE=1 SV=5	1	7	1	1	5	5	5	5	6	6	7	5	5	4	5	6	5	7	6	5	5	5	5	6	7	5	5	5	5	7	6	7	5	5	4	4	6	6	7	5	5	5	4	6
sp|P13987|CD59_HUMAN	sp|P13987|CD59_HUMAN	4	4	4	sp%P13987%CD59_HUMAN CD59 glycoprotein OS=Homo sapiens OX=9606 GN=CD59 PE=1 SV=1	1	4	4	4	4	3	4	4	4	4	3	4	3	4	3	4	4	4	2	3	4	3	4	4	2	3	4	3	4	4	4	4	2	3	3	3	4	4	3	2	4	3	4	4
sp|P14136|GFAP_HUMAN	sp|P14136|GFAP_HUMAN	66	66	63	sp%P14136%GFAP_HUMAN Glial fibrillary acidic protein OS=Homo sapiens OX=9606 GN=GFAP PE=1 SV=1	1	66	66	63	36	38	34	34	47	47	55	43	40	41	43	52	51	57	48	43	44	41	49	50	53	50	44	41	44	54	54	54	42	41	38	38	49	54	57	49	45	45	45	50
sp|P14174|MIF_HUMAN	sp|P14174|MIF_HUMAN	4	4	4	sp%P14174%MIF_HUMAN Macrophage migration inhibitory factor OS=Homo sapiens OX=9606 GN=MIF PE=1 SV=4	1	4	4	4	4	4	4	4	4	3	4	3	3	4	4	4	3	4	3	3	3	4	3	3	4	3	3	3	4	4	4	4	3	4	3	4	4	2	4	4	4	4	4	4
sp|P14207|FOLR2_HUMAN;sp|P41439|FOLR3_HUMAN	sp|P14207|FOLR2_HUMAN	3;1	3;1	3;1	sp%P14207%FOLR2_HUMAN Folate receptor beta OS=Homo sapiens OX=9606 GN=FOLR2 PE=1 SV=4	2	3	3	3	0	0	1	1	2	3	0	0	0	0	2	1	2	0	0	0	0	2	1	2	0	0	0	0	1	2	2	0	0	0	1	1	1	2	0	0	0	0	1	2
sp|P14209|CD99_HUMAN	sp|P14209|CD99_HUMAN	6	6	6	sp%P14209%CD99_HUMAN CD99 antigen OS=Homo sapiens OX=9606 GN=CD99 PE=1 SV=1	1	6	6	6	1	2	1	2	2	2	1	2	2	1	1	4	3	1	2	1	2	2	4	3	1	2	3	2	3	5	3	1	1	2	2	3	3	2	1	2	2	2	3	4
sp|P14314|GLU2B_HUMAN	sp|P14314|GLU2B_HUMAN	12	12	12	sp%P14314%GLU2B_HUMAN Glucosidase 2 subunit beta OS=Homo sapiens OX=9606 GN=PRKCSH PE=1 SV=2	1	12	12	12	9	7	9	10	7	6	3	8	7	7	11	7	7	3	7	9	7	9	5	7	3	5	5	7	6	6	7	4	6	10	8	9	8	5	5	7	7	7	11	9
sp|P14324|FPPS_HUMAN	sp|P14324|FPPS_HUMAN	8	8	8	sp%P14324%FPPS_HUMAN Farnesyl pyrophosphate synthase OS=Homo sapiens OX=9606 GN=FDPS PE=1 SV=4	1	8	8	8	1	3	3	3	2	3	7	3	4	5	3	5	5	7	3	3	4	4	6	5	7	4	5	4	4	5	5	7	3	4	4	6	7	4	7	3	2	5	4	7
sp|P14384|CBPM_HUMAN	sp|P14384|CBPM_HUMAN	9	9	9	sp%P14384%CBPM_HUMAN Carboxypeptidase M OS=Homo sapiens OX=9606 GN=CPM PE=1 SV=2	1	9	9	9	2	2	2	2	3	2	0	2	3	3	3	1	4	0	4	3	4	4	3	4	1	3	3	3	3	3	4	1	2	5	4	3	5	5	2	2	3	2	4	3
sp|P14406|CX7A2_HUMAN	sp|P14406|CX7A2_HUMAN	4	4	4	sp%P14406%CX7A2_HUMAN Cytochrome c oxidase subunit 7A2, mitochondrial OS=Homo sapiens OX=9606 GN=COX7A2 PE=1 SV=1	1	4	4	4	4	4	4	4	4	3	1	4	4	4	3	4	3	0	4	4	4	4	4	4	1	4	4	4	4	4	4	0	4	4	4	4	3	4	1	4	4	4	4	4
sp|P14415|AT1B2_HUMAN	sp|P14415|AT1B2_HUMAN	19	19	19	sp%P14415%AT1B2_HUMAN Sodium/potassium-transporting ATPase subunit beta-2 OS=Homo sapiens OX=9606 GN=ATP1B2 PE=1 SV=3	1	19	19	19	11	9	11	12	14	13	2	9	13	12	11	12	13	3	9	10	11	11	13	14	2	8	9	10	14	12	16	4	8	10	10	12	13	15	2	10	9	11	16	16
sp|P14543|NID1_HUMAN	sp|P14543|NID1_HUMAN	11	11	11	sp%P14543%NID1_HUMAN Nidogen-1 OS=Homo sapiens OX=9606 GN=NID1 PE=1 SV=3	1	11	11	11	6	2	2	0	0	0	0	7	1	1	1	0	0	1	9	0	1	0	0	0	0	7	2	2	1	0	0	0	2	0	2	4	1	0	0	7	2	1	1	1
sp|P14550|AK1A1_HUMAN	sp|P14550|AK1A1_HUMAN	22	22	22	sp%P14550%AK1A1_HUMAN Aldo-keto reductase family 1 member A1 OS=Homo sapiens OX=9606 GN=AKR1A1 PE=1 SV=3	1	22	22	22	13	13	13	17	14	14	18	19	17	18	18	17	16	8	12	17	15	15	17	16	19	19	17	17	18	19	16	14	14	16	16	16	16	14	14	16	18	16	17	18
sp|P14618|KPYM_HUMAN;sp|P30613|KPYR_HUMAN	sp|P14618|KPYM_HUMAN	58;1	58;1	58;1	sp%P14618%KPYM_HUMAN Pyruvate kinase PKM OS=Homo sapiens OX=9606 GN=PKM PE=1 SV=4	2	58	58	58	38	41	43	44	45	47	51	41	39	41	42	45	48	52	33	42	39	45	44	44	52	31	40	40	46	48	45	52	36	46	44	41	48	46	52	36	38	39	41	45
sp|P14621|ACYP2_HUMAN	sp|P14621|ACYP2_HUMAN	7	7	7	sp%P14621%ACYP2_HUMAN Acylphosphatase-2 OS=Homo sapiens OX=9606 GN=ACYP2 PE=1 SV=2	1	7	7	7	5	5	4	5	7	7	6	4	5	4	5	7	7	7	3	5	3	5	4	6	5	3	5	5	4	5	5	6	5	6	6	6	6	5	6	5	5	5	5	5
sp|P14625|ENPL_HUMAN	sp|P14625|ENPL_HUMAN	42	40	36	sp%P14625%ENPL_HUMAN Endoplasmin OS=Homo sapiens OX=9606 GN=HSP90B1 PE=1 SV=1	1	42	40	36	31	30	34	32	27	22	23	29	30	33	35	31	21	7	27	28	27	29	25	25	23	31	31	32	33	33	26	11	27	30	31	34	30	26	22	29	29	33	36	30
sp|P14649|MYL6B_HUMAN	sp|P14649|MYL6B_HUMAN	5	3	3	sp%P14649%MYL6B_HUMAN Myosin light chain 6B OS=Homo sapiens OX=9606 GN=MYL6B PE=1 SV=1	1	5	3	3	4	4	4	4	3	5	4	3	5	4	4	4	4	3	5	5	5	3	4	4	4	5	5	3	4	3	4	2	4	4	3	4	4	4	2	4	5	5	5	4
sp|P63162|RSMN_HUMAN;sp|P14678|RSMB_HUMAN	sp|P63162|RSMN_HUMAN;sp|P14678|RSMB_HUMAN	5;5	5;5	5;5	sp%P63162%RSMN_HUMAN Small nuclear ribonucleoprotein-associated protein N OS=Homo sapiens OX=9606 GN=SNRPN PE=1 SV=1;sp%P14678%RSMB_HUMAN Small nuclear ribonucleoprotein-associated proteins B and B OS=Homo sapiens OX=9606 GN=SNRPB PE=1 SV=2	2	5	5	5	5	2	2	3	3	4	5	3	2	1	3	4	4	3	3	1	2	1	1	5	2	2	2	4	3	4	3	3	1	2	1	2	4	5	3	2	2	2	3	4
sp|P14854|CX6B1_HUMAN	sp|P14854|CX6B1_HUMAN	7	7	7	sp%P14854%CX6B1_HUMAN Cytochrome c oxidase subunit 6B1 OS=Homo sapiens OX=9606 GN=COX6B1 PE=1 SV=2	1	7	7	7	7	6	6	7	5	6	1	7	6	6	5	7	5	1	5	7	6	6	7	6	2	5	6	6	6	6	5	1	5	6	5	6	5	5	3	6	6	6	6	5
sp|P14866|HNRPL_HUMAN	sp|P14866|HNRPL_HUMAN	14	14	14	sp%P14866%HNRPL_HUMAN Heterogeneous nuclear ribonucleoprotein L OS=Homo sapiens OX=9606 GN=HNRNPL PE=1 SV=2	1	14	14	14	10	4	4	6	3	6	10	9	4	4	4	6	6	6	13	6	6	6	3	10	7	8	4	3	4	4	3	3	9	7	6	7	3	7	5	11	7	5	6	7
sp|P14867|GBRA1_HUMAN;sp|P47869|GBRA2_HUMAN	sp|P14867|GBRA1_HUMAN	8;2	8;2	6;0	sp%P14867%GBRA1_HUMAN Gamma-aminobutyric acid receptor subunit alpha-1 OS=Homo sapiens OX=9606 GN=GABRA1 PE=1 SV=3	2	8	8	6	4	5	6	5	2	1	0	4	4	6	5	3	2	0	5	7	5	6	1	3	1	1	3	2	2	2	1	1	2	3	5	4	2	1	2	2	6	6	2	4
sp|P14868|SYDC_HUMAN	sp|P14868|SYDC_HUMAN	24	24	24	sp%P14868%SYDC_HUMAN Aspartate--tRNA ligase, cytoplasmic OS=Homo sapiens OX=9606 GN=DARS PE=1 SV=2	1	24	24	24	16	16	18	18	17	18	14	16	15	18	21	20	20	2	14	13	16	17	13	19	15	17	15	19	16	20	18	11	12	12	16	17	17	20	12	14	16	19	19	21
sp|P14923|PLAK_HUMAN	sp|P14923|PLAK_HUMAN	7	4	4	sp%P14923%PLAK_HUMAN Junction plakoglobin OS=Homo sapiens OX=9606 GN=JUP PE=1 SV=3	1	7	4	4	3	3	4	5	3	3	2	4	4	4	4	4	2	1	4	5	6	4	2	2	1	5	5	4	4	4	2	1	4	4	4	5	4	4	2	5	4	6	5	4
sp|P14927|QCR7_HUMAN	sp|P14927|QCR7_HUMAN	11	11	11	sp%P14927%QCR7_HUMAN Cytochrome b-c1 complex subunit 7 OS=Homo sapiens OX=9606 GN=UQCRB PE=1 SV=2	1	11	11	11	8	11	11	10	7	7	4	9	9	10	10	7	6	2	10	10	11	8	7	6	0	7	9	9	7	7	7	0	7	10	10	7	6	4	2	7	9	10	9	7
sp|P15056|BRAF_HUMAN;sp|P10398|ARAF_HUMAN	sp|P15056|BRAF_HUMAN	5;1	5;1	4;0	sp%P15056%BRAF_HUMAN Serine/threonine-protein kinase B-raf OS=Homo sapiens OX=9606 GN=BRAF PE=1 SV=4	2	5	5	4	2	2	3	3	2	2	0	1	1	4	2	1	0	0	4	4	3	3	1	1	0	2	2	3	2	3	0	0	1	2	3	4	2	1	0	1	2	2	1	1
sp|P15104|GLNA_HUMAN	sp|P15104|GLNA_HUMAN	22	22	22	sp%P15104%GLNA_HUMAN Glutamine synthetase OS=Homo sapiens OX=9606 GN=GLUL PE=1 SV=4	1	22	22	22	16	19	18	20	18	19	21	18	17	18	19	20	20	21	10	18	16	16	15	17	19	12	14	14	17	16	16	16	13	14	16	15	16	17	19	16	17	17	16	17
sp|P15121|ALDR_HUMAN	sp|P15121|ALDR_HUMAN	19	19	18	sp%P15121%ALDR_HUMAN Aldose reductase OS=Homo sapiens OX=9606 GN=AKR1B1 PE=1 SV=3	1	19	19	18	14	16	14	14	14	14	18	13	15	15	14	16	12	16	11	15	15	14	14	15	17	13	15	14	14	15	14	18	11	13	16	15	15	15	17	14	15	14	14	16
sp|P15170|ERF3A_HUMAN	sp|P15170|ERF3A_HUMAN	10	10	6	sp%P15170%ERF3A_HUMAN Eukaryotic peptide chain release factor GTP-binding subunit ERF3A OS=Homo sapiens OX=9606 GN=GSPT1 PE=1 SV=1	1	10	10	6	1	1	0	3	2	1	4	1	2	3	5	3	1	0	2	2	2	1	2	0	4	2	2	3	2	3	2	1	1	1	0	2	3	3	4	4	3	4	5	5
sp|P15259|PGAM2_HUMAN	sp|P15259|PGAM2_HUMAN	12	6	6	sp%P15259%PGAM2_HUMAN Phosphoglycerate mutase 2 OS=Homo sapiens OX=9606 GN=PGAM2 PE=1 SV=3	1	12	6	6	5	7	7	6	7	7	11	9	7	6	7	8	7	9	5	7	6	6	7	8	10	7	6	8	8	8	10	11	7	6	5	7	7	8	12	7	7	8	7	9
sp|P15289|ARSA_HUMAN	sp|P15289|ARSA_HUMAN	2	2	2	sp%P15289%ARSA_HUMAN Arylsulfatase A OS=Homo sapiens OX=9606 GN=ARSA PE=1 SV=3	1	2	2	2	0	1	1	1	1	1	0	0	0	0	0	1	1	1	0	0	0	1	1	0	1	1	1	1	0	0	1	2	0	1	1	0	1	0	1	0	0	1	0	0
sp|P15311|EZRI_HUMAN	sp|P15311|EZRI_HUMAN	36	27	25	sp%P15311%EZRI_HUMAN Ezrin OS=Homo sapiens OX=9606 GN=EZR PE=1 SV=4	1	36	27	25	26	28	26	25	25	29	22	27	29	27	26	29	28	25	28	24	28	24	23	31	27	24	27	25	24	27	25	23	22	26	29	25	26	29	24	22	27	27	27	25
sp|P15374|UCHL3_HUMAN	sp|P15374|UCHL3_HUMAN	6	6	6	sp%P15374%UCHL3_HUMAN Ubiquitin carboxyl-terminal hydrolase isozyme L3 OS=Homo sapiens OX=9606 GN=UCHL3 PE=1 SV=1	1	6	6	6	2	1	2	3	2	0	4	4	4	5	4	3	2	1	2	2	1	1	3	2	3	2	5	4	4	4	1	0	4	4	5	5	4	2	2	5	2	3	1	1
sp|P15531|NDKA_HUMAN	sp|P15531|NDKA_HUMAN	12	12	7	sp%P15531%NDKA_HUMAN Nucleoside diphosphate kinase A OS=Homo sapiens OX=9606 GN=NME1 PE=1 SV=1	1	12	12	7	10	12	10	10	9	11	11	10	10	10	9	10	10	12	11	10	11	9	10	10	11	9	11	10	10	11	10	11	10	11	12	11	11	10	10	9	11	11	11	11
sp|P15559|NQO1_HUMAN	sp|P15559|NQO1_HUMAN	7	7	7	sp%P15559%NQO1_HUMAN NAD(P)H dehydrogenase [quinone] 1 OS=Homo sapiens OX=9606 GN=NQO1 PE=1 SV=1	1	7	7	7	0	0	0	0	0	0	0	1	1	0	0	2	1	4	0	1	0	1	0	1	2	0	0	1	1	1	0	2	0	0	0	1	0	0	3	0	1	0	0	2
sp|P15586|GNS_HUMAN	sp|P15586|GNS_HUMAN	3	3	3	sp%P15586%GNS_HUMAN N-acetylglucosamine-6-sulfatase OS=Homo sapiens OX=9606 GN=GNS PE=1 SV=3	1	3	3	3	0	1	0	0	0	0	1	1	1	1	0	1	0	1	0	0	0	0	1	1	0	0	0	0	1	0	0	1	0	0	0	1	0	0	1	0	0	0	0	1
sp|P15848|ARSB_HUMAN	sp|P15848|ARSB_HUMAN	4	4	4	sp%P15848%ARSB_HUMAN Arylsulfatase B OS=Homo sapiens OX=9606 GN=ARSB PE=1 SV=1	1	4	4	4	0	0	0	0	0	0	1	0	0	0	0	0	0	2	0	0	0	0	0	0	1	0	0	0	0	0	0	1	0	0	0	0	1	0	3	0	0	0	0	0
sp|P15880|RS2_HUMAN	sp|P15880|RS2_HUMAN	14	14	14	sp%P15880%RS2_HUMAN 40S ribosomal protein S2 OS=Homo sapiens OX=9606 GN=RPS2 PE=1 SV=2	1	14	14	14	8	6	9	7	8	8	6	9	7	7	8	8	11	5	9	4	7	8	9	12	5	7	7	8	10	12	11	2	6	7	9	8	10	12	3	8	6	6	6	10
sp|P15882|CHIN_HUMAN	sp|P15882|CHIN_HUMAN	7	7	6	sp%P15882%CHIN_HUMAN N-chimaerin OS=Homo sapiens OX=9606 GN=CHN1 PE=1 SV=3	1	7	7	6	3	2	2	2	1	1	1	3	3	4	3	2	1	0	2	2	2	2	0	2	0	3	1	3	1	3	3	0	3	3	2	2	3	1	0	4	3	1	3	2
sp|P15927|RFA2_HUMAN	sp|P15927|RFA2_HUMAN	3	3	3	sp%P15927%RFA2_HUMAN Replication protein A 32 kDa subunit OS=Homo sapiens OX=9606 GN=RPA2 PE=1 SV=1	1	3	3	3	2	2	2	3	2	1	2	2	2	1	1	3	1	1	2	2	2	2	3	3	3	2	2	2	2	2	2	2	2	2	2	2	2	3	2	2	2	2	2	2
sp|P15954|COX7C_HUMAN	sp|P15954|COX7C_HUMAN	2	2	2	sp%P15954%COX7C_HUMAN Cytochrome c oxidase subunit 7C, mitochondrial OS=Homo sapiens OX=9606 GN=COX7C PE=1 SV=1	1	2	2	2	2	2	2	2	2	2	0	2	2	2	2	2	2	0	2	2	2	2	2	2	1	1	2	1	1	2	2	0	1	1	2	2	2	2	0	1	2	2	2	2
sp|P16070|CD44_HUMAN	sp|P16070|CD44_HUMAN	8	8	8	sp%P16070%CD44_HUMAN CD44 antigen OS=Homo sapiens OX=9606 GN=CD44 PE=1 SV=3	1	8	8	8	3	2	1	4	2	4	2	2	1	4	5	6	6	2	3	2	3	5	4	5	1	5	6	6	6	6	5	1	7	4	3	6	6	4	1	4	5	4	5	5
sp|P16083|NQO2_HUMAN	sp|P16083|NQO2_HUMAN	11	11	11	sp%P16083%NQO2_HUMAN Ribosyldihydronicotinamide dehydrogenase [quinone] OS=Homo sapiens OX=9606 GN=NQO2 PE=1 SV=5	1	11	11	11	1	3	3	4	6	6	10	1	4	4	5	9	7	11	0	0	1	0	1	1	6	2	0	1	2	2	4	8	2	4	5	5	4	3	10	2	4	4	6	9
sp|P16104|H2AX_HUMAN;sp|Q96QV6|H2A1A_HUMAN	sp|P16104|H2AX_HUMAN;sp|Q96QV6|H2A1A_HUMAN	7;6	2;2	0;0	sp%P16104%H2AX_HUMAN Histone H2AX OS=Homo sapiens OX=9606 GN=H2AFX PE=1 SV=2;sp%Q96QV6%H2A1A_HUMAN Histone H2A type 1-A OS=Homo sapiens OX=9606 GN=HIST1H2AA PE=1 SV=3	2	7	2	0	7	5	3	3	4	4	1	7	4	4	4	6	6	3	7	5	5	4	5	6	3	7	5	5	5	6	6	1	6	6	4	4	6	6	0	6	5	5	5	6
sp|P16112|PGCA_HUMAN	sp|P16112|PGCA_HUMAN	11	11	11	sp%P16112%PGCA_HUMAN Aggrecan core protein OS=Homo sapiens OX=9606 GN=ACAN PE=1 SV=3	1	11	11	11	9	10	10	8	9	10	6	6	6	5	5	10	11	6	7	7	9	9	8	10	6	8	9	9	9	10	10	8	8	7	9	9	11	11	7	9	8	9	9	11
sp|P16144|ITB4_HUMAN	sp|P16144|ITB4_HUMAN	6	6	6	sp%P16144%ITB4_HUMAN Integrin beta-4 OS=Homo sapiens OX=9606 GN=ITGB4 PE=1 SV=5	1	6	6	6	3	0	1	2	1	3	0	0	0	2	3	4	3	0	2	0	1	1	2	2	0	2	0	2	1	3	2	0	1	0	1	2	2	3	0	2	2	1	2	4
sp|P16152|CBR1_HUMAN	sp|P16152|CBR1_HUMAN	21	21	18	sp%P16152%CBR1_HUMAN Carbonyl reductase [NADPH] 1 OS=Homo sapiens OX=9606 GN=CBR1 PE=1 SV=3	1	21	21	18	16	17	15	17	17	18	19	18	17	19	20	18	18	17	16	17	16	16	16	16	19	19	18	18	16	18	17	15	17	17	18	18	17	16	19	16	17	19	18	17
sp|P16157|ANK1_HUMAN	sp|P16157|ANK1_HUMAN	19	13	13	sp%P16157%ANK1_HUMAN Ankyrin-1 OS=Homo sapiens OX=9606 GN=ANK1 PE=1 SV=3	1	19	13	13	14	9	13	10	9	6	2	10	12	13	9	4	4	1	13	15	11	6	6	8	1	13	8	12	5	6	4	0	8	6	9	4	4	3	0	11	13	12	11	6
sp|P16219|ACADS_HUMAN	sp|P16219|ACADS_HUMAN	7	7	7	sp%P16219%ACADS_HUMAN Short-chain specific acyl-CoA dehydrogenase, mitochondrial OS=Homo sapiens OX=9606 GN=ACADS PE=1 SV=1	1	7	7	7	4	5	4	4	3	3	5	3	3	5	3	4	2	4	2	3	3	3	2	2	3	4	4	5	3	4	4	4	4	4	5	5	4	3	5	3	4	5	4	3
sp|P16278|BGAL_HUMAN	sp|P16278|BGAL_HUMAN	1	1	1	sp%P16278%BGAL_HUMAN Beta-galactosidase OS=Homo sapiens OX=9606 GN=GLB1 PE=1 SV=2	1	1	1	1	0	0	0	1	1	0	1	1	0	0	0	1	0	1	1	0	0	0	1	0	1	0	0	0	1	0	0	1	0	0	0	0	1	0	0	0	0	0	0	0
sp|P16298|PP2BB_HUMAN	sp|P16298|PP2BB_HUMAN	23	12	12	sp%P16298%PP2BB_HUMAN Serine/threonine-protein phosphatase 2B catalytic subunit beta isoform OS=Homo sapiens OX=9606 GN=PPP3CB PE=1 SV=2	1	23	12	12	10	13	15	15	12	14	19	12	14	13	13	13	13	21	10	14	14	13	12	15	21	9	11	15	9	13	13	18	9	13	15	15	15	11	20	14	14	13	12	13
sp|P16389|KCNA2_HUMAN;sp|P22001|KCNA3_HUMAN;sp|Q16322|KCA10_HUMAN;sp|P22460|KCNA5_HUMAN;sp|P22459|KCNA4_HUMAN;sp|Q8TAE7|KCNG3_HUMAN	sp|P16389|KCNA2_HUMAN	12;5;2;2;2;1	12;5;2;2;2;1	7;0;0;0;0;0	sp%P16389%KCNA2_HUMAN Potassium voltage-gated channel subfamily A member 2 OS=Homo sapiens OX=9606 GN=KCNA2 PE=1 SV=2	6	12	12	7	8	8	7	9	8	10	1	8	7	8	9	8	8	0	9	9	8	10	6	7	0	7	8	9	9	8	10	0	7	10	10	9	7	8	0	7	8	8	9	8
sp|P16403|H12_HUMAN	sp|P16403|H12_HUMAN	13	3	3	sp%P16403%H12_HUMAN Histone H1.2 OS=Homo sapiens OX=9606 GN=HIST1H1C PE=1 SV=2	1	13	3	3	10	6	7	8	9	10	9	10	6	8	6	11	12	9	12	8	9	8	11	12	9	11	6	6	7	10	10	6	12	7	5	8	10	12	4	11	6	8	8	11
sp|P16435|NCPR_HUMAN	sp|P16435|NCPR_HUMAN	12	12	12	sp%P16435%NCPR_HUMAN NADPH--cytochrome P450 reductase OS=Homo sapiens OX=9606 GN=POR PE=1 SV=2	1	12	12	12	8	8	9	10	9	6	2	11	12	10	10	10	9	0	8	10	10	8	8	9	2	8	9	7	8	9	6	0	9	9	10	9	8	7	0	11	8	8	12	10
sp|P16452|EPB42_HUMAN	sp|P16452|EPB42_HUMAN	2	2	2	sp%P16452%EPB42_HUMAN Erythrocyte membrane protein band 4.2 OS=Homo sapiens OX=9606 GN=EPB42 PE=1 SV=3	1	2	2	2	0	2	1	1	0	0	0	1	0	1	1	0	0	0	1	1	1	0	0	1	0	1	1	1	0	0	0	0	0	0	0	0	0	0	1	0	0	1	1	0
sp|P16615|AT2A2_HUMAN;sp|O14983|AT2A1_HUMAN;sp|Q93084|AT2A3_HUMAN	sp|P16615|AT2A2_HUMAN	39;14;8	39;14;8	39;14;8	sp%P16615%AT2A2_HUMAN Sarcoplasmic/endoplasmic reticulum calcium ATPase 2 OS=Homo sapiens OX=9606 GN=ATP2A2 PE=1 SV=1	3	39	39	39	31	28	31	31	25	30	1	28	29	27	32	30	26	4	29	31	29	31	26	29	1	27	26	25	27	32	27	4	29	26	29	29	28	27	4	29	29	29	30	29
sp|P16870|CBPE_HUMAN	sp|P16870|CBPE_HUMAN	13	13	13	sp%P16870%CBPE_HUMAN Carboxypeptidase E OS=Homo sapiens OX=9606 GN=CPE PE=1 SV=1	1	13	13	13	8	8	9	9	9	8	8	9	9	9	7	7	5	6	7	7	11	8	9	8	8	4	5	7	8	4	4	6	2	5	7	8	7	5	3	3	6	7	6	6
sp|P16930|FAAA_HUMAN	sp|P16930|FAAA_HUMAN	12	12	12	sp%P16930%FAAA_HUMAN Fumarylacetoacetase OS=Homo sapiens OX=9606 GN=FAH PE=1 SV=2	1	12	12	12	2	2	2	5	5	6	9	1	4	3	5	5	4	8	0	2	2	3	3	4	7	3	2	1	4	5	6	7	2	2	2	3	3	4	9	1	3	3	3	4
sp|P16949|STMN1_HUMAN	sp|P16949|STMN1_HUMAN	11	11	8	sp%P16949%STMN1_HUMAN Stathmin OS=Homo sapiens OX=9606 GN=STMN1 PE=1 SV=3	1	11	11	8	4	6	6	7	7	7	9	5	7	8	7	8	8	10	6	7	5	5	6	7	8	5	7	7	7	6	6	9	4	7	8	8	10	8	8	3	7	8	7	7
sp|P17050|NAGAB_HUMAN	sp|P17050|NAGAB_HUMAN	1	1	1	sp%P17050%NAGAB_HUMAN Alpha-N-acetylgalactosaminidase OS=Homo sapiens OX=9606 GN=NAGA PE=1 SV=2	1	1	1	1	0	1	1	0	0	0	1	0	0	1	0	0	0	1	0	0	0	1	0	0	1	0	0	0	0	0	0	0	0	0	1	0	0	0	1	0	0	1	1	1
sp|P17066|HSP76_HUMAN;sp|P48741|HSP77_HUMAN	sp|P17066|HSP76_HUMAN	14;5	3;1	3;1	sp%P17066%HSP76_HUMAN Heat shock 70 kDa protein 6 OS=Homo sapiens OX=9606 GN=HSPA6 PE=1 SV=2	2	14	3	3	9	8	8	9	9	10	10	8	9	8	8	8	11	9	9	9	9	9	8	10	10	8	8	8	9	10	9	10	9	10	10	10	10	10	10	10	10	8	9	10
sp|P17081|RHOQ_HUMAN	sp|P17081|RHOQ_HUMAN	2	1	1	sp%P17081%RHOQ_HUMAN Rho-related GTP-binding protein RhoQ OS=Homo sapiens OX=9606 GN=RHOQ PE=1 SV=2	1	2	1	1	1	2	2	2	1	1	0	1	2	2	2	2	2	1	1	2	1	2	2	2	1	1	1	1	2	2	1	0	2	1	1	1	1	1	1	2	1	2	2	2
sp|P17096|HMGA1_HUMAN	sp|P17096|HMGA1_HUMAN	2	2	2	sp%P17096%HMGA1_HUMAN High mobility group protein HMG-I/HMG-Y OS=Homo sapiens OX=9606 GN=HMGA1 PE=1 SV=3	1	2	2	2	2	1	1	1	0	0	1	2	1	1	1	1	1	1	2	1	1	1	1	1	1	2	1	0	1	1	1	1	2	1	0	1	1	1	1	2	1	1	1	1
sp|P17152|TMM11_HUMAN	sp|P17152|TMM11_HUMAN	2	2	2	sp%P17152%TMM11_HUMAN Transmembrane protein 11, mitochondrial OS=Homo sapiens OX=9606 GN=TMEM11 PE=1 SV=1	1	2	2	2	1	1	1	1	1	1	0	1	2	2	1	1	1	0	1	2	2	2	0	1	0	1	1	2	1	2	1	0	0	1	2	0	2	1	0	1	2	2	1	0
sp|P17174|AATC_HUMAN	sp|P17174|AATC_HUMAN	32	32	32	sp%P17174%AATC_HUMAN Aspartate aminotransferase, cytoplasmic OS=Homo sapiens OX=9606 GN=GOT1 PE=1 SV=3	1	32	32	32	25	23	24	26	27	26	29	24	23	24	24	27	25	29	24	26	24	26	28	25	29	22	24	23	25	27	26	30	23	26	26	25	28	26	29	24	27	25	28	28
sp|P17252|KPCA_HUMAN	sp|P17252|KPCA_HUMAN	31	20	19	sp%P17252%KPCA_HUMAN Protein kinase C alpha type OS=Homo sapiens OX=9606 GN=PRKCA PE=1 SV=4	1	31	20	19	22	21	22	22	25	21	10	21	21	23	21	24	20	4	23	23	24	22	17	24	10	23	19	21	22	25	22	5	21	16	20	21	21	22	4	20	24	21	24	24
sp|P17301|ITA2_HUMAN	sp|P17301|ITA2_HUMAN	14	14	14	sp%P17301%ITA2_HUMAN Integrin alpha-2 OS=Homo sapiens OX=9606 GN=ITGA2 PE=1 SV=1	1	14	14	14	2	1	1	3	1	5	1	1	1	3	2	4	7	1	1	2	2	6	2	4	2	4	6	6	6	8	10	1	2	3	6	9	7	9	1	2	2	2	5	6
sp|P17302|CXA1_HUMAN	sp|P17302|CXA1_HUMAN	15	15	15	sp%P17302%CXA1_HUMAN Gap junction alpha-1 protein OS=Homo sapiens OX=9606 GN=GJA1 PE=1 SV=2	1	15	15	15	5	7	6	8	7	8	3	6	8	8	8	9	9	4	10	12	10	13	11	12	3	9	10	11	12	13	11	6	8	9	9	11	8	8	4	6	10	7	9	10
sp|P17540|KCRS_HUMAN	sp|P17540|KCRS_HUMAN	4	1	1	sp%P17540%KCRS_HUMAN Creatine kinase S-type, mitochondrial OS=Homo sapiens OX=9606 GN=CKMT2 PE=1 SV=2	1	4	1	1	4	4	4	4	4	4	4	4	3	4	3	3	4	3	3	4	4	3	3	4	4	4	4	4	4	3	4	4	4	4	4	4	3	3	3	4	4	4	4	4
sp|P17568|NDUB7_HUMAN	sp|P17568|NDUB7_HUMAN	8	8	8	sp%P17568%NDUB7_HUMAN NADH dehydrogenase [ubiquinone] 1 beta subcomplex subunit 7 OS=Homo sapiens OX=9606 GN=NDUFB7 PE=1 SV=4	1	8	8	8	5	7	5	5	1	1	0	6	5	5	6	3	3	0	4	6	7	3	3	2	0	5	5	6	3	2	1	1	4	4	8	5	2	3	0	6	6	5	5	4
sp|P17600|SYN1_HUMAN	sp|P17600|SYN1_HUMAN	39	39	35	sp%P17600%SYN1_HUMAN Synapsin-1 OS=Homo sapiens OX=9606 GN=SYN1 PE=1 SV=3	1	39	39	35	34	35	34	34	34	32	28	34	33	35	32	37	35	26	33	36	34	34	35	36	25	33	33	33	34	35	29	21	33	34	34	33	36	32	20	36	33	34	33	33
sp|P17612|KAPCA_HUMAN	sp|P17612|KAPCA_HUMAN	15	2	2	sp%P17612%KAPCA_HUMAN cAMP-dependent protein kinase catalytic subunit alpha OS=Homo sapiens OX=9606 GN=PRKACA PE=1 SV=2	1	15	2	2	11	12	10	11	10	11	12	12	10	9	11	11	10	10	8	12	12	12	8	11	8	9	11	10	10	14	11	5	9	10	12	10	11	7	10	12	12	12	12	10
sp|P17655|CAN2_HUMAN	sp|P17655|CAN2_HUMAN	21	21	21	sp%P17655%CAN2_HUMAN Calpain-2 catalytic subunit OS=Homo sapiens OX=9606 GN=CAPN2 PE=1 SV=6	1	21	21	21	7	8	11	12	9	7	15	9	6	9	11	13	10	14	8	8	6	11	12	10	14	8	10	9	7	14	10	15	7	4	7	11	8	8	18	7	11	10	11	12
sp|P17658|KCNA6_HUMAN	sp|P17658|KCNA6_HUMAN	3	1	1	sp%P17658%KCNA6_HUMAN Potassium voltage-gated channel subfamily A member 6 OS=Homo sapiens OX=9606 GN=KCNA6 PE=2 SV=1	1	3	1	1	1	1	1	1	1	1	0	1	1	1	1	2	2	0	1	1	1	2	2	2	0	1	1	2	2	1	2	0	2	3	2	1	1	1	0	1	1	1	2	1
sp|P17677|NEUM_HUMAN	sp|P17677|NEUM_HUMAN	20	20	20	sp%P17677%NEUM_HUMAN Neuromodulin OS=Homo sapiens OX=9606 GN=GAP43 PE=1 SV=1	1	20	20	20	14	15	14	15	15	16	17	16	13	13	16	16	17	17	13	16	13	12	15	13	13	12	12	12	11	13	15	16	13	12	12	13	13	12	14	10	9	12	11	11
sp|P17812|PYRG1_HUMAN	sp|P17812|PYRG1_HUMAN	9	9	8	sp%P17812%PYRG1_HUMAN CTP synthase 1 OS=Homo sapiens OX=9606 GN=CTPS1 PE=1 SV=2	1	9	9	8	5	4	5	4	5	5	1	4	5	5	3	3	4	0	4	5	6	4	3	4	1	5	5	5	3	3	3	1	4	5	5	5	4	3	0	5	6	5	4	4
sp|P17844|DDX5_HUMAN	sp|P17844|DDX5_HUMAN	12	6	6	sp%P17844%DDX5_HUMAN Probable ATP-dependent RNA helicase DDX5 OS=Homo sapiens OX=9606 GN=DDX5 PE=1 SV=1	1	12	6	6	10	7	6	7	6	7	2	9	4	5	5	5	4	2	8	6	7	7	5	10	2	10	3	7	4	4	5	2	8	5	8	7	5	4	4	9	6	4	4	3
sp|P17858|PFKAL_HUMAN	sp|P17858|PFKAL_HUMAN	28	25	25	sp%P17858%PFKAL_HUMAN ATP-dependent 6-phosphofructokinase, liver type OS=Homo sapiens OX=9606 GN=PFKL PE=1 SV=6	1	28	25	25	18	20	22	20	21	21	11	20	19	21	21	19	18	5	20	19	19	20	16	22	11	19	19	20	19	20	19	7	19	21	21	20	22	18	9	17	19	19	21	19
sp|P17900|SAP3_HUMAN	sp|P17900|SAP3_HUMAN	5	5	5	sp%P17900%SAP3_HUMAN Ganglioside GM2 activator OS=Homo sapiens OX=9606 GN=GM2A PE=1 SV=4	1	5	5	5	1	1	2	3	2	3	3	1	2	3	2	3	3	3	2	3	2	3	3	3	4	1	3	2	3	3	2	4	2	3	3	2	1	2	3	2	1	3	2	3
sp|P17931|LEG3_HUMAN	sp|P17931|LEG3_HUMAN	7	7	7	sp%P17931%LEG3_HUMAN Galectin-3 OS=Homo sapiens OX=9606 GN=LGALS3 PE=1 SV=5	1	7	7	7	3	3	3	5	4	4	5	4	5	3	3	4	6	4	5	6	4	4	6	6	5	2	3	3	5	4	6	4	1	3	2	5	4	5	4	3	5	5	6	5
sp|P17980|PRS6A_HUMAN	sp|P17980|PRS6A_HUMAN	14	14	14	sp%P17980%PRS6A_HUMAN 26S proteasome regulatory subunit 6A OS=Homo sapiens OX=9606 GN=PSMC3 PE=1 SV=3	1	14	14	14	11	9	9	10	11	10	9	10	9	8	8	11	10	7	10	10	9	9	11	11	8	11	10	10	9	11	12	7	9	10	10	10	11	14	8	11	10	12	9	12
sp|P17987|TCPA_HUMAN	sp|P17987|TCPA_HUMAN	32	32	32	sp%P17987%TCPA_HUMAN T-complex protein 1 subunit alpha OS=Homo sapiens OX=9606 GN=TCP1 PE=1 SV=1	1	32	32	32	21	24	22	24	25	29	23	25	24	24	25	25	27	24	25	24	24	22	25	27	23	27	24	20	23	26	25	22	26	21	24	24	24	24	21	27	25	24	22	25
sp|P18077|RL35A_HUMAN	sp|P18077|RL35A_HUMAN	5	5	5	sp%P18077%RL35A_HUMAN 60S ribosomal protein L35a OS=Homo sapiens OX=9606 GN=RPL35A PE=1 SV=2	1	5	5	5	1	1	2	1	4	4	0	1	0	1	2	4	4	2	1	1	1	1	3	5	1	2	1	1	3	3	2	0	2	1	1	1	3	4	0	2	1	1	3	2
sp|P18084|ITB5_HUMAN	sp|P18084|ITB5_HUMAN	2	2	2	sp%P18084%ITB5_HUMAN Integrin beta-5 OS=Homo sapiens OX=9606 GN=ITGB5 PE=1 SV=1	1	2	2	2	1	0	0	0	1	0	0	0	0	0	0	0	2	0	1	0	0	0	1	1	0	1	1	1	0	1	1	0	0	0	1	1	0	2	0	0	0	0	1	2
sp|P18085|ARF4_HUMAN	sp|P18085|ARF4_HUMAN	15	10	9	sp%P18085%ARF4_HUMAN ADP-ribosylation factor 4 OS=Homo sapiens OX=9606 GN=ARF4 PE=1 SV=3	1	15	10	9	11	13	10	12	12	12	4	11	11	10	11	12	11	4	12	14	13	12	11	11	4	11	11	13	12	11	12	4	11	11	14	14	11	11	4	12	13	13	12	12
sp|P18124|RL7_HUMAN	sp|P18124|RL7_HUMAN	20	20	20	sp%P18124%RL7_HUMAN 60S ribosomal protein L7 OS=Homo sapiens OX=9606 GN=RPL7 PE=1 SV=1	1	20	20	20	5	9	12	12	13	15	6	8	3	13	13	14	17	10	9	5	8	12	13	16	7	9	7	12	12	15	15	5	8	6	9	12	12	15	3	8	8	11	13	14
sp|P18206|VINC_HUMAN	sp|P18206|VINC_HUMAN	29	29	29	sp%P18206%VINC_HUMAN Vinculin OS=Homo sapiens OX=9606 GN=VCL PE=1 SV=4	1	29	29	29	14	10	9	11	9	16	23	12	13	13	12	12	4	18	17	11	9	10	8	14	16	9	9	9	10	10	6	13	7	6	10	9	9	9	21	9	11	11	10	10
sp|P18428|LBP_HUMAN	sp|P18428|LBP_HUMAN	2	2	2	sp%P18428%LBP_HUMAN Lipopolysaccharide-binding protein OS=Homo sapiens OX=9606 GN=LBP PE=1 SV=3	1	2	2	2	0	0	0	0	0	0	0	0	0	0	0	0	0	0	0	0	0	0	0	0	0	0	1	1	0	0	0	0	0	0	0	0	0	0	0	0	0	0	0	0
sp|P18433|PTPRA_HUMAN	sp|P18433|PTPRA_HUMAN	5	5	5	sp%P18433%PTPRA_HUMAN Receptor-type tyrosine-protein phosphatase alpha OS=Homo sapiens OX=9606 GN=PTPRA PE=1 SV=3	1	5	5	5	4	3	3	3	3	4	2	3	3	3	4	3	3	2	4	5	3	4	3	5	2	2	4	5	3	5	2	1	1	3	5	3	3	3	1	3	3	4	3	3
sp|P18505|GBRB1_HUMAN	sp|P18505|GBRB1_HUMAN	5	1	1	sp%P18505%GBRB1_HUMAN Gamma-aminobutyric acid receptor subunit beta-1 OS=Homo sapiens OX=9606 GN=GABRB1 PE=1 SV=2	1	5	1	1	4	4	5	4	2	1	0	4	3	5	4	4	4	0	4	4	5	4	1	4	0	2	5	4	2	4	3	0	2	3	4	4	3	4	0	3	4	3	2	4
sp|P18507|GBRG2_HUMAN	sp|P18507|GBRG2_HUMAN	4	4	3	sp%P18507%GBRG2_HUMAN Gamma-aminobutyric acid receptor subunit gamma-2 OS=Homo sapiens OX=9606 GN=GABRG2 PE=1 SV=2	1	4	4	3	3	3	3	4	3	2	0	2	3	3	3	3	2	0	3	4	3	3	2	3	0	2	3	3	2	3	1	0	2	4	3	3	1	2	0	3	3	3	3	2
sp|P18621|RL17_HUMAN	sp|P18621|RL17_HUMAN	12	12	12	sp%P18621%RL17_HUMAN 60S ribosomal protein L17 OS=Homo sapiens OX=9606 GN=RPL17 PE=1 SV=3	1	12	12	12	7	5	6	8	10	11	3	4	4	7	6	9	11	3	9	4	6	7	7	11	1	5	4	5	8	11	11	0	6	4	5	8	10	11	4	7	5	6	8	10
sp|P18669|PGAM1_HUMAN;sp|Q8N0Y7|PGAM4_HUMAN	sp|P18669|PGAM1_HUMAN	21;7	21;7	15;4	sp%P18669%PGAM1_HUMAN Phosphoglycerate mutase 1 OS=Homo sapiens OX=9606 GN=PGAM1 PE=1 SV=2	2	21	21	15	16	17	18	17	19	18	21	19	17	17	17	19	18	17	18	17	17	17	18	19	20	18	17	18	18	19	18	19	18	17	18	18	17	18	19	18	17	18	18	19
sp|P18859|ATP5J_HUMAN	sp|P18859|ATP5J_HUMAN	9	9	9	sp%P18859%ATP5J_HUMAN ATP synthase-coupling factor 6, mitochondrial OS=Homo sapiens OX=9606 GN=ATP5PF PE=1 SV=1	1	9	9	9	5	8	8	6	6	4	0	7	5	6	5	5	2	0	6	6	7	5	3	3	1	7	6	5	5	4	4	0	5	6	7	6	3	2	2	7	5	4	6	7
sp|P19021|AMD_HUMAN	sp|P19021|AMD_HUMAN	2	2	2	sp%P19021%AMD_HUMAN Peptidyl-glycine alpha-amidating monooxygenase OS=Homo sapiens OX=9606 GN=PAM PE=1 SV=2	1	2	2	2	1	1	1	1	0	0	1	1	2	1	1	0	0	0	1	0	1	1	0	0	0	0	1	0	1	0	0	1	0	0	0	0	0	0	0	0	1	1	0	0
sp|P19022|CADH2_HUMAN;sp|P55283|CADH4_HUMAN	sp|P19022|CADH2_HUMAN	12;1	12;1	12;1	sp%P19022%CADH2_HUMAN Cadherin-2 OS=Homo sapiens OX=9606 GN=CDH2 PE=1 SV=4	2	12	12	12	6	9	7	8	6	6	4	8	9	8	8	8	6	6	5	9	8	6	5	5	3	6	7	6	4	7	4	4	3	4	7	8	6	6	3	9	6	8	7	7
sp|P19075|TSN8_HUMAN	sp|P19075|TSN8_HUMAN	2	2	2	sp%P19075%TSN8_HUMAN Tetraspanin-8 OS=Homo sapiens OX=9606 GN=TSPAN8 PE=1 SV=1	1	2	2	2	0	0	0	0	1	1	0	1	0	1	0	1	1	0	0	0	0	0	1	2	0	1	0	1	0	1	1	0	0	0	0	0	1	1	0	2	2	0	1	1
sp|P19086|GNAZ_HUMAN	sp|P19086|GNAZ_HUMAN	13	13	13	sp%P19086%GNAZ_HUMAN Guanine nucleotide-binding protein G(z) subunit alpha OS=Homo sapiens OX=9606 GN=GNAZ PE=1 SV=3	1	13	13	13	10	11	9	11	11	6	1	11	12	10	9	10	6	0	11	12	12	11	12	10	1	10	10	10	13	10	11	0	12	13	12	12	9	9	0	10	13	11	12	9
sp|P19174|PLCG1_HUMAN	sp|P19174|PLCG1_HUMAN	9	9	9	sp%P19174%PLCG1_HUMAN 1-phosphatidylinositol 4,5-bisphosphate phosphodiesterase gamma-1 OS=Homo sapiens OX=9606 GN=PLCG1 PE=1 SV=1	1	9	9	9	3	1	1	1	0	1	4	1	1	1	0	3	1	2	0	0	0	0	3	1	5	2	2	2	1	1	1	1	0	2	1	0	0	1	3	1	0	1	1	0
sp|P19338|NUCL_HUMAN	sp|P19338|NUCL_HUMAN	27	27	27	sp%P19338%NUCL_HUMAN Nucleolin OS=Homo sapiens OX=9606 GN=NCL PE=1 SV=3	1	27	27	27	18	13	16	13	10	15	20	18	9	8	11	12	12	12	18	15	16	14	16	15	22	20	8	6	8	12	7	14	18	9	13	13	12	13	20	22	9	9	9	8
sp|P19367|HXK1_HUMAN;sp|Q2TB90|HKDC1_HUMAN;sp|P52790|HXK3_HUMAN	sp|P19367|HXK1_HUMAN	62;4;2	62;4;2	58;3;0	sp%P19367%HXK1_HUMAN Hexokinase-1 OS=Homo sapiens OX=9606 GN=HK1 PE=1 SV=3	3	62	62	58	54	55	56	54	46	48	50	53	50	52	51	52	46	50	50	56	52	51	46	46	49	51	50	52	49	51	48	45	48	52	52	50	48	42	49	53	56	54	54	54
sp|P19404|NDUV2_HUMAN	sp|P19404|NDUV2_HUMAN	11	11	11	sp%P19404%NDUV2_HUMAN NADH dehydrogenase [ubiquinone] flavoprotein 2, mitochondrial OS=Homo sapiens OX=9606 GN=NDUFV2 PE=1 SV=2	1	11	11	11	10	11	11	11	4	2	2	8	8	11	10	7	5	2	8	10	10	8	6	0	3	9	9	10	8	8	5	3	7	10	11	8	7	4	3	9	10	11	9	9
sp|P19474|RO52_HUMAN	sp|P19474|RO52_HUMAN	1	1	1	sp%P19474%RO52_HUMAN E3 ubiquitin-protein ligase TRIM21 OS=Homo sapiens OX=9606 GN=TRIM21 PE=1 SV=1	1	1	1	1	0	0	0	0	0	0	0	0	0	0	0	0	0	0	0	0	0	0	0	0	0	0	0	0	0	0	0	0	0	0	0	0	0	0	0	0	0	0	1	0
sp|P19525|E2AK2_HUMAN	sp|P19525|E2AK2_HUMAN	9	9	9	sp%P19525%E2AK2_HUMAN Interferon-induced, double-stranded RNA-activated protein kinase OS=Homo sapiens OX=9606 GN=EIF2AK2 PE=1 SV=2	1	9	9	9	4	4	4	5	4	4	0	2	3	4	4	5	3	0	3	3	4	4	4	3	0	3	5	3	3	3	3	0	2	1	2	3	5	3	0	3	3	4	3	3
sp|P19623|SPEE_HUMAN	sp|P19623|SPEE_HUMAN	10	10	10	sp%P19623%SPEE_HUMAN Spermidine synthase OS=Homo sapiens OX=9606 GN=SRM PE=1 SV=1	1	10	10	10	1	1	1	2	0	1	7	0	2	3	1	2	3	5	0	1	2	4	2	4	7	1	0	5	2	2	2	6	2	1	3	2	2	2	7	0	1	2	1	1
sp|P19634|SL9A1_HUMAN	sp|P19634|SL9A1_HUMAN	7	7	7	sp%P19634%SL9A1_HUMAN Sodium/hydrogen exchanger 1 OS=Homo sapiens OX=9606 GN=SLC9A1 PE=1 SV=2	1	7	7	7	3	3	2	3	6	5	0	2	5	3	2	3	1	3	2	3	3	3	4	2	1	3	2	1	2	3	4	2	1	3	1	2	3	2	0	3	1	2	1	4
sp|P19652|A1AG2_HUMAN	sp|P19652|A1AG2_HUMAN	6	4	4	sp%P19652%A1AG2_HUMAN Alpha-1-acid glycoprotein 2 OS=Homo sapiens OX=9606 GN=ORM2 PE=1 SV=2	1	6	4	4	1	2	1	2	1	2	4	1	2	2	2	2	1	4	2	2	3	2	1	2	3	2	2	3	4	4	3	5	1	2	1	1	1	2	4	2	1	1	2	2
sp|P19784|CSK22_HUMAN	sp|P19784|CSK22_HUMAN	7	7	7	sp%P19784%CSK22_HUMAN Casein kinase II subunit alpha OS=Homo sapiens OX=9606 GN=CSNK2A2 PE=1 SV=1	1	7	7	7	3	4	2	1	3	3	1	2	1	2	2	1	0	0	2	2	2	2	2	4	2	2	2	3	3	3	2	1	4	2	4	2	1	3	1	3	4	4	3	2
sp|P19823|ITIH2_HUMAN	sp|P19823|ITIH2_HUMAN	7	7	6	sp%P19823%ITIH2_HUMAN Inter-alpha-trypsin inhibitor heavy chain H2 OS=Homo sapiens OX=9606 GN=ITIH2 PE=1 SV=2	1	7	7	6	0	1	1	1	0	0	2	0	0	0	0	0	1	1	0	1	0	1	0	0	0	0	0	0	0	0	0	0	0	1	0	0	0	1	2	1	1	1	1	0
sp|P19827|ITIH1_HUMAN;CON__Q0VCM5	sp|P19827|ITIH1_HUMAN	3;1	3;1	3;1	sp%P19827%ITIH1_HUMAN Inter-alpha-trypsin inhibitor heavy chain H1 OS=Homo sapiens OX=9606 GN=ITIH1 PE=1 SV=3	2	3	3	3	0	0	0	0	0	0	1	0	0	1	0	0	1	1	0	0	0	0	0	0	1	0	0	1	0	0	0	1	0	0	0	0	0	1	0	0	0	0	0	0
sp|P19971|TYPH_HUMAN	sp|P19971|TYPH_HUMAN	8	8	8	sp%P19971%TYPH_HUMAN Thymidine phosphorylase OS=Homo sapiens OX=9606 GN=TYMP PE=1 SV=2	1	8	8	8	0	0	0	0	1	0	2	0	0	0	0	1	1	1	0	0	0	2	2	2	2	1	1	2	2	2	2	2	0	1	2	2	2	2	2	1	0	0	0	1
sp|P20020|AT2B1_HUMAN	sp|P20020|AT2B1_HUMAN	54	32	32	sp%P20020%AT2B1_HUMAN Plasma membrane calcium-transporting ATPase 1 OS=Homo sapiens OX=9606 GN=ATP2B1 PE=1 SV=4	1	54	32	32	34	38	38	40	41	40	0	37	35	36	39	42	43	6	37	42	43	39	44	44	4	38	40	37	35	41	40	2	34	42	41	40	42	40	2	33	42	42	43	39
sp|P20042|IF2B_HUMAN	sp|P20042|IF2B_HUMAN	3	3	3	sp%P20042%IF2B_HUMAN Eukaryotic translation initiation factor 2 subunit 2 OS=Homo sapiens OX=9606 GN=EIF2S2 PE=1 SV=2	1	3	3	3	0	0	1	0	1	2	1	0	1	0	1	0	1	0	0	0	0	1	0	1	0	1	0	0	0	0	0	0	1	0	1	0	2	1	0	0	0	0	0	0
sp|P20073|ANXA7_HUMAN	sp|P20073|ANXA7_HUMAN	14	13	13	sp%P20073%ANXA7_HUMAN Annexin A7 OS=Homo sapiens OX=9606 GN=ANXA7 PE=1 SV=3	1	14	13	13	6	9	8	10	9	11	8	7	9	8	9	11	10	12	5	6	9	10	8	9	10	6	8	8	9	9	10	8	5	6	8	10	10	9	9	6	8	10	11	10
sp|P20290|BTF3_HUMAN	sp|P20290|BTF3_HUMAN	6	6	6	sp%P20290%BTF3_HUMAN Transcription factor BTF3 OS=Homo sapiens OX=9606 GN=BTF3 PE=1 SV=1	1	6	6	6	2	2	6	3	4	4	0	1	1	2	3	3	5	0	3	2	2	1	1	6	0	1	2	1	3	2	4	0	0	1	1	2	4	5	1	1	2	1	4	3
sp|P20292|AL5AP_HUMAN	sp|P20292|AL5AP_HUMAN	3	3	3	sp%P20292%AL5AP_HUMAN Arachidonate 5-lipoxygenase-activating protein OS=Homo sapiens OX=9606 GN=ALOX5AP PE=1 SV=2	1	3	3	3	1	1	1	1	1	1	0	1	1	1	1	1	1	0	1	1	1	1	1	1	0	1	1	1	1	1	1	0	1	1	1	1	1	1	0	1	1	1	1	1
sp|P20336|RAB3A_HUMAN	sp|P20336|RAB3A_HUMAN	13	13	10	sp%P20336%RAB3A_HUMAN Ras-related protein Rab-3A OS=Homo sapiens OX=9606 GN=RAB3A PE=1 SV=1	1	13	13	10	9	9	8	9	11	10	12	8	10	9	9	13	11	13	8	10	9	8	10	11	13	8	9	9	7	10	9	9	8	8	9	8	10	10	13	8	8	9	9	12
sp|P20337|RAB3B_HUMAN	sp|P20337|RAB3B_HUMAN	4	3	3	sp%P20337%RAB3B_HUMAN Ras-related protein Rab-3B OS=Homo sapiens OX=9606 GN=RAB3B PE=1 SV=2	1	4	3	3	3	3	3	2	2	3	1	2	2	3	2	4	2	1	2	4	2	3	4	2	2	2	3	3	2	3	1	1	2	3	4	4	3	2	1	2	2	3	2	1
sp|P20338|RAB4A_HUMAN	sp|P20338|RAB4A_HUMAN	8	7	7	sp%P20338%RAB4A_HUMAN Ras-related protein Rab-4A OS=Homo sapiens OX=9606 GN=RAB4A PE=1 SV=3	1	8	7	7	4	4	5	6	4	4	7	4	3	5	5	6	5	8	4	4	4	3	5	6	6	3	4	6	4	3	4	6	4	6	6	2	4	4	7	6	4	5	5	5
sp|P20339|RAB5A_HUMAN	sp|P20339|RAB5A_HUMAN	7	4	4	sp%P20339%RAB5A_HUMAN Ras-related protein Rab-5A OS=Homo sapiens OX=9606 GN=RAB5A PE=1 SV=2	1	7	4	4	6	5	6	6	6	6	4	6	6	6	6	6	6	6	5	6	5	6	6	4	5	4	5	5	5	5	6	4	5	5	4	5	5	6	6	4	4	6	6	6
sp|P20340|RAB6A_HUMAN	sp|P20340|RAB6A_HUMAN	14	7	7	sp%P20340%RAB6A_HUMAN Ras-related protein Rab-6A OS=Homo sapiens OX=9606 GN=RAB6A PE=1 SV=3	1	14	7	7	7	8	7	10	9	9	11	7	9	11	9	11	10	11	6	8	8	8	8	10	11	7	9	9	8	10	10	9	7	9	9	10	11	11	13	9	10	10	11	12
sp|P20472|PRVA_HUMAN	sp|P20472|PRVA_HUMAN	4	4	4	sp%P20472%PRVA_HUMAN Parvalbumin alpha OS=Homo sapiens OX=9606 GN=PVALB PE=1 SV=2	1	4	4	4	0	0	0	1	1	0	1	0	0	1	0	0	0	1	0	0	0	0	0	0	1	1	0	0	0	0	0	2	0	0	0	1	1	0	0	0	0	0	0	0
sp|P20591|MX1_HUMAN	sp|P20591|MX1_HUMAN	4	4	4	sp%P20591%MX1_HUMAN Interferon-induced GTP-binding protein Mx1 OS=Homo sapiens OX=9606 GN=MX1 PE=1 SV=4	1	4	4	4	0	0	0	1	1	0	0	1	0	0	0	0	1	0	1	0	0	0	1	2	0	1	0	0	1	2	2	0	0	0	0	3	2	3	0	1	0	0	0	2
sp|P20618|PSB1_HUMAN	sp|P20618|PSB1_HUMAN	15	15	15	sp%P20618%PSB1_HUMAN Proteasome subunit beta type-1 OS=Homo sapiens OX=9606 GN=PSMB1 PE=1 SV=2	1	15	15	15	4	7	7	6	9	10	9	5	8	9	8	9	10	12	4	3	7	5	7	10	10	4	6	8	6	6	8	9	3	8	6	9	6	9	11	4	8	8	8	8
sp|P20645|MPRD_HUMAN	sp|P20645|MPRD_HUMAN	5	5	5	sp%P20645%MPRD_HUMAN Cation-dependent mannose-6-phosphate receptor OS=Homo sapiens OX=9606 GN=M6PR PE=1 SV=1	1	5	5	5	2	0	2	2	2	2	0	0	1	0	0	1	1	0	1	2	2	3	3	3	0	1	1	3	2	2	2	0	1	1	1	2	2	2	0	1	1	0	3	4
sp|P20648|ATP4A_HUMAN	sp|P20648|ATP4A_HUMAN	6	1	1	sp%P20648%ATP4A_HUMAN Potassium-transporting ATPase alpha chain 1 OS=Homo sapiens OX=9606 GN=ATP4A PE=2 SV=5	1	6	1	1	5	5	5	5	5	5	3	5	5	5	5	5	5	3	4	5	5	5	5	5	3	5	5	4	5	5	5	3	5	4	5	5	5	4	4	4	5	5	6	4
sp|P20674|COX5A_HUMAN	sp|P20674|COX5A_HUMAN	10	10	10	sp%P20674%COX5A_HUMAN Cytochrome c oxidase subunit 5A, mitochondrial OS=Homo sapiens OX=9606 GN=COX5A PE=1 SV=2	1	10	10	10	9	10	10	10	7	8	5	9	10	9	10	10	8	6	9	10	10	9	7	7	4	7	10	10	9	7	9	3	8	9	9	8	7	7	3	10	9	10	10	10
sp|P20700|LMNB1_HUMAN	sp|P20700|LMNB1_HUMAN	12	10	10	sp%P20700%LMNB1_HUMAN Lamin-B1 OS=Homo sapiens OX=9606 GN=LMNB1 PE=1 SV=2	1	12	10	10	10	1	0	0	2	1	2	8	1	1	1	1	1	4	10	3	2	0	1	1	1	9	3	2	1	2	2	2	6	2	1	1	0	0	3	7	1	1	5	3
sp|P20702|ITAX_HUMAN	sp|P20702|ITAX_HUMAN	4	3	3	sp%P20702%ITAX_HUMAN Integrin alpha-X OS=Homo sapiens OX=9606 GN=ITGAX PE=1 SV=3	1	4	3	3	0	0	0	0	0	1	0	0	0	0	1	1	1	0	0	0	0	1	1	1	0	0	0	1	1	1	1	0	0	1	1	1	1	1	0	1	1	1	1	2
sp|P20742|PZP_HUMAN	sp|P20742|PZP_HUMAN	8	2	2	sp%P20742%PZP_HUMAN Pregnancy zone protein OS=Homo sapiens OX=9606 GN=PZP PE=1 SV=4	1	8	2	2	3	3	4	3	5	5	6	2	3	3	4	5	6	5	3	1	4	4	4	7	6	3	3	3	4	5	6	6	1	3	5	5	3	5	7	1	1	3	2	4
sp|P20774|MIME_HUMAN	sp|P20774|MIME_HUMAN	5	5	5	sp%P20774%MIME_HUMAN Mimecan OS=Homo sapiens OX=9606 GN=OGN PE=1 SV=1	1	5	5	5	4	3	3	5	4	4	3	2	2	2	3	4	3	4	4	2	2	3	4	5	4	3	0	1	2	1	2	1	1	0	0	0	0	0	2	3	1	1	1	3
sp|P20810|ICAL_HUMAN	sp|P20810|ICAL_HUMAN	14	14	14	sp%P20810%ICAL_HUMAN Calpastatin OS=Homo sapiens OX=9606 GN=CAST PE=1 SV=4	1	14	14	14	2	4	4	6	3	4	7	4	3	4	6	5	4	8	4	5	5	4	3	5	7	5	3	6	4	6	6	11	2	3	5	4	3	6	9	2	2	7	5	3
sp|P20916|MAG_HUMAN	sp|P20916|MAG_HUMAN	16	16	16	sp%P20916%MAG_HUMAN Myelin-associated glycoprotein OS=Homo sapiens OX=9606 GN=MAG PE=1 SV=1	1	16	16	16	14	12	12	11	10	11	10	9	13	14	13	10	10	10	14	13	11	13	10	10	9	13	13	13	13	13	12	11	12	14	14	13	14	10	12	12	14	12	11	9
sp|P20936|RASA1_HUMAN	sp|P20936|RASA1_HUMAN	9	9	9	sp%P20936%RASA1_HUMAN Ras GTPase-activating protein 1 OS=Homo sapiens OX=9606 GN=RASA1 PE=1 SV=1	1	9	9	9	1	4	4	3	1	1	1	7	3	4	4	3	2	0	1	3	2	4	4	3	2	4	3	4	4	4	2	0	4	3	5	4	2	2	5	4	3	4	2	2
sp|P20962|PTMS_HUMAN	sp|P20962|PTMS_HUMAN	1	1	1	sp%P20962%PTMS_HUMAN Parathymosin OS=Homo sapiens OX=9606 GN=PTMS PE=1 SV=2	1	1	1	1	0	1	1	1	1	0	1	0	0	0	0	0	1	0	0	1	0	0	0	0	1	0	0	0	1	0	0	1	0	1	0	0	0	0	1	0	1	0	0	0
sp|P21266|GSTM3_HUMAN	sp|P21266|GSTM3_HUMAN	23	23	22	sp%P21266%GSTM3_HUMAN Glutathione S-transferase Mu 3 OS=Homo sapiens OX=9606 GN=GSTM3 PE=1 SV=3	1	23	23	22	15	15	13	16	12	14	16	19	17	18	19	21	19	16	14	16	15	16	12	12	15	14	15	14	14	17	13	10	14	12	15	14	13	15	14	16	17	17	18	19
sp|P21281|VATB2_HUMAN;sp|P15313|VATB1_HUMAN	sp|P21281|VATB2_HUMAN	34;9	34;9	34;9	sp%P21281%VATB2_HUMAN V-type proton ATPase subunit B, brain isoform OS=Homo sapiens OX=9606 GN=ATP6V1B2 PE=1 SV=3	2	34	34	34	25	26	25	28	31	29	26	25	26	26	24	28	28	24	26	26	28	27	27	30	27	26	26	25	23	26	24	23	23	26	28	22	26	28	27	27	25	25	24	25
sp|P21283|VATC1_HUMAN;sp|Q8NEY4|VATC2_HUMAN	sp|P21283|VATC1_HUMAN	31;1	31;1	31;1	sp%P21283%VATC1_HUMAN V-type proton ATPase subunit C 1 OS=Homo sapiens OX=9606 GN=ATP6V1C1 PE=1 SV=4	2	31	31	31	20	21	20	24	23	22	15	21	20	20	19	20	17	16	20	23	21	23	21	24	16	15	20	21	19	19	24	18	17	22	21	23	21	19	15	17	23	20	19	19
sp|P21291|CSRP1_HUMAN	sp|P21291|CSRP1_HUMAN	8	8	8	sp%P21291%CSRP1_HUMAN Cysteine and glycine-rich protein 1 OS=Homo sapiens OX=9606 GN=CSRP1 PE=1 SV=3	1	8	8	8	6	6	7	7	7	7	8	6	6	7	7	6	6	8	6	7	8	7	6	7	7	7	7	7	7	7	6	8	7	6	6	7	8	7	8	7	8	7	8	8
sp|P21333|FLNA_HUMAN	sp|P21333|FLNA_HUMAN	62	62	58	sp%P21333%FLNA_HUMAN Filamin-A OS=Homo sapiens OX=9606 GN=FLNA PE=1 SV=4	1	62	62	58	38	15	22	31	19	25	38	33	17	15	22	25	32	30	36	20	17	26	13	21	21	34	19	22	20	29	22	13	17	14	11	12	13	17	25	31	25	30	25	31
sp|P21359|NF1_HUMAN	sp|P21359|NF1_HUMAN	14	14	14	sp%P21359%NF1_HUMAN Neurofibromin OS=Homo sapiens OX=9606 GN=NF1 PE=1 SV=2	1	14	14	14	7	8	9	10	5	7	0	10	9	8	10	6	5	1	9	5	9	5	7	4	1	9	5	5	6	5	6	1	7	4	5	5	4	4	0	8	5	6	4	2
sp|P21397|AOFA_HUMAN	sp|P21397|AOFA_HUMAN	21	19	19	sp%P21397%AOFA_HUMAN Amine oxidase [flavin-containing] A OS=Homo sapiens OX=9606 GN=MAOA PE=1 SV=1	1	21	19	19	14	14	17	15	11	13	2	14	13	18	17	15	13	2	14	14	16	14	7	15	0	10	14	15	11	12	8	0	9	11	13	17	11	13	0	12	12	18	20	13
sp|P21399|ACOC_HUMAN	sp|P21399|ACOC_HUMAN	26	26	26	sp%P21399%ACOC_HUMAN Cytoplasmic aconitate hydratase OS=Homo sapiens OX=9606 GN=ACO1 PE=1 SV=3	1	26	26	26	9	10	10	12	11	12	18	7	11	9	7	14	11	19	4	7	9	12	7	11	17	7	8	5	9	11	8	13	4	7	8	14	9	10	21	6	8	10	12	13
sp|P21579|SYT1_HUMAN	sp|P21579|SYT1_HUMAN	31	31	23	sp%P21579%SYT1_HUMAN Synaptotagmin-1 OS=Homo sapiens OX=9606 GN=SYT1 PE=1 SV=1	1	31	31	23	23	26	25	26	28	28	17	23	27	25	24	28	29	22	22	26	27	23	29	30	16	23	22	22	23	29	26	10	22	23	25	22	29	26	11	26	27	27	24	28
sp|P21589|5NTD_HUMAN	sp|P21589|5NTD_HUMAN	16	16	16	sp%P21589%5NTD_HUMAN 5-nucleotidase OS=Homo sapiens OX=9606 GN=NT5E PE=1 SV=1	1	16	16	16	2	5	4	5	9	9	1	4	5	4	5	7	7	1	3	4	4	7	8	10	0	2	3	3	5	8	8	3	3	3	5	6	8	9	2	1	4	6	6	5
sp|P21695|GPDA_HUMAN	sp|P21695|GPDA_HUMAN	16	16	16	sp%P21695%GPDA_HUMAN Glycerol-3-phosphate dehydrogenase [NAD(+)], cytoplasmic OS=Homo sapiens OX=9606 GN=GPD1 PE=1 SV=4	1	16	16	16	5	5	6	7	4	4	10	3	7	8	9	10	9	15	3	6	7	3	7	4	10	7	10	7	6	9	9	13	5	8	12	9	10	10	14	8	6	7	7	9
sp|P21741|MK_HUMAN	sp|P21741|MK_HUMAN	2	2	2	sp%P21741%MK_HUMAN Midkine OS=Homo sapiens OX=9606 GN=MDK PE=1 SV=1	1	2	2	2	0	2	2	1	1	1	0	1	1	1	1	1	1	0	1	0	1	0	0	1	0	1	1	1	0	1	1	0	0	1	1	0	0	0	0	0	1	2	2	2
sp|P21757|MSRE_HUMAN	sp|P21757|MSRE_HUMAN	1	1	1	sp%P21757%MSRE_HUMAN Macrophage scavenger receptor types I and II OS=Homo sapiens OX=9606 GN=MSR1 PE=1 SV=1	1	1	1	1	0	0	0	0	0	0	0	0	0	0	0	0	0	0	0	0	0	0	0	0	0	0	0	0	0	0	0	0	0	0	0	0	0	0	0	0	0	0	0	0
sp|P21796|VDAC1_HUMAN	sp|P21796|VDAC1_HUMAN	19	19	19	sp%P21796%VDAC1_HUMAN Voltage-dependent anion-selective channel protein 1 OS=Homo sapiens OX=9606 GN=VDAC1 PE=1 SV=2	1	19	19	19	18	19	18	19	17	14	3	17	16	18	18	16	14	1	16	19	17	17	15	16	2	17	16	18	17	16	17	3	17	16	17	17	16	14	3	15	18	19	19	18
sp|P21810|PGS1_HUMAN	sp|P21810|PGS1_HUMAN	13	13	13	sp%P21810%PGS1_HUMAN Biglycan OS=Homo sapiens OX=9606 GN=BGN PE=1 SV=2	1	13	13	13	12	5	8	11	11	11	6	8	2	6	10	12	11	5	10	9	8	11	11	13	5	9	2	2	5	8	6	2	4	0	0	0	0	1	0	3	2	0	6	5
sp|P21860|ERBB3_HUMAN	sp|P21860|ERBB3_HUMAN	1	1	1	sp%P21860%ERBB3_HUMAN Receptor tyrosine-protein kinase erbB-3 OS=Homo sapiens OX=9606 GN=ERBB3 PE=1 SV=1	1	1	1	1	0	1	0	0	0	0	0	1	1	1	0	0	0	0	0	0	1	1	1	0	0	1	1	1	1	0	0	0	1	1	1	1	0	0	0	0	0	0	0	0
sp|P21912|SDHB_HUMAN	sp|P21912|SDHB_HUMAN	11	11	11	sp%P21912%SDHB_HUMAN Succinate dehydrogenase [ubiquinone] iron-sulfur subunit, mitochondrial OS=Homo sapiens OX=9606 GN=SDHB PE=1 SV=3	1	11	11	11	9	9	10	9	4	2	0	8	9	10	9	6	5	1	7	9	9	9	2	3	0	5	8	8	8	5	4	0	7	8	10	8	5	3	0	8	8	9	9	8
sp|P21926|CD9_HUMAN	sp|P21926|CD9_HUMAN	9	9	9	sp%P21926%CD9_HUMAN CD9 antigen OS=Homo sapiens OX=9606 GN=CD9 PE=1 SV=4	1	9	9	9	6	8	5	7	7	7	4	6	6	7	7	7	8	4	5	5	5	5	5	5	2	5	6	5	6	5	5	4	5	5	5	5	6	6	4	4	5	6	5	5
sp|P21953|ODBB_HUMAN	sp|P21953|ODBB_HUMAN	6	6	6	sp%P21953%ODBB_HUMAN 2-oxoisovalerate dehydrogenase subunit beta, mitochondrial OS=Homo sapiens OX=9606 GN=BCKDHB PE=1 SV=2	1	6	6	6	3	6	6	2	1	1	4	3	4	5	2	0	1	2	3	6	5	2	1	1	3	4	5	5	3	3	0	3	1	3	5	1	1	2	4	3	4	5	3	2
sp|P21964|COMT_HUMAN	sp|P21964|COMT_HUMAN	18	18	18	sp%P21964%COMT_HUMAN Catechol O-methyltransferase OS=Homo sapiens OX=9606 GN=COMT PE=1 SV=2	1	18	18	18	9	13	12	13	10	10	8	10	11	10	12	13	12	2	11	12	11	10	10	16	6	12	13	14	11	15	12	4	11	13	15	14	14	12	5	12	12	11	14	14
sp|P21980|TGM2_HUMAN	sp|P21980|TGM2_HUMAN	13	13	13	sp%P21980%TGM2_HUMAN Protein-glutamine gamma-glutamyltransferase 2 OS=Homo sapiens OX=9606 GN=TGM2 PE=1 SV=2	1	13	13	13	7	1	3	3	5	5	8	7	3	4	3	3	2	2	9	3	5	5	3	5	8	10	3	2	3	3	2	1	4	0	1	0	2	2	1	5	2	2	3	3
sp|P22033|MUTA_HUMAN	sp|P22033|MUTA_HUMAN	13	13	13	sp%P22033%MUTA_HUMAN Methylmalonyl-CoA mutase, mitochondrial OS=Homo sapiens OX=9606 GN=MMUT PE=1 SV=4	1	13	13	13	2	10	10	8	1	1	2	8	9	7	10	1	1	1	5	8	9	5	1	2	3	2	5	3	3	1	0	0	0	4	6	5	1	0	4	2	4	7	6	0
sp|P22059|OSBP1_HUMAN	sp|P22059|OSBP1_HUMAN	5	5	3	sp%P22059%OSBP1_HUMAN Oxysterol-binding protein 1 OS=Homo sapiens OX=9606 GN=OSBP PE=1 SV=1	1	5	5	3	1	0	4	1	0	3	0	2	3	4	3	1	3	0	1	3	0	2	0	2	0	3	3	3	3	4	2	0	1	4	3	2	3	1	1	1	3	2	2	1
sp|P22061|PIMT_HUMAN	sp|P22061|PIMT_HUMAN	19	19	19	sp%P22061%PIMT_HUMAN Protein-L-isoaspartate(D-aspartate) O-methyltransferase OS=Homo sapiens OX=9606 GN=PCMT1 PE=1 SV=4	1	19	19	19	11	14	14	14	14	15	18	12	15	13	13	16	14	17	14	15	15	13	15	17	18	12	11	11	12	12	15	15	12	15	13	14	15	13	18	14	14	14	14	15
sp|P22087|FBRL_HUMAN	sp|P22087|FBRL_HUMAN	3	2	2	sp%P22087%FBRL_HUMAN rRNA 2-O-methyltransferase fibrillarin OS=Homo sapiens OX=9606 GN=FBL PE=1 SV=2	1	3	2	2	2	0	0	0	0	0	0	2	0	0	0	1	1	0	2	0	0	0	0	0	0	2	0	0	0	0	0	0	2	0	0	0	0	0	0	2	0	0	0	1
sp|P22090|RS4Y1_HUMAN	sp|P22090|RS4Y1_HUMAN	12	2	1	sp%P22090%RS4Y1_HUMAN 40S ribosomal protein S4, Y isoform 1 OS=Homo sapiens OX=9606 GN=RPS4Y1 PE=1 SV=2	1	12	2	1	6	6	6	6	6	7	2	5	4	4	6	7	8	3	6	5	5	6	7	8	3	3	2	4	7	8	6	0	4	4	5	6	7	7	3	2	3	3	6	7
sp|P22102|PUR2_HUMAN	sp|P22102|PUR2_HUMAN	13	13	13	sp%P22102%PUR2_HUMAN Trifunctional purine biosynthetic protein adenosine-3 OS=Homo sapiens OX=9606 GN=GART PE=1 SV=1	1	13	13	13	7	7	8	9	5	8	6	7	8	7	9	9	9	0	5	8	6	10	6	7	7	8	9	9	8	12	7	1	6	9	10	10	8	10	5	5	9	9	8	9
sp|P22234|PUR6_HUMAN	sp|P22234|PUR6_HUMAN	21	21	21	sp%P22234%PUR6_HUMAN Multifunctional protein ADE2 OS=Homo sapiens OX=9606 GN=PAICS PE=1 SV=3	1	21	21	21	11	12	9	12	9	13	19	11	9	12	15	13	14	17	5	11	13	10	13	16	17	4	7	9	13	14	16	17	8	11	10	13	10	11	16	8	11	11	13	11
sp|P22304|IDS_HUMAN	sp|P22304|IDS_HUMAN	2	2	2	sp%P22304%IDS_HUMAN Iduronate 2-sulfatase OS=Homo sapiens OX=9606 GN=IDS PE=1 SV=1	1	2	2	2	2	2	1	1	2	0	1	1	2	2	2	1	1	2	0	1	1	2	2	2	2	1	1	1	2	1	2	2	1	1	2	1	2	2	1	0	0	0	2	0
sp|P22307|NLTP_HUMAN	sp|P22307|NLTP_HUMAN	11	11	11	sp%P22307%NLTP_HUMAN Non-specific lipid-transfer protein OS=Homo sapiens OX=9606 GN=SCP2 PE=1 SV=2	1	11	11	11	3	5	6	6	5	0	1	2	4	3	5	4	0	3	5	5	6	7	4	3	3	3	4	3	5	2	2	5	4	5	6	5	4	0	3	5	5	3	5	4
sp|P22314|UBA1_HUMAN	sp|P22314|UBA1_HUMAN	57	57	57	sp%P22314%UBA1_HUMAN Ubiquitin-like modifier-activating enzyme 1 OS=Homo sapiens OX=9606 GN=UBA1 PE=1 SV=3	1	57	57	57	39	38	35	39	36	37	51	44	40	38	39	40	38	29	36	41	43	41	41	40	49	42	42	41	41	44	40	29	43	39	39	39	41	41	43	43	47	45	49	47
sp|P22392|NDKB_HUMAN;sp|O60361|NDK8_HUMAN	sp|P22392|NDKB_HUMAN;sp|O60361|NDK8_HUMAN	12;6	7;4	7;4	sp%P22392%NDKB_HUMAN Nucleoside diphosphate kinase B OS=Homo sapiens OX=9606 GN=NME2 PE=1 SV=1;sp%O60361%NDK8_HUMAN Putative nucleoside diphosphate kinase OS=Homo sapiens OX=9606 GN=NME2P1 PE=5 SV=1	2	12	7	7	10	11	11	10	11	11	11	11	9	10	10	11	10	11	11	10	10	11	11	10	11	11	11	10	11	10	11	11	11	10	10	11	10	11	12	11	10	10	11	12
sp|P22570|ADRO_HUMAN	sp|P22570|ADRO_HUMAN	10	10	10	sp%P22570%ADRO_HUMAN NADPH:adrenodoxin oxidoreductase, mitochondrial OS=Homo sapiens OX=9606 GN=FDXR PE=1 SV=3	1	10	10	10	4	5	4	5	2	3	4	4	6	8	5	4	4	3	5	7	5	5	3	6	5	4	8	7	4	5	4	4	4	6	6	6	3	5	6	4	8	7	8	5
sp|P22612|KAPCG_HUMAN	sp|P22612|KAPCG_HUMAN	3	1	1	sp%P22612%KAPCG_HUMAN cAMP-dependent protein kinase catalytic subunit gamma OS=Homo sapiens OX=9606 GN=PRKACG PE=1 SV=3	1	3	1	1	3	3	3	3	3	3	2	3	3	3	3	3	3	2	3	3	3	3	2	3	1	3	3	3	3	3	3	1	3	3	3	3	3	2	2	3	3	3	3	3
sp|P22626|ROA2_HUMAN	sp|P22626|ROA2_HUMAN	21	21	21	sp%P22626%ROA2_HUMAN Heterogeneous nuclear ribonucleoproteins A2/B1 OS=Homo sapiens OX=9606 GN=HNRNPA2B1 PE=1 SV=2	1	21	21	21	18	13	14	13	13	13	12	16	11	12	12	13	10	3	16	16	13	12	15	15	12	20	12	11	13	13	10	1	16	14	14	13	13	13	3	18	12	12	13	12
sp|P22676|CALB2_HUMAN	sp|P22676|CALB2_HUMAN	15	15	14	sp%P22676%CALB2_HUMAN Calretinin OS=Homo sapiens OX=9606 GN=CALB2 PE=2 SV=2	1	15	15	14	4	4	4	6	2	1	10	2	6	6	5	5	6	10	1	7	6	3	5	4	11	3	2	2	4	5	5	14	2	2	6	5	3	3	12	4	4	4	4	6
sp|P22694|KAPCB_HUMAN	sp|P22694|KAPCB_HUMAN	20	20	7	sp%P22694%KAPCB_HUMAN cAMP-dependent protein kinase catalytic subunit beta OS=Homo sapiens OX=9606 GN=PRKACB PE=1 SV=2	1	20	20	7	15	14	14	15	10	11	15	15	14	12	13	14	13	11	11	15	14	15	11	14	12	10	13	14	13	18	13	5	12	14	14	13	12	9	12	15	15	16	14	12
sp|P22695|QCR2_HUMAN	sp|P22695|QCR2_HUMAN	22	22	22	sp%P22695%QCR2_HUMAN Cytochrome b-c1 complex subunit 2, mitochondrial OS=Homo sapiens OX=9606 GN=UQCRC2 PE=1 SV=3	1	22	22	22	19	20	20	20	17	16	1	19	20	20	19	15	15	3	20	20	20	19	15	13	3	20	20	20	16	17	13	2	16	19	20	18	14	10	1	19	19	21	20	20
sp|P22732|GTR5_HUMAN	sp|P22732|GTR5_HUMAN	3	3	3	sp%P22732%GTR5_HUMAN Solute carrier family 2, facilitated glucose transporter member 5 OS=Homo sapiens OX=9606 GN=SLC2A5 PE=1 SV=1	1	3	3	3	0	2	1	2	2	1	0	0	0	1	1	2	1	0	0	1	2	2	2	2	0	1	2	2	2	3	2	0	0	2	2	3	2	3	0	0	1	3	1	2
sp|P22748|CAH4_HUMAN	sp|P22748|CAH4_HUMAN	4	4	4	sp%P22748%CAH4_HUMAN Carbonic anhydrase 4 OS=Homo sapiens OX=9606 GN=CA4 PE=1 SV=2	1	4	4	4	3	3	3	2	3	3	0	3	3	3	4	4	4	0	4	4	4	4	4	4	0	1	0	1	2	3	3	1	1	3	2	3	4	2	0	2	1	0	1	3
sp|P22792|CPN2_HUMAN	sp|P22792|CPN2_HUMAN	3	3	3	sp%P22792%CPN2_HUMAN Carboxypeptidase N subunit 2 OS=Homo sapiens OX=9606 GN=CPN2 PE=1 SV=3	1	3	3	3	0	0	0	0	0	0	1	0	0	0	0	0	0	2	0	0	0	0	0	0	0	1	0	1	1	1	1	3	0	0	0	0	0	0	2	0	0	0	0	0
sp|P22830|HEMH_HUMAN	sp|P22830|HEMH_HUMAN	11	11	11	sp%P22830%HEMH_HUMAN Ferrochelatase, mitochondrial OS=Homo sapiens OX=9606 GN=FECH PE=1 SV=2	1	11	11	11	6	9	9	10	4	4	4	7	8	7	8	4	3	1	7	8	9	7	3	6	1	4	6	5	3	5	4	2	3	7	7	4	4	5	3	5	5	5	4	5
sp|P23141|EST1_HUMAN	sp|P23141|EST1_HUMAN	6	6	6	sp%P23141%EST1_HUMAN Liver carboxylesterase 1 OS=Homo sapiens OX=9606 GN=CES1 PE=1 SV=2	1	6	6	6	1	0	2	3	2	4	3	1	1	2	2	2	1	2	1	2	2	5	4	5	4	0	0	1	1	2	3	2	0	1	2	2	3	3	0	1	1	0	1	0
sp|P23142|FBLN1_HUMAN	sp|P23142|FBLN1_HUMAN	5	5	5	sp%P23142%FBLN1_HUMAN Fibulin-1 OS=Homo sapiens OX=9606 GN=FBLN1 PE=1 SV=4	1	5	5	5	1	0	0	1	0	0	2	0	1	1	0	0	1	2	0	0	1	0	0	0	2	0	0	0	0	1	1	4	0	0	0	0	1	0	2	0	2	1	1	2
sp|P23229|ITA6_HUMAN	sp|P23229|ITA6_HUMAN	7	7	7	sp%P23229%ITA6_HUMAN Integrin alpha-6 OS=Homo sapiens OX=9606 GN=ITGA6 PE=1 SV=5	1	7	7	7	2	0	0	1	2	2	0	0	0	0	2	0	3	1	1	1	1	1	1	3	0	2	1	1	2	3	3	0	1	1	2	1	1	1	0	2	0	2	3	1
sp|P23246|SFPQ_HUMAN	sp|P23246|SFPQ_HUMAN	15	15	14	sp%P23246%SFPQ_HUMAN Splicing factor, proline- and glutamine-rich OS=Homo sapiens OX=9606 GN=SFPQ PE=1 SV=2	1	15	15	14	14	7	6	9	8	10	8	14	4	8	7	5	8	5	13	6	8	9	8	10	8	14	6	4	8	6	7	3	11	8	10	7	7	11	11	14	7	6	7	8
sp|P23258|TBG1_HUMAN;sp|Q9NRH3|TBG2_HUMAN	sp|P23258|TBG1_HUMAN;sp|Q9NRH3|TBG2_HUMAN	7;5	7;5	7;5	sp%P23258%TBG1_HUMAN Tubulin gamma-1 chain OS=Homo sapiens OX=9606 GN=TUBG1 PE=1 SV=2;sp%Q9NRH3%TBG2_HUMAN Tubulin gamma-2 chain OS=Homo sapiens OX=9606 GN=TUBG2 PE=2 SV=1	2	7	7	7	3	3	2	2	3	2	1	1	2	1	1	1	1	0	1	2	3	2	2	1	1	3	2	3	4	3	2	0	0	1	4	3	1	2	0	3	2	2	2	1
sp|P23284|PPIB_HUMAN	sp|P23284|PPIB_HUMAN	13	13	13	sp%P23284%PPIB_HUMAN Peptidyl-prolyl cis-trans isomerase B OS=Homo sapiens OX=9606 GN=PPIB PE=1 SV=2	1	13	13	13	8	11	11	10	8	9	4	9	10	10	9	10	8	5	9	8	8	8	8	11	5	8	11	9	9	10	7	3	9	9	10	10	10	8	6	7	9	11	10	13
sp|P23297|S10A1_HUMAN	sp|P23297|S10A1_HUMAN	9	9	9	sp%P23297%S10A1_HUMAN Protein S100-A1 OS=Homo sapiens OX=9606 GN=S100A1 PE=1 SV=2	1	9	9	9	6	6	6	5	9	9	9	6	6	6	6	9	9	9	5	8	6	8	9	8	9	8	6	7	7	9	9	9	6	9	7	8	9	9	9	9	8	9	7	9
sp|P23368|MAOM_HUMAN	sp|P23368|MAOM_HUMAN	21	21	21	sp%P23368%MAOM_HUMAN NAD-dependent malic enzyme, mitochondrial OS=Homo sapiens OX=9606 GN=ME2 PE=1 SV=1	1	21	21	21	9	15	16	10	4	7	8	10	12	10	11	10	6	12	11	12	15	7	10	6	12	6	11	8	5	9	5	10	6	10	11	6	7	8	12	6	12	11	9	8
sp|P23381|SYWC_HUMAN	sp|P23381|SYWC_HUMAN	25	25	25	sp%P23381%SYWC_HUMAN Tryptophan--tRNA ligase, cytoplasmic OS=Homo sapiens OX=9606 GN=WARS PE=1 SV=2	1	25	25	25	7	9	12	7	10	13	17	7	7	11	12	14	12	20	5	10	9	13	10	11	17	8	11	10	11	14	14	18	7	10	9	10	13	13	20	6	10	7	11	12
sp|P23396|RS3_HUMAN	sp|P23396|RS3_HUMAN	22	22	22	sp%P23396%RS3_HUMAN 40S ribosomal protein S3 OS=Homo sapiens OX=9606 GN=RPS3 PE=1 SV=2	1	22	22	22	11	13	13	13	15	17	10	9	7	11	13	15	20	16	14	10	12	12	14	19	9	12	9	13	15	17	19	3	9	10	14	12	16	19	9	10	9	8	11	16
sp|P23434|GCSH_HUMAN	sp|P23434|GCSH_HUMAN	3	3	3	sp%P23434%GCSH_HUMAN Glycine cleavage system H protein, mitochondrial OS=Homo sapiens OX=9606 GN=GCSH PE=1 SV=2	1	3	3	3	2	1	2	1	1	1	2	1	1	1	1	2	1	2	2	2	2	2	2	1	2	1	2	2	2	1	1	2	1	2	2	2	1	1	2	1	2	2	2	2
sp|P23458|JAK1_HUMAN	sp|P23458|JAK1_HUMAN	3	3	3	sp%P23458%JAK1_HUMAN Tyrosine-protein kinase JAK1 OS=Homo sapiens OX=9606 GN=JAK1 PE=1 SV=2	1	3	3	3	1	1	1	1	1	1	0	1	1	1	1	0	0	0	1	1	1	2	1	1	0	1	1	1	1	1	0	0	2	1	1	2	1	1	0	0	1	1	1	0
sp|P23468|PTPRD_HUMAN	sp|P23468|PTPRD_HUMAN	19	19	11	sp%P23468%PTPRD_HUMAN Receptor-type tyrosine-protein phosphatase delta OS=Homo sapiens OX=9606 GN=PTPRD PE=1 SV=2	1	19	19	11	6	9	9	6	7	4	1	7	6	6	7	4	5	1	4	8	7	4	6	5	1	6	5	6	3	6	3	1	4	8	9	6	3	4	2	8	6	11	6	7
sp|P23469|PTPRE_HUMAN	sp|P23469|PTPRE_HUMAN	6	6	6	sp%P23469%PTPRE_HUMAN Receptor-type tyrosine-protein phosphatase epsilon OS=Homo sapiens OX=9606 GN=PTPRE PE=1 SV=1	1	6	6	6	1	1	1	1	1	1	1	1	3	1	1	1	2	0	1	1	1	1	1	2	0	1	1	1	1	1	1	0	1	1	2	2	1	0	1	1	2	2	1	1
sp|P23471|PTPRZ_HUMAN	sp|P23471|PTPRZ_HUMAN	20	20	20	sp%P23471%PTPRZ_HUMAN Receptor-type tyrosine-protein phosphatase zeta OS=Homo sapiens OX=9606 GN=PTPRZ1 PE=1 SV=4	1	20	20	20	9	11	13	12	9	12	13	9	8	10	13	12	11	13	11	10	11	10	10	13	8	6	9	12	7	10	11	8	9	10	11	14	13	12	13	5	9	9	10	12
sp|P23515|OMGP_HUMAN	sp|P23515|OMGP_HUMAN	9	9	9	sp%P23515%OMGP_HUMAN Oligodendrocyte-myelin glycoprotein OS=Homo sapiens OX=9606 GN=OMG PE=1 SV=2	1	9	9	9	9	9	9	9	8	8	5	9	9	9	9	9	9	8	9	9	9	9	9	9	5	9	9	9	9	9	9	7	9	9	9	9	9	9	7	8	9	9	9	8
sp|P23526|SAHH_HUMAN	sp|P23526|SAHH_HUMAN	20	20	20	sp%P23526%SAHH_HUMAN Adenosylhomocysteinase OS=Homo sapiens OX=9606 GN=AHCY PE=1 SV=4	1	20	20	20	6	7	13	13	12	13	19	6	9	12	13	15	14	19	8	12	11	11	10	13	17	7	8	8	11	16	13	17	6	12	12	13	13	12	18	8	10	10	13	15
sp|P23528|COF1_HUMAN	sp|P23528|COF1_HUMAN	19	19	13	sp%P23528%COF1_HUMAN Cofilin-1 OS=Homo sapiens OX=9606 GN=CFL1 PE=1 SV=3	1	19	19	13	11	12	12	13	12	12	17	13	13	16	15	15	14	16	11	12	13	13	12	12	16	14	14	15	13	14	14	14	14	13	13	15	13	14	17	14	15	15	13	14
sp|P23588|IF4B_HUMAN	sp|P23588|IF4B_HUMAN	10	10	10	sp%P23588%IF4B_HUMAN Eukaryotic translation initiation factor 4B OS=Homo sapiens OX=9606 GN=EIF4B PE=1 SV=2	1	10	10	10	1	4	2	2	4	3	7	3	1	2	2	1	4	5	2	5	5	4	7	6	7	4	4	2	3	6	5	5	3	2	3	3	6	6	4	4	5	4	1	7
sp|P23610|F8I2_HUMAN	sp|P23610|F8I2_HUMAN	4	4	4	sp%P23610%F8I2_HUMAN Factor VIII intron 22 protein OS=Homo sapiens OX=9606 GN=F8A1 PE=1 SV=2	1	4	4	4	3	2	3	3	2	2	2	3	3	3	3	2	2	0	2	2	3	2	2	2	1	2	3	3	2	1	2	0	2	2	2	2	2	1	0	1	3	1	2	1
sp|P23634|AT2B4_HUMAN	sp|P23634|AT2B4_HUMAN	56	44	35	sp%P23634%AT2B4_HUMAN Plasma membrane calcium-transporting ATPase 4 OS=Homo sapiens OX=9606 GN=ATP2B4 PE=1 SV=2	1	56	44	35	32	37	37	44	41	39	1	37	36	36	39	47	43	4	33	42	42	39	44	45	2	34	35	31	41	47	45	3	29	34	36	35	38	40	4	34	34	40	39	42
sp|P23677|IP3KA_HUMAN	sp|P23677|IP3KA_HUMAN	8	8	7	sp%P23677%IP3KA_HUMAN Inositol-trisphosphate 3-kinase A OS=Homo sapiens OX=9606 GN=ITPKA PE=1 SV=1	1	8	8	7	3	4	2	4	3	3	0	2	3	3	2	1	1	1	2	5	3	1	1	1	1	1	1	1	1	0	1	1	1	2	3	2	1	1	0	3	3	4	2	1
sp|P23743|DGKA_HUMAN	sp|P23743|DGKA_HUMAN	3	3	3	sp%P23743%DGKA_HUMAN Diacylglycerol kinase alpha OS=Homo sapiens OX=9606 GN=DGKA PE=1 SV=3	1	3	3	3	2	3	2	2	2	0	0	3	2	2	2	0	1	0	2	2	2	0	1	1	1	2	1	1	0	2	0	0	2	0	0	1	0	0	0	1	0	2	1	2
sp|P23763|VAMP1_HUMAN	sp|P23763|VAMP1_HUMAN	9	6	6	sp%P23763%VAMP1_HUMAN Vesicle-associated membrane protein 1 OS=Homo sapiens OX=9606 GN=VAMP1 PE=1 SV=1	1	9	6	6	7	5	6	8	7	8	4	6	5	5	6	7	6	4	6	6	7	7	6	7	4	6	6	7	6	7	5	4	6	5	5	6	7	6	2	6	8	7	6	6
sp|P23786|CPT2_HUMAN	sp|P23786|CPT2_HUMAN	13	13	13	sp%P23786%CPT2_HUMAN Carnitine O-palmitoyltransferase 2, mitochondrial OS=Homo sapiens OX=9606 GN=CPT2 PE=1 SV=2	1	13	13	13	7	5	9	6	3	4	3	6	7	11	6	2	1	0	7	9	8	6	4	7	3	4	5	6	2	4	0	0	2	3	4	5	4	2	1	4	5	8	5	0
sp|P24043|LAMA2_HUMAN	sp|P24043|LAMA2_HUMAN	9	9	9	sp%P24043%LAMA2_HUMAN Laminin subunit alpha-2 OS=Homo sapiens OX=9606 GN=LAMA2 PE=1 SV=4	1	9	9	9	7	1	3	4	3	4	1	6	1	3	4	3	4	2	5	2	1	1	3	3	0	5	2	1	1	3	1	1	5	1	1	0	0	2	3	3	0	0	1	1
sp|P24158|PRTN3_HUMAN	sp|P24158|PRTN3_HUMAN	2	2	2	sp%P24158%PRTN3_HUMAN Myeloblastin OS=Homo sapiens OX=9606 GN=PRTN3 PE=1 SV=3	1	2	2	2	0	1	0	0	0	0	0	0	0	0	1	1	0	1	0	0	0	0	0	0	0	0	0	0	0	0	0	0	0	0	0	0	0	0	0	0	0	1	1	0
sp|P24310|CX7A1_HUMAN	sp|P24310|CX7A1_HUMAN	1	1	1	sp%P24310%CX7A1_HUMAN Cytochrome c oxidase subunit 7A1, mitochondrial OS=Homo sapiens OX=9606 GN=COX7A1 PE=1 SV=2	1	1	1	1	1	1	1	1	1	1	0	1	1	1	1	1	0	0	1	1	1	1	1	0	1	1	1	1	1	1	1	0	1	1	1	1	1	0	0	1	1	1	1	1
sp|P24386|RAE1_HUMAN	sp|P24386|RAE1_HUMAN	2	2	2	sp%P24386%RAE1_HUMAN Rab proteins geranylgeranyltransferase component A 1 OS=Homo sapiens OX=9606 GN=CHM PE=1 SV=3	1	2	2	2	0	0	0	0	0	0	1	1	1	0	0	0	1	0	0	0	0	0	1	1	1	1	0	1	0	1	1	1	0	0	0	0	0	0	1	0	0	0	0	1
sp|P24534|EF1B_HUMAN	sp|P24534|EF1B_HUMAN	9	9	9	sp%P24534%EF1B_HUMAN Elongation factor 1-beta OS=Homo sapiens OX=9606 GN=EEF1B2 PE=1 SV=3	1	9	9	9	6	4	4	6	6	7	7	6	5	4	6	4	5	5	4	4	6	5	5	5	6	3	6	5	5	7	7	6	6	6	6	7	6	6	6	7	8	8	8	6
sp|P24539|AT5F1_HUMAN	sp|P24539|AT5F1_HUMAN	16	16	16	sp%P24539%AT5F1_HUMAN ATP synthase F(0) complex subunit B1, mitochondrial OS=Homo sapiens OX=9606 GN=ATP5PB PE=1 SV=2	1	16	16	16	11	13	13	13	6	5	0	11	9	13	13	5	5	0	9	13	10	9	7	6	2	10	12	10	10	9	6	0	9	10	11	10	7	4	1	8	11	14	12	10
sp|P24557|THAS_HUMAN	sp|P24557|THAS_HUMAN	5	5	5	sp%P24557%THAS_HUMAN Thromboxane-A synthase OS=Homo sapiens OX=9606 GN=TBXAS1 PE=1 SV=3	1	5	5	5	1	0	0	0	0	1	0	1	1	0	1	1	0	0	0	0	1	0	1	1	0	1	1	0	0	1	1	0	0	0	0	0	0	0	0	0	0	0	1	0
sp|P24588|AKAP5_HUMAN	sp|P24588|AKAP5_HUMAN	1	1	1	sp%P24588%AKAP5_HUMAN A-kinase anchor protein 5 OS=Homo sapiens OX=9606 GN=AKAP5 PE=1 SV=3	1	1	1	1	1	1	1	1	1	1	1	1	1	1	1	1	1	0	1	1	1	1	1	1	1	1	1	1	1	1	1	0	1	1	1	1	1	1	0	1	1	1	1	1
sp|P24666|PPAC_HUMAN	sp|P24666|PPAC_HUMAN	11	11	11	sp%P24666%PPAC_HUMAN Low molecular weight phosphotyrosine protein phosphatase OS=Homo sapiens OX=9606 GN=ACP1 PE=1 SV=3	1	11	11	11	3	5	5	2	3	4	7	4	4	5	4	4	4	9	2	4	5	4	4	3	8	1	3	2	4	4	4	4	2	3	3	4	6	6	10	2	5	5	5	5
sp|P24752|THIL_HUMAN	sp|P24752|THIL_HUMAN	21	21	21	sp%P24752%THIL_HUMAN Acetyl-CoA acetyltransferase, mitochondrial OS=Homo sapiens OX=9606 GN=ACAT1 PE=1 SV=1	1	21	21	21	17	18	19	17	14	16	17	18	17	18	17	16	16	17	18	19	17	17	13	16	16	17	16	17	16	18	14	14	15	18	18	16	15	17	17	17	18	18	17	14
sp|P24821|TENA_HUMAN	sp|P24821|TENA_HUMAN	51	51	51	sp%P24821%TENA_HUMAN Tenascin OS=Homo sapiens OX=9606 GN=TNC PE=1 SV=3	1	51	51	51	11	11	11	10	16	23	17	7	9	14	13	12	19	21	17	17	18	26	17	26	23	33	31	38	41	40	44	32	23	23	35	36	33	36	39	12	14	15	26	27
sp|P24844|MYL9_HUMAN	sp|P24844|MYL9_HUMAN	8	1	1	sp%P24844%MYL9_HUMAN Myosin regulatory light polypeptide 9 OS=Homo sapiens OX=9606 GN=MYL9 PE=1 SV=4	1	8	1	1	6	6	6	6	6	7	4	6	7	6	4	7	6	2	7	6	6	5	6	6	3	6	5	5	6	7	7	4	5	5	6	5	7	7	1	6	6	6	6	7
sp|P24928|RPB1_HUMAN	sp|P24928|RPB1_HUMAN	3	3	3	sp%P24928%RPB1_HUMAN DNA-directed RNA polymerase II subunit RPB1 OS=Homo sapiens OX=9606 GN=POLR2A PE=1 SV=2	1	3	3	3	1	1	1	1	0	0	0	1	0	1	1	1	1	0	1	0	0	0	1	1	0	2	1	0	1	1	2	0	1	0	0	1	0	0	0	0	0	1	1	2
sp|P25098|ARBK1_HUMAN	sp|P25098|ARBK1_HUMAN	9	9	5	sp%P25098%ARBK1_HUMAN Beta-adrenergic receptor kinase 1 OS=Homo sapiens OX=9606 GN=GRK2 PE=1 SV=2	1	9	9	5	4	4	5	6	4	4	2	4	5	7	5	4	2	0	5	4	2	3	2	5	1	3	4	5	3	3	4	0	4	4	6	2	3	3	0	5	3	4	3	3
sp|P25311|ZA2G_HUMAN	sp|P25311|ZA2G_HUMAN	3	3	3	sp%P25311%ZA2G_HUMAN Zinc-alpha-2-glycoprotein OS=Homo sapiens OX=9606 GN=AZGP1 PE=1 SV=2	1	3	3	3	0	0	0	0	0	0	2	0	1	1	1	1	1	3	0	2	0	0	0	0	2	1	1	2	1	3	2	2	0	1	0	0	1	1	2	0	1	0	0	1
sp|P25325|THTM_HUMAN	sp|P25325|THTM_HUMAN	11	11	11	sp%P25325%THTM_HUMAN 3-mercaptopyruvate sulfurtransferase OS=Homo sapiens OX=9606 GN=MPST PE=1 SV=3	1	11	11	11	1	5	4	3	1	4	6	1	4	3	3	1	3	7	4	4	5	2	4	3	8	2	3	4	4	3	7	6	3	5	7	4	4	3	9	2	3	3	1	4
sp|P25391|LAMA1_HUMAN	sp|P25391|LAMA1_HUMAN	2	2	2	sp%P25391%LAMA1_HUMAN Laminin subunit alpha-1 OS=Homo sapiens OX=9606 GN=LAMA1 PE=1 SV=2	1	2	2	2	1	1	1	1	2	2	1	1	0	1	2	2	1	1	2	1	1	1	1	2	1	1	2	1	1	1	1	0	1	1	0	1	1	1	1	1	1	1	1	0
sp|P25398|RS12_HUMAN	sp|P25398|RS12_HUMAN	8	8	8	sp%P25398%RS12_HUMAN 40S ribosomal protein S12 OS=Homo sapiens OX=9606 GN=RPS12 PE=1 SV=3	1	8	8	8	7	6	5	6	6	7	4	6	6	6	6	8	8	6	6	6	6	6	5	7	4	6	5	6	6	7	8	4	4	5	7	6	7	7	5	5	6	6	6	7
sp|P25685|DNJB1_HUMAN	sp|P25685|DNJB1_HUMAN	9	8	8	sp%P25685%DNJB1_HUMAN DnaJ homolog subfamily B member 1 OS=Homo sapiens OX=9606 GN=DNAJB1 PE=1 SV=4	1	9	8	8	7	8	9	7	6	5	1	7	6	7	8	8	4	2	8	8	9	8	3	5	0	6	8	7	5	7	6	0	5	8	7	9	5	5	1	7	8	8	7	7
sp|P25686|DNJB2_HUMAN	sp|P25686|DNJB2_HUMAN	9	9	8	sp%P25686%DNJB2_HUMAN DnaJ homolog subfamily B member 2 OS=Homo sapiens OX=9606 GN=DNAJB2 PE=1 SV=3	1	9	9	8	8	7	6	8	7	5	1	8	7	8	6	5	3	2	7	8	6	5	6	4	3	7	8	6	5	6	6	3	5	5	6	7	7	4	2	7	7	8	8	6
sp|P25705|ATPA_HUMAN	sp|P25705|ATPA_HUMAN	40	40	40	sp%P25705%ATPA_HUMAN ATP synthase subunit alpha, mitochondrial OS=Homo sapiens OX=9606 GN=ATP5F1A PE=1 SV=1	1	40	40	40	33	34	35	33	29	29	21	32	35	33	32	33	33	15	33	32	35	33	34	31	22	33	35	34	32	32	32	20	33	34	36	34	33	30	23	36	36	35	37	35
sp|P25713|MT3_HUMAN	sp|P25713|MT3_HUMAN	6	6	6	sp%P25713%MT3_HUMAN Metallothionein-3 OS=Homo sapiens OX=9606 GN=MT3 PE=1 SV=1	1	6	6	6	0	3	1	2	2	2	5	1	1	2	3	2	3	5	1	1	1	0	3	3	5	2	2	1	1	2	2	3	1	2	0	2	3	3	5	0	2	2	2	2
sp|P25786|PSA1_HUMAN	sp|P25786|PSA1_HUMAN	18	18	18	sp%P25786%PSA1_HUMAN Proteasome subunit alpha type-1 OS=Homo sapiens OX=9606 GN=PSMA1 PE=1 SV=1	1	18	18	18	8	10	8	7	9	12	16	5	9	9	7	9	13	12	5	9	7	10	11	16	13	5	5	8	10	10	13	15	5	9	9	11	11	13	14	8	8	9	10	10
sp|P25787|PSA2_HUMAN	sp|P25787|PSA2_HUMAN	11	11	11	sp%P25787%PSA2_HUMAN Proteasome subunit alpha type-2 OS=Homo sapiens OX=9606 GN=PSMA2 PE=1 SV=2	1	11	11	11	6	6	7	6	7	8	11	6	6	8	7	10	9	11	8	8	8	9	5	9	10	3	7	5	3	8	7	9	4	6	7	6	9	10	10	5	7	5	5	8
sp|P25788|PSA3_HUMAN	sp|P25788|PSA3_HUMAN	13	13	13	sp%P25788%PSA3_HUMAN Proteasome subunit alpha type-3 OS=Homo sapiens OX=9606 GN=PSMA3 PE=1 SV=2	1	13	13	13	4	6	4	5	5	8	7	1	3	4	4	6	8	9	2	6	3	6	3	8	6	1	2	3	5	5	6	9	3	3	4	6	5	9	10	0	4	7	4	8
sp|P25789|PSA4_HUMAN	sp|P25789|PSA4_HUMAN	13	13	13	sp%P25789%PSA4_HUMAN Proteasome subunit alpha type-4 OS=Homo sapiens OX=9606 GN=PSMA4 PE=1 SV=1	1	13	13	13	6	7	6	8	8	10	10	6	8	8	8	7	9	12	5	7	8	10	10	11	10	3	6	6	9	9	11	11	6	7	7	8	9	9	12	5	6	7	9	10
sp|P25815|S100P_HUMAN	sp|P25815|S100P_HUMAN	1	1	1	sp%P25815%S100P_HUMAN Protein S100-P OS=Homo sapiens OX=9606 GN=S100P PE=1 SV=2	1	1	1	1	0	0	0	0	0	0	0	0	0	0	0	0	0	0	0	0	0	0	0	0	0	0	0	0	0	0	0	0	0	0	0	0	0	0	0	0	0	0	0	0
sp|P26012|ITB8_HUMAN	sp|P26012|ITB8_HUMAN	6	6	6	sp%P26012%ITB8_HUMAN Integrin beta-8 OS=Homo sapiens OX=9606 GN=ITGB8 PE=1 SV=1	1	6	6	6	3	3	4	4	1	1	0	3	3	3	3	1	3	0	3	2	4	1	2	4	0	1	1	1	1	2	1	0	1	1	1	2	1	2	0	1	1	3	3	3
sp|P26038|MOES_HUMAN	sp|P26038|MOES_HUMAN	38	38	27	sp%P26038%MOES_HUMAN Moesin OS=Homo sapiens OX=9606 GN=MSN PE=1 SV=3	1	38	38	27	20	23	20	20	22	29	30	20	21	20	21	26	25	32	18	18	23	21	20	28	31	18	20	21	18	26	28	32	14	19	21	20	25	25	30	18	20	20	23	25
sp|P26196|DDX6_HUMAN	sp|P26196|DDX6_HUMAN	11	11	11	sp%P26196%DDX6_HUMAN Probable ATP-dependent RNA helicase DDX6 OS=Homo sapiens OX=9606 GN=DDX6 PE=1 SV=2	1	11	11	11	5	5	2	3	6	4	4	5	3	4	4	4	4	2	7	5	7	6	6	7	1	3	5	4	7	6	7	1	6	7	3	3	5	5	1	5	7	7	6	5
sp|P26232|CTNA2_HUMAN	sp|P26232|CTNA2_HUMAN	43	43	36	sp%P26232%CTNA2_HUMAN Catenin alpha-2 OS=Homo sapiens OX=9606 GN=CTNNA2 PE=1 SV=5	1	43	43	36	29	29	27	29	24	22	23	26	33	31	30	27	21	11	29	31	29	32	19	22	17	26	34	33	24	26	18	6	20	29	32	31	25	22	13	27	35	33	28	26
sp|P26368|U2AF2_HUMAN	sp|P26368|U2AF2_HUMAN	7	7	7	sp%P26368%U2AF2_HUMAN Splicing factor U2AF 65 kDa subunit OS=Homo sapiens OX=9606 GN=U2AF2 PE=1 SV=4	1	7	7	7	4	2	0	2	2	1	4	2	1	1	2	2	2	2	3	2	2	1	2	5	1	4	2	2	2	1	2	2	1	0	1	2	2	5	4	4	1	0	2	3
sp|P26373|RL13_HUMAN	sp|P26373|RL13_HUMAN	14	14	14	sp%P26373%RL13_HUMAN 60S ribosomal protein L13 OS=Homo sapiens OX=9606 GN=RPL13 PE=1 SV=4	1	14	14	14	7	5	9	8	9	11	6	6	3	5	8	10	12	7	7	6	6	8	9	12	7	5	5	7	10	11	10	5	5	6	6	9	10	10	5	7	4	5	10	11
sp|P26378|ELAV4_HUMAN	sp|P26378|ELAV4_HUMAN	12	12	3	sp%P26378%ELAV4_HUMAN ELAV-like protein 4 OS=Homo sapiens OX=9606 GN=ELAVL4 PE=1 SV=2	1	12	12	3	11	5	7	8	7	10	6	9	7	4	7	7	9	8	10	5	7	8	6	8	6	5	4	2	5	4	6	6	7	5	4	6	8	6	5	9	4	6	4	4
sp|P26440|IVD_HUMAN	sp|P26440|IVD_HUMAN	13	13	13	sp%P26440%IVD_HUMAN Isovaleryl-CoA dehydrogenase, mitochondrial OS=Homo sapiens OX=9606 GN=IVD PE=1 SV=2	1	13	13	13	6	6	6	5	2	3	6	6	4	7	4	5	3	4	7	6	7	4	3	8	5	5	7	6	3	4	3	6	3	6	7	6	5	6	5	3	5	3	6	3
sp|P26447|S10A4_HUMAN	sp|P26447|S10A4_HUMAN	2	2	2	sp%P26447%S10A4_HUMAN Protein S100-A4 OS=Homo sapiens OX=9606 GN=S100A4 PE=1 SV=1	1	2	2	2	0	2	0	1	0	1	1	0	1	1	0	0	0	1	0	0	0	0	0	0	1	0	0	0	0	0	0	1	0	0	0	0	0	0	1	0	0	0	0	1
sp|P26583|HMGB2_HUMAN	sp|P26583|HMGB2_HUMAN	3	1	1	sp%P26583%HMGB2_HUMAN High mobility group protein B2 OS=Homo sapiens OX=9606 GN=HMGB2 PE=1 SV=2	1	3	1	1	3	3	3	2	2	2	2	2	2	1	1	2	3	2	3	1	1	2	1	2	2	3	2	2	2	2	2	2	1	1	1	3	2	2	3	2	2	1	3	3
sp|P26599|PTBP1_HUMAN	sp|P26599|PTBP1_HUMAN	7	7	7	sp%P26599%PTBP1_HUMAN Polypyrimidine tract-binding protein 1 OS=Homo sapiens OX=9606 GN=PTBP1 PE=1 SV=1	1	7	7	7	5	3	3	3	4	4	2	5	2	3	2	2	3	1	5	3	3	4	5	5	5	7	2	4	2	5	3	1	6	3	2	4	5	3	2	5	3	4	4	5
sp|P26639|SYTC_HUMAN	sp|P26639|SYTC_HUMAN	14	14	13	sp%P26639%SYTC_HUMAN Threonine--tRNA ligase, cytoplasmic OS=Homo sapiens OX=9606 GN=TARS PE=1 SV=3	1	14	14	13	6	7	6	5	2	5	11	8	4	8	6	8	8	9	6	4	5	2	5	8	6	4	3	4	3	5	5	7	3	5	5	6	6	5	9	5	6	4	6	4
sp|P26640|SYVC_HUMAN	sp|P26640|SYVC_HUMAN	30	30	30	sp%P26640%SYVC_HUMAN Valine--tRNA ligase OS=Homo sapiens OX=9606 GN=VARS PE=1 SV=4	1	30	30	30	12	9	10	15	11	14	17	14	16	16	18	16	16	5	11	14	15	9	8	15	13	10	11	12	12	15	12	4	11	13	13	18	10	20	13	14	17	20	20	20
sp|P26641|EF1G_HUMAN	sp|P26641|EF1G_HUMAN	19	19	19	sp%P26641%EF1G_HUMAN Elongation factor 1-gamma OS=Homo sapiens OX=9606 GN=EEF1G PE=1 SV=3	1	19	19	19	14	13	14	15	15	15	15	13	13	14	15	17	12	10	13	13	12	14	12	14	14	12	14	16	15	15	15	11	12	13	13	16	13	14	15	14	16	17	16	16
sp|P26885|FKBP2_HUMAN	sp|P26885|FKBP2_HUMAN	8	8	8	sp%P26885%FKBP2_HUMAN Peptidyl-prolyl cis-trans isomerase FKBP2 OS=Homo sapiens OX=9606 GN=FKBP2 PE=1 SV=2	1	8	8	8	6	5	5	5	3	3	3	6	6	5	6	5	2	0	3	5	6	5	5	4	3	6	6	5	5	6	3	1	4	6	6	7	6	5	1	5	7	7	6	7
sp|P26992|CNTFR_HUMAN	sp|P26992|CNTFR_HUMAN	5	5	5	sp%P26992%CNTFR_HUMAN Ciliary neurotrophic factor receptor subunit alpha OS=Homo sapiens OX=9606 GN=CNTFR PE=1 SV=2	1	5	5	5	4	2	4	4	3	4	1	2	4	4	4	3	3	2	3	4	3	4	3	4	1	1	2	2	2	3	2	1	1	1	3	4	4	3	1	2	4	3	3	3
sp|P27105|STOM_HUMAN	sp|P27105|STOM_HUMAN	12	12	12	sp%P27105%STOM_HUMAN Erythrocyte band 7 integral membrane protein OS=Homo sapiens OX=9606 GN=STOM PE=1 SV=3	1	12	12	12	9	10	7	9	12	12	0	8	8	7	8	11	11	0	9	9	10	10	10	11	1	9	8	8	10	12	11	1	8	6	8	8	10	11	2	8	9	9	10	11
sp|P27144|KAD4_HUMAN	sp|P27144|KAD4_HUMAN	14	14	14	sp%P27144%KAD4_HUMAN Adenylate kinase 4, mitochondrial OS=Homo sapiens OX=9606 GN=AK4 PE=1 SV=1	1	14	14	14	6	9	10	8	1	1	0	7	7	9	6	1	1	0	7	10	10	6	3	3	0	7	8	9	7	4	1	1	5	9	9	8	4	1	2	5	9	11	10	7
sp|P27338|AOFB_HUMAN	sp|P27338|AOFB_HUMAN	31	31	29	sp%P27338%AOFB_HUMAN Amine oxidase [flavin-containing] B OS=Homo sapiens OX=9606 GN=MAOB PE=1 SV=3	1	31	31	29	19	23	25	24	20	20	1	20	22	25	24	25	24	1	23	24	25	23	17	24	3	21	24	23	22	26	21	1	19	21	24	23	20	19	1	17	21	23	25	25
sp|P27348|1433T_HUMAN	sp|P27348|1433T_HUMAN	22	17	17	sp%P27348%1433T_HUMAN 14-3-3 protein theta OS=Homo sapiens OX=9606 GN=YWHAQ PE=1 SV=1	1	22	17	17	15	17	16	19	17	17	21	20	17	16	18	19	18	20	19	17	19	17	19	19	19	17	18	16	19	18	15	15	18	19	18	17	18	16	18	18	17	19	18	18
sp|P27361|MK03_HUMAN	sp|P27361|MK03_HUMAN	21	15	15	sp%P27361%MK03_HUMAN Mitogen-activated protein kinase 3 OS=Homo sapiens OX=9606 GN=MAPK3 PE=1 SV=4	1	21	15	15	14	14	13	15	15	14	16	18	13	16	15	17	15	11	16	14	15	16	18	17	18	19	17	16	17	17	18	15	14	15	14	17	17	14	17	14	17	16	17	17
sp|P27449|VATL_HUMAN	sp|P27449|VATL_HUMAN	3	3	3	sp%P27449%VATL_HUMAN V-type proton ATPase 16 kDa proteolipid subunit OS=Homo sapiens OX=9606 GN=ATP6V0C PE=1 SV=1	1	3	3	3	1	1	1	1	3	3	1	1	2	2	2	1	2	0	1	2	2	2	2	2	0	0	0	1	1	2	2	0	2	1	2	1	1	2	0	1	2	1	2	1
sp|P27482|CALL3_HUMAN	sp|P27482|CALL3_HUMAN	3	1	1	sp%P27482%CALL3_HUMAN Calmodulin-like protein 3 OS=Homo sapiens OX=9606 GN=CALML3 PE=1 SV=2	1	3	1	1	2	2	2	2	3	2	3	3	2	3	1	1	2	2	3	2	2	2	2	1	2	2	1	1	1	1	2	3	1	2	1	2	2	1	3	3	2	3	1	2
sp|P27544|CERS1_HUMAN	sp|P27544|CERS1_HUMAN	7	7	7	sp%P27544%CERS1_HUMAN Ceramide synthase 1 OS=Homo sapiens OX=9606 GN=CERS1 PE=1 SV=1	1	7	7	7	0	3	2	3	2	2	0	0	0	2	3	4	2	0	2	3	2	2	1	4	0	2	1	3	0	4	2	0	0	1	2	2	4	1	0	0	2	4	6	5
sp|P27635|RL10_HUMAN;sp|Q96L21|RL10L_HUMAN	sp|P27635|RL10_HUMAN	11;2	11;2	11;2	sp%P27635%RL10_HUMAN 60S ribosomal protein L10 OS=Homo sapiens OX=9606 GN=RPL10 PE=1 SV=4	2	11	11	11	4	4	6	8	7	7	3	5	4	7	8	8	8	5	6	5	6	7	7	8	3	4	4	6	8	8	9	3	6	6	6	8	7	8	5	5	4	7	8	7
sp|P27694|RFA1_HUMAN	sp|P27694|RFA1_HUMAN	2	2	2	sp%P27694%RFA1_HUMAN Replication protein A 70 kDa DNA-binding subunit OS=Homo sapiens OX=9606 GN=RPA1 PE=1 SV=2	1	2	2	2	1	1	1	1	1	0	1	1	0	0	1	1	1	1	1	0	0	1	1	1	1	1	0	1	0	1	0	1	0	1	0	1	1	0	1	1	0	1	0	0
sp|P27695|APEX1_HUMAN	sp|P27695|APEX1_HUMAN	12	12	12	sp%P27695%APEX1_HUMAN DNA-(apurinic or apyrimidinic site) lyase OS=Homo sapiens OX=9606 GN=APEX1 PE=1 SV=2	1	12	12	12	5	3	3	2	3	4	5	6	3	3	2	3	3	2	4	4	2	4	3	4	4	5	2	3	3	3	2	2	6	4	3	2	5	3	5	7	4	4	5	3
sp|P27701|CD82_HUMAN	sp|P27701|CD82_HUMAN	4	4	4	sp%P27701%CD82_HUMAN CD82 antigen OS=Homo sapiens OX=9606 GN=CD82 PE=1 SV=1	1	4	4	4	1	0	0	1	0	3	0	1	1	1	3	2	3	1	0	1	3	2	2	3	0	1	2	2	3	2	3	1	1	2	3	4	2	4	1	0	2	1	1	3
sp|P27708|PYR1_HUMAN	sp|P27708|PYR1_HUMAN	8	8	8	sp%P27708%PYR1_HUMAN CAD protein OS=Homo sapiens OX=9606 GN=CAD PE=1 SV=3	1	8	8	8	0	0	0	0	0	0	0	0	1	2	1	0	1	0	1	2	1	1	1	1	0	1	1	0	1	3	0	0	0	0	1	2	3	1	0	0	0	1	4	0
sp|P27797|CALR_HUMAN	sp|P27797|CALR_HUMAN	16	16	16	sp%P27797%CALR_HUMAN Calreticulin OS=Homo sapiens OX=9606 GN=CALR PE=1 SV=1	1	16	16	16	14	12	14	16	15	12	13	13	14	15	15	15	14	3	12	12	14	14	14	15	15	13	15	15	15	15	14	7	13	12	15	15	13	14	7	14	14	15	15	14
sp|P27816|MAP4_HUMAN	sp|P27816|MAP4_HUMAN	33	33	33	sp%P27816%MAP4_HUMAN Microtubule-associated protein 4 OS=Homo sapiens OX=9606 GN=MAP4 PE=1 SV=3	1	33	33	33	17	15	13	16	18	17	13	15	18	17	16	17	16	16	19	17	17	19	18	22	16	19	19	21	17	23	20	19	14	18	19	20	23	27	23	14	15	13	15	20
sp|P27824|CALX_HUMAN;sp|O14967|CLGN_HUMAN	sp|P27824|CALX_HUMAN	24;1	24;1	24;1	sp%P27824%CALX_HUMAN Calnexin OS=Homo sapiens OX=9606 GN=CANX PE=1 SV=2	2	24	24	24	19	13	15	16	17	15	2	18	17	13	19	16	18	2	16	21	15	17	17	22	2	14	16	19	19	22	19	2	18	18	20	19	19	17	2	16	18	20	19	21
sp|P27986|P85A_HUMAN;sp|Q92569|P55G_HUMAN	sp|P27986|P85A_HUMAN	5;1	5;1	4;0	sp%P27986%P85A_HUMAN Phosphatidylinositol 3-kinase regulatory subunit alpha OS=Homo sapiens OX=9606 GN=PIK3R1 PE=1 SV=2	2	5	5	4	3	2	2	2	2	3	3	3	3	2	3	3	2	0	3	3	2	3	1	2	2	4	2	2	4	2	2	1	2	2	3	2	3	3	1	4	3	2	3	3
sp|P27987|IP3KB_HUMAN	sp|P27987|IP3KB_HUMAN	5	4	4	sp%P27987%IP3KB_HUMAN Inositol-trisphosphate 3-kinase B OS=Homo sapiens OX=9606 GN=ITPKB PE=1 SV=5	1	5	4	4	0	1	2	1	2	1	0	1	1	3	1	1	1	1	2	1	2	2	0	1	0	3	2	4	1	2	1	0	0	1	2	4	1	1	0	1	1	1	3	2
sp|P28062|PSB8_HUMAN	sp|P28062|PSB8_HUMAN	4	4	4	sp%P28062%PSB8_HUMAN Proteasome subunit beta type-8 OS=Homo sapiens OX=9606 GN=PSMB8 PE=1 SV=3	1	4	4	4	0	1	0	0	2	1	0	1	1	1	0	2	2	1	0	0	1	0	1	1	1	0	0	0	1	0	1	2	0	1	0	0	0	0	2	0	0	0	0	1
sp|P28066|PSA5_HUMAN	sp|P28066|PSA5_HUMAN	10	10	10	sp%P28066%PSA5_HUMAN Proteasome subunit alpha type-5 OS=Homo sapiens OX=9606 GN=PSMA5 PE=1 SV=3	1	10	10	10	7	7	8	9	8	9	8	7	7	9	9	8	8	9	8	7	8	7	6	8	10	6	7	9	7	7	8	7	7	8	10	9	9	8	8	4	7	8	9	7
sp|P28070|PSB4_HUMAN	sp|P28070|PSB4_HUMAN	8	8	8	sp%P28070%PSB4_HUMAN Proteasome subunit beta type-4 OS=Homo sapiens OX=9606 GN=PSMB4 PE=1 SV=4	1	8	8	8	3	4	4	5	4	7	7	3	1	6	5	5	7	7	2	4	4	4	4	7	7	3	3	2	4	5	5	5	2	3	4	4	5	6	7	3	3	2	3	4
sp|P28072|PSB6_HUMAN	sp|P28072|PSB6_HUMAN	6	6	6	sp%P28072%PSB6_HUMAN Proteasome subunit beta type-6 OS=Homo sapiens OX=9606 GN=PSMB6 PE=1 SV=4	1	6	6	6	2	3	3	4	3	3	5	2	3	2	4	2	2	3	3	4	3	4	3	5	3	2	3	1	3	3	3	4	1	2	3	4	4	4	3	2	3	2	3	4
sp|P28074|PSB5_HUMAN	sp|P28074|PSB5_HUMAN	10	10	10	sp%P28074%PSB5_HUMAN Proteasome subunit beta type-5 OS=Homo sapiens OX=9606 GN=PSMB5 PE=1 SV=3	1	10	10	10	3	4	4	5	5	6	7	4	4	4	3	7	4	9	2	5	3	4	5	6	7	2	3	1	4	5	5	7	1	5	4	4	7	5	5	1	4	2	2	4
sp|P28161|GSTM2_HUMAN	sp|P28161|GSTM2_HUMAN	19	11	10	sp%P28161%GSTM2_HUMAN Glutathione S-transferase Mu 2 OS=Homo sapiens OX=9606 GN=GSTM2 PE=1 SV=2	1	19	11	10	11	15	12	13	12	13	17	14	14	13	13	13	14	15	9	11	14	14	15	17	18	13	14	13	15	14	16	18	8	10	12	13	13	12	15	15	14	17	17	16
sp|P28288|ABCD3_HUMAN	sp|P28288|ABCD3_HUMAN	12	12	12	sp%P28288%ABCD3_HUMAN ATP-binding cassette sub-family D member 3 OS=Homo sapiens OX=9606 GN=ABCD3 PE=1 SV=1	1	12	12	12	5	5	6	8	3	1	0	5	6	6	6	5	1	0	6	8	7	7	6	6	0	6	5	5	6	8	3	0	5	5	6	7	5	3	0	4	4	7	9	6
sp|P28289|TMOD1_HUMAN	sp|P28289|TMOD1_HUMAN	6	6	6	sp%P28289%TMOD1_HUMAN Tropomodulin-1 OS=Homo sapiens OX=9606 GN=TMOD1 PE=1 SV=1	1	6	6	6	4	3	2	1	1	1	2	3	2	2	2	1	3	2	3	5	1	2	0	1	3	2	3	3	1	3	1	1	2	3	1	0	3	1	2	3	2	3	2	2
sp|P28328|PEX2_HUMAN	sp|P28328|PEX2_HUMAN	1	1	1	sp%P28328%PEX2_HUMAN Peroxisome biogenesis factor 2 OS=Homo sapiens OX=9606 GN=PEX2 PE=1 SV=2	1	1	1	1	0	1	0	0	0	0	0	0	0	0	0	0	0	0	0	0	0	0	1	0	0	0	1	0	0	0	0	0	0	0	0	1	1	0	0	0	0	1	0	0
sp|P28331|NDUS1_HUMAN	sp|P28331|NDUS1_HUMAN	46	46	46	sp%P28331%NDUS1_HUMAN NADH-ubiquinone oxidoreductase 75 kDa subunit, mitochondrial OS=Homo sapiens OX=9606 GN=NDUFS1 PE=1 SV=3	1	46	46	46	39	42	41	37	26	22	2	38	40	39	36	25	22	1	39	42	41	35	24	20	4	36	38	37	33	28	19	2	32	40	41	34	30	26	1	35	43	37	40	34
sp|P28472|GBRB3_HUMAN	sp|P28472|GBRB3_HUMAN	6	2	2	sp%P28472%GBRB3_HUMAN Gamma-aminobutyric acid receptor subunit beta-3 OS=Homo sapiens OX=9606 GN=GABRB3 PE=1 SV=1	1	6	2	2	5	5	4	4	1	0	0	4	3	4	3	4	3	0	5	4	4	4	2	3	0	3	5	4	1	3	1	0	2	3	5	5	3	3	0	5	5	4	1	3
sp|P28482|MK01_HUMAN	sp|P28482|MK01_HUMAN	27	27	21	sp%P28482%MK01_HUMAN Mitogen-activated protein kinase 1 OS=Homo sapiens OX=9606 GN=MAPK1 PE=1 SV=3	1	27	27	21	23	23	24	21	19	23	22	24	23	21	23	22	24	21	23	23	23	24	21	23	22	23	23	24	22	24	23	21	22	21	22	23	22	19	23	22	23	22	22	23
sp|P28676|GRAN_HUMAN	sp|P28676|GRAN_HUMAN	3	3	3	sp%P28676%GRAN_HUMAN Grancalcin OS=Homo sapiens OX=9606 GN=GCA PE=1 SV=2	1	3	3	3	1	0	1	0	2	2	0	1	1	1	1	1	1	1	0	1	1	1	2	2	2	1	2	1	1	1	2	0	1	1	0	1	2	1	1	1	0	0	1	1
sp|P28838|AMPL_HUMAN	sp|P28838|AMPL_HUMAN	28	28	28	sp%P28838%AMPL_HUMAN Cytosol aminopeptidase OS=Homo sapiens OX=9606 GN=LAP3 PE=1 SV=3	1	28	28	28	7	8	11	13	14	13	20	7	12	16	14	17	15	21	8	11	11	14	11	10	16	6	9	10	11	17	16	19	7	12	13	14	15	14	22	8	11	11	16	19
sp|P28907|CD38_HUMAN	sp|P28907|CD38_HUMAN	9	9	9	sp%P28907%CD38_HUMAN ADP-ribosyl cyclase/cyclic ADP-ribose hydrolase 1 OS=Homo sapiens OX=9606 GN=CD38 PE=1 SV=2	1	9	9	9	0	1	1	4	3	1	0	1	2	3	6	6	4	0	0	1	2	7	6	6	1	4	3	4	6	6	9	1	3	1	5	7	7	7	0	0	4	3	4	5
sp|P29120|NEC1_HUMAN	sp|P29120|NEC1_HUMAN	5	5	5	sp%P29120%NEC1_HUMAN Neuroendocrine convertase 1 OS=Homo sapiens OX=9606 GN=PCSK1 PE=1 SV=2	1	5	5	5	2	2	2	3	4	3	1	3	1	3	2	2	2	2	3	2	2	2	1	3	2	1	1	1	2	0	1	1	1	2	3	0	2	1	1	2	1	3	1	0
sp|P29144|TPP2_HUMAN	sp|P29144|TPP2_HUMAN	36	36	36	sp%P29144%TPP2_HUMAN Tripeptidyl-peptidase 2 OS=Homo sapiens OX=9606 GN=TPP2 PE=1 SV=4	1	36	36	36	5	9	8	10	12	28	14	7	3	10	8	11	22	20	5	8	8	8	5	21	15	5	6	7	7	8	27	17	10	8	13	8	8	26	16	6	8	5	7	9
sp|P29218|IMPA1_HUMAN	sp|P29218|IMPA1_HUMAN	15	15	15	sp%P29218%IMPA1_HUMAN Inositol monophosphatase 1 OS=Homo sapiens OX=9606 GN=IMPA1 PE=1 SV=1	1	15	15	15	6	10	9	9	9	11	15	10	8	9	8	10	11	15	5	6	9	10	11	10	15	6	8	8	8	9	12	15	4	7	7	9	9	10	14	6	9	9	10	13
sp|P29323|EPHB2_HUMAN	sp|P29323|EPHB2_HUMAN	4	3	2	sp%P29323%EPHB2_HUMAN Ephrin type-B receptor 2 OS=Homo sapiens OX=9606 GN=EPHB2 PE=1 SV=5	1	4	3	2	2	2	0	3	2	2	0	0	1	1	0	1	0	0	1	2	1	1	1	1	1	1	2	0	1	1	2	0	0	0	0	2	1	1	0	2	3	1	2	1
sp|P29401|TKT_HUMAN	sp|P29401|TKT_HUMAN	36	36	36	sp%P29401%TKT_HUMAN Transketolase OS=Homo sapiens OX=9606 GN=TKT PE=1 SV=3	1	36	36	36	24	24	23	27	27	27	32	27	26	24	28	29	28	34	23	23	27	26	27	29	33	27	25	25	26	29	31	33	23	26	26	28	30	29	34	27	28	29	28	33
sp|P29692|EF1D_HUMAN	sp|P29692|EF1D_HUMAN	8	8	8	sp%P29692%EF1D_HUMAN Elongation factor 1-delta OS=Homo sapiens OX=9606 GN=EEF1D PE=1 SV=5	1	8	8	8	5	6	5	6	5	5	6	7	6	7	6	4	4	3	5	6	6	5	3	6	5	5	7	6	5	6	3	2	3	4	5	7	5	6	5	6	6	7	6	7
sp|P29762|RABP1_HUMAN;sp|P29373|RABP2_HUMAN	sp|P29762|RABP1_HUMAN	8;1	8;1	8;1	sp%P29762%RABP1_HUMAN Cellular retinoic acid-binding protein 1 OS=Homo sapiens OX=9606 GN=CRABP1 PE=1 SV=2	2	8	8	8	1	2	3	3	3	5	8	1	1	1	5	1	3	3	1	1	1	4	3	4	6	0	2	1	1	1	2	1	2	1	2	2	0	0	2	1	4	2	3	5
sp|P29803|ODPAT_HUMAN	sp|P29803|ODPAT_HUMAN	4	1	1	sp%P29803%ODPAT_HUMAN Pyruvate dehydrogenase E1 component subunit alpha, testis-specific form, mitochondrial OS=Homo sapiens OX=9606 GN=PDHA2 PE=1 SV=1	1	4	1	1	3	3	2	2	3	3	2	3	2	3	3	3	3	2	3	3	3	3	3	3	3	4	2	4	3	3	3	2	3	3	3	3	3	4	2	3	3	3	2	3
sp|P29966|MARCS_HUMAN	sp|P29966|MARCS_HUMAN	8	8	8	sp%P29966%MARCS_HUMAN Myristoylated alanine-rich C-kinase substrate OS=Homo sapiens OX=9606 GN=MARCKS PE=1 SV=4	1	8	8	8	5	5	5	5	7	7	6	5	6	5	5	6	6	6	5	5	6	5	6	6	6	4	6	5	5	5	6	5	5	5	5	5	5	7	6	5	5	5	5	6
sp|P29972|AQP1_HUMAN	sp|P29972|AQP1_HUMAN	5	5	5	sp%P29972%AQP1_HUMAN Aquaporin-1 OS=Homo sapiens OX=9606 GN=AQP1 PE=1 SV=3	1	5	5	5	0	0	0	2	1	1	0	1	1	2	2	2	2	0	1	2	2	2	3	4	0	1	2	2	3	4	3	0	2	0	2	4	3	3	0	0	1	2	4	3
sp|P29992|GNA11_HUMAN	sp|P29992|GNA11_HUMAN	18	9	7	sp%P29992%GNA11_HUMAN Guanine nucleotide-binding protein subunit alpha-11 OS=Homo sapiens OX=9606 GN=GNA11 PE=1 SV=2	1	18	9	7	15	16	16	16	17	15	7	17	16	14	15	15	13	2	14	16	16	14	13	14	8	16	15	13	15	15	16	3	13	13	13	15	15	15	4	16	16	17	17	14
sp|P30038|AL4A1_HUMAN	sp|P30038|AL4A1_HUMAN	23	23	23	sp%P30038%AL4A1_HUMAN Delta-1-pyrroline-5-carboxylate dehydrogenase, mitochondrial OS=Homo sapiens OX=9606 GN=ALDH4A1 PE=1 SV=3	1	23	23	23	12	19	17	17	14	16	22	15	18	16	15	15	15	22	11	18	16	20	14	12	20	15	16	18	18	13	12	18	12	17	18	14	13	15	22	12	16	19	19	11
sp|P30039|PBLD_HUMAN	sp|P30039|PBLD_HUMAN	4	4	4	sp%P30039%PBLD_HUMAN Phenazine biosynthesis-like domain-containing protein OS=Homo sapiens OX=9606 GN=PBLD PE=1 SV=2	1	4	4	4	0	0	0	0	0	0	1	0	0	0	0	1	1	0	0	0	1	0	1	1	3	1	0	0	0	1	0	3	0	0	0	0	0	0	3	0	0	0	0	0
sp|P30040|ERP29_HUMAN	sp|P30040|ERP29_HUMAN	9	9	9	sp%P30040%ERP29_HUMAN Endoplasmic reticulum resident protein 29 OS=Homo sapiens OX=9606 GN=ERP29 PE=1 SV=4	1	9	9	9	5	6	7	7	5	6	4	4	6	7	5	5	5	5	6	4	5	6	7	5	5	5	5	6	6	6	6	5	6	6	3	5	6	6	4	6	6	6	5	8
sp|P30041|PRDX6_HUMAN	sp|P30041|PRDX6_HUMAN	28	28	28	sp%P30041%PRDX6_HUMAN Peroxiredoxin-6 OS=Homo sapiens OX=9606 GN=PRDX6 PE=1 SV=3	1	28	28	28	15	16	18	18	19	21	26	13	19	18	20	24	22	27	15	18	18	18	21	22	25	12	19	17	20	24	20	26	14	20	18	17	22	20	27	15	17	18	20	24
sp|P30043|BLVRB_HUMAN	sp|P30043|BLVRB_HUMAN	11	11	11	sp%P30043%BLVRB_HUMAN Flavin reductase (NADPH) OS=Homo sapiens OX=9606 GN=BLVRB PE=1 SV=3	1	11	11	11	5	8	6	7	6	6	10	8	7	8	7	8	6	8	4	6	8	5	5	7	9	8	7	9	9	9	7	7	7	6	8	6	4	7	6	7	9	9	9	5
sp|P30044|PRDX5_HUMAN	sp|P30044|PRDX5_HUMAN	14	14	14	sp%P30044%PRDX5_HUMAN Peroxiredoxin-5, mitochondrial OS=Homo sapiens OX=9606 GN=PRDX5 PE=1 SV=4	1	14	14	14	13	14	14	14	13	13	14	14	13	14	13	14	13	14	13	13	14	13	14	13	14	13	14	14	13	14	13	13	13	13	14	13	13	12	14	13	14	14	13	14
sp|P30046|DOPD_HUMAN;sp|A6NHG4|DDTL_HUMAN	sp|P30046|DOPD_HUMAN;sp|A6NHG4|DDTL_HUMAN	10;8	10;8	10;8	sp%P30046%DOPD_HUMAN D-dopachrome decarboxylase OS=Homo sapiens OX=9606 GN=DDT PE=1 SV=3;sp%A6NHG4%DDTL_HUMAN D-dopachrome decarboxylase-like protein OS=Homo sapiens OX=9606 GN=DDTL PE=2 SV=1	2	10	10	10	4	7	7	6	6	6	10	4	7	7	8	7	7	9	5	6	7	6	8	7	9	7	6	8	8	9	8	10	6	7	8	7	8	7	10	7	9	8	8	8
sp|P30047|GFRP_HUMAN	sp|P30047|GFRP_HUMAN	2	2	2	sp%P30047%GFRP_HUMAN GTP cyclohydrolase 1 feedback regulatory protein OS=Homo sapiens OX=9606 GN=GCHFR PE=1 SV=3	1	2	2	2	0	0	0	0	0	1	2	0	0	1	0	1	0	1	0	0	0	1	0	0	1	0	0	1	1	0	0	1	0	0	0	0	1	0	1	0	0	0	0	1
sp|P30048|PRDX3_HUMAN	sp|P30048|PRDX3_HUMAN	14	14	14	sp%P30048%PRDX3_HUMAN Thioredoxin-dependent peroxide reductase, mitochondrial OS=Homo sapiens OX=9606 GN=PRDX3 PE=1 SV=3	1	14	14	14	10	12	12	8	7	5	10	9	10	10	8	7	4	11	11	12	12	9	8	5	11	9	12	10	10	9	6	10	10	12	12	11	8	9	12	10	12	11	12	11
sp|P30049|ATPD_HUMAN	sp|P30049|ATPD_HUMAN	5	5	5	sp%P30049%ATPD_HUMAN ATP synthase subunit delta, mitochondrial OS=Homo sapiens OX=9606 GN=ATP5F1D PE=1 SV=2	1	5	5	5	5	5	5	5	3	3	2	4	5	5	5	3	3	3	5	5	5	5	4	4	2	4	5	5	5	3	3	2	5	5	5	3	3	3	3	5	5	5	5	4
sp|P30050|RL12_HUMAN	sp|P30050|RL12_HUMAN	9	9	9	sp%P30050%RL12_HUMAN 60S ribosomal protein L12 OS=Homo sapiens OX=9606 GN=RPL12 PE=1 SV=1	1	9	9	9	5	4	4	4	8	8	1	4	4	5	5	5	9	2	4	4	5	4	4	8	3	5	5	5	5	6	7	1	5	4	5	6	8	6	2	5	5	5	5	6
sp|P30084|ECHM_HUMAN	sp|P30084|ECHM_HUMAN	18	18	18	sp%P30084%ECHM_HUMAN Enoyl-CoA hydratase, mitochondrial OS=Homo sapiens OX=9606 GN=ECHS1 PE=1 SV=4	1	18	18	18	14	15	15	14	11	11	13	15	14	14	15	13	12	17	15	14	15	13	13	10	14	12	12	13	14	10	12	14	12	13	15	16	12	10	15	12	12	15	13	9
sp|P30085|KCY_HUMAN	sp|P30085|KCY_HUMAN	12	12	12	sp%P30085%KCY_HUMAN UMP-CMP kinase OS=Homo sapiens OX=9606 GN=CMPK1 PE=1 SV=3	1	12	12	12	11	12	11	11	11	11	10	10	12	11	10	12	9	3	11	11	11	11	11	10	9	12	11	10	11	12	10	6	11	11	11	11	12	11	8	12	12	11	12	12
sp|P30086|PEBP1_HUMAN	sp|P30086|PEBP1_HUMAN	17	17	17	sp%P30086%PEBP1_HUMAN Phosphatidylethanolamine-binding protein 1 OS=Homo sapiens OX=9606 GN=PEBP1 PE=1 SV=3	1	17	17	17	10	13	12	14	14	14	17	12	11	14	12	16	16	17	11	14	13	13	13	14	17	12	14	11	12	16	16	17	14	14	12	13	15	15	17	12	12	13	15	16
sp|P30101|PDIA3_HUMAN	sp|P30101|PDIA3_HUMAN	34	34	34	sp%P30101%PDIA3_HUMAN Protein disulfide-isomerase A3 OS=Homo sapiens OX=9606 GN=PDIA3 PE=1 SV=4	1	34	34	34	26	27	27	24	24	24	21	29	26	28	28	25	22	8	28	25	28	27	25	24	23	23	27	28	25	28	25	8	22	26	27	28	27	24	18	26	28	30	30	28
sp|P30153|2AAA_HUMAN;sp|P30154|2AAB_HUMAN	sp|P30153|2AAA_HUMAN	37;8	37;8	37;8	sp%P30153%2AAA_HUMAN Serine/threonine-protein phosphatase 2A 65 kDa regulatory subunit A alpha isoform OS=Homo sapiens OX=9606 GN=PPP2R1A PE=1 SV=4	2	37	37	37	28	29	28	29	30	30	32	30	28	30	28	32	29	23	29	30	30	28	28	31	33	31	30	30	30	33	29	27	31	29	29	30	32	31	34	33	30	31	30	33
sp|P30405|PPIF_HUMAN;sp|Q9UNP9|PPIE_HUMAN	sp|P30405|PPIF_HUMAN	5;1	5;1	5;1	sp%P30405%PPIF_HUMAN Peptidyl-prolyl cis-trans isomerase F, mitochondrial OS=Homo sapiens OX=9606 GN=PPIF PE=1 SV=1	2	5	5	5	2	2	2	1	1	2	0	1	3	2	2	0	3	1	3	2	1	3	0	3	1	1	2	3	2	2	0	0	2	1	3	3	0	1	2	3	3	4	3	3
sp|P30419|NMT1_HUMAN	sp|P30419|NMT1_HUMAN	6	6	5	sp%P30419%NMT1_HUMAN Glycylpeptide N-tetradecanoyltransferase 1 OS=Homo sapiens OX=9606 GN=NMT1 PE=1 SV=2	1	6	6	5	3	4	2	3	3	4	2	2	2	2	2	3	5	1	3	3	2	2	3	5	3	2	3	2	4	5	4	3	2	3	3	3	3	6	3	3	3	2	2	3
sp|P30453|1A34_HUMAN;sp|P30457|1A66_HUMAN;sp|P30450|1A26_HUMAN;sp|P18462|1A25_HUMAN;sp|P16190|1A33_HUMAN;sp|P30459|1A74_HUMAN;sp|P16189|1A31_HUMAN;sp|P10316|1A69_HUMAN;sp|P01891|1A68_HUMAN;sp|P30456|1A43_HUMAN;sp|P30512|1A29_HUMAN;sp|P10314|1A32_HUMAN;sp|P01892|1A02_HUMAN	sp|P30453|1A34_HUMAN;sp|P30457|1A66_HUMAN;sp|P30450|1A26_HUMAN;sp|P18462|1A25_HUMAN;sp|P16190|1A33_HUMAN;sp|P30459|1A74_HUMAN;sp|P16189|1A31_HUMAN;sp|P10316|1A69_HUMAN;sp|P01891|1A68_HUMAN;sp|P30456|1A43_HUMAN;sp|P30512|1A29_HUMAN;sp|P10314|1A32_HUMAN;sp|P01892|1A02_HUMAN	10;9;8;8;8;8;8;8;8;7;7;7;7	10;9;8;8;8;8;8;8;8;7;7;7;7	2;2;2;2;2;2;2;1;1;2;2;2;1	sp%P30453%1A34_HUMAN HLA class I histocompatibility antigen, A-34 alpha chain OS=Homo sapiens OX=9606 GN=HLA-A PE=1 SV=1;sp%P30457%1A66_HUMAN HLA class I histocompatibility antigen, A-66 alpha chain OS=Homo sapiens OX=9606 GN=HLA-A PE=1 SV=1;sp%P30450%1A26	13	10	10	2	4	3	2	5	3	5	0	3	0	3	3	2	4	0	1	2	1	6	3	2	1	3	2	4	7	6	5	0	6	3	3	4	5	6	2	1	3	1	3	2
sp|P30484|1B46_HUMAN;sp|P30464|1B15_HUMAN;sp|P30685|1B35_HUMAN;sp|P30491|1B53_HUMAN;sp|P30498|1B78_HUMAN;sp|P30490|1B52_HUMAN;sp|P18464|1B51_HUMAN;sp|P18465|1B57_HUMAN;sp|P10319|1B58_HUMAN;sp|P30485|1B47_HUMAN;sp|P30461|1B13_HUMAN	sp|P30484|1B46_HUMAN;sp|P30464|1B15_HUMAN;sp|P30685|1B35_HUMAN;sp|P30491|1B53_HUMAN;sp|P30498|1B78_HUMAN;sp|P30490|1B52_HUMAN;sp|P18464|1B51_HUMAN;sp|P18465|1B57_HUMAN;sp|P10319|1B58_HUMAN;sp|P30485|1B47_HUMAN;sp|P30461|1B13_HUMAN	9;9;8;8;7;7;7;7;7;6;6	4;4;4;4;4;4;4;4;4;3;3	0;0;0;0;0;0;0;0;0;0;0	sp%P30484%1B46_HUMAN HLA class I histocompatibility antigen, B-46 alpha chain OS=Homo sapiens OX=9606 GN=HLA-B PE=1 SV=1;sp%P30464%1B15_HUMAN HLA class I histocompatibility antigen, B-15 alpha chain OS=Homo sapiens OX=9606 GN=HLA-B PE=1 SV=2;sp%P30685%1B35	11	9	4	0	3	1	1	3	1	4	0	0	0	0	2	1	1	0	0	1	1	3	3	4	0	2	0	2	3	4	4	0	2	1	1	1	2	4	1	1	0	1	2	2
sp|P30479|1B41_HUMAN;sp|P30466|1B18_HUMAN	sp|P30479|1B41_HUMAN;sp|P30466|1B18_HUMAN	9;7	2;0	0;0	sp%P30479%1B41_HUMAN HLA class I histocompatibility antigen, B-41 alpha chain OS=Homo sapiens OX=9606 GN=HLA-B PE=1 SV=1;sp%P30466%1B18_HUMAN HLA class I histocompatibility antigen, B-18 alpha chain OS=Homo sapiens OX=9606 GN=HLA-B PE=1 SV=1	2	9	2	0	2	0	1	2	2	4	0	0	1	1	1	0	0	0	0	1	1	3	2	3	2	3	1	3	4	4	4	0	3	2	1	2	2	4	2	2	1	1	2	2
sp|P30519|HMOX2_HUMAN	sp|P30519|HMOX2_HUMAN	11	11	11	sp%P30519%HMOX2_HUMAN Heme oxygenase 2 OS=Homo sapiens OX=9606 GN=HMOX2 PE=1 SV=2	1	11	11	11	8	7	7	6	6	6	2	6	7	7	5	7	6	0	7	6	8	7	7	7	2	6	8	7	6	8	7	0	8	6	7	7	5	6	0	7	8	8	9	9
sp|P30520|PURA2_HUMAN	sp|P30520|PURA2_HUMAN	8	8	8	sp%P30520%PURA2_HUMAN Adenylosuccinate synthetase isozyme 2 OS=Homo sapiens OX=9606 GN=ADSS PE=1 SV=3	1	8	8	8	5	5	4	4	5	5	5	6	5	6	5	5	5	3	4	4	5	6	6	4	6	5	6	5	5	5	6	5	6	6	5	5	5	5	6	5	3	6	5	3
sp|P30531|SC6A1_HUMAN	sp|P30531|SC6A1_HUMAN	8	8	8	sp%P30531%SC6A1_HUMAN Sodium- and chloride-dependent GABA transporter 1 OS=Homo sapiens OX=9606 GN=SLC6A1 PE=1 SV=2	1	8	8	8	6	6	6	6	6	6	1	5	6	6	6	6	6	1	6	6	6	6	5	6	0	3	7	6	6	7	5	0	5	4	5	5	6	5	0	5	8	8	8	6
sp|P30533|AMRP_HUMAN	sp|P30533|AMRP_HUMAN	2	2	2	sp%P30533%AMRP_HUMAN Alpha-2-macroglobulin receptor-associated protein OS=Homo sapiens OX=9606 GN=LRPAP1 PE=1 SV=1	1	2	2	2	1	1	1	1	1	1	0	1	1	1	1	1	1	0	1	0	1	1	1	1	0	2	0	1	2	1	1	0	1	1	1	1	1	0	0	1	1	1	0	1
sp|P30536|TSPO_HUMAN	sp|P30536|TSPO_HUMAN	3	3	3	sp%P30536%TSPO_HUMAN Translocator protein OS=Homo sapiens OX=9606 GN=TSPO PE=1 SV=3	1	3	3	3	1	1	1	1	1	1	1	1	1	1	1	1	1	2	1	1	1	1	2	1	1	1	1	1	2	1	1	0	1	2	2	2	1	1	0	1	2	2	2	1
sp|P30566|PUR8_HUMAN	sp|P30566|PUR8_HUMAN	8	8	8	sp%P30566%PUR8_HUMAN Adenylosuccinate lyase OS=Homo sapiens OX=9606 GN=ADSL PE=1 SV=2	1	8	8	8	0	1	0	3	0	3	3	1	2	1	2	1	0	3	1	1	3	4	3	4	4	1	0	1	2	1	3	5	0	0	0	1	1	1	3	0	0	0	0	3
sp|P30622|CLIP1_HUMAN	sp|P30622|CLIP1_HUMAN	5	2	2	sp%P30622%CLIP1_HUMAN CAP-Gly domain-containing linker protein 1 OS=Homo sapiens OX=9606 GN=CLIP1 PE=1 SV=2	1	5	2	2	2	0	1	1	0	0	0	1	1	2	1	2	0	0	2	2	2	2	0	1	1	1	0	1	0	0	0	0	0	1	2	2	0	0	1	1	2	1	3	2
sp|P30626|SORCN_HUMAN	sp|P30626|SORCN_HUMAN	18	18	18	sp%P30626%SORCN_HUMAN Sorcin OS=Homo sapiens OX=9606 GN=SRI PE=1 SV=1	1	18	18	18	11	12	12	13	15	15	15	11	13	12	13	15	16	15	8	12	12	12	15	16	15	11	11	13	13	15	15	15	12	11	11	14	16	15	13	12	12	13	12	16
sp|P30711|GSTT1_HUMAN	sp|P30711|GSTT1_HUMAN	14	13	13	sp%P30711%GSTT1_HUMAN Glutathione S-transferase theta-1 OS=Homo sapiens OX=9606 GN=GSTT1 PE=1 SV=4	1	14	13	13	1	0	0	0	0	0	2	1	1	1	2	1	2	1	4	5	9	9	8	6	9	6	4	7	9	8	8	10	7	9	10	9	9	7	7	5	6	5	11	9
sp|P30740|ILEU_HUMAN;sp|O75830|SPI2_HUMAN	sp|P30740|ILEU_HUMAN	8;1	7;0	7;0	sp%P30740%ILEU_HUMAN Leukocyte elastase inhibitor OS=Homo sapiens OX=9606 GN=SERPINB1 PE=1 SV=1	2	8	7	7	3	3	2	3	3	1	6	2	2	4	3	6	4	4	1	2	1	1	1	0	4	2	2	2	2	3	4	4	1	2	1	3	2	3	4	1	2	4	2	3
sp|P30837|AL1B1_HUMAN	sp|P30837|AL1B1_HUMAN	9	7	7	sp%P30837%AL1B1_HUMAN Aldehyde dehydrogenase X, mitochondrial OS=Homo sapiens OX=9606 GN=ALDH1B1 PE=1 SV=3	1	9	7	7	4	6	6	4	2	2	4	1	4	4	1	2	1	3	3	5	4	4	3	4	5	4	4	5	3	3	2	3	3	5	5	4	3	4	4	5	5	5	5	3
sp|P30876|RPB2_HUMAN	sp|P30876|RPB2_HUMAN	4	4	4	sp%P30876%RPB2_HUMAN DNA-directed RNA polymerase II subunit RPB2 OS=Homo sapiens OX=9606 GN=POLR2B PE=1 SV=1	1	4	4	4	2	1	2	1	1	1	1	2	1	1	1	1	1	1	1	1	1	2	1	2	1	2	1	2	1	1	1	2	1	1	1	2	2	1	1	1	1	2	1	1
sp|P31040|SDHA_HUMAN	sp|P31040|SDHA_HUMAN	28	28	28	sp%P31040%SDHA_HUMAN Succinate dehydrogenase [ubiquinone] flavoprotein subunit, mitochondrial OS=Homo sapiens OX=9606 GN=SDHA PE=1 SV=2	1	28	28	28	24	26	27	25	19	13	5	25	25	22	20	17	13	8	24	27	28	24	12	16	6	21	24	25	19	19	13	8	19	26	24	23	14	15	10	22	26	26	25	24
sp|P31146|COR1A_HUMAN	sp|P31146|COR1A_HUMAN	16	16	16	sp%P31146%COR1A_HUMAN Coronin-1A OS=Homo sapiens OX=9606 GN=CORO1A PE=1 SV=4	1	16	16	16	13	13	13	12	14	14	15	13	13	13	13	14	13	11	12	13	14	15	14	15	14	12	13	11	12	15	14	7	12	12	14	13	12	13	15	12	13	13	12	14
sp|P31150|GDIA_HUMAN	sp|P31150|GDIA_HUMAN	50	50	38	sp%P31150%GDIA_HUMAN Rab GDP dissociation inhibitor alpha OS=Homo sapiens OX=9606 GN=GDI1 PE=1 SV=2	1	50	50	38	30	37	35	36	34	35	43	31	32	31	36	38	37	47	30	37	34	34	37	36	42	34	35	31	33	40	37	44	29	31	37	33	36	39	47	32	32	35	34	40
sp|P31151|S10A7_HUMAN	sp|P31151|S10A7_HUMAN	1	1	1	sp%P31151%S10A7_HUMAN Protein S100-A7 OS=Homo sapiens OX=9606 GN=S100A7 PE=1 SV=4	1	1	1	1	0	0	0	0	0	0	0	0	0	0	0	0	0	0	0	0	0	0	0	0	0	0	0	0	0	0	0	0	0	0	0	0	0	0	0	0	0	0	0	0
sp|P31153|METK2_HUMAN;sp|Q00266|METK1_HUMAN	sp|P31153|METK2_HUMAN	16;1	16;1	16;1	sp%P31153%METK2_HUMAN S-adenosylmethionine synthase isoform type-2 OS=Homo sapiens OX=9606 GN=MAT2A PE=1 SV=1	2	16	16	16	3	6	7	8	7	8	10	8	6	5	8	8	7	9	3	7	6	7	6	9	9	4	4	7	4	9	7	10	3	6	6	9	9	6	11	4	8	7	9	7
sp|P31321|KAP1_HUMAN	sp|P31321|KAP1_HUMAN	4	2	2	sp%P31321%KAP1_HUMAN cAMP-dependent protein kinase type I-beta regulatory subunit OS=Homo sapiens OX=9606 GN=PRKAR1B PE=1 SV=4	1	4	2	2	1	2	2	1	2	1	1	1	2	2	2	2	2	0	1	1	1	1	1	1	1	2	2	2	2	2	2	0	2	1	2	2	2	1	1	1	2	2	2	2
sp|P31323|KAP3_HUMAN	sp|P31323|KAP3_HUMAN	22	22	19	sp%P31323%KAP3_HUMAN cAMP-dependent protein kinase type II-beta regulatory subunit OS=Homo sapiens OX=9606 GN=PRKAR2B PE=1 SV=3	1	22	22	19	17	18	19	18	18	17	18	17	17	18	18	18	18	8	20	17	19	16	15	18	16	15	17	18	14	17	12	8	13	14	18	17	17	15	16	16	18	16	17	18
sp|P31483|TIA1_HUMAN	sp|P31483|TIA1_HUMAN	1	1	1	sp%P31483%TIA1_HUMAN Nucleolysin TIA-1 isoform p40 OS=Homo sapiens OX=9606 GN=TIA1 PE=1 SV=3	1	1	1	1	0	0	0	0	0	0	0	0	0	0	0	0	0	0	0	0	0	0	0	0	0	0	0	0	0	0	0	0	0	0	0	0	0	0	0	0	0	0	0	0
sp|P31689|DNJA1_HUMAN	sp|P31689|DNJA1_HUMAN	14	14	14	sp%P31689%DNJA1_HUMAN DnaJ homolog subfamily A member 1 OS=Homo sapiens OX=9606 GN=DNAJA1 PE=1 SV=2	1	14	14	14	8	7	7	8	9	7	4	8	5	7	5	7	5	3	9	9	9	6	6	10	2	8	8	8	8	8	9	2	9	7	8	10	8	6	3	11	9	9	8	11
sp|P31930|QCR1_HUMAN	sp|P31930|QCR1_HUMAN	25	25	25	sp%P31930%QCR1_HUMAN Cytochrome b-c1 complex subunit 1, mitochondrial OS=Homo sapiens OX=9606 GN=UQCRC1 PE=1 SV=3	1	25	25	25	21	22	23	22	16	15	6	20	21	21	21	18	18	2	21	23	21	21	14	13	7	22	22	22	19	21	16	3	19	22	22	18	18	13	3	22	22	22	22	24
sp|P31937|3HIDH_HUMAN	sp|P31937|3HIDH_HUMAN	15	15	15	sp%P31937%3HIDH_HUMAN 3-hydroxyisobutyrate dehydrogenase, mitochondrial OS=Homo sapiens OX=9606 GN=HIBADH PE=1 SV=2	1	15	15	15	8	11	13	6	3	4	11	6	12	11	9	4	1	13	6	13	12	8	8	4	9	7	9	9	9	8	5	11	8	11	10	7	3	5	11	11	12	11	10	6
sp|P31939|PUR9_HUMAN	sp|P31939|PUR9_HUMAN	33	33	33	sp%P31939%PUR9_HUMAN Bifunctional purine biosynthesis protein PURH OS=Homo sapiens OX=9606 GN=ATIC PE=1 SV=3	1	33	33	33	24	23	19	22	22	21	23	22	25	25	22	22	22	7	19	22	19	21	15	21	17	25	22	19	22	23	20	8	22	23	22	21	26	25	17	20	17	20	24	21
sp|P31942|HNRH3_HUMAN	sp|P31942|HNRH3_HUMAN	7	6	6	sp%P31942%HNRH3_HUMAN Heterogeneous nuclear ribonucleoprotein H3 OS=Homo sapiens OX=9606 GN=HNRNPH3 PE=1 SV=2	1	7	6	6	5	4	4	4	3	2	1	5	3	3	3	4	3	1	5	5	5	4	5	3	2	5	1	3	2	5	1	0	4	1	3	4	3	4	1	4	3	5	3	4
sp|P31943|HNRH1_HUMAN	sp|P31943|HNRH1_HUMAN	10	5	4	sp%P31943%HNRH1_HUMAN Heterogeneous nuclear ribonucleoprotein H OS=Homo sapiens OX=9606 GN=HNRNPH1 PE=1 SV=4	1	10	5	4	9	6	6	6	7	5	5	8	3	4	4	6	5	3	9	5	6	7	5	4	5	9	5	6	6	6	4	2	9	5	5	7	6	5	3	9	6	6	8	6
sp|P31946|1433B_HUMAN	sp|P31946|1433B_HUMAN	23	18	15	sp%P31946%1433B_HUMAN 14-3-3 protein beta/alpha OS=Homo sapiens OX=9606 GN=YWHAB PE=1 SV=3	1	23	18	15	17	16	17	18	19	20	20	19	16	16	17	19	17	19	19	16	20	17	22	20	20	18	17	16	17	17	17	15	17	15	17	17	18	15	17	17	17	17	17	19
sp|P31947|1433S_HUMAN	sp|P31947|1433S_HUMAN	8	5	5	sp%P31947%1433S_HUMAN 14-3-3 protein sigma OS=Homo sapiens OX=9606 GN=SFN PE=1 SV=1	1	8	5	5	4	4	4	4	3	4	4	5	5	5	5	3	5	3	4	4	4	5	4	5	5	3	4	5	4	4	3	3	3	4	4	4	4	5	6	3	4	4	6	6
sp|P31948|STIP1_HUMAN	sp|P31948|STIP1_HUMAN	41	41	41	sp%P31948%STIP1_HUMAN Stress-induced-phosphoprotein 1 OS=Homo sapiens OX=9606 GN=STIP1 PE=1 SV=1	1	41	41	41	17	23	24	24	25	24	33	25	21	22	22	28	25	35	15	16	21	22	23	25	35	23	22	24	21	26	29	31	19	26	28	26	26	27	34	28	28	25	24	31
sp|P31949|S10AB_HUMAN	sp|P31949|S10AB_HUMAN	5	5	5	sp%P31949%S10AB_HUMAN Protein S100-A11 OS=Homo sapiens OX=9606 GN=S100A11 PE=1 SV=2	1	5	5	5	1	1	2	4	3	3	3	2	1	1	1	2	4	3	2	2	2	3	4	3	4	2	2	2	2	3	2	4	1	3	2	3	3	3	4	2	3	2	2	3
sp|P32004|L1CAM_HUMAN	sp|P32004|L1CAM_HUMAN	32	32	32	sp%P32004%L1CAM_HUMAN Neural cell adhesion molecule L1 OS=Homo sapiens OX=9606 GN=L1CAM PE=1 SV=2	1	32	32	32	24	25	25	26	24	23	4	25	26	25	25	25	24	15	23	25	26	28	22	25	9	17	19	22	23	22	19	6	15	23	25	23	21	22	10	20	27	23	25	20
sp|P32119|PRDX2_HUMAN	sp|P32119|PRDX2_HUMAN	19	18	18	sp%P32119%PRDX2_HUMAN Peroxiredoxin-2 OS=Homo sapiens OX=9606 GN=PRDX2 PE=1 SV=5	1	19	18	18	13	15	12	13	16	16	17	13	13	12	14	16	16	16	15	15	16	14	17	18	17	11	13	11	13	14	16	18	13	16	13	13	17	16	16	15	15	16	16	16
sp|P32189|GLPK_HUMAN;sp|Q14409|GLPK3_HUMAN	sp|P32189|GLPK_HUMAN;sp|Q14409|GLPK3_HUMAN	5;3	5;3	4;2	sp%P32189%GLPK_HUMAN Glycerol kinase OS=Homo sapiens OX=9606 GN=GK PE=1 SV=3;sp%Q14409%GLPK3_HUMAN Glycerol kinase 3 OS=Homo sapiens OX=9606 GN=GK3P PE=2 SV=2	2	5	5	4	3	2	4	3	1	0	1	2	2	4	2	1	0	0	2	4	3	3	0	0	0	1	2	1	0	2	0	0	1	1	1	2	0	0	0	1	2	1	2	2
sp|P32418|NAC1_HUMAN	sp|P32418|NAC1_HUMAN	13	13	13	sp%P32418%NAC1_HUMAN Sodium/calcium exchanger 1 OS=Homo sapiens OX=9606 GN=SLC8A1 PE=1 SV=3	1	13	13	13	8	5	5	10	11	8	1	9	6	5	7	7	5	1	5	5	5	10	6	10	1	5	4	4	7	4	9	0	2	5	6	6	6	6	1	5	6	6	9	5
sp|P32455|GBP1_HUMAN	sp|P32455|GBP1_HUMAN	9	9	3	sp%P32455%GBP1_HUMAN Guanylate-binding protein 1 OS=Homo sapiens OX=9606 GN=GBP1 PE=1 SV=2	1	9	9	3	0	1	1	0	0	0	3	0	1	0	1	1	1	2	0	0	0	2	1	1	2	0	1	0	1	1	0	2	0	0	0	2	1	0	3	1	2	2	1	1
sp|P32456|GBP2_HUMAN	sp|P32456|GBP2_HUMAN	5	2	1	sp%P32456%GBP2_HUMAN Guanylate-binding protein 2 OS=Homo sapiens OX=9606 GN=GBP2 PE=1 SV=3	1	5	2	1	0	0	1	0	0	0	1	0	0	0	0	0	0	0	0	0	0	0	0	0	0	0	1	0	1	1	0	0	0	0	0	1	1	0	1	1	2	1	1	1
sp|P32856|STX2_HUMAN	sp|P32856|STX2_HUMAN	1	1	1	sp%P32856%STX2_HUMAN Syntaxin-2 OS=Homo sapiens OX=9606 GN=STX2 PE=1 SV=3	1	1	1	1	1	1	1	1	1	1	0	1	0	1	1	1	1	0	1	1	1	1	0	1	0	1	1	1	0	1	0	0	0	1	1	0	0	1	0	1	1	1	1	1
sp|P32929|CGL_HUMAN	sp|P32929|CGL_HUMAN	2	2	2	sp%P32929%CGL_HUMAN Cystathionine gamma-lyase OS=Homo sapiens OX=9606 GN=CTH PE=1 SV=3	1	2	2	2	1	1	1	2	0	0	2	1	1	0	2	2	2	2	0	1	2	0	0	2	2	0	1	0	0	1	0	2	1	0	0	1	1	1	1	0	0	0	1	1
sp|P32969|RL9_HUMAN	sp|P32969|RL9_HUMAN	12	12	12	sp%P32969%RL9_HUMAN 60S ribosomal protein L9 OS=Homo sapiens OX=9606 GN=RPL9 PE=1 SV=1	1	12	12	12	7	6	8	9	7	11	3	5	6	6	7	8	11	3	5	6	8	6	7	10	2	3	7	8	9	9	8	1	5	6	7	7	8	10	0	6	5	6	7	7
sp|P33121|ACSL1_HUMAN	sp|P33121|ACSL1_HUMAN	5	4	4	sp%P33121%ACSL1_HUMAN Long-chain-fatty-acid--CoA ligase 1 OS=Homo sapiens OX=9606 GN=ACSL1 PE=1 SV=1	1	5	4	4	2	3	3	3	3	3	0	3	2	3	4	3	1	0	3	3	3	3	1	3	0	3	3	3	2	3	2	0	2	4	3	3	1	2	0	4	4	4	4	5
sp|P33176|KINH_HUMAN	sp|P33176|KINH_HUMAN	18	9	9	sp%P33176%KINH_HUMAN Kinesin-1 heavy chain OS=Homo sapiens OX=9606 GN=KIF5B PE=1 SV=1	1	18	9	9	10	12	11	12	13	12	11	10	12	11	11	14	15	6	13	10	13	11	11	13	11	10	10	11	10	13	13	9	9	10	10	9	13	15	13	12	11	11	13	17
sp|P33240|CSTF2_HUMAN	sp|P33240|CSTF2_HUMAN	1	1	1	sp%P33240%CSTF2_HUMAN Cleavage stimulation factor subunit 2 OS=Homo sapiens OX=9606 GN=CSTF2 PE=1 SV=1	1	1	1	1	1	1	1	1	1	1	1	1	1	0	0	1	1	0	0	1	0	0	1	0	1	1	0	0	0	1	0	1	1	0	0	1	0	0	1	0	1	1	0	0
sp|P33241|LSP1_HUMAN	sp|P33241|LSP1_HUMAN	1	1	1	sp%P33241%LSP1_HUMAN Lymphocyte-specific protein 1 OS=Homo sapiens OX=9606 GN=LSP1 PE=1 SV=1	1	1	1	1	0	0	0	0	0	0	0	0	0	0	0	0	0	0	0	0	0	0	0	0	0	0	0	0	0	0	0	0	0	0	0	0	0	0	0	0	0	0	0	0
sp|P33316|DUT_HUMAN	sp|P33316|DUT_HUMAN	6	6	6	sp%P33316%DUT_HUMAN Deoxyuridine 5-triphosphate nucleotidohydrolase, mitochondrial OS=Homo sapiens OX=9606 GN=DUT PE=1 SV=4	1	6	6	6	3	5	6	5	1	0	3	5	4	5	3	2	2	4	4	5	5	3	2	0	2	1	4	5	2	0	0	2	2	4	6	1	0	0	5	3	5	4	4	2
sp|P33402|GCYA2_HUMAN	sp|P33402|GCYA2_HUMAN	6	6	6	sp%P33402%GCYA2_HUMAN Guanylate cyclase soluble subunit alpha-2 OS=Homo sapiens OX=9606 GN=GUCY1A2 PE=1 SV=1	1	6	6	6	4	2	3	3	3	2	5	5	5	2	2	1	2	1	4	3	5	2	2	4	3	4	3	3	2	3	2	2	4	2	2	4	0	0	2	5	4	5	3	3
sp|P33764|S10A3_HUMAN	sp|P33764|S10A3_HUMAN	1	1	1	sp%P33764%S10A3_HUMAN Protein S100-A3 OS=Homo sapiens OX=9606 GN=S100A3 PE=1 SV=1	1	1	1	1	0	0	0	0	0	0	0	0	0	0	1	0	0	0	0	0	0	0	0	0	0	0	0	0	1	0	0	0	0	0	0	1	1	0	0	0	0	0	0	0
sp|P34059|GALNS_HUMAN	sp|P34059|GALNS_HUMAN	1	1	1	sp%P34059%GALNS_HUMAN N-acetylgalactosamine-6-sulfatase OS=Homo sapiens OX=9606 GN=GALNS PE=1 SV=1	1	1	1	1	0	0	0	1	0	0	0	0	0	0	1	0	0	0	0	0	0	0	0	0	0	0	0	0	0	0	0	0	0	0	0	0	0	0	0	0	0	0	0	0
sp|P34896|GLYC_HUMAN	sp|P34896|GLYC_HUMAN	4	3	3	sp%P34896%GLYC_HUMAN Serine hydroxymethyltransferase, cytosolic OS=Homo sapiens OX=9606 GN=SHMT1 PE=1 SV=1	1	4	3	3	2	0	1	1	0	0	0	0	1	0	0	0	0	0	1	0	0	0	0	1	0	2	0	2	1	1	0	1	1	1	1	0	0	1	0	1	0	3	0	1
sp|P34897|GLYM_HUMAN	sp|P34897|GLYM_HUMAN	12	12	11	sp%P34897%GLYM_HUMAN Serine hydroxymethyltransferase, mitochondrial OS=Homo sapiens OX=9606 GN=SHMT2 PE=1 SV=3	1	12	12	11	3	3	9	2	0	1	0	2	4	8	4	2	1	1	4	4	4	2	0	0	0	2	4	4	1	0	0	1	2	5	6	4	0	1	0	0	3	6	6	1
sp|P34913|HYES_HUMAN	sp|P34913|HYES_HUMAN	9	9	9	sp%P34913%HYES_HUMAN Bifunctional epoxide hydrolase 2 OS=Homo sapiens OX=9606 GN=EPHX2 PE=1 SV=2	1	9	9	9	3	3	3	4	0	4	4	4	3	4	3	6	4	6	2	4	4	4	3	3	7	2	2	3	3	4	4	7	2	2	4	3	5	2	6	1	4	2	3	2
sp|P34931|HS71L_HUMAN	sp|P34931|HS71L_HUMAN	16	4	4	sp%P34931%HS71L_HUMAN Heat shock 70 kDa protein 1-like OS=Homo sapiens OX=9606 GN=HSPA1L PE=1 SV=2	1	16	4	4	12	11	10	10	10	12	13	11	11	12	10	12	14	12	11	13	11	13	9	12	10	10	13	13	11	13	10	11	9	12	13	12	11	12	13	13	12	11	14	15
sp|P34932|HSP74_HUMAN	sp|P34932|HSP74_HUMAN	49	49	46	sp%P34932%HSP74_HUMAN Heat shock 70 kDa protein 4 OS=Homo sapiens OX=9606 GN=HSPA4 PE=1 SV=4	1	49	49	46	25	36	31	34	27	28	41	27	36	31	38	40	38	44	25	26	34	27	33	30	40	26	30	23	29	31	32	39	22	26	28	30	34	32	45	27	31	31	37	41
sp|P34949|MPI_HUMAN	sp|P34949|MPI_HUMAN	17	17	17	sp%P34949%MPI_HUMAN Mannose-6-phosphate isomerase OS=Homo sapiens OX=9606 GN=MPI PE=1 SV=2	1	17	17	17	4	9	10	8	7	8	15	11	8	9	9	8	9	14	2	9	5	8	10	8	15	10	9	11	7	10	9	14	4	6	8	9	9	7	13	13	9	10	12	13
sp|P35052|GPC1_HUMAN	sp|P35052|GPC1_HUMAN	5	5	5	sp%P35052%GPC1_HUMAN Glypican-1 OS=Homo sapiens OX=9606 GN=GPC1 PE=1 SV=2	1	5	5	5	0	2	2	1	0	0	2	2	1	2	2	2	0	1	0	1	2	1	1	0	0	1	2	3	2	0	3	0	1	1	2	2	2	3	1	1	1	3	1	1
sp|P35080|PROF2_HUMAN	sp|P35080|PROF2_HUMAN	9	9	9	sp%P35080%PROF2_HUMAN Profilin-2 OS=Homo sapiens OX=9606 GN=PFN2 PE=1 SV=3	1	9	9	9	6	7	6	6	6	6	8	6	6	7	7	8	9	9	8	6	6	6	6	7	8	6	7	7	7	7	6	6	4	7	7	7	5	7	9	7	8	7	8	7
sp|P35221|CTNA1_HUMAN	sp|P35221|CTNA1_HUMAN	17	10	9	sp%P35221%CTNA1_HUMAN Catenin alpha-1 OS=Homo sapiens OX=9606 GN=CTNNA1 PE=1 SV=1	1	17	10	9	10	8	8	7	5	5	5	9	10	10	10	6	5	4	11	9	7	9	5	5	2	8	8	11	9	10	5	4	7	7	9	11	8	4	6	9	12	9	8	6
sp|P35222|CTNB1_HUMAN	sp|P35222|CTNB1_HUMAN	29	29	26	sp%P35222%CTNB1_HUMAN Catenin beta-1 OS=Homo sapiens OX=9606 GN=CTNNB1 PE=1 SV=1	1	29	29	26	20	19	19	23	15	12	15	21	24	22	21	18	10	6	23	22	22	23	15	13	8	19	22	22	18	16	13	5	16	20	23	21	17	15	8	21	22	22	20	19
sp|P35232|PHB_HUMAN	sp|P35232|PHB_HUMAN	20	20	20	sp%P35232%PHB_HUMAN Prohibitin OS=Homo sapiens OX=9606 GN=PHB PE=1 SV=1	1	20	20	20	14	16	15	14	14	13	2	15	15	16	15	14	12	2	15	16	18	17	13	12	3	15	16	18	18	15	13	0	18	19	18	15	13	11	2	17	17	18	17	17
sp|P35237|SPB6_HUMAN	sp|P35237|SPB6_HUMAN	12	12	12	sp%P35237%SPB6_HUMAN Serpin B6 OS=Homo sapiens OX=9606 GN=SERPINB6 PE=1 SV=3	1	12	12	12	3	4	4	6	5	5	7	2	0	5	4	5	6	3	2	3	4	4	3	4	6	4	4	4	5	6	6	7	3	7	7	6	7	5	8	5	4	5	7	5
sp|P35241|RADI_HUMAN	sp|P35241|RADI_HUMAN	32	19	19	sp%P35241%RADI_HUMAN Radixin OS=Homo sapiens OX=9606 GN=RDX PE=1 SV=1	1	32	19	19	23	21	18	15	21	22	19	22	24	25	23	25	28	22	22	20	23	16	19	23	20	22	25	22	19	26	23	22	22	24	25	22	27	25	25	21	24	23	25	26
sp|P35244|RFA3_HUMAN	sp|P35244|RFA3_HUMAN	4	4	4	sp%P35244%RFA3_HUMAN Replication protein A 14 kDa subunit OS=Homo sapiens OX=9606 GN=RPA3 PE=1 SV=1	1	4	4	4	3	3	3	3	2	2	3	3	3	3	3	3	3	2	4	3	3	3	4	3	3	4	3	3	4	3	3	3	4	3	3	3	4	3	3	3	3	3	2	3
sp|P35268|RL22_HUMAN	sp|P35268|RL22_HUMAN	7	7	7	sp%P35268%RL22_HUMAN 60S ribosomal protein L22 OS=Homo sapiens OX=9606 GN=RPL22 PE=1 SV=2	1	7	7	7	3	3	3	3	4	4	2	3	3	3	3	5	7	4	3	3	4	3	3	6	3	3	3	3	3	5	3	1	3	3	3	3	3	7	3	3	3	3	3	5
sp|P35270|SPRE_HUMAN	sp|P35270|SPRE_HUMAN	8	8	8	sp%P35270%SPRE_HUMAN Sepiapterin reductase OS=Homo sapiens OX=9606 GN=SPR PE=1 SV=1	1	8	8	8	3	6	5	4	4	4	5	4	3	6	6	7	4	7	4	4	5	5	4	3	5	3	5	3	2	3	2	5	2	3	4	3	2	4	7	3	5	6	4	5
sp|P35498|SCN1A_HUMAN	sp|P35498|SCN1A_HUMAN	15	8	8	sp%P35498%SCN1A_HUMAN Sodium channel protein type 1 subunit alpha OS=Homo sapiens OX=9606 GN=SCN1A PE=1 SV=2	1	15	8	8	9	9	9	10	5	5	1	8	8	7	9	4	3	1	8	8	11	10	6	3	0	4	6	6	8	5	2	1	5	7	8	8	4	3	0	9	7	8	6	6
sp|P35573|GDE_HUMAN	sp|P35573|GDE_HUMAN	39	39	39	sp%P35573%GDE_HUMAN Glycogen debranching enzyme OS=Homo sapiens OX=9606 GN=AGL PE=1 SV=3	1	39	39	39	7	13	12	14	13	12	30	10	12	11	15	17	22	28	9	12	17	15	13	24	26	13	13	15	15	20	23	19	10	13	12	11	13	18	30	9	14	13	20	19
sp|P35579|MYH9_HUMAN	sp|P35579|MYH9_HUMAN	90	90	74	sp%P35579%MYH9_HUMAN Myosin-9 OS=Homo sapiens OX=9606 GN=MYH9 PE=1 SV=4	1	90	90	74	64	57	53	57	56	65	36	64	54	56	64	65	63	32	65	51	55	56	46	67	28	63	48	58	53	58	58	43	56	53	55	60	51	58	22	63	53	56	66	71
sp|P35580|MYH10_HUMAN	sp|P35580|MYH10_HUMAN	88	74	67	sp%P35580%MYH10_HUMAN Myosin-10 OS=Homo sapiens OX=9606 GN=MYH10 PE=1 SV=3	1	88	74	67	64	59	59	60	57	62	31	64	58	57	64	57	59	17	67	61	65	61	40	57	18	53	51	52	53	54	43	20	49	53	51	55	55	49	18	60	54	50	59	56
sp|P35606|COPB2_HUMAN	sp|P35606|COPB2_HUMAN	11	11	11	sp%P35606%COPB2_HUMAN Coatomer subunit beta OS=Homo sapiens OX=9606 GN=COPB2 PE=1 SV=2	1	11	11	11	6	6	5	7	1	2	3	5	5	7	4	3	4	3	6	4	4	6	2	4	0	7	3	7	4	6	3	1	3	5	6	6	6	2	0	5	6	4	8	3
sp|P35609|ACTN2_HUMAN	sp|P35609|ACTN2_HUMAN	40	24	22	sp%P35609%ACTN2_HUMAN Alpha-actinin-2 OS=Homo sapiens OX=9606 GN=ACTN2 PE=1 SV=1	1	40	24	22	24	30	23	15	9	11	25	24	30	30	21	21	14	24	23	29	31	14	10	9	25	18	27	17	9	13	10	10	17	24	25	15	12	10	15	13	22	11	9	13
sp|P35611|ADDA_HUMAN	sp|P35611|ADDA_HUMAN	34	34	32	sp%P35611%ADDA_HUMAN Alpha-adducin OS=Homo sapiens OX=9606 GN=ADD1 PE=1 SV=2	1	34	34	32	27	27	26	26	27	26	28	26	27	27	26	27	26	26	28	29	28	25	25	29	26	29	28	27	27	28	25	26	28	28	26	25	25	27	30	28	27	28	27	26
sp|P35612|ADDB_HUMAN	sp|P35612|ADDB_HUMAN	31	29	29	sp%P35612%ADDB_HUMAN Beta-adducin OS=Homo sapiens OX=9606 GN=ADD2 PE=1 SV=3	1	31	29	29	24	24	18	20	21	22	26	23	24	22	22	20	21	23	23	22	28	19	20	21	21	22	23	21	23	20	18	19	22	22	21	25	22	18	24	26	25	24	24	22
sp|P35613|BASI_HUMAN	sp|P35613|BASI_HUMAN	9	9	9	sp%P35613%BASI_HUMAN Basigin OS=Homo sapiens OX=9606 GN=BSG PE=1 SV=2	1	9	9	9	7	9	8	9	9	9	0	9	8	7	9	9	8	1	9	9	9	8	8	8	1	8	8	7	7	9	8	0	6	7	9	9	8	8	2	7	8	9	9	9
sp|P35637|FUS_HUMAN	sp|P35637|FUS_HUMAN	5	5	4	sp%P35637%FUS_HUMAN RNA-binding protein FUS OS=Homo sapiens OX=9606 GN=FUS PE=1 SV=1	1	5	5	4	4	4	3	4	2	5	2	4	1	2	1	2	2	1	4	3	2	3	3	5	2	3	2	0	2	4	1	1	2	2	2	3	1	3	2	3	2	2	1	0
sp|P35749|MYH11_HUMAN	sp|P35749|MYH11_HUMAN	26	12	12	sp%P35749%MYH11_HUMAN Myosin-11 OS=Homo sapiens OX=9606 GN=MYH11 PE=1 SV=3	1	26	12	12	21	14	16	16	12	15	5	17	10	10	14	11	12	7	23	13	13	12	6	10	3	15	7	10	10	8	7	4	11	9	10	11	9	7	2	12	12	11	13	12
sp|P35754|GLRX1_HUMAN	sp|P35754|GLRX1_HUMAN	8	8	8	sp%P35754%GLRX1_HUMAN Glutaredoxin-1 OS=Homo sapiens OX=9606 GN=GLRX PE=1 SV=2	1	8	8	8	4	4	4	4	7	5	7	4	4	5	5	7	7	8	5	4	6	6	6	6	8	2	5	4	5	7	4	8	3	3	4	3	5	6	6	5	5	5	6	7
sp|P35813|PPM1A_HUMAN	sp|P35813|PPM1A_HUMAN	10	10	8	sp%P35813%PPM1A_HUMAN Protein phosphatase 1A OS=Homo sapiens OX=9606 GN=PPM1A PE=1 SV=1	1	10	10	8	2	4	4	4	3	1	5	3	4	4	4	5	4	4	3	5	5	3	2	3	5	3	5	5	4	5	4	3	3	4	6	5	2	3	6	3	3	6	6	5
sp|P35914|HMGCL_HUMAN	sp|P35914|HMGCL_HUMAN	4	4	4	sp%P35914%HMGCL_HUMAN Hydroxymethylglutaryl-CoA lyase, mitochondrial OS=Homo sapiens OX=9606 GN=HMGCL PE=1 SV=2	1	4	4	4	1	2	2	1	0	0	1	1	0	1	1	1	0	1	0	1	1	1	0	0	1	1	0	1	0	0	0	1	0	0	1	0	1	0	3	1	1	0	1	0
sp|P35916|VGFR3_HUMAN	sp|P35916|VGFR3_HUMAN	1	1	1	sp%P35916%VGFR3_HUMAN Vascular endothelial growth factor receptor 3 OS=Homo sapiens OX=9606 GN=FLT4 PE=1 SV=3	1	1	1	1	1	1	1	1	0	0	0	0	0	1	0	0	0	0	0	0	1	1	0	0	0	0	0	1	0	0	0	0	0	1	1	1	0	0	0	1	0	1	0	0
sp|P35998|PRS7_HUMAN	sp|P35998|PRS7_HUMAN	19	19	19	sp%P35998%PRS7_HUMAN 26S proteasome regulatory subunit 7 OS=Homo sapiens OX=9606 GN=PSMC2 PE=1 SV=3	1	19	19	19	14	10	9	10	13	14	7	14	10	13	11	10	10	2	11	10	9	10	8	13	7	12	7	10	7	10	10	3	10	10	9	11	11	10	5	14	8	7	10	12
sp|P36222|CH3L1_HUMAN	sp|P36222|CH3L1_HUMAN	15	15	15	sp%P36222%CH3L1_HUMAN Chitinase-3-like protein 1 OS=Homo sapiens OX=9606 GN=CHI3L1 PE=1 SV=2	1	15	15	15	1	0	0	1	0	0	0	0	1	0	1	0	1	0	1	0	0	0	0	0	0	1	1	1	0	0	0	0	1	1	1	3	1	3	3	1	0	0	2	1
sp|P36269|GGT5_HUMAN	sp|P36269|GGT5_HUMAN	8	8	8	sp%P36269%GGT5_HUMAN Glutathione hydrolase 5 proenzyme OS=Homo sapiens OX=9606 GN=GGT5 PE=1 SV=2	1	8	8	8	4	1	2	4	4	4	1	2	0	1	2	3	5	0	4	1	1	1	4	6	0	4	0	0	1	5	3	0	3	0	0	1	2	3	0	2	0	0	3	3
sp|P36404|ARL2_HUMAN	sp|P36404|ARL2_HUMAN	6	6	6	sp%P36404%ARL2_HUMAN ADP-ribosylation factor-like protein 2 OS=Homo sapiens OX=9606 GN=ARL2 PE=1 SV=4	1	6	6	6	3	4	4	3	3	3	1	3	2	5	3	3	1	0	4	3	6	3	2	4	1	4	4	3	2	3	3	0	3	2	3	2	4	2	0	1	4	4	3	3
sp|P36405|ARL3_HUMAN	sp|P36405|ARL3_HUMAN	11	11	11	sp%P36405%ARL3_HUMAN ADP-ribosylation factor-like protein 3 OS=Homo sapiens OX=9606 GN=ARL3 PE=1 SV=2	1	11	11	11	4	7	6	9	7	6	7	8	7	8	8	7	5	3	8	9	8	7	8	4	9	8	7	8	7	6	6	5	7	6	8	6	7	6	6	8	6	8	6	6
sp|P36406|TRI23_HUMAN	sp|P36406|TRI23_HUMAN	2	2	2	sp%P36406%TRI23_HUMAN E3 ubiquitin-protein ligase TRIM23 OS=Homo sapiens OX=9606 GN=TRIM23 PE=1 SV=1	1	2	2	2	1	2	0	1	1	1	0	1	1	1	1	1	2	0	0	2	1	2	1	0	0	1	1	1	1	0	1	1	2	2	1	0	1	1	0	1	1	1	1	1
sp|P36507|MP2K2_HUMAN	sp|P36507|MP2K2_HUMAN	19	10	10	sp%P36507%MP2K2_HUMAN Dual specificity mitogen-activated protein kinase kinase 2 OS=Homo sapiens OX=9606 GN=MAP2K2 PE=1 SV=1	1	19	10	10	12	12	12	13	11	11	7	14	10	12	11	12	9	2	12	13	12	12	8	13	5	14	13	12	13	11	10	1	13	14	14	14	12	9	5	12	13	13	13	13
sp|P36542|ATPG_HUMAN	sp|P36542|ATPG_HUMAN	12	12	12	sp%P36542%ATPG_HUMAN ATP synthase subunit gamma, mitochondrial OS=Homo sapiens OX=9606 GN=ATP5F1C PE=1 SV=1	1	12	12	12	11	12	12	11	11	10	1	11	11	11	10	11	9	2	11	11	12	11	11	9	1	10	11	11	10	12	10	2	11	12	11	11	12	9	0	12	12	11	11	12
sp|P36543|VATE1_HUMAN;sp|Q96A05|VATE2_HUMAN	sp|P36543|VATE1_HUMAN	19;8	19;8	19;8	sp%P36543%VATE1_HUMAN V-type proton ATPase subunit E 1 OS=Homo sapiens OX=9606 GN=ATP6V1E1 PE=1 SV=1	2	19	19	19	14	17	16	16	17	17	15	15	15	15	14	17	16	13	15	16	16	15	17	16	12	13	15	15	15	16	16	15	14	16	15	15	17	14	12	14	15	16	15	14
sp|P36578|RL4_HUMAN	sp|P36578|RL4_HUMAN	31	31	31	sp%P36578%RL4_HUMAN 60S ribosomal protein L4 OS=Homo sapiens OX=9606 GN=RPL4 PE=1 SV=5	1	31	31	31	12	9	14	17	21	24	4	9	7	12	16	20	25	10	10	7	15	16	13	26	9	8	8	14	17	24	23	2	10	12	15	17	20	27	5	9	9	11	15	24
sp|P36776|LONM_HUMAN	sp|P36776|LONM_HUMAN	39	39	39	sp%P36776%LONM_HUMAN Lon protease homolog, mitochondrial OS=Homo sapiens OX=9606 GN=LONP1 PE=1 SV=2	1	39	39	39	23	33	33	30	7	4	6	23	22	29	22	8	0	0	27	30	32	22	10	7	8	25	28	25	23	14	4	1	21	28	28	30	11	4	2	29	27	37	31	16
sp|P36871|PGM1_HUMAN	sp|P36871|PGM1_HUMAN	40	40	40	sp%P36871%PGM1_HUMAN Phosphoglucomutase-1 OS=Homo sapiens OX=9606 GN=PGM1 PE=1 SV=3	1	40	40	40	17	20	23	24	27	28	39	20	20	23	22	27	29	38	17	22	25	21	29	27	36	13	18	15	20	25	26	37	16	22	22	22	27	25	38	20	21	20	26	30
sp|P36873|PP1G_HUMAN	sp|P36873|PP1G_HUMAN	16	5	3	sp%P36873%PP1G_HUMAN Serine/threonine-protein phosphatase PP1-gamma catalytic subunit OS=Homo sapiens OX=9606 GN=PPP1CC PE=1 SV=1	1	16	5	3	13	14	12	12	15	13	13	15	13	14	14	14	13	12	13	16	15	14	13	15	12	12	14	14	13	14	13	13	13	13	15	13	14	15	13	14	16	13	14	15
sp|P36915|GNL1_HUMAN	sp|P36915|GNL1_HUMAN	17	17	17	sp%P36915%GNL1_HUMAN Guanine nucleotide-binding protein-like 1 OS=Homo sapiens OX=9606 GN=GNL1 PE=1 SV=2	1	17	17	17	12	11	13	11	14	14	1	13	10	11	12	10	11	3	14	13	14	10	14	13	2	11	9	10	12	9	8	2	10	10	12	10	11	12	1	10	10	7	9	8
sp|P36954|RPB9_HUMAN	sp|P36954|RPB9_HUMAN	1	1	1	sp%P36954%RPB9_HUMAN DNA-directed RNA polymerase II subunit RPB9 OS=Homo sapiens OX=9606 GN=POLR2I PE=1 SV=1	1	1	1	1	1	1	1	1	1	1	0	1	0	1	0	1	1	0	1	1	1	1	1	1	0	0	1	1	1	1	0	0	1	1	1	1	0	1	0	1	0	1	0	0
sp|P36955|PEDF_HUMAN;CON__Q95121	sp|P36955|PEDF_HUMAN	9;1	9;1	9;1	sp%P36955%PEDF_HUMAN Pigment epithelium-derived factor OS=Homo sapiens OX=9606 GN=SERPINF1 PE=1 SV=4	2	9	9	9	5	4	5	4	7	1	4	4	4	6	6	5	7	5	4	5	4	5	5	7	3	4	5	4	4	4	4	5	4	4	7	4	4	4	4	2	3	4	4	3
sp|P36957|ODO2_HUMAN	sp|P36957|ODO2_HUMAN	12	12	12	sp%P36957%ODO2_HUMAN Dihydrolipoyllysine-residue succinyltransferase component of 2-oxoglutarate dehydrogenase complex, mitochondrial OS=Homo sapiens OX=9606 GN=DLST PE=1 SV=4	1	12	12	12	11	11	11	11	9	9	6	11	10	11	10	9	11	7	10	11	11	10	8	10	8	10	11	11	9	10	9	9	11	11	11	11	8	11	8	11	11	11	10	9
sp|P36959|GMPR1_HUMAN	sp|P36959|GMPR1_HUMAN	7	6	6	sp%P36959%GMPR1_HUMAN GMP reductase 1 OS=Homo sapiens OX=9606 GN=GMPR PE=1 SV=1	1	7	6	6	0	1	1	0	1	1	6	1	2	1	1	2	2	4	1	0	1	3	2	4	4	0	1	0	1	2	0	3	0	0	1	0	0	0	3	0	0	0	2	4
sp|P36969|GPX4_HUMAN	sp|P36969|GPX4_HUMAN	11	11	11	sp%P36969%GPX4_HUMAN Phospholipid hydroperoxide glutathione peroxidase OS=Homo sapiens OX=9606 GN=GPX4 PE=1 SV=3	1	11	11	11	9	7	9	7	9	9	6	5	7	6	6	8	9	8	6	8	6	9	7	8	7	9	7	9	9	8	9	9	5	9	9	8	9	9	7	10	9	8	8	7
sp|P37108|SRP14_HUMAN	sp|P37108|SRP14_HUMAN	4	4	4	sp%P37108%SRP14_HUMAN Signal recognition particle 14 kDa protein OS=Homo sapiens OX=9606 GN=SRP14 PE=1 SV=2	1	4	4	4	2	2	2	2	3	3	2	2	2	2	2	2	2	2	3	2	2	3	2	4	3	3	1	3	2	3	3	3	2	2	2	3	3	2	2	3	2	2	3	3
sp|P37198|NUP62_HUMAN	sp|P37198|NUP62_HUMAN	2	2	2	sp%P37198%NUP62_HUMAN Nuclear pore glycoprotein p62 OS=Homo sapiens OX=9606 GN=NUP62 PE=1 SV=3	1	2	2	2	2	0	0	1	0	0	0	2	2	2	1	1	0	0	2	0	0	0	0	1	0	2	1	0	0	0	0	0	1	0	0	1	0	0	0	1	0	0	1	0
sp|P37235|HPCL1_HUMAN	sp|P37235|HPCL1_HUMAN	7	2	2	sp%P37235%HPCL1_HUMAN Hippocalcin-like protein 1 OS=Homo sapiens OX=9606 GN=HPCAL1 PE=1 SV=3	1	7	2	2	5	5	5	6	5	6	6	5	5	5	5	4	5	6	4	5	5	5	5	5	6	4	3	5	4	5	2	3	4	4	4	4	5	6	6	4	5	5	3	4
sp|P37802|TAGL2_HUMAN	sp|P37802|TAGL2_HUMAN	12	11	11	sp%P37802%TAGL2_HUMAN Transgelin-2 OS=Homo sapiens OX=9606 GN=TAGLN2 PE=1 SV=3	1	12	11	11	5	4	7	8	7	7	10	6	5	3	6	7	5	10	4	4	5	3	8	6	8	4	5	5	4	5	6	10	3	2	6	6	6	6	9	5	7	5	6	8
sp|P37837|TALDO_HUMAN	sp|P37837|TALDO_HUMAN	24	24	24	sp%P37837%TALDO_HUMAN Transaldolase OS=Homo sapiens OX=9606 GN=TALDO1 PE=1 SV=2	1	24	24	24	7	11	8	10	12	10	21	10	8	10	10	13	12	19	9	8	9	8	11	12	19	7	7	11	11	13	11	22	10	10	10	12	14	14	20	7	8	11	9	14
sp|P37840|SYUA_HUMAN	sp|P37840|SYUA_HUMAN	11	11	8	sp%P37840%SYUA_HUMAN Alpha-synuclein OS=Homo sapiens OX=9606 GN=SNCA PE=1 SV=1	1	11	11	8	9	11	11	11	10	11	11	10	10	11	10	11	10	10	8	11	11	11	10	9	10	9	10	9	9	9	9	9	9	9	10	11	9	9	11	8	10	9	8	8
sp|P38117|ETFB_HUMAN	sp|P38117|ETFB_HUMAN	13	13	13	sp%P38117%ETFB_HUMAN Electron transfer flavoprotein subunit beta OS=Homo sapiens OX=9606 GN=ETFB PE=1 SV=3	1	13	13	13	10	12	12	11	4	4	7	11	10	12	11	8	10	9	10	9	10	10	6	7	6	9	10	12	8	6	5	7	6	10	12	10	10	6	10	7	10	10	10	10
sp|P38159|RBMX_HUMAN;sp|O75526|RMXL2_HUMAN;sp|Q8N7X1|RMXL3_HUMAN	sp|P38159|RBMX_HUMAN	7;2;1	7;2;1	3;1;0	sp%P38159%RBMX_HUMAN RNA-binding motif protein, X chromosome OS=Homo sapiens OX=9606 GN=RBMX PE=1 SV=3	3	7	7	3	6	4	2	4	3	4	3	5	2	4	3	4	2	2	6	4	5	5	3	4	5	4	3	2	3	2	3	4	5	4	3	4	5	4	3	6	3	2	2	4
sp|P38405|GNAL_HUMAN	sp|P38405|GNAL_HUMAN	10	2	2	sp%P38405%GNAL_HUMAN Guanine nucleotide-binding protein G(olf) subunit alpha OS=Homo sapiens OX=9606 GN=GNAL PE=1 SV=1	1	10	2	2	5	8	6	5	5	3	2	6	5	4	5	5	5	3	4	6	8	6	6	8	1	3	6	7	5	6	5	2	4	6	6	6	6	5	1	4	5	5	8	6
sp|P38571|LICH_HUMAN	sp|P38571|LICH_HUMAN	4	4	4	sp%P38571%LICH_HUMAN Lysosomal acid lipase/cholesteryl ester hydrolase OS=Homo sapiens OX=9606 GN=LIPA PE=1 SV=2	1	4	4	4	1	1	1	2	1	1	0	0	0	2	1	1	0	1	0	0	1	1	0	1	1	2	1	1	2	1	1	3	0	1	3	1	1	1	3	0	2	1	0	1
sp|P38606|VATA_HUMAN	sp|P38606|VATA_HUMAN	50	50	50	sp%P38606%VATA_HUMAN V-type proton ATPase catalytic subunit A OS=Homo sapiens OX=9606 GN=ATP6V1A PE=1 SV=2	1	50	50	50	41	45	41	42	44	45	40	43	44	42	42	42	41	39	40	45	43	44	44	45	37	39	43	40	42	41	41	38	44	44	43	44	43	44	42	41	43	42	43	42
sp|P38646|GRP75_HUMAN	sp|P38646|GRP75_HUMAN	31	30	30	sp%P38646%GRP75_HUMAN Stress-70 protein, mitochondrial OS=Homo sapiens OX=9606 GN=HSPA9 PE=1 SV=2	1	31	30	30	26	27	29	26	20	15	25	25	27	29	26	23	16	25	26	27	27	25	23	17	25	23	26	26	22	23	15	24	22	26	26	23	22	20	25	25	26	29	28	22
sp|P38919|IF4A3_HUMAN	sp|P38919|IF4A3_HUMAN	8	6	6	sp%P38919%IF4A3_HUMAN Eukaryotic initiation factor 4A-III OS=Homo sapiens OX=9606 GN=EIF4A3 PE=1 SV=4	1	8	6	6	6	4	4	4	2	4	2	7	4	3	5	5	5	3	5	4	5	2	2	4	3	4	4	4	4	4	4	2	3	4	4	3	4	4	4	5	4	4	5	4
sp|P39019|RS19_HUMAN	sp|P39019|RS19_HUMAN	10	10	10	sp%P39019%RS19_HUMAN 40S ribosomal protein S19 OS=Homo sapiens OX=9606 GN=RPS19 PE=1 SV=2	1	10	10	10	7	6	6	7	9	9	4	6	5	6	5	9	9	6	8	6	6	5	6	9	2	4	6	8	9	9	9	1	5	6	8	7	9	9	5	7	3	7	7	9
sp|P39023|RL3_HUMAN;sp|Q92901|RL3L_HUMAN	sp|P39023|RL3_HUMAN	16;2	16;2	16;2	sp%P39023%RL3_HUMAN 60S ribosomal protein L3 OS=Homo sapiens OX=9606 GN=RPL3 PE=1 SV=2	2	16	16	16	10	8	11	12	13	13	8	11	7	10	10	13	14	5	11	11	11	11	13	15	6	9	9	11	10	12	13	3	9	9	8	13	10	13	6	7	10	8	8	11
sp|P39060|COIA1_HUMAN	sp|P39060|COIA1_HUMAN	7	7	7	sp%P39060%COIA1_HUMAN Collagen alpha-1(XVIII) chain OS=Homo sapiens OX=9606 GN=COL18A1 PE=1 SV=5	1	7	7	7	5	1	2	2	2	3	1	4	2	3	2	1	2	1	6	1	2	2	3	3	2	5	1	0	1	0	1	0	2	1	0	0	0	0	0	5	2	2	4	3
sp|P39210|MPV17_HUMAN	sp|P39210|MPV17_HUMAN	4	4	4	sp%P39210%MPV17_HUMAN Protein Mpv17 OS=Homo sapiens OX=9606 GN=MPV17 PE=1 SV=1	1	4	4	4	2	2	2	2	1	2	0	2	2	1	2	1	1	1	2	2	2	1	1	2	0	2	2	1	1	2	1	0	2	1	1	2	1	1	0	1	2	2	2	1
sp|P39656|OST48_HUMAN	sp|P39656|OST48_HUMAN	8	8	8	sp%P39656%OST48_HUMAN Dolichyl-diphosphooligosaccharide--protein glycosyltransferase 48 kDa subunit OS=Homo sapiens OX=9606 GN=DDOST PE=1 SV=4	1	8	8	8	6	5	6	6	5	3	0	6	5	5	8	5	2	0	5	3	3	6	4	4	0	4	4	6	4	5	3	0	2	2	5	6	5	4	0	3	3	5	7	6
sp|P39687|AN32A_HUMAN;sp|O43423|AN32C_HUMAN	sp|P39687|AN32A_HUMAN	8;1	8;1	6;1	sp%P39687%AN32A_HUMAN Acidic leucine-rich nuclear phosphoprotein 32 family member A OS=Homo sapiens OX=9606 GN=ANP32A PE=1 SV=1	2	8	8	6	4	6	5	5	5	5	6	5	4	6	4	6	2	6	4	6	4	3	6	5	6	6	4	5	6	5	5	6	6	5	6	5	6	4	8	5	5	6	4	4
sp|P40121|CAPG_HUMAN	sp|P40121|CAPG_HUMAN	14	14	14	sp%P40121%CAPG_HUMAN Macrophage-capping protein OS=Homo sapiens OX=9606 GN=CAPG PE=1 SV=2	1	14	14	14	3	5	4	5	4	3	11	5	5	9	7	5	7	12	3	7	4	5	7	5	12	7	9	10	11	12	11	11	0	6	7	11	7	6	13	7	11	11	11	13
sp|P40123|CAP2_HUMAN	sp|P40123|CAP2_HUMAN	29	29	28	sp%P40123%CAP2_HUMAN Adenylyl cyclase-associated protein 2 OS=Homo sapiens OX=9606 GN=CAP2 PE=1 SV=1	1	29	29	28	24	23	26	26	25	23	9	27	23	25	24	23	20	9	24	26	25	22	23	22	9	21	16	21	19	17	17	7	22	21	24	22	20	21	6	21	20	20	19	20
sp|P40145|ADCY8_HUMAN	sp|P40145|ADCY8_HUMAN	2	2	2	sp%P40145%ADCY8_HUMAN Adenylate cyclase type 8 OS=Homo sapiens OX=9606 GN=ADCY8 PE=1 SV=1	1	2	2	2	0	1	0	0	0	0	0	1	0	0	0	1	0	0	1	1	1	0	1	2	0	1	1	1	1	2	2	0	1	1	1	1	1	2	0	1	1	1	1	1
sp|P40227|TCPZ_HUMAN	sp|P40227|TCPZ_HUMAN	28	28	22	sp%P40227%TCPZ_HUMAN T-complex protein 1 subunit zeta OS=Homo sapiens OX=9606 GN=CCT6A PE=1 SV=3	1	28	28	22	23	24	23	23	24	24	21	24	23	23	20	24	23	14	25	24	22	24	22	25	22	21	20	21	23	24	25	15	20	22	21	19	24	22	18	20	25	22	23	21
sp|P40306|PSB10_HUMAN	sp|P40306|PSB10_HUMAN	1	1	1	sp%P40306%PSB10_HUMAN Proteasome subunit beta type-10 OS=Homo sapiens OX=9606 GN=PSMB10 PE=1 SV=1	1	1	1	1	0	0	0	0	1	0	0	0	0	0	1	0	1	1	0	0	0	0	0	1	1	0	0	0	0	0	0	1	0	0	0	0	0	0	1	0	0	0	0	0
sp|P40424|PBX1_HUMAN;sp|P40426|PBX3_HUMAN	sp|P40424|PBX1_HUMAN;sp|P40426|PBX3_HUMAN	2;1	2;1	2;1	sp%P40424%PBX1_HUMAN Pre-B-cell leukemia transcription factor 1 OS=Homo sapiens OX=9606 GN=PBX1 PE=1 SV=1;sp%P40426%PBX3_HUMAN Pre-B-cell leukemia transcription factor 3 OS=Homo sapiens OX=9606 GN=PBX3 PE=1 SV=1	2	2	2	2	2	1	0	1	1	1	1	2	1	2	0	1	1	0	2	2	0	0	1	0	1	1	1	2	0	1	1	0	1	0	1	1	0	1	1	1	1	1	0	1
sp|P40429|RL13A_HUMAN;sp|Q6NVV1|R13P3_HUMAN	sp|P40429|RL13A_HUMAN;sp|Q6NVV1|R13P3_HUMAN	6;3	6;3	6;3	sp%P40429%RL13A_HUMAN 60S ribosomal protein L13a OS=Homo sapiens OX=9606 GN=RPL13A PE=1 SV=2;sp%Q6NVV1%R13P3_HUMAN Putative 60S ribosomal protein L13a protein RPL13AP3 OS=Homo sapiens OX=9606 GN=RPL13AP3 PE=5 SV=1	2	6	6	6	3	1	2	4	4	4	2	1	2	2	3	4	5	3	0	1	1	2	3	5	2	1	0	1	3	5	4	1	2	0	3	3	5	5	0	1	0	0	3	4
sp|P40616|ARL1_HUMAN	sp|P40616|ARL1_HUMAN	3	3	3	sp%P40616%ARL1_HUMAN ADP-ribosylation factor-like protein 1 OS=Homo sapiens OX=9606 GN=ARL1 PE=1 SV=1	1	3	3	3	3	2	3	3	3	3	0	2	2	3	2	2	3	0	3	3	2	3	2	3	1	3	3	3	2	3	2	0	1	3	3	3	3	3	0	2	3	2	3	2
sp|P40763|STAT3_HUMAN	sp|P40763|STAT3_HUMAN	6	6	6	sp%P40763%STAT3_HUMAN Signal transducer and activator of transcription 3 OS=Homo sapiens OX=9606 GN=STAT3 PE=1 SV=2	1	6	6	6	4	4	4	4	2	2	0	5	3	5	4	5	2	0	6	4	3	4	2	2	1	3	3	2	4	4	3	0	3	2	4	3	0	1	0	4	3	2	3	3
sp|P40818|UBP8_HUMAN	sp|P40818|UBP8_HUMAN	3	3	3	sp%P40818%UBP8_HUMAN Ubiquitin carboxyl-terminal hydrolase 8 OS=Homo sapiens OX=9606 GN=USP8 PE=1 SV=1	1	3	3	3	1	1	1	2	1	0	0	2	1	2	0	1	0	0	1	1	2	0	1	1	0	2	1	0	1	3	0	0	2	0	0	0	2	1	0	2	0	2	1	1
sp|P40855|PEX19_HUMAN	sp|P40855|PEX19_HUMAN	3	3	3	sp%P40855%PEX19_HUMAN Peroxisomal biogenesis factor 19 OS=Homo sapiens OX=9606 GN=PEX19 PE=1 SV=1	1	3	3	3	1	1	0	1	0	0	0	1	0	0	1	0	0	0	0	1	0	1	0	0	0	1	1	1	2	0	0	0	0	1	2	2	0	0	0	0	0	1	2	0
sp|P40925|MDHC_HUMAN	sp|P40925|MDHC_HUMAN	25	25	25	sp%P40925%MDHC_HUMAN Malate dehydrogenase, cytoplasmic OS=Homo sapiens OX=9606 GN=MDH1 PE=1 SV=4	1	25	25	25	16	17	17	19	19	17	21	16	16	17	19	19	21	21	16	18	18	18	18	19	19	14	16	16	17	18	18	17	13	18	17	18	18	18	19	14	19	17	20	18
sp|P40926|MDHM_HUMAN	sp|P40926|MDHM_HUMAN	22	22	22	sp%P40926%MDHM_HUMAN Malate dehydrogenase, mitochondrial OS=Homo sapiens OX=9606 GN=MDH2 PE=1 SV=3	1	22	22	22	18	19	20	18	19	18	20	18	21	20	19	19	20	20	18	21	20	17	21	21	20	18	18	17	16	21	18	21	18	21	19	16	21	20	21	21	20	19	19	19
sp|P40939|ECHA_HUMAN	sp|P40939|ECHA_HUMAN	38	38	38	sp%P40939%ECHA_HUMAN Trifunctional enzyme subunit alpha, mitochondrial OS=Homo sapiens OX=9606 GN=HADHA PE=1 SV=2	1	38	38	38	28	31	35	30	27	26	15	30	33	34	31	27	29	18	31	30	33	33	29	31	23	29	32	35	31	28	29	14	26	34	36	32	32	31	27	27	34	34	32	29
sp|P41091|IF2G_HUMAN;sp|Q2VIR3|IF2GL_HUMAN	sp|P41091|IF2G_HUMAN;sp|Q2VIR3|IF2GL_HUMAN	12;11	12;11	12;11	sp%P41091%IF2G_HUMAN Eukaryotic translation initiation factor 2 subunit 3 OS=Homo sapiens OX=9606 GN=EIF2S3 PE=1 SV=3;sp%Q2VIR3%IF2GL_HUMAN Eukaryotic translation initiation factor 2 subunit 3B OS=Homo sapiens OX=9606 GN=EIF2S3B PE=2 SV=2	2	12	12	12	10	8	8	8	7	8	6	7	4	7	9	7	9	7	12	4	4	5	3	9	2	8	5	6	6	7	5	4	7	5	5	7	6	6	7	6	5	6	9	6
sp|P41208|CETN2_HUMAN;sp|Q12798|CETN1_HUMAN	sp|P41208|CETN2_HUMAN	3;1	3;1	3;1	sp%P41208%CETN2_HUMAN Centrin-2 OS=Homo sapiens OX=9606 GN=CETN2 PE=1 SV=1	2	3	3	3	2	2	2	2	1	2	2	2	2	2	2	2	1	2	2	2	2	2	2	2	2	2	2	2	2	2	2	0	2	2	2	1	2	2	1	2	2	2	1	2
sp|P41217|OX2G_HUMAN	sp|P41217|OX2G_HUMAN	6	6	6	sp%P41217%OX2G_HUMAN OX-2 membrane glycoprotein OS=Homo sapiens OX=9606 GN=CD200 PE=1 SV=4	1	6	6	6	5	4	4	4	5	4	0	4	3	4	3	5	5	0	4	4	4	6	3	5	1	2	5	5	4	4	4	0	3	5	5	4	5	4	0	4	3	4	3	3
sp|P41222|PTGDS_HUMAN	sp|P41222|PTGDS_HUMAN	6	6	6	sp%P41222%PTGDS_HUMAN Prostaglandin-H2 D-isomerase OS=Homo sapiens OX=9606 GN=PTGDS PE=1 SV=1	1	6	6	6	3	4	3	4	4	4	4	4	4	3	4	3	5	5	3	3	3	4	3	3	5	2	5	4	4	4	4	4	4	4	3	3	5	4	5	2	3	3	3	4
sp|P41226|UBA7_HUMAN	sp|P41226|UBA7_HUMAN	3	3	3	sp%P41226%UBA7_HUMAN Ubiquitin-like modifier-activating enzyme 7 OS=Homo sapiens OX=9606 GN=UBA7 PE=1 SV=2	1	3	3	3	0	0	0	0	0	0	0	0	0	0	0	0	0	0	0	0	0	0	0	0	0	0	0	0	0	0	0	0	0	0	0	0	0	1	0	1	0	0	1	0
sp|P41227|NAA10_HUMAN	sp|P41227|NAA10_HUMAN	2	2	2	sp%P41227%NAA10_HUMAN N-alpha-acetyltransferase 10 OS=Homo sapiens OX=9606 GN=NAA10 PE=1 SV=1	1	2	2	2	0	0	0	0	1	1	0	0	0	0	0	0	0	0	0	0	0	0	0	1	0	0	0	1	1	1	0	0	0	0	1	0	0	1	0	0	0	0	0	0
sp|Q6NXS1|IPP2B_HUMAN;sp|P41236|IPP2_HUMAN	sp|Q6NXS1|IPP2B_HUMAN;sp|P41236|IPP2_HUMAN	3;3	3;3	3;3	sp%Q6NXS1%IPP2B_HUMAN Protein phosphatase inhibitor 2 family member B OS=Homo sapiens OX=9606 GN=PPP1R2B PE=1 SV=2;sp%P41236%IPP2_HUMAN Protein phosphatase inhibitor 2 OS=Homo sapiens OX=9606 GN=PPP1R2 PE=1 SV=2	2	3	3	3	0	1	0	1	1	0	3	0	0	0	1	1	2	3	0	1	1	0	2	1	3	0	0	1	1	0	0	2	0	1	1	1	1	2	3	0	0	0	0	1
sp|P41240|CSK_HUMAN	sp|P41240|CSK_HUMAN	3	3	3	sp%P41240%CSK_HUMAN Tyrosine-protein kinase CSK OS=Homo sapiens OX=9606 GN=CSK PE=1 SV=1	1	3	3	3	2	1	1	2	3	2	0	2	3	2	2	3	1	0	3	2	3	2	3	3	1	3	3	3	3	3	3	0	3	3	3	2	2	3	0	1	1	2	3	1
sp|P41250|GARS_HUMAN	sp|P41250|GARS_HUMAN	32	32	32	sp%P41250%GARS_HUMAN Glycine--tRNA ligase OS=Homo sapiens OX=9606 GN=GARS PE=1 SV=3	1	32	32	32	13	16	15	17	18	13	24	16	19	15	14	16	13	20	14	20	20	16	19	15	21	16	16	15	17	16	16	25	13	16	13	12	15	13	24	18	17	19	13	18
sp|P41252|SYIC_HUMAN	sp|P41252|SYIC_HUMAN	24	24	24	sp%P41252%SYIC_HUMAN Isoleucine--tRNA ligase, cytoplasmic OS=Homo sapiens OX=9606 GN=IARS PE=1 SV=2	1	24	24	24	8	8	10	12	10	12	1	6	5	11	12	12	13	2	10	8	7	10	9	13	1	5	6	8	10	11	7	0	9	8	8	8	7	8	0	7	8	8	13	9
sp|P41567|EIF1_HUMAN	sp|P41567|EIF1_HUMAN	7	7	5	sp%P41567%EIF1_HUMAN Eukaryotic translation initiation factor 1 OS=Homo sapiens OX=9606 GN=EIF1 PE=1 SV=1	1	7	7	5	3	3	1	3	2	6	3	3	3	3	3	4	4	2	4	2	3	4	3	7	0	2	3	2	2	2	3	1	5	2	4	4	3	4	1	4	4	3	2	3
sp|P41586|PACR_HUMAN	sp|P41586|PACR_HUMAN	3	3	3	sp%P41586%PACR_HUMAN Pituitary adenylate cyclase-activating polypeptide type I receptor OS=Homo sapiens OX=9606 GN=ADCYAP1R1 PE=1 SV=1	1	3	3	3	0	1	1	2	2	1	0	1	2	1	2	2	2	0	2	2	3	2	2	3	0	0	3	2	2	3	3	0	2	3	2	2	2	2	1	1	2	3	2	3
sp|P41594|GRM5_HUMAN	sp|P41594|GRM5_HUMAN	3	3	3	sp%P41594%GRM5_HUMAN Metabotropic glutamate receptor 5 OS=Homo sapiens OX=9606 GN=GRM5 PE=1 SV=2	1	3	3	3	1	2	1	1	0	0	0	1	1	1	1	0	0	0	1	1	2	0	0	0	0	0	0	0	0	1	0	0	0	0	0	0	1	0	0	1	1	1	0	0
sp|P41732|TSN7_HUMAN	sp|P41732|TSN7_HUMAN	3	3	3	sp%P41732%TSN7_HUMAN Tetraspanin-7 OS=Homo sapiens OX=9606 GN=TSPAN7 PE=1 SV=2	1	3	3	3	2	2	2	2	1	1	0	2	1	2	1	1	1	0	2	2	1	1	2	2	0	2	2	2	1	1	2	0	2	2	2	2	2	1	0	2	2	2	3	2
sp|P42025|ACTY_HUMAN	sp|P42025|ACTY_HUMAN	17	10	10	sp%P42025%ACTY_HUMAN Beta-centractin OS=Homo sapiens OX=9606 GN=ACTR1B PE=1 SV=1	1	17	10	10	12	15	14	15	12	15	13	15	13	13	12	15	14	12	15	16	15	14	10	13	11	12	13	13	13	12	13	11	13	12	13	13	12	14	12	11	14	13	13	14
sp|P42126|ECI1_HUMAN	sp|P42126|ECI1_HUMAN	7	7	7	sp%P42126%ECI1_HUMAN Enoyl-CoA delta isomerase 1, mitochondrial OS=Homo sapiens OX=9606 GN=ECI1 PE=1 SV=1	1	7	7	7	3	4	4	4	0	1	4	4	5	4	4	2	3	5	4	4	4	3	1	1	4	2	4	4	3	2	1	6	1	4	4	2	0	2	4	3	4	5	4	3
sp|P42167|LAP2B_HUMAN;sp|P42166|LAP2A_HUMAN	sp|P42167|LAP2B_HUMAN;sp|P42166|LAP2A_HUMAN	9;7	9;7	9;7	sp%P42167%LAP2B_HUMAN Lamina-associated polypeptide 2, isoforms beta/gamma OS=Homo sapiens OX=9606 GN=TMPO PE=1 SV=2;sp%P42166%LAP2A_HUMAN Lamina-associated polypeptide 2, isoform alpha OS=Homo sapiens OX=9606 GN=TMPO PE=1 SV=2	2	9	9	9	6	4	2	2	0	2	3	5	0	0	1	3	3	4	7	4	3	2	3	3	2	4	2	2	3	3	1	3	4	3	1	2	1	1	3	5	2	1	3	3
sp|P42224|STAT1_HUMAN	sp|P42224|STAT1_HUMAN	15	15	15	sp%P42224%STAT1_HUMAN Signal transducer and activator of transcription 1-alpha/beta OS=Homo sapiens OX=9606 GN=STAT1 PE=1 SV=2	1	15	15	15	7	6	5	8	4	7	1	6	5	7	4	6	3	0	10	6	7	7	2	6	1	6	5	4	3	7	3	0	4	5	4	7	7	7	0	9	5	7	5	9
sp|P42226|STAT6_HUMAN	sp|P42226|STAT6_HUMAN	1	1	1	sp%P42226%STAT6_HUMAN Signal transducer and activator of transcription 6 OS=Homo sapiens OX=9606 GN=STAT6 PE=1 SV=1	1	1	1	1	1	1	0	1	0	0	0	1	1	1	1	0	0	0	1	0	1	1	0	0	0	0	0	0	0	1	0	0	0	1	1	0	0	0	0	1	0	1	0	0
sp|P42261|GRIA1_HUMAN	sp|P42261|GRIA1_HUMAN	8	3	3	sp%P42261%GRIA1_HUMAN Glutamate receptor 1 OS=Homo sapiens OX=9606 GN=GRIA1 PE=1 SV=2	1	8	3	3	4	7	7	3	2	0	1	5	4	7	2	3	1	1	4	8	6	4	1	1	1	0	5	2	2	3	1	1	2	5	4	2	2	1	1	2	5	5	2	2
sp|P42262|GRIA2_HUMAN	sp|P42262|GRIA2_HUMAN	20	20	14	sp%P42262%GRIA2_HUMAN Glutamate receptor 2 OS=Homo sapiens OX=9606 GN=GRIA2 PE=1 SV=3	1	20	20	14	13	17	18	13	7	3	3	15	18	18	14	11	7	1	16	17	19	13	7	4	4	9	18	12	9	9	6	2	8	17	15	11	6	5	1	12	15	16	10	7
sp|P42263|GRIA3_HUMAN	sp|P42263|GRIA3_HUMAN	12	9	8	sp%P42263%GRIA3_HUMAN Glutamate receptor 3 OS=Homo sapiens OX=9606 GN=GRIA3 PE=1 SV=2	1	12	9	8	10	11	11	8	5	2	1	10	8	9	6	8	5	1	11	10	9	9	4	2	1	5	9	7	4	5	5	1	5	9	9	5	3	4	2	6	10	8	6	7
sp|P42330|AK1C3_HUMAN	sp|P42330|AK1C3_HUMAN	11	5	5	sp%P42330%AK1C3_HUMAN Aldo-keto reductase family 1 member C3 OS=Homo sapiens OX=9606 GN=AKR1C3 PE=1 SV=4	1	11	5	5	4	3	5	4	5	2	4	3	6	6	4	4	5	5	2	3	4	3	4	3	6	5	7	7	7	5	6	2	4	6	6	8	6	5	6	5	5	5	7	7
sp|P42345|MTOR_HUMAN	sp|P42345|MTOR_HUMAN	31	31	31	sp%P42345%MTOR_HUMAN Serine/threonine-protein kinase mTOR OS=Homo sapiens OX=9606 GN=MTOR PE=1 SV=1	1	31	31	31	12	12	10	12	11	9	1	12	10	10	13	9	9	0	17	15	15	15	14	12	1	14	13	14	14	13	11	0	11	14	14	11	7	6	0	15	15	15	18	13
sp|P42356|PI4KA_HUMAN;sp|Q8N8J0|PI4P1_HUMAN;sp|A4QPH2|PI4P2_HUMAN	sp|P42356|PI4KA_HUMAN	38;3;3	38;3;3	38;3;3	sp%P42356%PI4KA_HUMAN Phosphatidylinositol 4-kinase alpha OS=Homo sapiens OX=9606 GN=PI4KA PE=1 SV=4	3	38	38	38	20	20	21	20	14	13	6	18	23	21	16	14	10	1	22	23	22	18	14	14	2	15	17	19	13	18	9	1	9	17	17	19	13	10	1	16	22	20	18	9
sp|P42566|EPS15_HUMAN	sp|P42566|EPS15_HUMAN	4	4	4	sp%P42566%EPS15_HUMAN Epidermal growth factor receptor substrate 15 OS=Homo sapiens OX=9606 GN=EPS15 PE=1 SV=2	1	4	4	4	1	1	0	0	2	1	1	2	0	1	2	0	1	2	2	0	0	1	2	2	0	3	2	1	1	3	2	2	1	0	1	1	4	3	1	1	1	0	3	2
sp|P42658|DPP6_HUMAN	sp|P42658|DPP6_HUMAN	32	32	30	sp%P42658%DPP6_HUMAN Dipeptidyl aminopeptidase-like protein 6 OS=Homo sapiens OX=9606 GN=DPP6 PE=1 SV=2	1	32	32	30	21	23	24	23	23	24	1	22	22	23	22	26	27	3	21	26	25	27	23	28	4	17	19	21	22	22	19	2	16	18	19	19	24	21	2	11	20	14	21	19
sp|P42677|RS27_HUMAN	sp|P42677|RS27_HUMAN	6	6	3	sp%P42677%RS27_HUMAN 40S ribosomal protein S27 OS=Homo sapiens OX=9606 GN=RPS27 PE=1 SV=3	1	6	6	3	4	4	4	4	3	4	3	5	2	4	3	4	6	3	3	4	5	4	3	4	3	3	2	4	2	4	4	1	2	2	4	5	4	6	2	2	2	2	2	3
sp|P42704|LPPRC_HUMAN	sp|P42704|LPPRC_HUMAN	64	64	63	sp%P42704%LPPRC_HUMAN Leucine-rich PPR motif-containing protein, mitochondrial OS=Homo sapiens OX=9606 GN=LRPPRC PE=1 SV=3	1	64	64	63	44	49	49	41	11	10	10	40	45	49	40	17	2	1	37	49	51	39	24	12	20	34	44	48	28	21	4	0	29	49	52	42	15	5	6	31	48	43	41	17
sp|P42765|THIM_HUMAN	sp|P42765|THIM_HUMAN	22	22	22	sp%P42765%THIM_HUMAN 3-ketoacyl-CoA thiolase, mitochondrial OS=Homo sapiens OX=9606 GN=ACAA2 PE=1 SV=2	1	22	22	22	11	13	16	15	10	13	17	11	14	12	12	13	15	18	15	16	16	17	13	17	15	8	11	12	12	11	13	14	6	13	15	12	11	16	15	9	14	10	13	14
sp|P42766|RL35_HUMAN	sp|P42766|RL35_HUMAN	6	6	6	sp%P42766%RL35_HUMAN 60S ribosomal protein L35 OS=Homo sapiens OX=9606 GN=RPL35 PE=1 SV=2	1	6	6	6	3	2	4	3	4	4	3	3	3	4	3	4	6	3	3	2	2	3	3	4	2	2	2	3	3	4	4	1	3	2	3	4	5	4	2	2	3	2	4	4
sp|P42785|PCP_HUMAN	sp|P42785|PCP_HUMAN	9	9	9	sp%P42785%PCP_HUMAN Lysosomal Pro-X carboxypeptidase OS=Homo sapiens OX=9606 GN=PRCP PE=1 SV=1	1	9	9	9	2	2	2	3	4	2	6	2	3	2	3	3	2	5	2	1	2	3	3	4	5	2	4	3	4	4	3	6	2	2	3	4	4	4	6	2	4	3	5	7
sp|P42858|HD_HUMAN	sp|P42858|HD_HUMAN	26	26	26	sp%P42858%HD_HUMAN Huntingtin OS=Homo sapiens OX=9606 GN=HTT PE=1 SV=2	1	26	26	26	15	19	12	13	6	8	7	17	20	13	15	12	7	2	14	15	21	15	14	13	2	10	15	17	11	11	8	3	9	10	13	12	7	6	1	11	11	12	13	10
sp|P43003|EAA1_HUMAN;sp|P48664|EAA4_HUMAN	sp|P43003|EAA1_HUMAN	13;2	13;2	13;2	sp%P43003%EAA1_HUMAN Excitatory amino acid transporter 1 OS=Homo sapiens OX=9606 GN=SLC1A3 PE=1 SV=1	2	13	13	13	8	8	8	8	10	9	4	8	8	8	8	8	9	4	10	8	9	9	10	12	3	8	8	8	9	9	9	2	8	10	8	11	9	9	3	8	12	12	12	11
sp|P43004|EAA2_HUMAN	sp|P43004|EAA2_HUMAN	29	29	29	sp%P43004%EAA2_HUMAN Excitatory amino acid transporter 2 OS=Homo sapiens OX=9606 GN=SLC1A2 PE=1 SV=2	1	29	29	29	15	18	17	19	21	20	7	17	17	18	19	20	21	9	18	19	21	18	24	23	8	15	20	19	23	22	21	7	19	18	18	25	20	20	9	18	26	25	28	26
sp|P43007|SATT_HUMAN	sp|P43007|SATT_HUMAN	9	9	9	sp%P43007%SATT_HUMAN Neutral amino acid transporter A OS=Homo sapiens OX=9606 GN=SLC1A4 PE=1 SV=1	1	9	9	9	4	6	4	9	8	7	0	5	6	6	9	6	6	1	6	8	6	9	8	6	0	4	4	6	8	8	9	1	4	6	5	8	6	6	0	4	6	7	8	6
sp|P43034|LIS1_HUMAN	sp|P43034|LIS1_HUMAN	17	17	17	sp%P43034%LIS1_HUMAN Platelet-activating factor acetylhydrolase IB subunit alpha OS=Homo sapiens OX=9606 GN=PAFAH1B1 PE=1 SV=2	1	17	17	17	10	12	12	12	12	11	13	14	11	13	14	14	12	9	10	12	13	13	11	11	13	13	10	10	11	10	13	8	10	12	11	11	13	14	13	10	13	11	13	12
sp|P43121|MUC18_HUMAN	sp|P43121|MUC18_HUMAN	13	13	13	sp%P43121%MUC18_HUMAN Cell surface glycoprotein MUC18 OS=Homo sapiens OX=9606 GN=MCAM PE=1 SV=2	1	13	13	13	3	4	1	3	5	8	1	5	3	6	4	5	7	5	4	6	6	3	4	9	3	3	2	3	3	6	5	0	4	3	6	5	6	9	3	1	6	4	6	7
sp|P43155|CACP_HUMAN	sp|P43155|CACP_HUMAN	15	15	15	sp%P43155%CACP_HUMAN Carnitine O-acetyltransferase OS=Homo sapiens OX=9606 GN=CRAT PE=1 SV=5	1	15	15	15	8	10	10	10	5	3	1	8	13	11	9	5	5	1	8	10	10	8	5	9	2	6	10	9	6	3	1	0	5	8	10	6	3	5	1	3	6	8	7	1
sp|P43243|MATR3_HUMAN	sp|P43243|MATR3_HUMAN	24	24	24	sp%P43243%MATR3_HUMAN Matrin-3 OS=Homo sapiens OX=9606 GN=MATR3 PE=1 SV=2	1	24	24	24	20	6	5	6	6	9	7	20	6	6	7	8	7	4	21	7	4	5	6	11	7	21	5	5	4	4	3	3	18	5	3	3	2	5	6	22	6	1	6	3
sp|P43246|MSH2_HUMAN	sp|P43246|MSH2_HUMAN	2	2	2	sp%P43246%MSH2_HUMAN DNA mismatch repair protein Msh2 OS=Homo sapiens OX=9606 GN=MSH2 PE=1 SV=1	1	2	2	2	2	0	0	0	0	0	0	2	0	0	0	0	0	0	2	0	0	0	0	0	0	2	0	0	0	0	0	0	2	0	0	0	0	0	0	2	0	0	0	0
sp|P43250|GRK6_HUMAN;sp|P34947|GRK5_HUMAN	sp|P43250|GRK6_HUMAN;sp|P34947|GRK5_HUMAN	2;1	2;1	2;1	sp%P43250%GRK6_HUMAN G protein-coupled receptor kinase 6 OS=Homo sapiens OX=9606 GN=GRK6 PE=1 SV=2;sp%P34947%GRK5_HUMAN G protein-coupled receptor kinase 5 OS=Homo sapiens OX=9606 GN=GRK5 PE=1 SV=1	2	2	2	2	1	1	1	0	1	2	0	1	2	2	0	1	0	0	0	2	1	0	1	0	0	1	0	2	1	1	1	1	1	1	0	1	0	0	0	1	1	0	0	0
sp|P43304|GPDM_HUMAN	sp|P43304|GPDM_HUMAN	34	34	34	sp%P43304%GPDM_HUMAN Glycerol-3-phosphate dehydrogenase, mitochondrial OS=Homo sapiens OX=9606 GN=GPD2 PE=1 SV=3	1	34	34	34	17	20	24	22	11	5	1	19	25	23	20	13	7	1	18	22	22	22	11	9	1	16	20	21	14	16	9	2	10	16	22	18	12	5	1	16	20	24	21	18
sp|P43307|SSRA_HUMAN	sp|P43307|SSRA_HUMAN	3	3	3	sp%P43307%SSRA_HUMAN Translocon-associated protein subunit alpha OS=Homo sapiens OX=9606 GN=SSR1 PE=1 SV=3	1	3	3	3	2	2	1	1	1	1	0	2	1	1	2	2	1	0	2	1	2	1	0	1	0	1	2	1	0	2	1	0	0	0	0	2	2	2	0	1	1	3	3	3
sp|P43378|PTN9_HUMAN	sp|P43378|PTN9_HUMAN	5	5	5	sp%P43378%PTN9_HUMAN Tyrosine-protein phosphatase non-receptor type 9 OS=Homo sapiens OX=9606 GN=PTPN9 PE=1 SV=1	1	5	5	5	2	3	2	3	1	1	0	2	2	3	2	2	0	0	3	3	3	2	2	2	0	2	1	3	1	1	0	0	1	2	3	1	0	0	0	1	2	0	1	0
sp|P43487|RANG_HUMAN	sp|P43487|RANG_HUMAN	5	5	5	sp%P43487%RANG_HUMAN Ran-specific GTPase-activating protein OS=Homo sapiens OX=9606 GN=RANBP1 PE=1 SV=1	1	5	5	5	1	3	4	4	4	2	2	4	5	2	4	3	2	1	3	5	3	5	1	4	3	4	3	4	4	5	3	1	4	5	2	3	2	3	1	5	5	3	3	3
sp|P43490|NAMPT_HUMAN	sp|P43490|NAMPT_HUMAN	20	20	20	sp%P43490%NAMPT_HUMAN Nicotinamide phosphoribosyltransferase OS=Homo sapiens OX=9606 GN=NAMPT PE=1 SV=1	1	20	20	20	8	8	7	8	7	8	5	8	10	10	9	8	4	5	10	8	7	6	4	7	5	9	9	10	8	7	6	7	8	5	7	8	7	5	5	8	11	9	13	9
sp|P43686|PRS6B_HUMAN	sp|P43686|PRS6B_HUMAN	21	21	21	sp%P43686%PRS6B_HUMAN 26S proteasome regulatory subunit 6B OS=Homo sapiens OX=9606 GN=PSMC4 PE=1 SV=2	1	21	21	21	12	13	10	13	14	15	7	14	13	12	15	15	14	2	14	13	16	11	13	12	10	10	13	10	14	14	15	4	14	13	13	13	14	16	5	14	14	15	13	13
sp|P43897|EFTS_HUMAN	sp|P43897|EFTS_HUMAN	9	9	9	sp%P43897%EFTS_HUMAN Elongation factor Ts, mitochondrial OS=Homo sapiens OX=9606 GN=TSFM PE=1 SV=2	1	9	9	9	5	7	8	6	1	1	0	6	7	8	6	2	2	0	4	5	7	4	3	1	0	3	7	7	3	2	2	0	3	6	7	5	0	2	0	3	5	4	7	2
sp|P45381|ACY2_HUMAN	sp|P45381|ACY2_HUMAN	16	16	16	sp%P45381%ACY2_HUMAN Aspartoacylase OS=Homo sapiens OX=9606 GN=ASPA PE=1 SV=1	1	16	16	16	5	6	8	6	4	7	10	5	8	5	9	9	12	12	4	8	7	7	10	10	10	5	10	10	11	11	13	14	8	12	11	10	12	11	14	5	10	9	9	13
sp|P45880|VDAC2_HUMAN	sp|P45880|VDAC2_HUMAN	15	15	15	sp%P45880%VDAC2_HUMAN Voltage-dependent anion-selective channel protein 2 OS=Homo sapiens OX=9606 GN=VDAC2 PE=1 SV=2	1	15	15	15	14	13	14	13	12	10	2	14	13	13	13	13	11	1	12	14	13	14	11	13	0	14	15	13	12	14	11	1	11	14	14	14	11	11	0	13	14	15	14	14
sp|P45954|ACDSB_HUMAN	sp|P45954|ACDSB_HUMAN	7	7	7	sp%P45954%ACDSB_HUMAN Short/branched chain specific acyl-CoA dehydrogenase, mitochondrial OS=Homo sapiens OX=9606 GN=ACADSB PE=1 SV=1	1	7	7	7	3	4	5	4	1	0	2	3	3	2	1	2	0	3	4	4	4	4	2	1	2	2	1	4	2	1	1	3	2	3	4	3	1	3	3	4	2	3	4	0
sp|P45974|UBP5_HUMAN	sp|P45974|UBP5_HUMAN	30	30	28	sp%P45974%UBP5_HUMAN Ubiquitin carboxyl-terminal hydrolase 5 OS=Homo sapiens OX=9606 GN=USP5 PE=1 SV=2	1	30	30	28	28	25	26	26	26	26	7	28	27	27	27	27	25	2	28	27	26	26	25	27	8	29	27	26	27	29	26	3	28	25	26	27	28	26	3	27	27	27	28	28
sp|P45985|MP2K4_HUMAN	sp|P45985|MP2K4_HUMAN	16	16	16	sp%P45985%MP2K4_HUMAN Dual specificity mitogen-activated protein kinase kinase 4 OS=Homo sapiens OX=9606 GN=MAP2K4 PE=1 SV=1	1	16	16	16	13	13	14	14	8	9	7	13	12	12	12	9	10	0	12	10	12	12	9	11	5	9	10	8	8	11	7	0	7	12	11	12	9	11	0	10	11	9	9	9
sp|P46020|KPB1_HUMAN	sp|P46020|KPB1_HUMAN	4	4	4	sp%P46020%KPB1_HUMAN Phosphorylase b kinase regulatory subunit alpha, skeletal muscle isoform OS=Homo sapiens OX=9606 GN=PHKA1 PE=1 SV=2	1	4	4	4	0	2	2	2	2	2	1	3	2	2	2	3	4	1	2	1	1	0	1	2	0	2	2	1	1	1	2	0	1	1	0	2	1	0	0	0	2	2	2	2
sp|P46060|RAGP1_HUMAN	sp|P46060|RAGP1_HUMAN	7	7	7	sp%P46060%RAGP1_HUMAN Ran GTPase-activating protein 1 OS=Homo sapiens OX=9606 GN=RANGAP1 PE=1 SV=1	1	7	7	7	6	4	4	3	2	3	2	4	5	4	6	3	4	2	5	4	4	4	2	3	3	5	5	5	5	3	3	1	5	3	3	5	2	1	3	5	5	5	3	2
sp|P46063|RECQ1_HUMAN	sp|P46063|RECQ1_HUMAN	3	3	3	sp%P46063%RECQ1_HUMAN ATP-dependent DNA helicase Q1 OS=Homo sapiens OX=9606 GN=RECQL PE=1 SV=3	1	3	3	3	0	0	0	0	0	0	0	1	0	0	0	0	0	0	1	0	1	0	1	1	0	1	0	1	1	0	0	0	1	0	1	1	0	0	0	0	0	1	1	0
sp|P46108|CRK_HUMAN	sp|P46108|CRK_HUMAN	11	11	11	sp%P46108%CRK_HUMAN Adapter molecule crk OS=Homo sapiens OX=9606 GN=CRK PE=1 SV=2	1	11	11	11	3	5	3	2	3	3	9	6	5	6	4	5	2	8	4	4	2	5	4	3	8	5	5	4	4	3	5	4	5	5	7	4	4	6	8	6	5	5	7	4
sp|P46109|CRKL_HUMAN	sp|P46109|CRKL_HUMAN	12	12	12	sp%P46109%CRKL_HUMAN Crk-like protein OS=Homo sapiens OX=9606 GN=CRKL PE=1 SV=1	1	12	12	12	6	6	7	5	8	7	7	7	8	7	7	8	2	6	7	6	5	3	2	5	8	6	8	7	6	7	7	7	4	6	7	7	4	5	9	9	7	8	8	7
sp|P46379|BAG6_HUMAN	sp|P46379|BAG6_HUMAN	8	8	8	sp%P46379%BAG6_HUMAN Large proline-rich protein BAG6 OS=Homo sapiens OX=9606 GN=BAG6 PE=1 SV=2	1	8	8	8	7	5	6	7	3	6	5	5	4	5	5	4	4	2	6	3	5	5	3	6	4	5	6	5	5	8	5	0	5	4	4	3	3	5	1	4	4	5	6	5
sp|P46439|GSTM5_HUMAN	sp|P46439|GSTM5_HUMAN	16	6	6	sp%P46439%GSTM5_HUMAN Glutathione S-transferase Mu 5 OS=Homo sapiens OX=9606 GN=GSTM5 PE=1 SV=3	1	16	6	6	2	4	3	3	5	6	7	4	3	3	4	4	5	5	7	4	8	6	11	10	12	6	5	5	7	5	9	9	3	1	1	4	2	1	3	5	6	6	8	6
sp|P46459|NSF_HUMAN	sp|P46459|NSF_HUMAN	70	70	70	sp%P46459%NSF_HUMAN Vesicle-fusing ATPase OS=Homo sapiens OX=9606 GN=NSF PE=1 SV=3	1	70	70	70	57	58	52	55	54	49	15	55	55	54	50	54	49	9	57	59	62	55	55	55	13	59	57	54	54	57	55	11	57	56	55	55	54	51	9	57	59	60	61	57
sp|P46527|CDN1B_HUMAN	sp|P46527|CDN1B_HUMAN	2	2	2	sp%P46527%CDN1B_HUMAN Cyclin-dependent kinase inhibitor 1B OS=Homo sapiens OX=9606 GN=CDKN1B PE=1 SV=1	1	2	2	2	0	0	1	0	0	0	2	0	0	1	0	1	1	1	0	0	0	0	0	0	1	0	0	0	0	0	0	1	0	0	0	1	0	1	2	0	0	0	0	1
sp|P46776|RL27A_HUMAN	sp|P46776|RL27A_HUMAN	10	10	10	sp%P46776%RL27A_HUMAN 60S ribosomal protein L27a OS=Homo sapiens OX=9606 GN=RPL27A PE=1 SV=2	1	10	10	10	7	3	7	7	6	7	4	4	3	5	6	5	9	3	3	5	5	5	2	10	3	2	4	5	4	7	8	2	3	5	6	7	8	6	2	2	5	5	4	6
sp|P46777|RL5_HUMAN	sp|P46777|RL5_HUMAN	15	15	15	sp%P46777%RL5_HUMAN 60S ribosomal protein L5 OS=Homo sapiens OX=9606 GN=RPL5 PE=1 SV=3	1	15	15	15	5	6	6	8	9	10	4	3	5	5	7	8	12	4	6	6	7	6	7	12	3	2	3	6	7	10	8	1	2	6	7	7	10	9	3	6	5	3	8	10
sp|P46778|RL21_HUMAN	sp|P46778|RL21_HUMAN	8	8	8	sp%P46778%RL21_HUMAN 60S ribosomal protein L21 OS=Homo sapiens OX=9606 GN=RPL21 PE=1 SV=2	1	8	8	8	2	3	4	3	4	5	1	4	3	3	3	5	7	1	3	3	3	2	2	6	1	3	3	2	3	5	5	0	3	3	3	4	5	4	2	3	4	2	4	5
sp|P46779|RL28_HUMAN	sp|P46779|RL28_HUMAN	6	6	6	sp%P46779%RL28_HUMAN 60S ribosomal protein L28 OS=Homo sapiens OX=9606 GN=RPL28 PE=1 SV=3	1	6	6	6	0	1	1	3	3	4	0	1	1	1	2	4	5	0	1	2	1	4	3	5	1	0	1	1	3	5	3	0	1	1	2	4	5	5	1	3	1	1	2	6
sp|P46781|RS9_HUMAN	sp|P46781|RS9_HUMAN	15	15	15	sp%P46781%RS9_HUMAN 40S ribosomal protein S9 OS=Homo sapiens OX=9606 GN=RPS9 PE=1 SV=3	1	15	15	15	9	6	9	11	11	14	8	8	8	8	10	13	14	9	10	9	9	13	9	15	5	9	6	13	13	13	13	2	8	9	8	10	11	14	7	11	5	9	8	14
sp|P46782|RS5_HUMAN	sp|P46782|RS5_HUMAN	12	12	12	sp%P46782%RS5_HUMAN 40S ribosomal protein S5 OS=Homo sapiens OX=9606 GN=RPS5 PE=1 SV=4	1	12	12	12	7	4	7	7	7	9	4	4	3	5	6	6	8	4	6	6	6	6	6	10	4	5	8	7	8	8	8	0	4	6	6	9	8	8	4	7	6	6	9	8
sp|P46783|RS10_HUMAN;sp|Q9NQ39|RS10L_HUMAN	sp|P46783|RS10_HUMAN	7;3	7;3	7;3	sp%P46783%RS10_HUMAN 40S ribosomal protein S10 OS=Homo sapiens OX=9606 GN=RPS10 PE=1 SV=1	2	7	7	7	3	3	3	2	4	6	4	2	3	4	3	3	5	4	2	1	2	2	2	6	4	3	3	2	3	3	5	2	3	2	3	2	5	5	3	1	4	1	5	3
sp|P46821|MAP1B_HUMAN	sp|P46821|MAP1B_HUMAN	107	107	105	sp%P46821%MAP1B_HUMAN Microtubule-associated protein 1B OS=Homo sapiens OX=9606 GN=MAP1B PE=1 SV=2	1	107	107	105	77	77	79	81	85	91	86	79	75	77	79	84	82	84	82	79	85	77	78	91	74	75	80	80	78	82	79	69	80	78	85	80	80	90	84	81	78	81	83	82
sp|P46926|GNPI1_HUMAN	sp|P46926|GNPI1_HUMAN	15	15	9	sp%P46926%GNPI1_HUMAN Glucosamine-6-phosphate isomerase 1 OS=Homo sapiens OX=9606 GN=GNPDA1 PE=1 SV=1	1	15	15	9	6	7	5	7	8	6	12	4	5	6	7	9	9	13	2	5	10	6	8	6	13	2	4	4	7	9	10	12	5	4	8	6	9	10	13	2	4	8	8	9
sp|P46939|UTRO_HUMAN	sp|P46939|UTRO_HUMAN	9	9	9	sp%P46939%UTRO_HUMAN Utrophin OS=Homo sapiens OX=9606 GN=UTRN PE=1 SV=2	1	9	9	9	3	1	3	4	2	3	0	4	3	3	3	3	3	0	5	1	3	2	1	3	1	2	4	1	2	4	1	1	1	2	1	2	4	4	1	3	6	2	5	3
sp|P46940|IQGA1_HUMAN	sp|P46940|IQGA1_HUMAN	19	19	19	sp%P46940%IQGA1_HUMAN Ras GTPase-activating-like protein IQGAP1 OS=Homo sapiens OX=9606 GN=IQGAP1 PE=1 SV=1	1	19	19	19	5	2	3	5	6	5	7	6	4	3	3	3	5	5	8	4	5	3	4	6	5	11	9	9	6	9	9	5	4	7	10	7	4	7	6	11	7	11	9	7
sp|P46952|3HAO_HUMAN	sp|P46952|3HAO_HUMAN	2	2	2	sp%P46952%3HAO_HUMAN 3-hydroxyanthranilate 3,4-dioxygenase OS=Homo sapiens OX=9606 GN=HAAO PE=1 SV=2	1	2	2	2	2	2	2	1	0	1	2	1	1	1	1	1	1	2	1	1	1	1	1	2	2	1	2	1	1	2	1	1	2	1	1	2	0	2	2	1	1	1	2	1
sp|P46976|GLYG_HUMAN	sp|P46976|GLYG_HUMAN	8	8	8	sp%P46976%GLYG_HUMAN Glycogenin-1 OS=Homo sapiens OX=9606 GN=GYG1 PE=1 SV=4	1	8	8	8	1	1	2	3	2	2	5	1	1	3	2	1	2	6	2	2	2	4	2	4	3	2	1	1	3	2	2	5	0	1	3	2	3	3	6	3	1	2	5	1
sp|P46977|STT3A_HUMAN	sp|P46977|STT3A_HUMAN	1	1	1	sp%P46977%STT3A_HUMAN Dolichyl-diphosphooligosaccharide--protein glycosyltransferase subunit STT3A OS=Homo sapiens OX=9606 GN=STT3A PE=1 SV=2	1	1	1	1	0	0	0	1	0	0	0	0	0	0	0	0	0	0	0	0	0	0	0	0	0	0	1	0	0	0	0	0	0	0	0	1	0	0	0	0	0	1	1	0
sp|P47224|MSS4_HUMAN	sp|P47224|MSS4_HUMAN	1	1	1	sp%P47224%MSS4_HUMAN Guanine nucleotide exchange factor MSS4 OS=Homo sapiens OX=9606 GN=RABIF PE=1 SV=2	1	1	1	1	1	1	1	0	1	0	0	1	0	1	1	0	0	0	0	0	1	1	0	0	0	1	0	0	1	1	0	0	1	1	1	0	1	0	0	1	1	0	0	0
sp|P47736|RPGP1_HUMAN	sp|P47736|RPGP1_HUMAN	16	16	16	sp%P47736%RPGP1_HUMAN Rap1 GTPase-activating protein 1 OS=Homo sapiens OX=9606 GN=RAP1GAP PE=1 SV=2	1	16	16	16	13	12	11	13	10	13	3	12	12	10	10	10	7	1	11	11	11	14	7	9	0	9	11	13	8	8	8	0	8	11	12	10	13	6	3	9	14	12	10	10
sp|P47755|CAZA2_HUMAN	sp|P47755|CAZA2_HUMAN	14	14	13	sp%P47755%CAZA2_HUMAN F-actin-capping protein subunit alpha-2 OS=Homo sapiens OX=9606 GN=CAPZA2 PE=1 SV=3	1	14	14	13	9	10	10	10	9	13	12	11	10	9	9	11	11	11	9	11	11	9	8	10	12	8	9	8	8	8	11	9	8	10	7	9	8	9	9	7	10	9	9	8
sp|P47756|CAPZB_HUMAN	sp|P47756|CAPZB_HUMAN	16	16	16	sp%P47756%CAPZB_HUMAN F-actin-capping protein subunit beta OS=Homo sapiens OX=9606 GN=CAPZB PE=1 SV=4	1	16	16	16	10	11	12	12	11	11	14	11	10	10	11	13	13	14	11	12	11	9	9	13	13	11	9	9	11	12	11	10	11	11	12	10	10	11	10	7	11	10	9	12
sp|P47813|IF1AX_HUMAN;sp|O14602|IF1AY_HUMAN	sp|P47813|IF1AX_HUMAN;sp|O14602|IF1AY_HUMAN	5;4	5;4	5;4	sp%P47813%IF1AX_HUMAN Eukaryotic translation initiation factor 1A, X-chromosomal OS=Homo sapiens OX=9606 GN=EIF1AX PE=1 SV=2;sp%O14602%IF1AY_HUMAN Eukaryotic translation initiation factor 1A, Y-chromosomal OS=Homo sapiens OX=9606 GN=EIF1AY PE=1 SV=4	2	5	5	5	0	1	0	2	2	3	0	1	0	2	0	1	3	0	1	0	2	0	1	1	1	1	2	0	1	2	2	0	1	1	1	0	1	2	1	3	2	2	1	1
sp|P47870|GBRB2_HUMAN	sp|P47870|GBRB2_HUMAN	8	8	3	sp%P47870%GBRB2_HUMAN Gamma-aminobutyric acid receptor subunit beta-2 OS=Homo sapiens OX=9606 GN=GABRB2 PE=1 SV=2	1	8	8	3	5	6	6	6	3	1	0	5	3	5	5	4	4	0	4	4	5	6	2	4	0	2	4	6	2	4	3	0	3	3	5	6	3	4	0	6	5	4	2	4
sp|P47897|SYQ_HUMAN	sp|P47897|SYQ_HUMAN	13	13	13	sp%P47897%SYQ_HUMAN Glutamine--tRNA ligase OS=Homo sapiens OX=9606 GN=QARS PE=1 SV=1	1	13	13	13	6	4	5	7	7	8	6	5	4	6	8	10	10	0	7	4	3	6	7	10	3	5	6	7	5	10	7	1	4	3	5	7	8	9	3	3	5	7	10	5
sp|P47900|P2RY1_HUMAN	sp|P47900|P2RY1_HUMAN	1	1	1	sp%P47900%P2RY1_HUMAN P2Y purinoceptor 1 OS=Homo sapiens OX=9606 GN=P2RY1 PE=1 SV=1	1	1	1	1	1	1	1	1	0	1	0	0	1	1	1	1	1	0	0	1	1	1	1	1	0	0	1	1	1	1	1	0	1	1	0	1	1	1	1	0	1	1	1	1
sp|P47914|RL29_HUMAN	sp|P47914|RL29_HUMAN	3	3	3	sp%P47914%RL29_HUMAN 60S ribosomal protein L29 OS=Homo sapiens OX=9606 GN=RPL29 PE=1 SV=2	1	3	3	3	1	1	1	2	2	2	1	1	0	1	1	2	3	2	1	1	1	1	2	3	2	1	1	1	1	2	2	1	1	1	1	1	3	3	1	1	1	1	1	3
sp|P47972|NPTX2_HUMAN	sp|P47972|NPTX2_HUMAN	2	2	2	sp%P47972%NPTX2_HUMAN Neuronal pentraxin-2 OS=Homo sapiens OX=9606 GN=NPTX2 PE=1 SV=2	1	2	2	2	1	1	1	1	0	0	1	1	1	1	1	0	0	0	1	0	0	0	0	0	0	0	0	0	0	0	0	0	0	0	0	0	0	0	0	0	0	0	0	0
sp|P47985|UCRI_HUMAN;sp|P0C7P4|UCRIL_HUMAN	sp|P47985|UCRI_HUMAN;sp|P0C7P4|UCRIL_HUMAN	12;8	12;8	12;8	sp%P47985%UCRI_HUMAN Cytochrome b-c1 complex subunit Rieske, mitochondrial OS=Homo sapiens OX=9606 GN=UQCRFS1 PE=1 SV=2;sp%P0C7P4%UCRIL_HUMAN Putative cytochrome b-c1 complex subunit Rieske-like protein 1 OS=Homo sapiens OX=9606 GN=UQCRFS1P1 PE=5 SV=1	2	12	12	12	10	11	11	11	6	6	2	9	11	11	10	9	7	1	10	11	11	10	6	7	2	10	11	10	10	9	7	2	10	11	11	10	8	7	0	11	12	11	11	9
sp|P48047|ATPO_HUMAN	sp|P48047|ATPO_HUMAN	11	11	11	sp%P48047%ATPO_HUMAN ATP synthase subunit O, mitochondrial OS=Homo sapiens OX=9606 GN=ATP5PO PE=1 SV=1	1	11	11	11	9	10	9	9	9	7	0	10	10	10	9	9	10	0	10	10	8	8	10	8	0	9	9	10	7	11	9	0	9	10	10	8	11	7	0	10	9	11	10	10
sp|P48051|KCNJ6_HUMAN	sp|P48051|KCNJ6_HUMAN	1	1	1	sp%P48051%KCNJ6_HUMAN G protein-activated inward rectifier potassium channel 2 OS=Homo sapiens OX=9606 GN=KCNJ6 PE=1 SV=1	1	1	1	1	1	1	1	1	0	1	0	1	1	0	1	1	1	0	1	1	1	1	1	1	0	1	0	1	1	1	1	0	0	0	1	1	0	1	0	0	0	1	1	0
sp|P48058|GRIA4_HUMAN	sp|P48058|GRIA4_HUMAN	6	3	3	sp%P48058%GRIA4_HUMAN Glutamate receptor 4 OS=Homo sapiens OX=9606 GN=GRIA4 PE=1 SV=2	1	6	3	3	2	2	3	3	2	1	1	4	4	3	3	3	0	0	2	3	6	1	0	0	1	1	3	1	0	0	0	1	0	2	2	2	0	1	1	2	2	3	2	2
sp|P48059|LIMS1_HUMAN	sp|P48059|LIMS1_HUMAN	3	3	3	sp%P48059%LIMS1_HUMAN LIM and senescent cell antigen-like-containing domain protein 1 OS=Homo sapiens OX=9606 GN=LIMS1 PE=1 SV=4	1	3	3	3	0	1	0	1	1	1	0	2	1	2	2	2	0	0	0	0	0	1	0	1	1	2	0	0	2	2	2	1	1	0	0	1	0	1	1	1	0	1	2	1
sp|P48066|S6A11_HUMAN;sp|Q9NSD5|S6A13_HUMAN;sp|Q01959|SC6A3_HUMAN;sp|P31641|SC6A6_HUMAN;sp|P48029|SC6A8_HUMAN	sp|P48066|S6A11_HUMAN	8;1;1;1;1	8;1;1;1;1	7;0;0;0;0	sp%P48066%S6A11_HUMAN Sodium- and chloride-dependent GABA transporter 3 OS=Homo sapiens OX=9606 GN=SLC6A11 PE=2 SV=1	5	8	8	7	3	5	3	5	7	6	0	2	2	3	3	4	3	0	2	4	3	3	4	4	0	3	5	3	5	5	6	0	2	3	3	3	4	1	0	4	2	3	4	6
sp|P48147|PPCE_HUMAN	sp|P48147|PPCE_HUMAN	31	31	31	sp%P48147%PPCE_HUMAN Prolyl endopeptidase OS=Homo sapiens OX=9606 GN=PREP PE=1 SV=2	1	31	31	31	9	11	13	12	10	10	21	18	14	16	17	13	7	11	7	10	11	13	9	12	21	16	10	12	13	11	10	7	12	11	13	13	11	11	17	19	13	16	17	17
[truncated: 2,833 more rows]
[truncated: 549 more columns]
