# Supplementary material for: Proteomic characterization of post-mortem human brain tissue following ultracentrifugation-based subcellular fractionation
Source: Brain Commun. 2022 Apr 21;4(3):fcac103. doi: 10.1093/braincomms/fcac103 (PMC9123841; doi:10.1093/braincomms/fcac103)
Supplement: fcac103_Supplementary_Data [file fcac103_supplementary_data.zip › Supplementary Table 3.xlsx]

## Sheet: Sheet1
protein	Df1	Df2	F value1	Mean Sq1	Mean Sq2	Pr(>F)1	Sum Sq1	Sum Sq2	padj	Significant	Frac 2-1	Frac 3-1	Frac 4-1	Frac 5-1	Frac 6-1	Frac 7-1	Frac 3-2	Frac 4-2	Frac 5-2	Frac 6-2	Frac 7-2	Frac 4-3	Frac 5-3	Frac 6-3	Frac 7-3	Frac 5-4	Frac 6-4	Frac 7-4	Frac 6-5	Frac 7-5	Frac 7-6
sp|A0A024RBG1|NUD4B_HUMAN;sp|Q9NZJ9|NUDT4_HUMAN;sp|Q96G61|NUD11_HUMAN;sp|Q8NFP7|NUD10_HUMAN	6	63	5.09609	9.6683e+13	1.8972e+13	0.000255061	580097816741714	1195234213426990	0.000347151	Yes	NA	NA	NA	NA	NA	8.0272e-05	NA	NA	NA	NA	0.00191932	NA	NA	NA	NA	NA	NA	0.0212215	NA	0.0330603	NA
sp|A0AVT1|UBA6_HUMAN	6	63	8.74584	492438462847619	5.63054e+13	6.21873e-07	2954630777085710	3547241453500000	1.04361e-06	Yes	NA	NA	NA	NA	NA	4.47078e-06	NA	NA	NA	NA	0.00614002	NA	NA	NA	0.00398738	NA	0.0387567	9.9736e-07	NA	7.09344e-05	0.0487384
sp|A0FGR8|ESYT2_HUMAN	6	63	17.3821	579386715214285	33332326663492	9.57815e-12	3476320291285710	2099936579800000	2.32504e-11	Yes	0.0313067	0.0186598	NA	0.0222804	5.08553e-07	3.8533e-10	NA	NA	NA	0.0383464	0.000114608	NA	NA	NA	0.000223933	NA	2.26233e-06	1.72539e-09	NA	0.000178912	NA
sp|A0MZ66|SHOT1_HUMAN	6	63	8.02379	459491979258904	57266208387000	1.89701e-06	2756951875553420	3607771128381000	3.07073e-06	Yes	NA	NA	NA	NA	NA	0.000102862	NA	NA	NA	NA	1.74171e-05	NA	NA	NA	5.36794e-05	NA	NA	6.4398e-05	NA	0.0025275	NA
sp|A1L0T0|ILVBL_HUMAN	6	63	24.6586	4492859691966660	182202262355555	8.06492e-15	2.69572e+16	1.14787e+16	2.49613e-14	Yes	NA	NA	NA	0.00189898	NA	2.90766e-07	NA	0.00258166	2.76906e-05	0.0229057	2.90773e-05	0.0189282	0.00029766	NA	2.42468e-06	NA	NA	1.84547e-11	NA	1.53894e-11	6.84707e-11
sp|A2RRP1|NBAS_HUMAN	6	63	5.36237	142675107613618	2.66067e+13	0.000159175	856050645681713	1676223141726990	0.000219871	Yes	NA	NA	NA	NA	NA	0.0041524	NA	NA	NA	NA	NA	NA	NA	NA	0.0057148	NA	NA	0.000793098	NA	0.000160034	NA
sp|A2RTX5|SYTC2_HUMAN	6	63	1.99608	2.72283e+13	1.36409e+13	0.0794236	163370051731714	859375532166000	0.0881173	No	NA	NA	NA	NA	NA	NA	NA	NA	NA	NA	NA	NA	NA	NA	NA	NA	NA	NA	NA	NA	NA
sp|A2RU67|F234B_HUMAN	6	63	1.09089	7.34924e+11	6.73693e+11	0.377695	4.40954e+12	4.24426e+13	0.392972	No	NA	NA	NA	NA	NA	NA	NA	NA	NA	NA	NA	NA	NA	NA	NA	NA	NA	NA	NA	NA	NA
sp|A5PKW4|PSD1_HUMAN	6	63	3.18851	1.58956e+12	4.98527e+11	0.00850897	9.53735e+12	3.14072e+13	0.0101861	Yes	NA	NA	NA	NA	NA	NA	NA	NA	NA	NA	NA	NA	NA	NA	NA	NA	NA	NA	NA	NA	NA
sp|A5YM72|CRNS1_HUMAN	6	63	0.575028	648504214114666	1127778195203490	0.748743	3891025284688000	7.105e+16	0.756154	No	NA	NA	NA	NA	NA	NA	NA	NA	NA	NA	NA	NA	NA	NA	NA	NA	NA	NA	NA	NA	NA
sp|A6NDG6|PGP_HUMAN	6	63	74.4923	4025493166558140	5.40391e+13	1.04024e-26	2.4153e+16	3404460372069000	1.41519e-25	Yes	NA	NA	NA	0.0206341	NA	1.53221e-11	NA	NA	NA	NA	1.53221e-11	NA	NA	NA	1.53221e-11	NA	NA	1.53223e-11	NA	1.53223e-11	1.53221e-11
sp|A6NE02|BTBDH_HUMAN	6	63	2.52172	562052078599809	222884145331936	0.0298749	3372312471598850	1.40417e+16	0.0342435	Yes	NA	NA	NA	NA	NA	NA	NA	NA	NA	NA	NA	NA	NA	NA	NA	NA	NA	NA	NA	NA	NA
sp|A6NHX0|CAST2_HUMAN;sp|Q8WTX7|CAST1_HUMAN	6	63	27.6148	342421047459476	1.23999e+13	6.74801e-16	2054526284756850	781195173753999	2.32086e-15	Yes	NA	NA	NA	NA	NA	1.55377e-11	NA	NA	NA	NA	1.66805e-11	NA	NA	NA	1.5841e-11	NA	NA	1.57018e-11	NA	1.59502e-11	1.68037e-11
sp|C9J069|AJM1_HUMAN	6	63	10.4008	9.13228e+13	8.78033e+12	5.48214e-08	547936903265715	553160611232000	1.00124e-07	Yes	NA	NA	NA	NA	NA	NA	NA	5.30137e-05	3.49747e-06	2.29215e-06	2.29215e-06	NA	0.044401	0.0332601	0.0332601	NA	NA	NA	NA	NA	NA
sp|E9PAV3|NACAM_HUMAN;sp|Q13765|NACA_HUMAN	6	63	20.5654	1.53635e+16	747058994528460	3.56455e-13	9.21813e+16	4.70647e+16	9.60483e-13	Yes	NA	NA	NA	NA	7.25237e-11	NA	NA	NA	NA	2.71458e-11	NA	NA	NA	4.83591e-11	NA	NA	1.26324e-10	NA	1.04728e-08	NA	2.02243e-09
sp|O00116|ADAS_HUMAN	6	63	1.97911	8.91692e+11	4.50551e+11	0.0819327	5.35015e+12	28384744193000	0.0907038	No	NA	NA	NA	NA	NA	NA	NA	NA	NA	NA	NA	NA	NA	NA	NA	NA	NA	NA	NA	NA	NA
sp|O00139|KIF2A_HUMAN	6	63	69.2076	3300827388647620	4.76945e+13	7.71745e-26	1.9805e+16	3004756501199990	9.4872e-25	Yes	NA	0.00942681	NA	0.00056972	1.53574e-11	1.53221e-11	NA	NA	NA	2.6821e-10	1.53234e-11	NA	NA	4.81663e-09	1.53256e-11	NA	3.29936e-11	1.53223e-11	1.50814e-07	1.53347e-11	1.63997e-05
sp|O00142|KITM_HUMAN	6	63	27.4562	187715833278143	6.83692e+12	7.67166e-16	1126294999668850	430726041857000	2.62086e-15	Yes	0.000267355	9.39939e-10	NA	NA	NA	NA	0.0306765	0.00142603	4.6553e-07	4.77426e-07	2.40322e-06	6.49571e-09	1.65342e-11	1.65642e-11	2.1419e-11	NA	NA	NA	NA	NA	NA
sp|O00154|BACH_HUMAN	6	63	118.211	2.43961e+17	2063778951696820	2.3931e-32	1.46376e+18	1.30018e+17	8.23066e-31	Yes	NA	NA	NA	NA	NA	1.53221e-11	NA	NA	NA	NA	1.53221e-11	NA	NA	NA	1.53221e-11	NA	NA	1.53221e-11	NA	1.53221e-11	1.53221e-11
sp|O00159|MYO1C_HUMAN	6	63	26.8315	152075079727476	5.66779e+12	1.27817e-15	912450478364857	357070614086000	4.2806e-15	Yes	1.58092e-11	2.16255e-11	4.58028e-11	1.78614e-11	1.88772e-11	1.53816e-11	NA	NA	NA	NA	NA	NA	NA	NA	NA	NA	NA	NA	NA	NA	NA
sp|O00161|SNP23_HUMAN	6	63	7.33793	32472440158000	4.42528e+12	5.65738e-06	194834640948000	278792839287000	8.78602e-06	Yes	NA	NA	NA	0.00751556	0.000554573	NA	NA	NA	NA	0.0133012	NA	NA	0.0478834	0.00484833	NA	NA	NA	0.0268472	NA	0.00297637	0.000196332
sp|O00165|HAX1_HUMAN	6	63	2.33693	1.15504e+12	4.94256e+11	0.0422337	6.93025e+12	3.11381e+13	0.0479337	Yes	NA	NA	NA	NA	NA	NA	NA	NA	NA	NA	NA	NA	NA	NA	NA	NA	NA	NA	NA	NA	NA
sp|O00170|AIP_HUMAN	6	63	15.8429	263878329980952	1.66559e+13	5.35148e-11	1583269979885710	1049320724699990	1.22979e-10	Yes	9.9897e-07	2.83495e-05	1.87083e-06	2.29701e-07	6.49375e-10	8.20021e-11	NA	NA	NA	NA	NA	NA	NA	NA	0.0273273	NA	NA	NA	NA	NA	NA
sp|O00178|GTPB1_HUMAN	6	63	1.93765	2.55974e+12	1.32105e+12	0.0883868	1.53584e+13	8.32264e+13	0.0976017	No	NA	NA	NA	NA	NA	NA	NA	NA	NA	NA	NA	NA	NA	NA	NA	NA	NA	NA	NA	NA	NA
sp|O00186|STXB3_HUMAN	6	63	5.80689	927253095647618	159681507807936	7.32785e-05	5563518573885710	1.00599e+16	0.000104038	Yes	NA	NA	NA	NA	NA	0.00276287	NA	NA	NA	NA	0.00336317	NA	NA	NA	0.00248595	NA	0.0317085	0.000136169	NA	0.0481754	NA
sp|O00192|ARVC_HUMAN	6	63	1.2001	4.25302e+12	3.54388e+12	0.318055	2.55181e+13	223264205504999	0.333413	No	NA	NA	NA	NA	NA	NA	NA	NA	NA	NA	NA	NA	NA	NA	NA	NA	NA	NA	NA	NA	NA
sp|O00194|RB27B_HUMAN	6	63	1.79524	5.78855e+13	3.22439e+13	0.114432	347313227211428	2031363257248000	0.125368	No	NA	NA	NA	NA	NA	NA	NA	NA	NA	NA	NA	NA	NA	NA	NA	NA	NA	NA	NA	NA	NA
sp|O00217|NDUS8_HUMAN	6	63	76.5156	4.18217e+16	546577532221333	4.98914e-27	2.5093e+17	3.44344e+16	7.27226e-26	Yes	4.28492e-06	6.7448e-08	NA	1.04655e-06	1.1972e-08	1.95127e-10	NA	4.54345e-07	1.53352e-11	1.53247e-11	1.53223e-11	6.76716e-09	1.5325e-11	1.53223e-11	1.53221e-11	9.67375e-06	1.18939e-07	1.82081e-09	NA	NA	NA
sp|O00231|PSD11_HUMAN	6	63	20.4957	893471724855809	4.35932e+13	3.81747e-13	5360830349134850	2746368724076000	1.02593e-12	Yes	NA	0.0129092	NA	NA	NA	2.01843e-10	NA	NA	NA	0.000311849	1.96985e-05	NA	NA	3.29345e-05	0.000191486	NA	0.00147752	3.50271e-06	NA	1.84989e-08	1.55619e-11
sp|O00232|PSD12_HUMAN	6	63	21.8827	1063141989795570	48583729094619	1.00208e-13	6378851938773430	3060774932960990	2.82186e-13	Yes	2.0683e-05	7.17932e-06	0.000266591	5.92021e-05	0.00146402	1.53532e-11	NA	NA	NA	NA	3.4422e-06	NA	NA	NA	1.00296e-05	NA	NA	2.23894e-07	NA	1.14924e-06	3.1368e-08
sp|O00244|ATOX1_HUMAN	6	63	152.664	1.99383e+16	130602660008365	1.41182e-35	1.1963e+17	8227967580527000	9.19485e-34	Yes	NA	NA	NA	NA	NA	1.53221e-11	NA	NA	NA	NA	1.53221e-11	NA	NA	NA	1.53221e-11	NA	NA	1.53221e-11	NA	1.53221e-11	1.53221e-11
sp|O00264|PGRC1_HUMAN	6	63	27.0492	1.16994e+16	432523937502476	1.06888e-15	7.01965e+16	2.7249e+16	3.60733e-15	Yes	NA	NA	NA	NA	0.0387126	1.55106e-11	NA	NA	NA	NA	3.17431e-11	NA	NA	NA	1.88799e-11	NA	0.00342757	1.53647e-11	NA	4.81276e-10	3.56929e-08
sp|O00291|HIP1_HUMAN	6	63	2.5157	292573652708333	116299176692031	0.0302148	1755441916249990	7326848131597990	0.0345766	Yes	NA	NA	NA	NA	NA	NA	NA	NA	NA	NA	NA	NA	NA	NA	NA	NA	NA	NA	NA	0.0327936	0.0284867
sp|O00299|CLIC1_HUMAN	6	63	5.85546	1094916105230570	186990667057587	6.73823e-05	6569496631383420	1.17804e+16	9.58e-05	Yes	NA	NA	NA	NA	NA	0.000168491	NA	NA	NA	NA	0.000104996	NA	NA	NA	0.000357922	NA	NA	0.00356241	NA	0.00711281	0.00661766
sp|O00303|EIF3F_HUMAN	6	63	17.6466	2051121937025140	116233361021650	7.19137e-12	1.23067e+16	7322701744363990	1.76102e-11	Yes	NA	NA	NA	NA	4.66324e-08	NA	NA	NA	NA	5.55461e-10	NA	NA	NA	6.90656e-08	NA	NA	3.4035e-05	0.00361142	1.85766e-06	0.0342928	2.08497e-11
sp|O00305|CACB4_HUMAN;sp|Q08289|CACB2_HUMAN	6	63	6.54296	7.64175e+13	1.16793e+13	2.09371e-05	458504881321714	735798421831000	3.10206e-05	Yes	NA	NA	NA	NA	NA	NA	NA	0.00104983	0.0401414	0.00600929	1.76673e-05	NA	NA	NA	0.00433604	NA	NA	NA	NA	NA	NA
sp|O00330|ODPX_HUMAN	6	63	30.748	7680230175970890	249779548066174	5.91711e-17	4.60814e+16	1.57361e+16	2.26403e-16	Yes	0.00153488	9.00779e-06	NA	0.00235368	NA	8.25596e-05	NA	8.96411e-05	2.46523e-10	0.000471833	2.03882e-11	3.85743e-07	1.61967e-11	2.38002e-06	1.53874e-11	0.0273182	NA	0.00142383	0.00704642	NA	0.000286967
sp|O00399|DCTN6_HUMAN	6	63	0.62311	2.36278e+12	3.79191e+12	0.711073	1.41767e+13	238890201339999	0.720011	No	NA	NA	NA	NA	NA	NA	NA	NA	NA	NA	NA	NA	NA	NA	NA	NA	NA	NA	NA	NA	NA
sp|O00401|WASL_HUMAN	6	63	10.148	458349336895237	4.51663e+13	7.85767e-08	2750096021371420	2845476004399990	1.42069e-07	Yes	NA	NA	NA	NA	NA	6.56899e-06	NA	NA	NA	0.0397857	0.00790101	NA	NA	0.0133943	0.0246639	NA	NA	1.45322e-05	NA	5.19289e-05	8.11443e-08
sp|O00408|PDE2A_HUMAN	6	63	22.6909	1.26352e+16	556840869371492	4.71274e-14	7.58114e+16	3.5081e+16	1.36349e-13	Yes	NA	NA	NA	NA	5.99091e-05	4.65828e-09	NA	NA	0.00187523	2.59072e-07	3.14485e-11	NA	0.0099875	2.07279e-06	1.48299e-10	NA	0.000144016	1.2186e-08	NA	0.000192759	NA
sp|O00410|IPO5_HUMAN	6	63	9.16762	1.16218e+16	1267698485231740	3.29416e-07	6.97307e+16	7.9865e+16	5.684e-07	Yes	NA	NA	NA	NA	NA	0.00275416	NA	NA	NA	NA	0.00220141	NA	NA	NA	0.000369622	NA	NA	0.000945658	NA	2.57361e-06	1.07182e-07
sp|O00429|DNM1L_HUMAN	6	63	2.05858	3.37706e+16	1.64048e+16	0.0708047	2.02624e+17	1.0335e+18	0.0790709	No	NA	NA	NA	NA	NA	NA	NA	NA	NA	NA	NA	NA	NA	NA	NA	NA	NA	NA	NA	NA	NA
sp|O00442|RTCA_HUMAN	6	63	34.2609	1048813219595230	3.06126e+13	4.7429e-18	6292879317571430	1928591507399990	2.01081e-17	Yes	5.38505e-08	5.03976e-09	5.21799e-08	6.10277e-06	6.62474e-10	1.53225e-11	NA	NA	NA	NA	1.89334e-08	NA	NA	NA	2.00626e-07	NA	NA	1.95413e-08	NA	1.66236e-10	1.49571e-06
sp|O00445|SYT5_HUMAN	6	63	1.03268	5.96386e+12	5.77514e+12	0.41272	3.57832e+13	363834004056000	0.427814	No	NA	NA	NA	NA	NA	NA	NA	NA	NA	NA	NA	NA	NA	NA	NA	NA	NA	NA	NA	NA	NA
sp|O00468|AGRIN_HUMAN	6	63	15.242	1040659837433230	6.82756e+13	1.07474e-10	6243959024599430	4301365058204000	2.41186e-10	Yes	4.2977e-09	5.11329e-09	3.58325e-09	1.10623e-08	8.04145e-08	2.50674e-06	NA	NA	NA	NA	NA	NA	NA	NA	NA	NA	NA	NA	NA	NA	NA
sp|O00471|EXOC5_HUMAN	6	63	3.1617	2.07254e+13	6.55515e+12	0.00894946	124352657669714	412974762488000	0.0106925	Yes	NA	NA	NA	NA	NA	NA	NA	NA	NA	NA	NA	NA	NA	NA	0.037173	NA	NA	NA	NA	NA	NA
sp|O00478|BT3A3_HUMAN;sp|P78410|BT3A2_HUMAN;sp|O00481|BT3A1_HUMAN	6	63	3.87346	2.72873e+13	7.04468e+12	0.00236187	163723585242857	443815030042999	0.00297396	Yes	NA	NA	NA	NA	NA	NA	NA	NA	NA	NA	0.0040695	NA	NA	NA	NA	NA	NA	0.00380558	NA	NA	NA
sp|O00483|NDUA4_HUMAN	6	63	21.5448	9.25272e+16	4294633729087300	1.38091e-13	5.55163e+17	2.70562e+17	3.8427e-13	Yes	NA	0.00122214	NA	0.0415298	0.00232888	0.000286297	NA	NA	0.000223745	6.09994e-06	5.59519e-07	0.00194942	8.50744e-09	1.8913e-10	3.03758e-11	0.0285177	0.00146554	0.000173619	NA	NA	NA
sp|O00487|PSDE_HUMAN	6	63	18.5789	1188736368682140	6.39831e+13	2.67075e-12	7132418212092860	4030938444064990	6.71748e-12	Yes	0.0112542	0.00412672	NA	NA	NA	5.49795e-11	NA	NA	0.0158914	NA	5.5262e-05	NA	0.00597065	NA	0.000181437	NA	NA	9.87936e-07	NA	7.87105e-11	1.47145e-09
sp|O00499|BIN1_HUMAN;sp|Q9UBW5|BIN2_HUMAN	6	63	0.476222	9529437649523790	2.00105e+16	0.823517	5.71766e+16	1.26066e+18	0.829478	No	NA	NA	NA	NA	NA	NA	NA	NA	NA	NA	NA	NA	NA	NA	NA	NA	NA	NA	NA	NA	NA
sp|O00505|IMA4_HUMAN	6	63	9.62581	914598891376809	9.50152e+13	1.6734e-07	5487593348260850	5985960113049000	2.95744e-07	Yes	0.0174047	0.00047087	0.000660256	1.2722e-05	5.68627e-08	2.4463e-05	NA	NA	NA	0.0148022	NA	NA	NA	NA	NA	NA	NA	NA	NA	NA	NA
sp|O00519|FAAH1_HUMAN	6	63	12.9164	175816034815809	1.36119e+13	1.85543e-09	1054896208894850	857549064235999	3.76125e-09	Yes	NA	NA	NA	NA	0.0217551	4.39776e-07	NA	NA	NA	NA	1.3513e-05	NA	NA	NA	3.52141e-06	0.0262925	0.000366354	2.71871e-09	NA	0.000825938	0.0491306
sp|O00533|NCHL1_HUMAN	6	63	45.0745	1.55871e+16	345807070840952	5.80909e-21	9.35225e+16	2.17858e+16	3.46621e-20	Yes	NA	NA	NA	0.00712603	5.10326e-06	1.5323e-11	NA	NA	NA	0.000241232	1.53272e-11	NA	NA	0.00102791	1.53294e-11	NA	0.0207075	1.53481e-11	NA	1.55115e-11	4.58593e-10
sp|O00560|SDCB1_HUMAN	6	63	26.6876	2364163076890470	8.85867e+13	1.43936e-15	1.4185e+16	5580964428600000	4.79422e-15	Yes	NA	NA	NA	NA	2.95575e-11	NA	NA	NA	NA	2.46366e-11	NA	NA	NA	1.23172e-10	0.0285624	NA	1.03272e-09	0.0055151	1.76168e-08	0.000526037	1.53405e-11
sp|O00567|NOP56_HUMAN	6	63	11.7723	7.22112e+13	6.134e+12	8.29413e-09	433267149342859	386442026100002	1.60179e-08	Yes	4.18659e-07	4.18659e-07	4.18659e-07	4.18659e-07	4.18659e-07	4.18659e-07	NA	NA	NA	NA	NA	NA	NA	NA	NA	NA	NA	NA	NA	NA	NA
sp|O00571|DDX3X_HUMAN	6	63	38.7948	4058464368734140	104613644757793	2.395e-19	2.43508e+16	6590659619741000	1.17414e-18	Yes	NA	NA	NA	NA	0.000183047	1.53383e-11	NA	NA	NA	NA	1.56394e-11	NA	NA	0.00227117	1.53576e-11	NA	7.44204e-06	1.53276e-11	0.00438375	1.53674e-11	3.27347e-08
sp|O00584|RNT2_HUMAN	6	63	67.5976	191412919400285	2.83165e+12	1.45888e-25	1148477516401710	178394240086999	1.69796e-24	Yes	NA	NA	NA	NA	NA	1.53221e-11	NA	NA	NA	NA	1.53221e-11	NA	NA	NA	1.53221e-11	NA	NA	1.53223e-11	NA	1.53221e-11	1.53223e-11
sp|O00625|PIR_HUMAN	6	63	7.21325	222700752189142	3.08738e+13	6.92527e-06	1336204513134850	1945051227783000	1.06631e-05	Yes	NA	NA	NA	NA	NA	2.6478e-05	NA	NA	NA	NA	6.14626e-05	NA	NA	NA	8.12129e-05	NA	NA	0.000370806	NA	0.000297013	7.70774e-05
sp|O00629|IMA3_HUMAN	6	63	11.0787	153135478119809	1.38225e+13	2.12709e-08	918812868718857	870818085170999	3.98715e-08	Yes	0.00216904	3.97145e-05	0.00160628	0.000115053	1.70411e-08	1.56933e-07	NA	NA	NA	0.0416328	NA	NA	NA	NA	NA	NA	NA	NA	NA	NA	NA
sp|O00743|PPP6_HUMAN	6	63	2.42064	1.19777e+13	4.94816e+12	0.0361121	7.18662e+13	311734062844999	0.0411078	Yes	NA	NA	NA	NA	NA	NA	NA	NA	NA	NA	NA	NA	NA	NA	NA	NA	NA	NA	NA	0.010659	NA
sp|O00764|PDXK_HUMAN	6	63	47.8653	2.6765e+17	5591726855266410	1.26787e-21	1.6059e+18	3.52279e+17	8.40033e-21	Yes	0.00505841	5.61323e-06	0.00516936	0.000637495	1.57296e-10	1.53221e-11	NA	NA	NA	0.000447729	1.53438e-11	NA	NA	NA	1.61294e-11	NA	0.000437025	1.53445e-11	0.00366564	1.5364e-11	3.05109e-08
sp|O14490|DLGP1_HUMAN	6	63	17.2093	201421597416142	1.17042e+13	1.15673e-11	1208529584496850	737367078108999	2.79019e-11	Yes	0.00272336	NA	NA	NA	0.0283462	0.0434816	NA	1.06256e-06	6.19144e-08	1.26966e-08	2.40728e-08	0.000480806	3.57894e-05	8.00635e-06	1.4712e-05	NA	NA	NA	NA	NA	NA
sp|O14495|PLPP3_HUMAN	6	63	27.8148	1.20697e+16	433929979025396	5.74409e-16	7.2418e+16	2.73376e+16	1.99124e-15	Yes	NA	NA	8.86507e-06	1.77203e-09	8.74566e-07	NA	NA	7.72448e-05	1.78578e-08	8.20599e-06	NA	0.000911112	2.85689e-07	0.000110534	0.0230625	NA	NA	2.52607e-09	NA	1.58576e-11	2.43216e-10
sp|O14521|DHSD_HUMAN	6	63	10.0874	3.45094e+13	3.42103e+12	8.57089e-08	207056618840857	215525093685000	1.54873e-07	Yes	0.0292012	4.70487e-05	NA	NA	NA	NA	NA	NA	0.00898416	0.00762653	0.00762653	0.0341106	1.00987e-05	8.22074e-06	8.22074e-06	NA	NA	NA	NA	NA	NA
sp|O14523|C2C2L_HUMAN	6	63	6.49689	7.1162e+13	1.09532e+13	2.26184e-05	426972029339428	690053930115000	3.34307e-05	Yes	NA	NA	NA	NA	0.0104732	0.000147978	NA	NA	NA	NA	0.00432456	NA	NA	NA	0.0039258	NA	0.0278034	0.000494755	NA	0.0455035	NA
sp|O14525|ASTN1_HUMAN	6	63	8.94209	7.89052e+13	8.82402e+12	4.62033e-07	473431420081713	555913485446999	7.83537e-07	Yes	NA	NA	NA	NA	0.0480972	NA	NA	NA	0.0185156	0.000718075	0.0094232	NA	0.0108602	0.000380375	0.00537683	0.00167108	4.4597e-05	0.000768245	NA	NA	NA
sp|O14531|DPYL4_HUMAN	6	63	15.8522	7423440631880950	468289671265079	5.2947e-11	4.45406e+16	2.95022e+16	1.21766e-10	Yes	NA	NA	NA	NA	NA	6.67014e-10	NA	NA	NA	NA	8.04661e-09	NA	NA	NA	6.42262e-09	NA	NA	5.76833e-08	NA	1.92503e-07	3.17531e-09
sp|O14548|COX7R_HUMAN	6	63	35.5605	2.65364e+16	746234337128650	1.95744e-18	1.59219e+17	4.70128e+16	8.81136e-18	Yes	0.0235269	0.00171926	NA	0.000853515	6.45656e-06	1.35813e-06	NA	0.0159292	2.40783e-09	2.67385e-11	1.76964e-11	0.00108563	9.40549e-11	1.5777e-11	1.54589e-11	0.00135787	1.09071e-05	2.31779e-06	NA	NA	NA
sp|O14558|HSPB6_HUMAN	6	63	8.25179	727445594148237	8.81561e+13	1.32882e-06	4364673564889420	5553835132077000	2.17863e-06	Yes	NA	NA	NA	NA	NA	NA	NA	NA	NA	NA	NA	NA	0.0365671	NA	NA	NA	NA	7.40605e-05	NA	5.96497e-06	2.63795e-05
sp|O14561|ACPM_HUMAN	6	63	76.4206	1.0007e+17	1309457722179690	5.16234e-27	6.00417e+17	8.24958e+16	7.41875e-26	Yes	6.23433e-05	1.61126e-06	NA	1.71056e-08	8.45403e-11	6.04195e-10	NA	7.3943e-06	1.5331e-11	1.53236e-11	1.53245e-11	1.72999e-07	1.53239e-11	1.53223e-11	1.53223e-11	1.64096e-07	6.85353e-10	5.74947e-09	NA	NA	NA
sp|O14576|DC1I1_HUMAN	6	63	18.2459	3899011468489900	213692792258730	3.79123e-12	2.33941e+16	1.34626e+16	9.43492e-12	Yes	2.97879e-05	6.17996e-08	1.21806e-06	1.01028e-05	2.96188e-10	1.72392e-11	NA	NA	NA	NA	0.00166182	NA	NA	NA	NA	NA	NA	0.0217545	NA	0.0042109	NA
sp|O14578|CTRO_HUMAN	6	63	23.3723	614385870043570	2.62869e+13	2.52911e-14	3686315220261420	1656076313297990	7.53075e-14	Yes	0.000478779	NA	0.010332	0.00422421	0.00515786	0.00650551	NA	4.05287e-10	1.37296e-10	1.72502e-10	2.27238e-10	2.06746e-05	6.86376e-06	8.7467e-06	1.16239e-05	NA	NA	NA	NA	NA	NA
sp|O14579|COPE_HUMAN	6	63	3.38669	30218752658238	8.92279e+12	0.00586244	181312515949428	562135498325000	0.00712384	Yes	NA	NA	NA	NA	NA	NA	NA	NA	NA	NA	NA	NA	NA	NA	NA	NA	NA	0.00636044	NA	0.0256538	NA
sp|O14594|NCAN_HUMAN	6	63	24.9715	2.00101e+17	8013179574746030	6.14496e-15	1.20061e+18	5.0483e+17	1.91936e-14	Yes	NA	NA	NA	0.00598102	1.5599e-11	0.00467633	NA	NA	0.008167	1.57064e-11	0.00641638	NA	0.0326299	1.75305e-11	0.0263224	NA	1.32203e-09	NA	7.91411e-07	NA	1.07731e-06
sp|O14617|AP3D1_HUMAN	6	63	16.401	1.73079e+16	1055294829322230	2.83749e-11	1.03848e+17	6.64836e+16	6.6556e-11	Yes	NA	NA	NA	NA	NA	2.24232e-09	NA	NA	NA	NA	2.52874e-10	NA	NA	NA	5.45047e-09	NA	NA	2.99247e-09	NA	7.46413e-06	2.01432e-06
sp|O14639|ABLM1_HUMAN	6	63	9.12132	605685950310999	6.64033e+13	3.53016e-07	3634115701865990	4183410776465990	6.06046e-07	Yes	0.000498366	0.000445202	7.37047e-05	0.00109033	5.17574e-07	6.40053e-07	NA	NA	NA	NA	NA	NA	NA	NA	NA	NA	NA	NA	NA	NA	NA
sp|O14653|GOSR2_HUMAN	6	63	4.33985	3.67626e+12	8.47093e+11	0.000999407	2.20576e+13	5.33669e+13	0.00129902	Yes	NA	NA	NA	NA	NA	NA	NA	0.00395993	NA	NA	NA	0.010625	NA	NA	NA	0.0365389	0.0162592	0.000676274	NA	NA	NA
sp|O14662|STX16_HUMAN	6	63	0.909593	1.62243e+13	1.78369e+13	0.493956	9.73456e+13	1123721833233990	0.507553	No	NA	NA	NA	NA	NA	NA	NA	NA	NA	NA	NA	NA	NA	NA	NA	NA	NA	NA	NA	NA	NA
sp|O14672|ADA10_HUMAN	6	63	21.4983	7611496013083940	354050263264031	1.44359e-13	4.5669e+16	2.23052e+16	4.01346e-13	Yes	NA	NA	NA	0.043998	1.93411e-10	NA	NA	NA	NA	5.37118e-10	NA	NA	NA	9.48615e-09	NA	NA	1.63419e-07	0.0111277	3.65499e-05	0.00010301	1.54791e-11
sp|O14734|ACOT8_HUMAN	6	63	55.4945	240069293034142	4.326e+12	2.77596e-23	1440415758204850	272538240405000	2.2599e-22	Yes	0.000294306	2.62224e-05	1.2655e-09	NA	5.60846e-05	2.82939e-06	NA	0.0349229	0.00622131	1.58863e-11	1.53918e-11	NA	0.00071067	1.54093e-11	1.53538e-11	4.89395e-08	1.53254e-11	1.53232e-11	1.72699e-06	7.72031e-08	NA
sp|O14735|CDIPT_HUMAN	6	63	11.7636	8.60023e+13	7.31085e+12	8.39062e-09	516013824771428	460583807187000	1.61838e-08	Yes	NA	NA	NA	NA	0.00795235	9.74063e-06	NA	0.00190846	NA	NA	0.0217045	0.0112755	NA	NA	0.00397452	0.00150679	1.07456e-05	5.59239e-09	NA	0.0264674	NA
sp|O14737|PDCD5_HUMAN	6	63	44.4424	2071767105974900	4.66169e+13	8.28648e-21	1.24306e+16	2936866805276990	4.83141e-20	Yes	NA	NA	NA	NA	NA	1.53296e-11	NA	NA	NA	NA	1.53292e-11	NA	NA	NA	1.53294e-11	NA	NA	1.53292e-11	NA	1.53318e-11	1.53303e-11
sp|O14744|ANM5_HUMAN	6	63	5.44218	1.43066e+13	2.62884e+12	0.000138335	8.58397e+13	165616864077999	0.000192344	Yes	NA	NA	NA	NA	NA	NA	NA	NA	NA	NA	0.00417998	NA	NA	NA	NA	NA	NA	NA	NA	9.20472e-05	0.00238974
sp|O14745|NHRF1_HUMAN	6	63	45.4062	4.86413e+16	1071248566349200	4.82917e-21	2.91848e+17	6.74887e+16	2.93878e-20	Yes	NA	NA	NA	2.2056e-05	1.5325e-11	1.55438e-09	NA	NA	0.000497678	1.53336e-11	4.79493e-08	NA	0.000645881	1.5335e-11	6.47256e-08	NA	1.5382e-11	1.94151e-05	2.53652e-09	NA	3.49525e-05
sp|O14773|TPP1_HUMAN	6	63	4.63106	5379246554057140	1161559108723800	0.000588043	3.22755e+16	7.31782e+16	0.000776867	Yes	NA	NA	NA	NA	NA	NA	NA	NA	NA	NA	0.00035708	NA	NA	NA	0.000936228	NA	NA	0.0379716	NA	NA	NA
sp|O14775|GNB5_HUMAN	6	63	4.01663	944158316953904	235062396890158	0.00181149	5664949901723420	1.48089e+16	0.00229415	Yes	NA	NA	NA	NA	NA	0.0431976	NA	NA	NA	NA	0.00594259	NA	NA	NA	0.00329454	NA	NA	0.0306057	NA	NA	NA
sp|O14787|TNPO2_HUMAN	6	63	34.6809	1960356410682140	5.65255e+13	3.5533e-18	1.17621e+16	3561105031125000	1.53625e-17	Yes	0.00149151	0.000240778	3.35925e-06	2.09121e-07	1.5507e-11	1.53276e-11	NA	NA	NA	2.46184e-06	8.72037e-11	NA	NA	1.85923e-05	6.10332e-10	NA	0.00113938	5.85614e-08	0.0109053	9.66078e-07	NA
sp|O14807|RASM_HUMAN	6	63	9.99668	381608643547618	3.81735e+13	9.76569e-08	2289651861285710	2404933138200000	1.7584e-07	Yes	NA	NA	NA	NA	0.00463769	NA	NA	NA	NA	NA	0.00722872	NA	NA	NA	0.000236978	NA	NA	2.94495e-06	NA	9.93376e-05	1.10341e-07
sp|O14810|CPLX1_HUMAN	6	63	39.2071	9807556034042950	250147503767984	1.85025e-19	5.88453e+16	1.57593e+16	9.26943e-19	Yes	NA	NA	NA	NA	NA	1.53252e-11	NA	NA	NA	NA	1.54231e-11	NA	NA	NA	1.53598e-11	NA	NA	1.53501e-11	NA	1.53509e-11	1.53438e-11
sp|O14818|PSA7_HUMAN;sp|Q8TAA3|PSMA8_HUMAN	6	63	75.109	4.24297e+16	564908179093983	8.30011e-27	2.54578e+17	3.55892e+16	1.13931e-25	Yes	NA	NA	NA	0.0428462	2.92065e-11	1.53221e-11	NA	NA	NA	6.78457e-09	1.53221e-11	NA	NA	1.54675e-08	1.53221e-11	NA	9.18574e-07	1.53223e-11	3.32746e-06	1.53223e-11	1.7136e-10
sp|O14827|RGRF2_HUMAN	6	63	8.34423	106549770209952	1.27693e+13	1.15139e-06	639298621259713	804464766801000	1.89893e-06	Yes	NA	NA	NA	NA	0.00209931	2.09393e-05	NA	NA	NA	0.00583754	6.88172e-05	NA	NA	NA	0.00129508	NA	0.0262069	0.000430459	NA	0.0248121	NA
sp|O14828|SCAM3_HUMAN	6	63	6.60244	94396712357476	1.42973e+13	1.89544e-05	566380274144856	900727135752999	2.82059e-05	Yes	NA	NA	NA	0.0352101	0.000580085	NA	NA	NA	NA	NA	NA	NA	NA	0.00139906	NA	NA	NA	NA	NA	0.00733076	8.29524e-05
sp|O14841|OPLA_HUMAN	6	63	0.785828	142958129300000	181920327546031	0.584291	857748775800000	1.1461e+16	0.595378	No	NA	NA	NA	NA	NA	NA	NA	NA	NA	NA	NA	NA	NA	NA	NA	NA	NA	NA	NA	NA	NA
sp|O14874|BCKD_HUMAN	6	63	14.4619	5.37542e+13	3716962263000	2.71907e-10	322524977737999	234168622569000	5.89871e-10	Yes	0.0185207	0.000577011	NA	NA	NA	NA	NA	NA	3.23931e-05	2.20359e-05	1.87654e-05	0.02403	4.89243e-07	3.26124e-07	2.75515e-07	0.0480677	0.0367147	0.0327479	NA	NA	NA
sp|O14880|MGST3_HUMAN	6	63	24.5908	5.9872e+17	2.43473e+16	8.55759e-15	3.59232e+18	1.53388e+18	2.63794e-14	Yes	NA	0.026756	NA	0.00814452	0.000294017	6.52022e-06	NA	NA	5.72658e-06	1.12548e-07	1.84631e-09	NA	4.69764e-08	8.57864e-10	2.91748e-11	0.00167156	4.85005e-05	9.48856e-07	NA	NA	NA
sp|O14907|TX1B3_HUMAN	6	63	1.45933	1.78291e+12	1.22173e+12	0.206733	1.06974e+13	76969130782000	0.220185	No	NA	NA	NA	NA	NA	NA	NA	NA	NA	NA	NA	NA	NA	NA	NA	NA	NA	NA	NA	NA	NA
sp|O14910|LIN7A_HUMAN;sp|Q9HAP6|LIN7B_HUMAN	6	63	9.15151	192251012705666	2.10076e+13	3.37439e-07	1153506076233990	1323477548057990	5.8126e-07	Yes	NA	NA	NA	0.0124472	0.00166728	6.10932e-06	NA	NA	0.0095972	0.00124533	4.36682e-06	NA	NA	NA	0.00957648	NA	NA	0.0346799	NA	NA	NA
sp|O14936|CSKP_HUMAN	6	63	22.3271	634076970341903	2.83994e+13	6.60386e-14	3804461822051420	1789164165112000	1.88391e-13	Yes	0.000487028	0.00198586	NA	NA	NA	0.000569386	NA	0.0171189	3.05697e-06	3.64249e-08	2.66288e-11	NA	1.49467e-05	1.89567e-07	7.39063e-11	NA	0.0108393	9.82497e-06	NA	0.0395937	NA
sp|O14949|QCR8_HUMAN	6	63	45.7349	8586715141900610	187749544494999	4.02514e-21	5.15203e+16	1.18282e+16	2.48908e-20	Yes	1.60954e-06	9.30559e-08	NA	0.00243835	0.00121684	0.000992972	NA	2.31602e-05	1.55286e-11	1.54415e-11	1.54275e-11	1.44743e-06	1.53725e-11	1.53598e-11	1.53576e-11	0.000225288	0.0001058	8.49475e-05	NA	NA	NA
sp|O14950|ML12B_HUMAN;sp|P19105|ML12A_HUMAN	6	63	47.7829	1.91169e+16	400077101436507	1.32477e-21	1.14701e+17	2.52049e+16	8.72067e-21	Yes	6.30705e-06	3.47152e-06	3.74184e-05	3.42076e-11	6.47166e-10	1.53221e-11	NA	NA	0.033899	NA	1.54251e-11	NA	NA	NA	1.54657e-11	0.00881086	NA	1.53707e-11	NA	1.6063e-08	4.8727e-10
sp|O14964|HGS_HUMAN	6	63	1.08324	152461189278142	140745817362492	0.38217	914767135668856	8866986493837000	0.397358	No	NA	NA	NA	NA	NA	NA	NA	NA	NA	NA	NA	NA	NA	NA	NA	NA	NA	NA	NA	NA	NA
sp|O14974|MYPT1_HUMAN	6	63	7.2194	2.3569e+13	3.26467e+12	6.85639e-06	141413977681714	205674517771999	1.05624e-05	Yes	NA	NA	NA	0.00226074	0.000135465	1.01016e-05	NA	NA	NA	NA	0.0134666	NA	NA	NA	0.0345895	NA	NA	NA	NA	NA	NA
sp|O14976|GAK_HUMAN	6	63	14.2157	501196362174665	3.52565e+13	3.66455e-10	3007178173047990	2221160267123990	7.84967e-10	Yes	NA	NA	NA	NA	9.22589e-08	NA	NA	NA	NA	5.77886e-06	NA	NA	NA	8.07251e-07	NA	NA	2.48142e-06	NA	0.000159362	0.00747476	8.87451e-11
sp|O14979|HNRDL_HUMAN	6	63	14.0854	1487095490450950	105576990122650	4.29642e-10	8922572942705710	6651350377726990	9.12021e-10	Yes	4.31697e-09	2.57367e-08	2.65617e-08	1.93333e-07	4.69209e-08	1.00115e-05	NA	NA	NA	NA	NA	NA	NA	NA	NA	NA	NA	NA	NA	NA	NA
sp|O14980|XPO1_HUMAN	6	63	67.1614	6960625920895230	103640305523809	1.73743e-25	4.17638e+16	6529339247999990	1.98443e-24	Yes	2.22733e-08	4.69963e-07	3.45537e-05	1.80076e-10	1.53394e-11	1.53221e-11	NA	NA	NA	0.000306325	1.53514e-11	NA	NA	1.84474e-05	1.53345e-11	0.0434969	2.42709e-07	1.53236e-11	0.0162021	1.54886e-11	1.05984e-07
sp|O14994|SYN3_HUMAN	6	63	11.1627	8315137966495230	744902616323809	1.89506e-08	4.98908e+16	4.69289e+16	3.56751e-08	Yes	NA	NA	NA	NA	0.0136558	3.2938e-05	NA	0.0499107	NA	3.17497e-05	3.11359e-08	NA	NA	0.0183132	4.80405e-05	NA	NA	0.00282296	NA	0.0014711	NA
sp|O15020|SPTN2_HUMAN	6	63	41.4816	9.23101e+16	2225325372416270	4.62245e-20	5.5386e+17	1.40195e+17	2.49108e-19	Yes	0.0407593	4.45855e-06	8.53783e-10	8.31462e-11	7.85159e-11	1.53223e-11	NA	0.000167614	1.64728e-05	1.54048e-05	1.53572e-11	NA	NA	NA	1.30823e-10	NA	NA	6.49382e-07	NA	7.43808e-06	7.95975e-06
sp|O15027|SC16A_HUMAN	6	63	6.52703	5.2852e+13	8.09741e+12	2.15035e-05	317112103065428	510136521914000	3.18289e-05	Yes	NA	NA	NA	NA	NA	0.0146463	NA	NA	NA	0.00351423	NA	NA	NA	NA	0.0352103	NA	NA	0.0326852	NA	0.00131612	8.54329e-06
sp|O15031|PLXB2_HUMAN	6	63	3.16026	7.18677e+13	22741026334238	0.00897371	431205954660857	1432684659057000	0.0107173	Yes	NA	NA	NA	NA	NA	NA	NA	NA	NA	NA	NA	NA	NA	NA	NA	NA	NA	0.0242709	NA	0.0209302	NA
sp|O15034|RIMB2_HUMAN	6	63	11.9957	2.1708e+13	1.80965e+12	6.15799e-09	130247945407714	114007728140999	1.19985e-08	Yes	0.00231097	NA	NA	NA	NA	NA	NA	1.30738e-06	9.38467e-07	9.38467e-07	1.66894e-06	0.00623539	0.00478644	0.00478644	0.00755913	NA	NA	NA	NA	NA	NA
sp|O15061|SYNEM_HUMAN	6	63	3.70048	6.61389e+13	17873040526238	0.00325877	396833107073999	1126001553152990	0.00404953	Yes	NA	NA	NA	NA	NA	NA	NA	NA	NA	0.00940503	NA	NA	NA	0.0474641	NA	NA	0.0356918	NA	NA	NA	0.0273749
sp|O15066|KIF3B_HUMAN	6	63	8.20779	3.66571e+13	4.46613e+12	1.42291e-06	219942363520000	281366061727000	2.32915e-06	Yes	NA	NA	NA	NA	0.00651766	3.29617e-06	NA	NA	NA	NA	0.000147749	NA	NA	NA	0.00410575	NA	NA	7.29774e-05	NA	0.00116959	NA
sp|O15067|PUR4_HUMAN	6	63	96.8573	1.12192e+16	115832291383365	7.00908e-30	6.73152e+16	7297434357152000	1.55469e-28	Yes	NA	NA	NA	NA	NA	1.53221e-11	NA	NA	NA	NA	1.53221e-11	NA	NA	NA	1.53221e-11	NA	NA	1.53221e-11	NA	1.53221e-11	1.53221e-11
sp|O15068|MCF2L_HUMAN	6	63	7.99764	3.96757e+13	4.96093e+12	1.97653e-06	238054312969999	312538568137999	3.19269e-06	Yes	NA	NA	NA	NA	NA	NA	NA	NA	0.00333652	0.00333652	0.00333652	0.00958879	0.000194093	0.000194093	0.000194093	NA	NA	NA	NA	NA	NA
sp|O15069|NACAD_HUMAN	6	63	9.09908	8.27479e+13	9.0941e+12	3.64962e-07	496487583363428	572928318719999	6.25503e-07	Yes	NA	NA	NA	NA	5.76037e-06	NA	NA	NA	NA	4.11488e-06	NA	NA	NA	5.24332e-06	NA	NA	1.03218e-05	NA	2.52007e-05	NA	1.92552e-05
sp|O15075|DCLK1_HUMAN	6	63	44.963	3.64695e+16	811100659188888	6.18311e-21	2.18817e+17	5.10993e+16	3.66793e-20	Yes	0.000450993	4.08341e-08	2.30811e-08	3.96829e-08	1.73034e-11	1.53221e-11	NA	NA	NA	0.000125846	1.53625e-11	NA	NA	NA	7.93118e-11	NA	NA	1.28491e-10	NA	8.11661e-11	1.34824e-06
sp|O15079|SNPH_HUMAN	6	63	33.9576	601629241648666	1.77171e+13	5.85208e-18	3609775449891990	1116176098975000	2.45051e-17	Yes	NA	NA	NA	1.55695e-05	4.63563e-09	2.97139e-09	NA	NA	1.53156e-07	5.49908e-11	4.08088e-11	0.0100142	5.09259e-09	1.67384e-11	1.62625e-11	0.00418629	2.52476e-06	1.63808e-06	NA	NA	NA
sp|O15083|ERC2_HUMAN	6	63	34.7759	460616839045667	1.32453e+13	3.32987e-18	2763701034274000	834452446473001	1.44578e-17	Yes	2.55744e-06	NA	0.0211685	0.000535423	0.00166441	0.000535423	0.0383053	1.91652e-11	1.54142e-11	1.55304e-11	1.54142e-11	1.09904e-06	1.10911e-08	4.21237e-08	1.10911e-08	NA	NA	NA	NA	NA	NA
sp|O15118|NPC1_HUMAN	6	63	17.2535	2138000096420140	123916542779444	1.10205e-11	1.2828e+16	7806742195105000	2.66248e-11	Yes	NA	NA	0.00656891	0.00029769	9.40626e-08	NA	NA	0.0181344	0.000973085	3.6408e-07	NA	0.0193388	0.00105046	3.97985e-07	NA	NA	NA	0.000209766	NA	6.63994e-06	1.55065e-09
sp|O15126|SCAM1_HUMAN	6	63	3.10276	8.0391e+17	2.59095e+17	0.0100001	4.82346e+18	1.6323e+19	0.0118967	Yes	NA	NA	NA	NA	NA	0.0200822	NA	NA	NA	NA	NA	NA	NA	NA	0.043384	NA	NA	NA	NA	NA	NA
sp|O15127|SCAM2_HUMAN	6	63	3.61052	2.54421e+13	7.04665e+12	0.00385478	152652315005714	443939241107000	0.0047617	Yes	NA	NA	NA	NA	NA	NA	NA	NA	NA	NA	NA	NA	NA	NA	NA	NA	NA	NA	NA	NA	NA
sp|O15144|ARPC2_HUMAN	6	63	13.2382	1971807006895230	148948484971428	1.23226e-09	1.18308e+16	9383754553200000	2.53492e-09	Yes	NA	NA	NA	3.30792e-08	NA	NA	NA	NA	2.11945e-09	NA	NA	NA	2.41715e-05	NA	NA	9.64499e-05	NA	NA	9.51958e-08	0.00021697	NA
sp|O15145|ARPC3_HUMAN	6	63	6.01099	1384496493328570	230327578942857	5.1569e-05	8306978959971420	1.45106e+16	7.39358e-05	Yes	NA	NA	NA	NA	NA	0.0424034	NA	NA	NA	NA	0.0109976	NA	NA	NA	0.00165592	NA	NA	0.00252566	NA	7.51697e-06	0.00571816
sp|O15173|PGRC2_HUMAN	6	63	2.57003	1074790574590470	418200811617460	0.0272825	6448743447542840	2.63467e+16	0.0313835	Yes	NA	NA	NA	NA	NA	NA	NA	NA	NA	NA	NA	NA	NA	NA	NA	NA	NA	0.0283574	NA	NA	NA
sp|O15212|PFD6_HUMAN	6	63	19.7424	343368651294618	1.73924e+13	8.0855e-13	2060211907767710	1095722331426000	2.12444e-12	Yes	NA	NA	NA	NA	NA	2.79172e-10	NA	NA	NA	NA	2.10712e-10	NA	NA	NA	2.35687e-10	NA	NA	2.1923e-09	NA	1.17862e-10	9.01547e-11
sp|O15228|GNPAT_HUMAN	6	63	25.3013	6.20558e+13	2.45267e+12	4.62495e-15	372334980802856	154518173383000	1.4625e-14	Yes	NA	NA	5.09537e-07	NA	0.00802755	0.000491192	NA	1.67601e-07	NA	0.0184117	0.00128586	1.52386e-05	NA	0.000448512	2.01592e-05	1.11517e-08	1.5589e-11	1.53694e-11	NA	0.0111262	NA
sp|O15230|LAMA5_HUMAN	6	63	17.9293	515420377671072	2.87474e+13	5.30837e-12	3092522266026430	1811084915399750	1.30724e-11	Yes	6.00689e-10	8.07529e-10	2.32481e-09	1.18741e-09	1.57422e-09	6.86545e-10	NA	NA	NA	NA	NA	NA	NA	NA	NA	NA	NA	NA	NA	NA	NA
sp|O15240|VGF_HUMAN	6	63	2.04867	1467260736547570	716202074884460	0.0721088	8803564419285420	4.51207e+16	0.0804441	No	NA	NA	NA	NA	NA	NA	NA	NA	NA	NA	NA	NA	NA	NA	NA	NA	NA	NA	NA	NA	NA
sp|O15260|SURF4_HUMAN	6	63	11.705	267095464161904	22818885784127	9.07688e-09	1602572784971420	1437589804400000	1.74634e-08	Yes	NA	NA	0.0231284	NA	NA	0.000553376	NA	5.11193e-06	NA	NA	NA	0.000668367	NA	NA	0.0198317	0.0262696	0.00669224	1.42344e-09	NA	0.000471824	0.00229273
sp|O15294|OGT1_HUMAN	6	63	25.0593	4061855355105470	162089978931079	5.69605e-15	2.43711e+16	1.02117e+16	1.78461e-14	Yes	NA	NA	0.00011206	7.49971e-09	3.67775e-10	1.77702e-10	NA	0.0034634	3.99742e-07	1.93336e-08	8.91239e-09	NA	4.11684e-05	2.26741e-06	1.06629e-06	NA	0.0308065	0.017958	NA	NA	NA
sp|O15371|EIF3D_HUMAN	6	63	10.6264	1057710189155230	99535748020365	3.98866e-08	6346261134931420	6270752125282990	7.33732e-08	Yes	NA	NA	NA	NA	2.5675e-06	NA	NA	NA	NA	2.06875e-07	NA	NA	NA	1.36602e-06	NA	NA	0.000368023	NA	0.000229699	NA	4.23675e-07
sp|O15372|EIF3H_HUMAN	6	63	8.51348	395242607568570	4.64255e+13	8.86975e-07	2371455645411420	2924808092939990	1.47316e-06	Yes	NA	NA	NA	NA	5.55832e-05	NA	NA	NA	NA	4.76034e-05	NA	NA	NA	1.04299e-05	NA	NA	6.74091e-05	NA	4.01287e-05	NA	1.79673e-06
sp|O15394|NCAM2_HUMAN	6	63	39.1875	5.37294e+16	1371084307606040	1.87295e-19	3.22377e+17	8.63783e+16	9.3678e-19	Yes	NA	0.0252232	0.00233891	9.15096e-08	1.11667e-09	3.04105e-05	NA	NA	0.0037362	8.31668e-05	3.85385e-10	NA	0.0142891	0.000401002	7.93264e-11	NA	0.00543129	1.82399e-11	NA	1.53356e-11	1.53245e-11
sp|O15400|STX7_HUMAN	6	63	4.54807	264721605066666	5.82053e+13	0.000683611	1588329630399990	3666931504300000	0.000896929	Yes	NA	NA	0.00119054	0.0219138	0.00295865	NA	NA	NA	NA	NA	NA	NA	NA	NA	NA	NA	NA	NA	NA	NA	NA
sp|O15439|MRP4_HUMAN	6	63	2.10144	2.2435e+13	1.0676e+13	0.065422	134610234087713	672588799540998	0.0732736	No	NA	NA	NA	NA	NA	NA	NA	NA	NA	NA	NA	NA	NA	NA	NA	NA	NA	NA	NA	NA	NA
sp|O15484|CAN5_HUMAN	6	63	11.9324	836775396749808	7.01261e+13	6.698e-09	5020652380498850	4417943879090990	1.29763e-08	Yes	NA	NA	NA	0.000888398	1.56451e-06	NA	NA	NA	0.0304353	0.000117261	NA	NA	0.0289546	0.00010972	NA	NA	0.0216827	0.0155853	NA	6.30575e-05	8.30741e-08
sp|O15498|YKT6_HUMAN	6	63	5.60023	8.12156e+13	1.45022e+13	0.000104913	487293575894857	913638412136000	0.000147379	Yes	NA	NA	NA	0.00520858	NA	NA	NA	NA	NA	NA	NA	NA	NA	NA	NA	NA	NA	0.00602022	NA	0.000285428	0.00810985
sp|O15523|DDX3Y_HUMAN	6	63	0.879348	8.86562e+10	1.0082e+11	0.51531	5.31937e+11	6.35168e+12	0.528253	No	NA	NA	NA	NA	NA	NA	NA	NA	NA	NA	NA	NA	NA	NA	NA	NA	NA	NA	NA	NA	NA
sp|O15530|PDPK1_HUMAN;sp|Q6A1A2|PDPK2_HUMAN	6	63	1.93461	6.8295e+12	3.53016e+12	0.0888775	4.0977e+13	222400207331000	0.0980375	No	NA	NA	NA	NA	NA	NA	NA	NA	NA	NA	NA	NA	NA	NA	NA	NA	NA	NA	NA	NA	NA
sp|O15540|FABP7_HUMAN	6	63	41.5734	5.98295e+16	1439128275137220	4.37626e-20	3.58977e+17	9.06651e+16	2.36674e-19	Yes	NA	NA	NA	NA	NA	1.53276e-11	NA	NA	NA	NA	1.53294e-11	NA	NA	NA	1.53292e-11	NA	NA	1.53443e-11	NA	1.53683e-11	1.53618e-11
sp|O43143|DHX15_HUMAN	6	63	25.4855	442082933621904	1.73465e+13	3.95092e-15	2652497601731420	1092828328522990	1.25977e-14	Yes	1.68804e-11	1.59016e-11	1.95289e-11	1.87198e-11	3.51368e-09	1.60688e-11	NA	NA	NA	NA	NA	NA	NA	NA	NA	NA	NA	NA	NA	NA	NA
sp|O43149|ZZEF1_HUMAN	6	63	1.33207	3.61166e+11	2.71132e+11	0.256323	2.16699e+12	1.70813e+13	0.270834	No	NA	NA	NA	NA	NA	NA	NA	NA	NA	NA	NA	NA	NA	NA	NA	NA	NA	NA	NA	NA	NA
sp|O43157|PLXB1_HUMAN	6	63	6.23263	496038343393475	7.95874e+13	3.5334e-05	2976230060360850	5014004872482000	5.15526e-05	Yes	NA	NA	0.0014675	NA	NA	NA	NA	0.00785427	NA	NA	NA	NA	NA	NA	NA	NA	NA	0.000196027	NA	0.0185726	0.0232182
sp|O43169|CYB5B_HUMAN	6	63	2.96464	3948491812614280	1331863751734920	0.0129734	2.3691e+16	8.39074e+16	0.0152796	Yes	NA	NA	NA	NA	NA	NA	NA	NA	NA	NA	NA	NA	NA	NA	NA	NA	NA	0.0212162	NA	0.0114557	0.0333374
sp|O43175|SERA_HUMAN	6	63	3.83429	1.39221e+17	3.63095e+16	0.0025401	8.35327e+17	2.2875e+18	0.0031905	Yes	NA	NA	NA	0.0471176	NA	NA	NA	NA	NA	NA	NA	NA	NA	NA	NA	NA	NA	NA	NA	0.0498668	NA
sp|O43181|NDUS4_HUMAN	6	63	79.1697	1.29813e+16	163968249774238	1.9516e-27	7.78879e+16	1.033e+16	3.09526e-26	Yes	0.000175853	8.67426e-09	NA	7.56881e-08	1.2392e-09	2.62643e-10	NA	3.02478e-05	1.53445e-11	1.53276e-11	1.53247e-11	1.27792e-09	1.53223e-11	1.53221e-11	1.53221e-11	5.06593e-07	8.40896e-09	1.70975e-09	NA	NA	NA
sp|O43236|SEPT4_HUMAN;sp|Q8WYJ6|SEPT1_HUMAN	6	63	24.4744	6.21288e+16	2538524634079360	9.47577e-15	3.72773e+17	1.59927e+17	2.90635e-14	Yes	NA	NA	0.0176551	0.000174036	3.98827e-08	1.60972e-11	NA	NA	0.0043881	1.70813e-06	4.57937e-11	NA	0.0459917	3.78373e-05	7.9743e-10	NA	0.0112321	6.23663e-07	NA	0.000133255	NA
sp|O43237|DC1L2_HUMAN	6	63	36.7082	3.20473e+16	873028365208952	9.14017e-19	1.92284e+17	5.50008e+16	4.2391e-18	Yes	NA	NA	NA	0.0103078	6.81818e-05	1.53247e-11	NA	NA	NA	NA	1.53783e-11	NA	NA	NA	1.53816e-11	NA	NA	1.53594e-11	NA	1.70294e-11	6.24361e-10
sp|O43242|PSMD3_HUMAN	6	63	24.5448	2932072770963470	119458048078873	8.90883e-15	1.75924e+16	7525857028969000	2.7407e-14	Yes	0.00227687	3.57455e-05	0.00112298	0.00987107	0.0207538	1.53452e-11	NA	NA	NA	NA	5.04871e-09	NA	NA	NA	5.51975e-07	NA	NA	1.182e-08	NA	7.87898e-10	2.93163e-10
sp|O43272|PROD_HUMAN	6	63	14.0305	590651882176238	42097794478873	4.59557e-10	3543911293057430	2652161052169000	9.72824e-10	Yes	NA	1.05239e-06	0.000135818	NA	NA	NA	0.000421036	0.024831	NA	NA	NA	NA	5.79449e-05	2.57341e-06	3.8019e-08	0.00484171	0.000308607	5.91436e-06	NA	NA	NA
sp|O43295|SRGP3_HUMAN	6	63	37.3103	504982966326952	1.35347e+13	6.17421e-19	3029897797961710	852685863350999	2.89866e-18	Yes	NA	NA	NA	9.24293e-06	1.51428e-10	1.5364e-11	NA	NA	1.70141e-05	2.74317e-10	1.5374e-11	NA	0.000751624	1.72305e-08	1.59283e-11	0.0482123	3.76307e-06	1.35916e-10	NA	2.22375e-05	NA
sp|O43301|HS12A_HUMAN	6	63	91.4526	1.74717e+18	1.91047e+16	3.52762e-29	1.0483e+19	1.2036e+18	7.01195e-28	Yes	1.63384e-11	1.53474e-11	1.53632e-11	1.53609e-11	1.53225e-11	1.53221e-11	NA	NA	NA	0.000742755	1.53239e-11	NA	NA	NA	1.53496e-11	NA	0.047138	1.53365e-11	NA	1.5337e-11	3.74488e-11
sp|O43324|MCA3_HUMAN	6	63	22.8061	385181564121333	1.68894e+13	4.23845e-14	2311089384728000	1064031891159000	1.23209e-13	Yes	NA	NA	0.0494535	0.00011644	3.87781e-07	NA	NA	0.000647418	5.26801e-07	1.36312e-09	NA	0.00924337	1.25727e-05	3.59526e-08	NA	NA	0.0197382	2.38146e-05	NA	1.39248e-08	5.01627e-11
sp|O43390|HNRPR_HUMAN	6	63	62.1238	4.51636e+16	726993682613173	1.40682e-24	2.70982e+17	4.58006e+16	1.38466e-23	Yes	1.53221e-11	1.53221e-11	1.53223e-11	1.53236e-11	1.53414e-11	1.53223e-11	NA	NA	NA	0.00191779	NA	NA	NA	0.0192219	NA	NA	NA	NA	NA	NA	NA
sp|O43396|TXNL1_HUMAN	6	63	21.3046	7680527680195230	360510874153968	1.73809e-13	4.60832e+16	2.27122e+16	4.80172e-13	Yes	NA	NA	NA	NA	NA	1.00921e-09	NA	NA	NA	NA	5.94115e-11	NA	NA	NA	1.69019e-11	NA	NA	5.87234e-11	NA	3.70896e-10	9.4002e-10
sp|O43399|TPD54_HUMAN	6	63	22.6248	2682992335947610	118586546433333	5.00966e-14	1.6098e+16	7470952425299990	1.44529e-13	Yes	NA	NA	NA	NA	4.70378e-11	NA	NA	NA	NA	1.28702e-10	NA	NA	NA	1.63044e-11	NA	NA	1.67207e-11	NA	4.64886e-09	NA	3.40474e-08
sp|O43414|ERI3_HUMAN	6	63	147.176	3307355530510230	2.24721e+13	4.12839e-35	1.98441e+16	1415741532177000	2.43019e-33	Yes	NA	NA	NA	NA	NA	1.53221e-11	NA	NA	NA	NA	1.53221e-11	NA	NA	NA	1.53221e-11	NA	NA	1.53221e-11	NA	1.53221e-11	1.53221e-11
sp|O43426|SYNJ1_HUMAN	6	63	13.9696	5.80112e+16	4152668809841260	4.9521e-10	3.48067e+17	2.61618e+17	1.04397e-09	Yes	NA	NA	NA	NA	4.27046e-05	3.1148e-05	NA	NA	NA	7.48771e-06	5.41122e-06	NA	NA	2.65916e-06	1.91371e-06	NA	2.98862e-05	2.17517e-05	0.00567627	0.00435133	NA
sp|O43427|FIBP_HUMAN	6	63	7.90729	212962396910904	2.69324e+13	2.27862e-06	1277774381465420	1696742999413000	3.65922e-06	Yes	NA	NA	NA	0.00950615	NA	4.1333e-05	NA	NA	0.0202633	NA	0.000107207	NA	0.0187195	NA	9.68451e-05	NA	NA	0.0139006	NA	NA	NA
sp|O43432|IF4G3_HUMAN	6	63	9.4584	29504122249238	3.11936e+12	2.13995e-07	177024733495428	196519460947999	3.7538e-07	Yes	0.0102654	NA	NA	NA	NA	1.38282e-07	NA	NA	NA	NA	0.0450381	NA	NA	NA	0.00140715	NA	NA	1.79714e-06	NA	0.00383504	0.00383643
sp|O43464|HTRA2_HUMAN	6	63	6.18523	3.55391e+13	5.7458e+12	3.82978e-05	213234396031714	361985163417000	5.57175e-05	Yes	0.0220777	NA	NA	NA	NA	0.00281145	NA	NA	0.0139478	0.0139478	NA	NA	NA	NA	NA	NA	NA	0.0398409	NA	0.00166197	0.00166197
sp|O43488|ARK72_HUMAN;sp|Q8NHP1|ARK74_HUMAN	6	63	59.5416	2.59781e+16	436301682720634	4.34794e-24	1.55869e+17	2.7487e+16	4.03305e-23	Yes	NA	NA	NA	0.00708566	0.0355833	1.53221e-11	NA	NA	NA	NA	1.53223e-11	NA	NA	NA	1.5323e-11	NA	NA	1.53223e-11	NA	1.53287e-11	1.5325e-11
sp|O43491|E41L2_HUMAN	6	63	5.52619	2.22408e+16	4024610780142850	0.000119396	1.33445e+17	2.5355e+17	0.000166882	Yes	NA	NA	NA	NA	NA	0.000126528	NA	NA	NA	NA	0.00458065	NA	NA	NA	0.00118126	NA	NA	0.000250971	NA	0.00632027	0.0127351
sp|O43504|LTOR5_HUMAN	6	63	17.6453	1425432069168900	8.07824e+13	7.20119e-12	8552592415013420	5089293964464990	1.76202e-11	Yes	NA	NA	7.64538e-05	8.48985e-10	4.25079e-06	NA	NA	0.000927523	1.40873e-08	6.07846e-05	NA	0.0169247	5.45143e-07	0.00155066	NA	NA	NA	NA	NA	5.57859e-06	0.010302
sp|O43505|B4GA1_HUMAN	6	63	1.7743	6.51765e+13	3.67337e+13	0.118825	391058916423428	2314221223694990	0.129994	No	NA	NA	NA	NA	NA	NA	NA	NA	NA	NA	NA	NA	NA	NA	NA	NA	NA	NA	NA	NA	NA
sp|O43572|AKA10_HUMAN	6	63	1.70879	1.47746e+12	8.64625e+11	0.133605	8.86477e+12	54471379011000	0.145126	No	NA	NA	NA	NA	NA	NA	NA	NA	NA	NA	NA	NA	NA	NA	NA	NA	NA	NA	NA	NA	NA
sp|O43581|SYT7_HUMAN	6	63	12.3843	2623514563667950	211842656793666	3.69189e-09	1.57411e+16	1.33461e+16	7.32813e-09	Yes	NA	NA	NA	NA	NA	7.45584e-07	NA	NA	NA	NA	5.06469e-08	NA	NA	NA	2.09766e-07	NA	NA	1.327e-07	NA	4.30643e-07	4.43783e-07
sp|O43592|XPOT_HUMAN	6	63	3.12484	2.54541e+13	8.14575e+12	0.00959284	152724696193714	513182071234999	0.01143	Yes	NA	NA	NA	NA	0.0117392	NA	NA	NA	NA	NA	NA	NA	NA	NA	NA	NA	0.0426624	NA	NA	NA	NA
sp|O43598|DNPH1_HUMAN	6	63	54.4257	8019520674684240	147348109417999	4.615e-23	4.81171e+16	9282930893333990	3.6037e-22	Yes	NA	NA	NA	NA	NA	1.53223e-11	NA	NA	NA	NA	1.53225e-11	NA	NA	NA	1.53236e-11	NA	NA	1.53236e-11	NA	1.53239e-11	1.53234e-11
sp|O43615|TIM44_HUMAN	6	63	54.8031	1144559881778470	2.08849e+13	3.85301e-23	6867359290670860	1315750707799990	3.04756e-22	Yes	1.64477e-05	2.40723e-11	NA	0.0064804	0.00135231	0.000659614	0.00948335	0.000208392	2.06891e-11	1.6171e-11	1.57235e-11	1.50736e-10	1.53272e-11	1.53239e-11	1.53239e-11	0.00067801	0.000121419	5.60459e-05	NA	NA	NA
sp|O43674|NDUB5_HUMAN	6	63	39.0535	4153153683002230	106345352209047	2.03651e-19	2.49189e+16	6699757189170000	1.01033e-18	Yes	0.000203595	1.33757e-05	NA	NA	0.000197097	8.7798e-06	NA	0.0174602	5.92175e-09	1.66753e-11	1.54249e-11	0.00177262	3.21867e-10	1.5452e-11	1.53587e-11	0.00257077	1.15139e-06	4.16302e-08	NA	NA	NA
sp|O43676|NDUB3_HUMAN	6	63	22.5518	2095839981764900	9.29344e+13	5.35936e-14	1.2575e+16	5854865928289990	1.54327e-13	Yes	0.00200964	0.000186201	NA	NA	0.0311533	0.0185368	NA	NA	8.62306e-07	1.0052e-08	4.76485e-09	0.00710145	5.61803e-08	6.45123e-10	3.13443e-10	0.0341508	0.0011037	0.000583066	NA	NA	NA
sp|O43678|NDUA2_HUMAN	6	63	42.6394	1.29787e+16	304383255556444	2.33406e-20	7.78723e+16	1.91761e+16	1.2943e-19	Yes	0.00225121	1.48579e-06	NA	0.00220228	3.42959e-05	5.20838e-06	NA	0.000359157	3.54453e-10	1.84817e-11	1.58219e-11	1.77663e-07	1.55004e-11	1.53518e-11	1.53387e-11	0.0118914	0.000245617	4.01525e-05	NA	NA	NA
sp|O43681|ASNA_HUMAN	6	63	7.94543	3075693695528570	387101996987301	2.14566e-06	1.84542e+16	2.43874e+16	3.45495e-06	Yes	NA	NA	NA	NA	0.00296246	8.71806e-07	NA	NA	NA	NA	0.00490588	NA	NA	NA	0.00110828	NA	NA	0.000208934	NA	0.00442775	NA
sp|O43687|AKA7A_HUMAN;sp|Q9P0M2|AKA7G_HUMAN	6	63	1.51797	943787753761144	621742761770856	0.186872	5662726522566860	3.91698e+16	0.200215	No	NA	NA	NA	NA	NA	NA	NA	NA	NA	NA	NA	NA	NA	NA	NA	NA	NA	NA	NA	NA	NA
sp|O43707|ACTN4_HUMAN	6	63	84.8319	8.79129e+16	1036318458166660	2.87939e-28	5.27477e+17	6.52881e+16	5.12431e-27	Yes	NA	NA	0.0169245	2.21901e-05	3.53467e-08	1.53276e-11	NA	0.00018861	1.05856e-07	1.58093e-10	1.53521e-11	NA	0.000398285	8.1833e-07	1.53236e-11	NA	0.0107253	1.53221e-11	NA	1.53221e-11	1.53221e-11
sp|O43708|MAAI_HUMAN	6	63	12.0611	213138986919571	1.76716e+13	5.64661e-09	1278833921517420	1113308382376990	1.10372e-08	Yes	NA	NA	NA	NA	NA	5.00679e-08	NA	NA	NA	NA	0.000704366	NA	NA	NA	0.000194589	NA	NA	6.56392e-06	NA	4.06894e-07	2.53687e-08
sp|O43739|CYH3_HUMAN;sp|Q99418|CYH2_HUMAN	6	63	1.63379	2.46288e+12	1.50746e+12	0.152612	1.47773e+13	94970118470000	0.164662	No	NA	NA	NA	NA	NA	NA	NA	NA	NA	NA	NA	NA	NA	NA	NA	NA	NA	NA	NA	NA	NA
sp|O43747|AP1G1_HUMAN	6	63	8.62597	3212849547511810	372462534409904	7.46556e-07	1.92771e+16	2.34651e+16	1.24331e-06	Yes	NA	NA	NA	NA	NA	3.09948e-06	NA	NA	NA	NA	1.06224e-05	NA	NA	NA	4.00025e-05	NA	NA	0.000174396	NA	0.0438287	0.0352596
sp|O43752|STX6_HUMAN	6	63	2.28813	5.37615e+12	2.34958e+12	0.0462608	32256882052857	148023461392999	0.0523684	No	NA	NA	NA	NA	NA	NA	NA	NA	NA	NA	NA	NA	NA	NA	NA	NA	NA	NA	NA	NA	NA
sp|O43759|SNG1_HUMAN	6	63	8.47653	1.04027e+16	1227232370742930	9.38811e-07	6.2416e+16	7.73156e+16	1.55672e-06	Yes	NA	NA	NA	NA	0.000592665	NA	NA	NA	NA	NA	0.00475649	NA	NA	0.0103965	0.0362457	NA	0.0092992	0.0399999	NA	0.000961793	1.01324e-07
sp|O43760|SNG2_HUMAN	6	63	1.41908	9.48727e+11	6.68551e+11	0.221425	5.69236e+12	42118697868000	0.235259	No	NA	NA	NA	NA	NA	NA	NA	NA	NA	NA	NA	NA	NA	NA	NA	NA	NA	NA	NA	NA	NA
sp|O43761|SNG3_HUMAN	6	63	9.93835	1134324937319140	114136150284761	1.0623e-07	6805949623914850	7190577467939990	1.90827e-07	Yes	NA	NA	NA	NA	8.59816e-06	NA	NA	NA	NA	0.00284448	0.023362	NA	NA	0.000586825	NA	NA	0.000499955	NA	0.00218928	0.0291678	1.01272e-08
sp|O43765|SGTA_HUMAN	6	63	2.11781	96622913132619	4.5624e+13	0.0634729	579737478795714	2874309450276990	0.0711426	No	NA	NA	NA	NA	NA	NA	NA	NA	NA	NA	NA	NA	NA	NA	NA	NA	NA	NA	NA	NA	NA
sp|O43768|ENSA_HUMAN	6	63	5.54737	4.67201e+13	8.42204e+12	0.000115057	280320767344857	530588428005000	0.000160964	Yes	NA	NA	NA	NA	NA	0.000123867	NA	NA	NA	NA	0.000327843	NA	NA	NA	0.00432038	NA	NA	0.00434621	NA	0.00580037	0.000877884
sp|O43772|MCAT_HUMAN	6	63	3.90355	2.98357e+13	7.64322e+12	0.00223357	179014036811428	481522689363000	0.0028182	Yes	NA	0.00837685	NA	NA	NA	NA	0.041261	NA	NA	NA	NA	NA	0.0255158	0.00505725	0.00505725	NA	NA	NA	NA	NA	NA
sp|O43776|SYNC_HUMAN	6	63	32.3951	1.40395e+16	433382432681286	1.76734e-17	8.42368e+16	2.73031e+16	7.05323e-17	Yes	NA	NA	NA	NA	NA	1.53541e-11	NA	NA	NA	NA	1.53514e-11	NA	NA	NA	1.53647e-11	NA	NA	1.5555e-11	NA	2.40018e-11	2.61783e-11
sp|O43809|CPSF5_HUMAN	6	63	23.3828	675266656864142	2.88787e+13	2.50515e-14	4051599941184850	1819361197429990	7.46667e-14	Yes	1.73736e-08	5.46015e-08	0.00105421	NA	NA	0.000504749	NA	NA	0.00122537	2.10184e-11	NA	NA	0.00314956	3.293e-11	NA	NA	6.05086e-07	NA	0.000117682	NA	2.59571e-07
sp|O43813|LANC1_HUMAN	6	63	2.97552	3.77345e+16	1.26816e+16	0.0127099	2.26407e+17	7.98943e+17	0.0149865	Yes	NA	NA	NA	NA	0.0198826	NA	NA	NA	NA	NA	NA	NA	NA	0.0216596	NA	NA	NA	NA	NA	NA	NA
sp|O43837|IDH3B_HUMAN	6	63	51.5055	1.63912e+17	3182408260283740	1.9324e-22	9.8347e+17	2.00492e+17	1.41779e-21	Yes	0.000533264	6.17909e-05	NA	2.54548e-07	1.71668e-08	4.34261e-05	NA	1.78814e-07	1.53607e-11	1.53403e-11	1.61294e-11	1.62689e-08	1.53438e-11	1.5331e-11	1.545e-11	0.000725509	6.49236e-05	0.0433115	NA	NA	NA
sp|O43852|CALU_HUMAN	6	63	4.7925	284589813785476	5.93824e+13	0.000439288	1707538882712850	3741089603821990	0.000586932	Yes	NA	NA	NA	NA	NA	NA	NA	NA	NA	NA	NA	NA	NA	NA	NA	NA	NA	0.00982994	NA	0.010266	0.0137044
sp|O43854|EDIL3_HUMAN	6	63	0.746619	9.64883e+12	1.29234e+13	0.614307	5.7893e+13	814172795916000	0.625338	No	NA	NA	NA	NA	NA	NA	NA	NA	NA	NA	NA	NA	NA	NA	NA	NA	NA	NA	NA	NA	NA
sp|O43865|SAHH2_HUMAN	6	63	58.9018	1.06803e+17	1813245127704760	5.78706e-24	6.40821e+17	1.14234e+17	5.27208e-23	Yes	NA	NA	NA	6.38926e-06	9.23165e-06	1.53221e-11	NA	NA	0.000213319	0.000300344	1.53223e-11	NA	0.000334883	0.000469297	1.53223e-11	0.0469807	NA	1.5325e-11	NA	1.56434e-11	1.55657e-11
sp|O43920|NDUS5_HUMAN	6	63	65.6088	3.4461e+16	525249822378729	3.26206e-25	2.06766e+17	3.30907e+16	3.54084e-24	Yes	6.55057e-06	3.59745e-06	NA	2.32866e-06	2.71649e-08	4.87852e-09	NA	1.88169e-07	1.53443e-11	1.53279e-11	1.53243e-11	1.01374e-07	1.53385e-11	1.53256e-11	1.53239e-11	7.27145e-05	9.95695e-07	1.83407e-07	NA	NA	NA
sp|O60220|TIM8A_HUMAN	6	63	18.8008	995301655493808	5.29393e+13	2.11916e-12	5971809932962850	3335176077754990	5.38319e-12	Yes	0.0149441	0.00547036	NA	0.0115968	0.00529208	NA	NA	0.000103382	3.30554e-08	1.18051e-08	0.000600267	3.02099e-05	8.71625e-09	3.11235e-09	0.000185473	NA	NA	NA	NA	NA	NA
sp|O60229|KALRN_HUMAN	6	63	7.88105	1.715e+13	2.17611e+12	2.37496e-06	102900013519714	137094755448999	3.80216e-06	Yes	0.0206003	NA	NA	NA	NA	NA	NA	0.00030012	6.27862e-05	6.27862e-05	6.27862e-05	NA	0.0411759	0.0411759	0.0411759	NA	NA	NA	NA	NA	NA
sp|O60245|PCDH7_HUMAN	6	63	0.8896	1.34216e+12	1.50873e+12	0.508015	8.05298e+12	9.50498e+13	0.520949	No	NA	NA	NA	NA	NA	NA	NA	NA	NA	NA	NA	NA	NA	NA	NA	NA	NA	NA	NA	NA	NA
sp|O60256|KPRB_HUMAN	6	63	29.9888	8854833660161890	295271710228571	1.04936e-16	5.3129e+16	1.86021e+16	3.91719e-16	Yes	NA	NA	NA	NA	1.63943e-11	1.1383e-09	NA	NA	NA	3.66146e-11	2.47667e-08	NA	NA	3.8776e-11	2.72993e-08	NA	1.62051e-10	1.7058e-07	2.09919e-08	2.08087e-05	NA
sp|O60262|GBG7_HUMAN	6	63	30.8785	1.5599e+16	505173035399047	5.36778e-17	9.3594e+16	3.18259e+16	2.06158e-16	Yes	NA	NA	NA	NA	0.00133703	3.0429e-09	NA	NA	0.0398426	0.000961052	4.49874e-09	NA	NA	NA	3.46901e-11	NA	NA	1.54657e-11	NA	1.5384e-11	1.53372e-11
sp|O60268|K0513_HUMAN	6	63	6.16647	1869297632957140	303138862471428	3.954e-05	1.12158e+16	1.90977e+16	5.73884e-05	Yes	NA	NA	NA	NA	NA	0.00124456	NA	NA	NA	0.0104715	6.65047e-05	NA	NA	NA	0.00353907	NA	NA	0.0206732	NA	NA	NA
sp|O60271|JIP4_HUMAN	6	63	2.97669	2.87312e+13	9.65206e+12	0.0126819	172387298163999	608079540676000	0.0149592	Yes	NA	NA	NA	NA	NA	NA	NA	NA	NA	NA	0.0426143	NA	NA	NA	NA	NA	NA	0.0203673	NA	0.0329115	0.0126287
sp|O60282|KIF5C_HUMAN	6	63	12.9859	4450655524861900	342729718312698	1.69764e-09	2.67039e+16	2.1592e+16	3.44595e-09	Yes	NA	0.034308	NA	NA	3.81375e-05	2.04834e-09	NA	NA	NA	NA	1.75914e-05	NA	NA	NA	0.000461111	NA	NA	2.73205e-05	0.0109456	1.51828e-06	NA
sp|O60307|MAST3_HUMAN	6	63	2.93531	4.15745e+12	1.41636e+12	0.0137109	2.49447e+13	89230567527000	0.0161171	Yes	NA	NA	NA	NA	NA	NA	NA	NA	NA	NA	NA	NA	NA	NA	NA	NA	NA	NA	NA	NA	NA
sp|O60313|OPA1_HUMAN	6	63	88.2191	1.73174e+17	1962999115608620	9.6656e-29	1.03904e+18	1.23669e+17	1.83766e-27	Yes	6.89594e-05	3.87856e-05	NA	2.21345e-09	1.73221e-11	1.5432e-11	NA	1.64528e-06	1.53279e-11	1.53223e-11	1.53221e-11	8.95699e-07	1.53256e-11	1.53223e-11	1.53221e-11	1.1256e-07	1.11387e-10	1.79913e-11	NA	NA	NA
sp|O60331|PI51C_HUMAN;sp|O14986|PI51B_HUMAN	6	63	19.0772	2139791125383470	112165082697603	1.59238e-12	1.28387e+16	7066400209948990	4.09259e-12	Yes	NA	NA	NA	NA	5.82082e-05	2.24158e-08	NA	NA	NA	2.18291e-06	7.13098e-10	NA	NA	2.12673e-05	7.60515e-09	NA	8.95344e-05	3.58163e-08	NA	7.66521e-05	NA
sp|O60346|PHLP1_HUMAN	6	63	3.24061	263556903597332	81329333967873	0.00771436	1581341421583990	5123748039976000	0.00926025	Yes	NA	NA	NA	NA	NA	0.00269675	NA	NA	NA	NA	NA	NA	NA	NA	NA	NA	NA	NA	NA	NA	NA
sp|O60359|CCG3_HUMAN	6	63	4.20265	2.7255e+13	6.4852e+12	0.00128547	163530212520857	408567769389999	0.00165537	Yes	NA	NA	NA	NA	NA	NA	NA	0.0121212	0.0121212	0.0121212	0.0121212	NA	NA	NA	NA	NA	NA	NA	NA	NA	NA
sp|O60493|SNX3_HUMAN	6	63	16.9487	1638652120901330	9.66833e+13	1.54069e-11	9831912725408000	6091045411424000	3.6873e-11	Yes	NA	NA	NA	NA	0.000193803	5.14165e-11	NA	NA	NA	0.0101	4.27528e-09	NA	NA	0.0316762	2.12115e-08	NA	NA	1.251e-06	NA	1.64972e-06	0.00360942
sp|O60502|OGA_HUMAN	6	63	2.67402	291936266261571	109175136791571	0.0224347	1751617597569420	6878033617869000	0.0260321	Yes	NA	NA	NA	NA	NA	0.038273	NA	NA	NA	NA	NA	NA	NA	NA	0.038015	NA	NA	NA	NA	NA	0.0237783
sp|O60503|ADCY9_HUMAN	6	63	6.37588	1.18517e+13	1.85884e+12	2.77268e-05	7.11103e+13	117106724626999	4.06474e-05	Yes	NA	NA	NA	0.00231419	0.00197434	0.000150938	NA	NA	NA	NA	0.0195515	NA	NA	NA	0.0290252	NA	NA	NA	NA	NA	NA
sp|O60506|HNRPQ_HUMAN	6	63	17.7816	1691856811423800	9.51464e+13	6.2185e-12	1.01511e+16	5994226106899980	1.5289e-11	Yes	2.27831e-08	9.24739e-08	7.25137e-06	0.000974579	NA	NA	NA	NA	NA	1.05361e-07	6.00006e-05	NA	NA	4.23328e-07	0.000214739	NA	3.09963e-05	0.00872283	0.00346281	NA	NA
sp|O60613|SEP15_HUMAN	6	63	4.54349	3.29044e+12	7.2421e+11	0.000689329	19742641766000	45625249242000	0.000902882	Yes	NA	NA	NA	0.00409377	NA	NA	NA	NA	0.00409377	NA	NA	NA	0.00675117	NA	NA	NA	NA	NA	NA	0.00409377	NA
sp|O60641|AP180_HUMAN	6	63	33.6702	2.12352e+17	6306801596666670	7.15054e-18	1.27411e+18	3.97329e+17	2.96583e-17	Yes	0.000988971	NA	NA	0.00134505	8.30273e-11	1.53381e-11	NA	NA	NA	0.00131186	4.6786e-09	NA	NA	3.36995e-07	1.60537e-11	NA	1.06508e-06	1.74954e-11	0.000964259	3.24954e-09	0.0262361
sp|O60645|EXOC3_HUMAN	6	63	14.2724	21389067922000	1.49863e+12	3.42021e-10	128334407532000	9.44136e+13	7.33654e-10	Yes	NA	NA	NA	NA	0.00620715	2.57813e-07	NA	NA	NA	0.00783398	3.47823e-07	NA	NA	0.0227447	1.45259e-06	NA	0.00014076	2.95024e-09	NA	0.000290765	NA
sp|O60658|PDE8A_HUMAN	6	63	2.01938	6.07067e+12	3.00621e+12	0.0760993	3.6424e+13	189391134583630	0.0847363	No	NA	NA	NA	NA	NA	NA	NA	NA	NA	NA	NA	NA	NA	NA	NA	NA	NA	NA	NA	NA	NA
sp|O60664|PLIN3_HUMAN	6	63	8.6929	2172767477656610	249947373342634	6.74063e-07	1.30366e+16	1.57467e+16	1.12934e-06	Yes	NA	NA	NA	NA	NA	3.23008e-07	NA	NA	NA	NA	1.22663e-05	NA	NA	NA	3.56365e-05	NA	NA	0.0010715	NA	0.000966574	0.00745259
sp|O60684|IMA7_HUMAN	6	63	104.275	2280842152935000	21873291726873	8.65969e-31	1.36851e+16	1378017378792990	2.2536e-29	Yes	2.00572e-11	1.53909e-11	1.53316e-11	1.53221e-11	1.53221e-11	1.53221e-11	NA	0.0493273	6.2419e-07	2.26167e-11	1.53247e-11	NA	0.000118354	1.8017e-09	1.53414e-11	0.0277341	1.42862e-06	1.55677e-11	NA	8.37679e-08	0.00322548
sp|O60716|CTND1_HUMAN	6	63	13.5101	158621648502952	1.17409e+13	8.75414e-10	951729891017713	739679330371000	1.82041e-09	Yes	NA	NA	NA	NA	0.00222741	1.01048e-05	NA	NA	0.0406032	0.00037698	1.34455e-06	NA	0.00170482	7.71139e-06	2.05153e-08	NA	NA	0.000854115	NA	NA	NA
sp|O60739|EIF1B_HUMAN	6	63	4.60672	2.52306e+13	5.47692e+12	0.000614564	151383748243428	345045692875999	0.000811204	Yes	NA	NA	NA	NA	NA	0.00674838	NA	NA	NA	NA	NA	NA	NA	0.0309818	NA	NA	NA	NA	NA	NA	0.000669839
sp|O60741|HCN1_HUMAN	6	63	6.45664	490661710267999	7.59934e+13	2.42007e-05	2943970261607990	4787581569563990	3.5666e-05	Yes	NA	NA	NA	NA	NA	NA	NA	NA	NA	NA	NA	NA	0.0393432	NA	NA	NA	NA	0.00169316	NA	1.65343e-05	0.000364184
sp|O60749|SNX2_HUMAN	6	63	0.891853	7.88162e+11	8.83735e+11	0.506419	4.72897e+12	55675300218000	0.519487	No	NA	NA	NA	NA	NA	NA	NA	NA	NA	NA	NA	NA	NA	NA	NA	NA	NA	NA	NA	NA	NA
sp|O60762|DPM1_HUMAN	6	63	6.92289	177118757016952	2.55845e+13	1.11389e-05	1062712542101710	1611825331907000	1.69296e-05	Yes	NA	NA	NA	NA	0.0317775	3.84274e-06	NA	NA	NA	NA	0.0141385	NA	NA	NA	0.000630715	NA	NA	0.000356229	NA	0.010587	NA
sp|O60763|USO1_HUMAN	6	63	6.95348	438193750036809	6.30179e+13	1.05918e-05	2629162500220850	3970129533144990	1.61141e-05	Yes	NA	NA	NA	NA	0.0252244	0.000252288	NA	NA	NA	NA	0.0135471	NA	NA	NA	0.00908697	NA	0.00413032	2.74268e-05	NA	0.00745814	NA
sp|O60784|TOM1_HUMAN	6	63	2.7945	1097816530390620	392849443973476	0.0178793	6586899182343720	2.47495e+16	0.0208967	Yes	NA	NA	NA	NA	0.0175852	NA	NA	NA	NA	NA	NA	NA	NA	NA	NA	NA	NA	NA	NA	NA	NA
sp|O60825|F262_HUMAN;sp|Q16875|F263_HUMAN;sp|P16118|F261_HUMAN	6	63	8.61649	321176546302333	3.72746e+13	7.57453e-07	1927059277813990	2348302906818000	1.26077e-06	Yes	NA	NA	NA	0.0217507	NA	0.041456	NA	NA	0.000213662	NA	NA	NA	0.000742882	NA	NA	NA	NA	0.00120644	NA	3.39685e-07	0.00703891
sp|O60831|PRAF2_HUMAN	6	63	37.9815	731395341606285	1.92566e+13	4.00959e-19	4388372049637710	1213167864895990	1.92977e-18	Yes	NA	NA	NA	0.00292528	NA	2.79307e-11	NA	0.00832244	1.78877e-05	0.000735736	4.01012e-09	0.0226339	6.41499e-05	0.00231956	1.02586e-09	NA	NA	1.53534e-11	NA	1.53252e-11	1.53354e-11
sp|O60841|IF2P_HUMAN	6	63	2.28743	5.51309e+12	2.41017e+12	0.0463217	3.30785e+13	151840825816999	0.052418	No	NA	NA	NA	NA	NA	NA	NA	NA	NA	NA	NA	NA	NA	NA	NA	NA	NA	NA	NA	NA	NA
sp|O60861|GAS7_HUMAN	6	63	12.4832	1929254751267470	154547740528904	3.24488e-09	1.15755e+16	9736507653320990	6.47074e-09	Yes	NA	NA	NA	NA	NA	3.06665e-08	NA	NA	NA	NA	1.74824e-05	NA	NA	NA	2.78348e-05	NA	NA	0.000104056	NA	3.5425e-07	6.0869e-09
sp|O60869|EDF1_HUMAN	6	63	18.3805	508534969461999	2.76671e+13	3.28909e-12	3051209816771990	1743027010731000	8.2187e-12	Yes	NA	NA	NA	NA	1.51504e-08	NA	NA	NA	NA	1.85236e-10	NA	NA	NA	4.25849e-10	NA	NA	3.26312e-09	NA	1.96715e-06	NA	6.81805e-11
sp|O60883|G37L1_HUMAN	6	63	65.3168	4981077596424620	7.62603e+13	3.67764e-25	2.98865e+16	4804399766649990	3.96382e-24	Yes	NA	NA	1.31783e-05	9.02922e-08	1.53221e-11	NA	NA	0.00644052	8.3246e-05	1.53239e-11	0.011914	0.0101984	0.000144212	1.53239e-11	0.00756203	NA	1.61008e-11	1.11581e-08	1.27728e-10	8.20665e-11	1.53221e-11
sp|O60884|DNJA2_HUMAN	6	63	56.9156	5158353631091570	9.06316e+13	1.42981e-23	3.09501e+16	5709792741369010	1.20569e-22	Yes	0.00340808	3.39829e-07	2.67447e-05	5.59896e-06	1.62118e-09	1.53221e-11	NA	NA	NA	0.00506467	1.53236e-11	NA	NA	NA	1.53692e-11	NA	NA	1.53361e-11	NA	1.53443e-11	1.67136e-11
sp|O60888|CUTA_HUMAN	6	63	47.3709	3.28922e+16	694355312544444	1.65158e-21	1.97353e+17	4.37444e+16	1.07107e-20	Yes	NA	NA	NA	0.0162233	0.0377631	1.53223e-11	NA	NA	NA	NA	1.53279e-11	NA	NA	NA	1.53279e-11	NA	NA	1.5335e-11	NA	1.53547e-11	1.53449e-11
sp|O60925|PFD1_HUMAN	6	63	7.5966	146052693736476	1.92261e+13	3.73211e-06	876316162418856	1211241492511000	5.89473e-06	Yes	NA	NA	NA	NA	NA	0.0458183	NA	NA	NA	NA	0.000441203	NA	NA	NA	9.42798e-05	NA	NA	0.000647233	NA	1.31107e-05	1.95017e-05
sp|O60936|NOL3_HUMAN	6	63	17.1382	62683918446619	3.65755e+12	1.25041e-11	376103510679714	230425371773999	3.01142e-11	Yes	NA	NA	NA	NA	NA	9.61898e-10	NA	NA	NA	NA	5.33653e-09	NA	NA	NA	3.37225e-09	NA	NA	5.74403e-09	NA	1.13416e-09	1.11475e-09
sp|O60939|SCN2B_HUMAN	6	63	7.89053	130699603850571	1.65641e+13	2.33968e-06	784197623103428	1043539414279990	3.75157e-06	Yes	NA	NA	NA	0.0015638	NA	NA	NA	NA	NA	NA	0.0028064	NA	0.0228804	NA	NA	NA	NA	0.000614639	NA	5.40813e-07	0.00686384
sp|O75027|ABCB7_HUMAN	6	63	3.47901	4.57216e+12	1.31421e+12	0.00493037	2.7433e+13	82795384047000	0.00603192	Yes	NA	NA	NA	NA	NA	NA	NA	NA	NA	NA	NA	NA	NA	NA	NA	NA	NA	NA	NA	NA	NA
sp|O75044|SRGP2_HUMAN;sp|P0DMP2|SRG2B_HUMAN;sp|P0DJJ0|SRG2C_HUMAN	6	63	3.53177	4.59394e+12	1.30075e+12	0.00446648	2.75637e+13	8.19471e+13	0.00547753	Yes	NA	NA	NA	NA	NA	NA	NA	NA	NA	NA	NA	NA	NA	NA	NA	0.0362467	NA	0.0339719	NA	NA	NA
sp|O75051|PLXA2_HUMAN	6	63	4.08316	4.48914e+13	1.09943e+13	0.00160199	269348308171428	692640012522999	0.00204321	Yes	NA	NA	NA	NA	NA	NA	NA	NA	NA	NA	0.019161	NA	NA	NA	0.0288983	NA	NA	0.00934673	NA	NA	NA
sp|O75061|AUXI_HUMAN	6	63	9.2459	1.97346e+17	2.13441e+16	2.93141e-07	1.18407e+18	1.34468e+18	5.07813e-07	Yes	NA	NA	NA	NA	0.00172018	0.0407473	NA	NA	NA	0.00181132	0.039106	NA	NA	0.00099038	NA	NA	0.000222796	NA	0.00871412	0.0096251	1.24479e-08
sp|O75077|ADA23_HUMAN	6	63	14.45	9287444333162280	642731842011809	2.75842e-10	5.57247e+16	4.04921e+16	5.96715e-10	Yes	NA	NA	NA	NA	NA	1.83769e-06	NA	NA	NA	NA	2.93322e-05	NA	NA	NA	6.6132e-05	NA	NA	4.19708e-06	NA	6.86219e-10	8.33934e-10
sp|O75078|ADA11_HUMAN	6	63	4.05363	1.43882e+13	3.54947e+12	0.00169176	8.63293e+13	223616388342999	0.00215142	Yes	NA	NA	NA	NA	NA	NA	NA	NA	NA	NA	NA	NA	NA	NA	0.0133032	NA	NA	0.00037054	NA	NA	NA
sp|O75083|WDR1_HUMAN	6	63	15.7692	4.22361e+16	2678393757201980	5.82499e-11	2.53417e+17	1.68739e+17	1.33415e-10	Yes	NA	NA	NA	NA	NA	1.17675e-06	NA	NA	NA	NA	7.31129e-06	NA	NA	NA	1.30183e-07	NA	NA	3.16861e-10	NA	1.59646e-10	1.64352e-06
sp|O75110|ATP9A_HUMAN	6	63	34.9868	745834637561903	2.13176e+13	2.88422e-18	4475007825371420	1343009030299990	1.26303e-17	Yes	NA	NA	0.02542	0.00253809	NA	4.18093e-10	NA	NA	0.0172676	NA	4.85919e-11	NA	NA	NA	1.54016e-11	NA	NA	1.53507e-11	NA	1.53345e-11	1.53567e-11
sp|O75116|ROCK2_HUMAN	6	63	1.13915	265517685995237	233084533957142	0.350366	1593106115971420	1.46843e+16	0.365906	No	NA	NA	NA	NA	NA	NA	NA	NA	NA	NA	NA	NA	NA	NA	NA	NA	NA	NA	NA	NA	NA
sp|O75122|CLAP2_HUMAN	6	63	58.5041	6346905290554660	108486420143238	6.92168e-24	3.80814e+16	6834644469023990	6.23155e-23	Yes	0.0021863	1.83179e-05	2.80698e-06	1.53518e-11	1.53445e-11	1.53221e-11	NA	NA	1.39457e-08	4.59515e-09	1.53416e-11	NA	2.84444e-06	9.65242e-07	1.54349e-11	1.85559e-05	6.46009e-06	1.5785e-11	NA	0.000683464	0.00174509
sp|O75131|CPNE3_HUMAN;sp|Q96A23|CPNE4_HUMAN;sp|Q9UBL6|CPNE7_HUMAN	6	63	19.088	781552864411666	4.09448e+13	1.57475e-12	4689317186469990	2579520720377000	4.05068e-12	Yes	NA	NA	0.000574367	3.22246e-07	3.66544e-10	5.33496e-09	NA	NA	0.000585005	1.01264e-06	1.38093e-05	NA	0.00286487	6.35819e-06	8.08528e-05	NA	0.00815406	NA	NA	NA	NA
sp|O75145|LIPA3_HUMAN	6	63	33.2059	1560276866077280	4.69879e+13	9.91142e-18	9361661196463700	2960236996901990	4.04518e-17	Yes	NA	NA	NA	0.000759373	4.97699e-07	3.9131e-09	NA	3.46084e-06	7.84773e-09	1.84787e-11	1.53951e-11	0.000291489	8.92751e-07	3.6979e-10	1.81845e-11	NA	0.0146116	0.000276849	NA	0.0359959	NA
sp|O75146|HIP1R_HUMAN	6	63	7.88219	628726347376333	7.97655e+13	2.37068e-06	3772358084257990	5025224714277000	3.79731e-06	Yes	NA	NA	NA	NA	NA	0.0171525	NA	NA	NA	NA	0.0024666	NA	NA	NA	0.0014512	NA	NA	7.80661e-05	NA	0.000102432	7.26407e-07
sp|O75155|CAND2_HUMAN	6	63	12.362	2.40885e+13	1.94859e+12	3.80087e-09	144530894440000	122761185107999	7.52552e-09	Yes	NA	0.0472358	0.00840383	8.1382e-05	1.38387e-07	1.28449e-08	NA	NA	NA	0.00800855	0.00117945	NA	NA	0.0097205	0.00146221	NA	NA	0.0102142	NA	NA	NA
sp|O75170|PP6R2_HUMAN	6	63	1.74305	1.2446e+13	7.14037e+12	0.125674	7.46762e+13	449843564472000	0.136948	No	NA	NA	NA	NA	NA	NA	NA	NA	NA	NA	NA	NA	NA	NA	NA	NA	NA	NA	NA	NA	NA
sp|O75208|COQ9_HUMAN	6	63	22.9571	461542722879285	2.01046e+13	3.6902e-14	2769256337275710	1266587587862000	1.07783e-13	Yes	NA	6.27211e-06	NA	NA	0.0289195	NA	NA	0.0441195	4.26942e-06	1.32106e-06	4.6413e-06	2.69391e-06	6.47709e-11	3.02106e-11	6.92341e-11	NA	NA	NA	NA	NA	NA
sp|O75223|GGCT_HUMAN	6	63	82.715	6022479231730280	7.281e+13	5.80964e-28	3.61349e+16	4587030668766990	1.01041e-26	Yes	NA	NA	NA	NA	NA	1.53221e-11	NA	NA	NA	NA	1.53221e-11	NA	NA	NA	1.53221e-11	NA	NA	1.53221e-11	NA	1.53221e-11	1.53221e-11
sp|O75251|NDUS7_HUMAN	6	63	44.0953	1.33016e+16	301655675771507	1.0088e-20	7.98096e+16	1.90043e+16	5.83734e-20	Yes	0.0375698	3.14114e-05	NA	0.00014223	7.76245e-07	1.3637e-07	NA	0.00788092	6.32464e-10	1.79771e-11	1.5843e-11	3.94256e-06	1.5503e-11	1.53452e-11	1.53356e-11	0.000966721	6.46462e-06	1.17439e-06	NA	NA	NA
sp|O75306|NDUS2_HUMAN	6	63	43.6814	2.09889e+17	4804989721051760	1.27759e-20	1.25933e+18	3.02714e+17	7.32341e-20	Yes	0.000391155	3.0419e-07	NA	0.00509727	0.000136246	1.49635e-05	NA	0.000310603	1.38186e-10	1.71662e-11	1.5555e-11	2.34766e-07	1.54482e-11	1.53507e-11	1.53358e-11	0.00625037	0.000172529	1.91634e-05	NA	NA	NA
sp|O75323|NIPS2_HUMAN	6	63	30.6188	1.41251e+16	461322258050793	6.51836e-17	8.47509e+16	2.90633e+16	2.48168e-16	Yes	0.00058295	1.93695e-05	NA	NA	NA	2.38556e-07	NA	NA	0.00120601	0.00175076	1.53618e-11	0.0164786	4.2958e-05	6.48976e-05	1.53361e-11	NA	NA	1.00646e-10	NA	1.02494e-07	6.57262e-08
sp|O75334|LIPA2_HUMAN	6	63	7.06916	7.40764e+12	1.04788e+12	8.76066e-06	4.44458e+13	6.60165e+13	1.33948e-05	Yes	NA	NA	NA	NA	NA	NA	NA	NA	0.0268607	0.00644675	0.00644675	0.00565711	0.00146302	0.000272474	0.000272474	NA	NA	NA	NA	NA	NA
sp|O75340|PDCD6_HUMAN	6	63	33.7314	8244898344957130	244428034382539	6.85125e-18	4.94694e+16	1.5399e+16	2.84555e-17	Yes	NA	NA	NA	3.63842e-05	1.53734e-11	7.52306e-09	NA	NA	0.000385439	1.54935e-11	1.01422e-07	NA	0.00275961	1.64927e-11	1.01014e-06	0.00742538	1.92081e-11	3.42675e-06	1.01622e-05	NA	0.0172109
sp|O75347|TBCA_HUMAN	6	63	172.823	3.07596e+16	177982836992904	3.65087e-37	1.84557e+17	1.12129e+16	3.60494e-35	Yes	NA	NA	NA	0.00918855	NA	1.53221e-11	NA	NA	NA	NA	1.53221e-11	NA	0.0335607	NA	1.53221e-11	NA	NA	1.53221e-11	NA	1.53221e-11	1.53221e-11
sp|O75348|VATG1_HUMAN	6	63	1.08393	2.56943e+13	2.37048e+13	0.381764	154165918678856	1493401412075990	0.397071	No	NA	NA	NA	NA	NA	NA	NA	NA	NA	NA	NA	NA	NA	NA	NA	NA	NA	NA	NA	NA	NA
sp|O75351|VPS4B_HUMAN	6	63	3.66235	4.37752e+13	1.19528e+13	0.00349907	262650976577714	753023406116000	0.00433279	Yes	NA	NA	NA	NA	NA	0.0376845	NA	NA	NA	NA	0.0231519	NA	NA	NA	NA	NA	NA	0.0184063	NA	NA	NA
sp|O75352|MPU1_HUMAN	6	63	8.7657	7.14503e+13	8.15112e+12	6.03389e-07	428701599503428	513520516070999	1.01371e-06	Yes	NA	NA	NA	NA	NA	0.000582849	NA	0.000795689	NA	NA	NA	0.00560727	NA	NA	NA	0.0124231	0.000508721	1.06953e-07	NA	0.0320002	NA
sp|O75363|BCAS1_HUMAN	6	63	11.9535	1.40679e+16	1176888310601200	6.513e-09	8.44076e+16	7.4144e+16	1.26499e-08	Yes	NA	NA	NA	NA	0.0041539	0.00306489	NA	NA	NA	0.000368895	0.0267919	NA	NA	8.4202e-05	NA	NA	0.000936605	0.0124215	NA	8.65569e-06	1.10813e-09
sp|O75367|H2AY_HUMAN	6	63	75.1301	1.06981e+17	1423940974473040	8.23625e-27	6.41885e+17	8.97083e+16	1.13564e-25	Yes	1.53221e-11	1.53221e-11	1.53221e-11	1.53221e-11	1.53221e-11	1.53221e-11	NA	NA	NA	NA	NA	NA	NA	NA	NA	NA	NA	NA	NA	NA	NA
sp|O75368|SH3L1_HUMAN	6	63	111.025	4.29564e+16	386907751950793	1.44695e-31	2.57738e+17	2.43752e+16	4.21821e-30	Yes	NA	NA	NA	0.0239518	NA	1.53221e-11	NA	NA	NA	NA	1.53221e-11	NA	NA	NA	1.53221e-11	NA	NA	1.53221e-11	NA	1.53221e-11	1.53221e-11
sp|O75369|FLNB_HUMAN	6	63	6.85627	9.28059e+13	1.35359e+13	1.24328e-05	556835541884856	852763346704999	1.88494e-05	Yes	0.0108452	0.0142492	NA	0.0323736	0.0034878	NA	NA	NA	NA	NA	0.00194267	NA	NA	NA	0.00263036	NA	NA	0.0111845	NA	0.00663186	0.000561696
sp|O75380|NDUS6_HUMAN	6	63	12.4634	1.29546e+16	1039408153472300	3.32976e-09	7.77273e+16	6.54827e+16	6.63136e-09	Yes	NA	NA	NA	NA	NA	0.00253918	NA	NA	0.000168584	2.76451e-05	3.60725e-07	NA	0.000447469	7.6711e-05	1.06464e-06	NA	NA	0.0124317	NA	NA	NA
sp|O75381|PEX14_HUMAN	6	63	26.7104	581556361405285	2.17726e+13	1.41239e-15	3489338168431710	1371675561708990	4.70951e-15	Yes	NA	NA	0.000339038	NA	0.00242524	1.63224e-05	NA	NA	NA	3.28069e-07	1.2015e-09	NA	NA	7.046e-07	2.6002e-09	0.0151813	5.66841e-11	1.55441e-11	3.93878e-05	1.71257e-07	NA
sp|O75382|TRIM3_HUMAN	6	63	29.1505	544427172249143	1.86764e+13	1.99963e-16	3266563033494850	1176615460767990	7.25222e-16	Yes	NA	0.0161302	NA	1.26553e-05	2.99121e-11	1.53847e-11	NA	NA	0.0392108	2.22061e-07	2.27279e-10	NA	NA	1.35795e-05	1.47858e-08	NA	1.2397e-06	1.23753e-09	0.0170171	5.05576e-05	NA
sp|O75390|CISY_HUMAN	6	63	25.6513	1.06502e+18	4.15192e+16	3.43045e-15	6.39014e+18	2.61571e+18	1.09954e-14	Yes	0.00142227	0.00564078	NA	5.53756e-05	0.00944756	NA	NA	9.40196e-06	1.83648e-11	1.25797e-09	1.73021e-07	4.6726e-05	3.14692e-11	6.88914e-09	9.29094e-07	0.00650345	NA	NA	NA	NA	NA
sp|O75396|SC22B_HUMAN	6	63	38.865	6466183670582470	166375543275809	2.2917e-19	3.87971e+16	1.04817e+16	1.12961e-18	Yes	NA	NA	NA	NA	2.78242e-05	1.53281e-11	NA	0.0440163	NA	NA	1.64186e-11	NA	NA	NA	1.56061e-11	NA	1.55082e-05	1.53276e-11	0.0061547	1.5362e-11	1.48048e-08
sp|O75431|MTX2_HUMAN	6	63	81.9953	1.26877e+16	154736279836523	7.40201e-28	7.61259e+16	9748385629701000	1.25875e-26	Yes	0.000841796	1.21574e-05	NA	4.32371e-08	2.15102e-11	1.54597e-11	NA	1.04217e-05	1.53516e-11	1.53236e-11	1.53223e-11	1.08832e-07	1.53292e-11	1.53223e-11	1.53221e-11	5.01397e-06	7.76274e-10	2.49222e-11	NA	0.0250065	NA
sp|O75436|VP26A_HUMAN	6	63	3.56295	7.96258e+13	2.23483e+13	0.00421336	477754997239714	1407943323814000	0.00518371	Yes	NA	NA	NA	NA	NA	NA	NA	NA	NA	0.00950694	0.0359678	NA	NA	NA	NA	NA	NA	NA	NA	NA	NA
sp|O75438|NDUB1_HUMAN	6	63	28.3621	3891579072090330	137210377928222	3.71182e-16	2.33495e+16	8644253809478000	1.31503e-15	Yes	NA	0.00246503	NA	0.000803701	0.000190885	0.000113762	NA	0.0359412	8.20552e-09	1.59506e-09	9.03683e-10	0.00141026	1.29018e-10	3.75174e-11	2.79013e-11	0.00142396	0.000348084	0.000209253	NA	NA	NA
sp|O75439|MPPB_HUMAN	6	63	7.77605	3.26879e+13	4.20366e+12	2.80431e-06	196127175776000	264830383164000	4.47083e-06	Yes	0.00704048	0.0155282	NA	NA	NA	0.00532715	NA	NA	0.00225439	0.00225439	NA	NA	0.00526614	0.00526614	NA	NA	NA	NA	NA	0.00167556	0.00167556
sp|O75475|PSIP1_HUMAN	6	63	19.9325	6788050757789660	340551822012095	6.67946e-13	4.07283e+16	2.14548e+16	1.76714e-12	Yes	1.4685e-10	1.81756e-10	1.74524e-10	2.03019e-10	4.11434e-10	1.60445e-10	NA	NA	NA	NA	NA	NA	NA	NA	NA	NA	NA	NA	NA	NA	NA
sp|O75489|NDUS3_HUMAN	6	63	85.4948	2.14532e+17	2509299697769860	2.3186e-28	1.28719e+18	1.58086e+17	4.17484e-27	Yes	0.000370662	8.15511e-08	NA	9.34534e-08	1.8375e-10	1.54964e-11	NA	6.62468e-07	1.53516e-11	1.53254e-11	1.53223e-11	1.11469e-10	1.53236e-11	1.53221e-11	1.53221e-11	6.22832e-05	1.42412e-07	1.05546e-10	NA	0.0186645	NA
sp|O75506|HSBP1_HUMAN	6	63	37.7951	3946211666919660	104410563129746	4.51743e-19	2.36773e+16	6577865477174000	2.14718e-18	Yes	0.0256671	NA	NA	4.86358e-05	1.42497e-08	2.39707e-07	NA	0.00592277	1.2395e-10	1.5398e-11	1.58463e-11	NA	2.45165e-09	1.59875e-11	2.52059e-11	0.00029619	1.04176e-07	1.69878e-06	NA	NA	NA
sp|O75508|CLD11_HUMAN	6	63	17.9413	2.99756e+16	1670757397664650	5.24048e-12	1.79854e+17	1.05258e+17	1.29155e-11	Yes	NA	NA	NA	2.7705e-05	7.8698e-06	4.97923e-07	NA	NA	1.98206e-05	5.59229e-06	3.50323e-07	0.0280291	6.15092e-06	1.70045e-06	1.03467e-07	NA	NA	0.0139841	NA	NA	NA
sp|O75521|ECI2_HUMAN	6	63	2.21069	1.12853e+13	5.10488e+12	0.0534342	6.77118e+13	321607670453000	0.0602661	No	NA	NA	NA	NA	NA	NA	NA	NA	NA	NA	NA	NA	NA	NA	NA	NA	NA	NA	NA	NA	NA
sp|O75531|BAF_HUMAN	6	63	10.72	3680723888823900	343351344931920	3.49885e-08	2.20843e+16	2.16311e+16	6.47519e-08	Yes	5.76921e-07	9.01717e-07	9.0327e-07	6.78972e-06	0.000144271	4.57799e-07	NA	NA	NA	NA	NA	NA	NA	NA	NA	NA	NA	NA	NA	NA	NA
sp|O75533|SF3B1_HUMAN	6	63	122.24	1421647665620510	1.163e+13	9.11057e-33	8529885993723100	732689512816639	3.35993e-31	Yes	1.53221e-11	1.53221e-11	1.53221e-11	1.53221e-11	1.53221e-11	1.53221e-11	NA	NA	NA	0.000110486	NA	NA	NA	0.000147071	NA	NA	0.00587372	NA	0.00423098	NA	0.0108634
sp|O75534|CSDE1_HUMAN	6	63	9.81104	234567385432952	2.39085e+13	1.27739e-07	1407404312597710	1506236937956000	2.27993e-07	Yes	0.000380815	NA	NA	NA	0.000863926	7.95631e-08	NA	NA	NA	NA	NA	NA	NA	NA	0.00264257	NA	NA	0.000454066	NA	0.000143721	NA
sp|O75569|PRKRA_HUMAN	6	63	12.4755	1897519027290470	152100204574603	3.27789e-09	1.13851e+16	9582312888199990	6.53231e-09	Yes	NA	NA	NA	NA	NA	7.44909e-05	NA	0.0183755	0.0278248	NA	0.00831715	NA	NA	NA	6.1208e-05	NA	NA	2.82852e-08	NA	5.11119e-08	2.1441e-07
sp|O75592|MYCB2_HUMAN	6	63	13.9796	5.12746e+12	3.66782e+11	4.89188e-10	3.07648e+13	2.31073e+13	1.03198e-09	Yes	9.9785e-07	8.58347e-06	4.71747e-05	6.20603e-08	3.29061e-09	2.9557e-09	NA	NA	NA	NA	NA	NA	NA	NA	NA	NA	NA	NA	NA	NA	NA
sp|O75608|LYPA1_HUMAN	6	63	14.2037	872218901383335	6.14077e+13	3.71837e-10	5233313408300010	3868684597259990	7.95384e-10	Yes	NA	NA	NA	NA	NA	8.23189e-09	NA	NA	NA	NA	3.92972e-07	NA	NA	NA	4.93202e-07	NA	NA	5.38138e-08	NA	4.00637e-09	4.62869e-08
sp|O75643|U520_HUMAN	6	63	24.4703	5897029895444670	240987537645063	9.5101e-15	3.53822e+16	1.51822e+16	2.91396e-14	Yes	1.97592e-11	1.9418e-11	1.97303e-11	1.97045e-11	2.51003e-11	2.00894e-11	NA	NA	NA	NA	NA	NA	NA	NA	NA	NA	NA	NA	NA	NA	NA
sp|O75663|TIPRL_HUMAN	6	63	20.0019	556815607343666	2.78382e+13	6.23139e-13	3340893644061990	1753804825445990	1.65145e-12	Yes	NA	NA	NA	NA	NA	2.85741e-07	NA	NA	NA	NA	1.37254e-07	NA	NA	NA	6.26648e-10	NA	NA	1.04337e-09	NA	7.34312e-11	1.69865e-11
sp|O75689|ADAP1_HUMAN;sp|Q9NPF8|ADAP2_HUMAN	6	63	9.40871	341616519074904	3.63086e+13	2.30279e-07	2049699114449420	2287439027909990	4.02102e-07	Yes	NA	NA	NA	0.0452001	5.05772e-05	1.10504e-07	NA	NA	NA	NA	0.00126385	NA	NA	NA	0.000630443	NA	NA	0.00455684	NA	0.00862564	NA
sp|O75694|NU155_HUMAN	6	63	5.68832	9.22492e+12	1.62173e+12	8.99976e-05	5.53495e+13	102168998372000	0.000127009	Yes	0.000591131	0.000679451	0.000938835	0.000591131	0.000591131	0.000602688	NA	NA	NA	NA	NA	NA	NA	NA	NA	NA	NA	NA	NA	NA	NA
sp|O75746|CMC1_HUMAN	6	63	43.7839	2.26148e+18	5.16509e+16	1.20478e-20	1.35689e+19	3.25401e+18	6.94506e-20	Yes	0.00573381	2.77116e-06	NA	0.000447977	4.07136e-05	9.83997e-07	NA	0.0127381	1.82128e-10	2.71942e-11	1.5636e-11	7.64427e-06	1.54078e-11	1.53585e-11	1.53352e-11	0.000176074	1.51474e-05	3.49024e-07	NA	NA	NA
sp|O75781|PALM_HUMAN	6	63	19.5149	1.70171e+16	872005796809523	1.0178e-12	1.02103e+17	5.49364e+16	2.65147e-12	Yes	NA	NA	NA	NA	0.0375097	1.25986e-07	NA	NA	NA	NA	1.39901e-08	NA	NA	NA	3.33067e-09	NA	NA	1.37448e-09	NA	2.24807e-09	1.58064e-11
sp|O75821|EIF3G_HUMAN	6	63	10.5572	332623594534476	3.15069e+13	4.39647e-08	1995741567206850	1984935707307990	8.06326e-08	Yes	NA	NA	NA	NA	2.20931e-06	NA	NA	NA	NA	1.39169e-06	NA	NA	NA	1.39169e-06	NA	NA	1.39169e-06	NA	2.06284e-06	NA	1.39169e-06
sp|O75822|EIF3J_HUMAN	6	63	25.6087	1065666624481280	4.16135e+13	3.55711e-15	6393999746887700	2621649414985990	1.13894e-14	Yes	NA	NA	NA	NA	1.56405e-11	NA	NA	NA	NA	1.60653e-11	NA	NA	NA	2.39885e-11	NA	NA	1.64999e-11	NA	2.0726e-11	NA	8.98045e-11
sp|O75828|CBR3_HUMAN	6	63	6.52927	1282319536228560	196395511230158	2.14229e-05	7693917217371410	1.23729e+16	3.1725e-05	Yes	NA	NA	NA	NA	NA	0.000155537	NA	NA	NA	NA	0.000516097	NA	NA	NA	0.000300596	NA	NA	0.000910375	NA	0.000101822	9.30579e-05
sp|O75832|PSD10_HUMAN	6	63	3.178	2.47943e+13	7.80186e+12	0.00867907	148765718751428	491517078127000	0.0103776	Yes	NA	NA	NA	NA	NA	NA	NA	NA	NA	NA	NA	NA	NA	NA	NA	NA	NA	0.0368604	NA	0.0314261	NA
sp|O75844|FACE1_HUMAN	6	63	11.0833	4.19634e+13	3.78619e+12	2.1137e-08	251780594234856	238529938755999	3.96448e-08	Yes	NA	NA	NA	NA	NA	0.00718977	NA	0.0006445	0.000121398	NA	NA	0.0117796	0.00272278	NA	NA	NA	NA	1.80932e-06	NA	2.84412e-07	0.00112138
sp|O75874|IDHC_HUMAN	6	63	57.3199	1.96025e+16	341985032635523	1.18689e-23	1.17615e+17	2.15451e+16	1.02053e-22	Yes	NA	NA	NA	0.0425785	NA	1.53221e-11	NA	NA	NA	NA	1.53223e-11	NA	NA	NA	1.53223e-11	NA	NA	1.53252e-11	NA	1.53283e-11	1.53247e-11
sp|O75879|GATB_HUMAN	6	63	7.69301	1.61539e+13	2.09982e+12	3.19999e-06	9.69234e+13	132288375959000	5.08839e-06	Yes	NA	0.0018857	NA	NA	NA	NA	NA	NA	0.0364234	0.0364234	0.0364234	0.0241019	5.74465e-05	5.74465e-05	5.74465e-05	NA	NA	NA	NA	NA	NA
sp|O75880|SCO1_HUMAN	6	63	16.051	119076857033904	7.41863e+12	4.21794e-11	714461142203428	467373970274999	9.76635e-11	Yes	0.0138627	0.000346869	NA	NA	NA	NA	NA	NA	0.000727282	9.45544e-06	2.77264e-06	NA	1.1743e-05	1.12362e-07	3.14927e-08	0.0102247	0.000196626	6.16557e-05	NA	NA	NA
sp|O75884|RBBP9_HUMAN	6	63	25.3035	360368967497285	1.42419e+13	4.61646e-15	2162213804983710	897237884777000	1.46132e-14	Yes	NA	NA	NA	NA	NA	1.71044e-11	NA	NA	NA	NA	1.60792e-11	NA	NA	NA	1.73789e-11	NA	NA	3.45871e-11	NA	6.92361e-11	1.60792e-11
sp|O75891|AL1L1_HUMAN	6	63	4.09129	4.61581e+16	1.1282e+16	0.00157813	2.76949e+17	7.10769e+17	0.00201445	Yes	NA	NA	NA	0.0189818	0.01861	0.0154498	NA	NA	NA	NA	NA	NA	NA	NA	NA	NA	NA	NA	NA	NA	NA
sp|O75896|TUSC2_HUMAN	6	63	1.75011	2.06118e+12	1.17775e+12	0.124095	1.23671e+13	74198015998000	0.135421	No	NA	NA	NA	NA	NA	NA	NA	NA	NA	NA	NA	NA	NA	NA	NA	NA	NA	NA	NA	NA	NA
sp|O75899|GABR2_HUMAN	6	63	4.86865	366064158494666	7.51881e+13	0.000383061	2196384950967990	4736847320543990	0.000515634	Yes	NA	NA	NA	NA	NA	NA	NA	NA	NA	NA	0.000116546	NA	NA	NA	0.0298917	NA	NA	0.0153761	NA	0.00862424	NA
sp|O75914|PAK3_HUMAN	6	63	18.9902	255440985224476	1.34512e+13	1.74182e-12	1532645911346850	847427657651000	4.46917e-12	Yes	NA	NA	NA	NA	NA	3.66089e-10	NA	NA	NA	NA	4.20804e-10	NA	NA	NA	3.28739e-10	NA	NA	4.28113e-10	NA	2.08565e-09	1.79352e-10
sp|O75915|PRAF3_HUMAN	6	63	40.1651	1.05111e+16	261697889571365	1.02398e-19	6.30668e+16	1.6487e+16	5.33968e-19	Yes	NA	NA	NA	NA	NA	1.53283e-11	NA	NA	NA	NA	1.59454e-11	NA	NA	NA	1.55297e-11	NA	NA	1.53356e-11	NA	1.53318e-11	1.53354e-11
sp|O75923|DYSF_HUMAN	6	63	1.18399	7.12501e+11	6.01779e+11	0.326358	4.275e+12	37912053197000	0.341882	No	NA	NA	NA	NA	NA	NA	NA	NA	NA	NA	NA	NA	NA	NA	NA	NA	NA	NA	NA	NA	NA
sp|O75935|DCTN3_HUMAN	6	63	4.31994	115510707637142	2.6739e+13	0.00103653	693064245822857	1684555367972000	0.00134555	Yes	NA	NA	NA	0.0326397	0.034567	0.000317845	NA	NA	NA	NA	0.044305	NA	NA	NA	NA	NA	NA	NA	NA	NA	NA
sp|O75936|BODG_HUMAN	6	63	0.589147	6.37638e+12	1.08231e+13	0.737728	3.82583e+13	681854247494000	0.745768	No	NA	NA	NA	NA	NA	NA	NA	NA	NA	NA	NA	NA	NA	NA	NA	NA	NA	NA	NA	NA	NA
sp|O75937|DNJC8_HUMAN	6	63	20.3758	123180811166237	6.04545e+12	4.29679e-13	739084866997427	380863162021000	1.14869e-12	Yes	1.59172e-09	1.28863e-10	4.73241e-10	4.95884e-11	1.3223e-10	5.18479e-11	NA	NA	NA	NA	NA	NA	NA	NA	NA	NA	NA	NA	NA	NA	NA
sp|O75947|ATP5H_HUMAN	6	63	81.7838	1.14188e+18	1.39621e+16	7.95093e-28	6.85125e+18	8.79613e+17	1.32283e-26	Yes	3.62354e-05	1.20366e-07	NA	3.40965e-07	2.0693e-09	1.69279e-11	NA	1.12364e-05	1.53405e-11	1.53256e-11	1.53223e-11	3.48614e-08	1.53245e-11	1.53223e-11	1.53221e-11	1.1575e-06	7.16942e-09	2.06445e-11	NA	0.0460273	NA
sp|O75955|FLOT1_HUMAN	6	63	22.8207	8.23471e+16	3608442887741270	4.18217e-14	4.94082e+17	2.27332e+17	1.21688e-13	Yes	NA	NA	NA	0.0397722	NA	2.58221e-07	NA	NA	NA	NA	2.58973e-10	NA	NA	NA	2.39114e-10	NA	NA	2.63991e-11	NA	1.63248e-11	1.97743e-11
sp|O75962|TRIO_HUMAN	6	63	22.4883	387262911495666	1.72207e+13	5.68461e-14	2323577468973990	1084901795973990	1.63233e-13	Yes	NA	NA	0.0075462	1.69391e-05	4.45777e-08	1.12426e-08	0.0160571	9.9256e-05	1.15966e-07	2.78405e-10	8.1663e-11	NA	0.0266096	0.000199192	5.68818e-05	NA	0.0276457	0.0102772	NA	NA	NA
sp|O75964|ATP5L_HUMAN	6	63	45.7776	2.54291e+16	555491628331745	3.93137e-21	1.52575e+17	3.4996e+16	2.44096e-20	Yes	0.00618135	4.30857e-05	NA	9.04795e-05	3.93765e-06	9.84913e-08	NA	0.0213408	4.61621e-11	1.6524e-11	1.53982e-11	0.000198392	1.54831e-11	1.53607e-11	1.53356e-11	1.91253e-05	7.7216e-07	1.85412e-08	NA	NA	NA
sp|O76003|GLRX3_HUMAN	6	63	6.70197	145976564178142	2.17811e+13	1.60565e-05	875859385068857	1372211446641000	2.40926e-05	Yes	NA	NA	NA	NA	NA	7.50995e-06	NA	NA	NA	NA	0.00267531	NA	NA	NA	0.00607402	NA	NA	0.00330321	NA	5.80877e-05	0.0322262
sp|O76024|WFS1_HUMAN	6	63	8.26138	1052118057489800	127353718979793	1.30916e-06	6312708344938850	8023284295727000	2.1487e-06	Yes	NA	NA	0.00895772	0.00706082	NA	NA	NA	0.00568093	0.00444649	0.0358068	NA	0.0107785	0.00852219	NA	NA	NA	NA	0.000408005	NA	0.000309938	0.00344073
sp|O76041|NEBL_HUMAN	6	63	7.56313	344521302732571	4.55528e+13	3.93749e-06	2067127816395420	2869824074679000	6.2095e-06	Yes	NA	NA	NA	NA	0.000579136	NA	NA	NA	0.0115682	1.07334e-05	NA	NA	NA	0.00181187	NA	NA	0.0218512	NA	NA	0.0498184	7.68734e-05
sp|O76054|S14L2_HUMAN;sp|Q9UDX4|S14L3_HUMAN	6	63	0.921525	389898984658904	423101769684777	0.485674	2339393907953420	2.66554e+16	0.499546	No	NA	NA	NA	NA	NA	NA	NA	NA	NA	NA	NA	NA	NA	NA	NA	NA	NA	NA	NA	NA	NA
sp|O76070|SYUG_HUMAN	6	63	59.2053	4.41576e+17	7458386336076190	5.05142e-24	2.64946e+18	4.69878e+17	4.64336e-23	Yes	NA	NA	NA	NA	NA	1.53221e-11	NA	NA	NA	NA	1.53223e-11	NA	NA	NA	1.53223e-11	NA	NA	1.53225e-11	NA	1.53245e-11	1.53239e-11
sp|O76094|SRP72_HUMAN	6	63	13.6973	208516762258952	1.52232e+13	6.93258e-10	1251100573553710	959060316319000	1.45148e-09	Yes	NA	NA	0.0167602	NA	NA	0.000300014	NA	NA	NA	NA	6.7984e-05	NA	NA	NA	1.89326e-06	NA	NA	4.58201e-10	NA	1.38797e-06	2.39469e-08
sp|O94760|DDAH1_HUMAN	6	63	246.699	7.72429e+18	3.13106e+16	8.80718e-42	4.63457e+19	1.97257e+18	3.85126e-39	Yes	NA	NA	0.0199675	1.96739e-05	0.000573874	1.53221e-11	NA	NA	0.0220098	NA	1.53221e-11	NA	0.0433436	NA	1.53221e-11	NA	NA	1.53221e-11	NA	1.53221e-11	1.53221e-11
sp|O94772|LY6H_HUMAN	6	63	6.57866	3239628901886330	492445159709349	1.97229e-05	1.94378e+16	3.1024e+16	2.92924e-05	Yes	NA	NA	NA	NA	0.0497516	NA	NA	NA	NA	NA	0.0151921	NA	NA	NA	0.0104341	NA	NA	0.0088329	NA	7.16766e-05	1.66817e-05
sp|O94805|ACL6B_HUMAN	6	63	2.14126	1.03631e+13	4.83973e+12	0.0607775	6.21788e+13	304902727598000	0.0681965	No	NA	NA	NA	NA	NA	NA	NA	NA	NA	NA	NA	NA	NA	NA	NA	NA	NA	NA	NA	NA	NA
sp|O94811|TPPP_HUMAN	6	63	14.8141	3.76622e+17	2.54233e+16	1.78244e-10	2.25973e+18	1.60167e+18	3.93371e-10	Yes	0.0170789	0.00147579	0.000266186	NA	NA	5.48994e-11	NA	NA	NA	NA	3.24649e-05	NA	NA	NA	0.000552027	NA	NA	0.00292132	NA	6.34464e-07	2.13789e-07
sp|O94819|KBTBB_HUMAN	6	63	17.9495	1.2856e+16	716233010831745	5.19487e-12	7.71363e+16	4.51227e+16	1.28135e-11	Yes	NA	0.0295468	NA	NA	NA	1.65753e-11	NA	NA	NA	NA	7.22893e-09	NA	NA	NA	5.08726e-07	NA	NA	1.84868e-08	NA	1.6342e-08	9.31776e-08
sp|O94826|TOM70_HUMAN	6	63	69.8038	1.25104e+17	1792225689230810	6.11608e-26	7.50625e+17	1.1291e+17	7.57948e-25	Yes	0.00303775	0.000129751	NA	1.39369e-06	1.28826e-07	1.53609e-11	NA	7.08835e-05	1.55481e-11	1.5384e-11	1.53221e-11	2.19476e-06	1.53625e-11	1.53449e-11	1.53221e-11	8.48711e-05	8.84718e-06	1.566e-11	NA	0.000115281	0.00096724
sp|O94830|DDHD2_HUMAN	6	63	10.2538	2.55415e+13	2.49092e+12	6.7557e-08	153248974144857	156928187429999	1.22652e-07	Yes	NA	NA	NA	0.0135378	0.0158515	0.00052795	NA	0.0291415	8.85991e-05	0.000107965	1.9646e-06	NA	0.0101406	0.0119164	0.000375487	NA	NA	NA	NA	NA	NA
sp|O94832|MYO1D_HUMAN	6	63	5.27719	2.30436e+16	4366639187615900	0.000184989	1.38261e+17	2.75098e+17	0.000254609	Yes	NA	NA	NA	NA	0.034018	0.00699311	NA	NA	NA	NA	0.0122629	NA	NA	0.0195333	0.00372929	NA	NA	NA	NA	NA	NA
sp|O94856|NFASC_HUMAN	6	63	22.2516	4.44336e+17	1.99687e+16	7.0859e-14	2.66601e+18	1.25803e+18	2.01767e-13	Yes	NA	NA	NA	0.0186871	0.00102099	2.58233e-06	NA	NA	0.00393614	0.000168325	1.85686e-05	NA	0.0339533	0.00209698	1.1151e-06	NA	NA	1.39935e-08	NA	1.86006e-11	1.5462e-11
sp|O94874|UFL1_HUMAN	6	63	6.42732	401478222191333	6.24643e+13	2.54243e-05	2408869333147990	3935252923643990	3.74153e-05	Yes	NA	NA	NA	NA	NA	0.0110783	NA	0.0123749	NA	NA	NA	NA	NA	NA	NA	NA	0.0363714	1.10471e-05	NA	0.000783341	NA
sp|O94875|SRBS2_HUMAN	6	63	4.1824	3.50677e+13	8.38459e+12	0.00133425	210406242276857	528229218100997	0.00171674	Yes	NA	NA	0.00563383	0.00563383	0.00563383	0.00563383	NA	NA	NA	NA	NA	NA	NA	NA	NA	NA	NA	NA	NA	NA	NA
sp|O94903|PLPHP_HUMAN	6	63	9.07068	666990373920237	7.35325e+13	3.80822e-07	4001942243521420	4632549984425000	6.51591e-07	Yes	NA	NA	NA	NA	NA	3.41656e-06	NA	NA	NA	NA	6.4564e-06	NA	NA	NA	1.2524e-05	NA	NA	1.57921e-06	NA	0.000269929	0.000922726
sp|O94905|ERLN2_HUMAN	6	63	23.5232	9080765232600000	386034877382539	2.20709e-14	5.44846e+16	2.43202e+16	6.61695e-14	Yes	1.21241e-05	0.00563991	NA	NA	NA	1.01549e-07	NA	5.09313e-10	1.0599e-06	0.0022691	NA	5.36488e-07	0.000709222	NA	NA	NA	0.002965	1.91265e-11	NA	8.15715e-09	2.99483e-05
sp|O94910|AGRL1_HUMAN	6	63	5.97098	2097379288599990	351262080747618	5.52325e-05	1.25843e+16	2.21295e+16	7.90032e-05	Yes	NA	NA	NA	NA	NA	0.0138338	NA	NA	NA	NA	3.08447e-05	NA	NA	NA	0.00294865	NA	NA	0.00619597	NA	0.000474181	NA
sp|O94911|ABCA8_HUMAN	6	63	1.94188	17589779941238	9.05811e+12	0.0877059	105538679647428	570661006999000	0.0968848	No	NA	NA	NA	NA	NA	NA	NA	NA	NA	NA	NA	NA	NA	NA	NA	NA	NA	NA	NA	NA	NA
sp|O94915|FRYL_HUMAN	6	63	8.10454	2337053940339610	288363703246920	1.67163e-06	1.40223e+16	1.81669e+16	2.71595e-06	Yes	NA	NA	NA	NA	0.023644	3.70128e-06	NA	NA	NA	NA	8.38207e-05	NA	NA	NA	4.69228e-05	NA	NA	0.00155519	NA	0.040001	NA
sp|O94919|ENDD1_HUMAN	6	63	15.5065	4.00265e+16	2581264797843570	7.89243e-11	2.40159e+17	1.6262e+17	1.78557e-10	Yes	NA	NA	0.0206849	0.00984586	0.00455607	0.00388447	NA	0.0343364	0.0169075	0.00805827	0.00214294	NA	NA	NA	9.47885e-05	NA	NA	1.25577e-08	NA	4.531e-09	1.66896e-09
sp|O94925|GLSK_HUMAN	6	63	117.742	1.884e+18	1.60011e+16	2.68302e-32	1.1304e+19	1.00807e+18	9.12526e-31	Yes	2.32251e-06	3.27618e-09	NA	1.01696e-10	1.5398e-11	1.53747e-11	NA	8.78954e-09	1.53223e-11	1.53221e-11	1.53221e-11	2.70698e-11	1.53221e-11	1.53221e-11	1.53221e-11	2.44098e-08	2.2628e-11	1.76964e-11	NA	NA	NA
sp|O94966|UBP19_HUMAN	6	63	1.3731	2.73217e+11	1.98977e+11	0.239316	1.6393e+12	1.25356e+13	0.253739	No	NA	NA	NA	NA	NA	NA	NA	NA	NA	NA	NA	NA	NA	NA	NA	NA	NA	NA	NA	NA	NA
sp|O94967|WDR47_HUMAN	6	63	37.8397	3241982128029280	8.56768e+13	4.39027e-19	1.94519e+16	5397636462937000	2.09651e-18	Yes	NA	NA	0.0310778	1.04353e-07	1.69237e-11	1.53663e-11	NA	NA	8.54791e-06	1.50074e-10	1.58292e-11	NA	6.73768e-05	1.23818e-09	1.92657e-11	0.0125931	6.09367e-07	1.95278e-09	NA	0.00149102	NA
sp|O94973|AP2A2_HUMAN	6	63	20.9311	5.59553e+17	2.67331e+16	2.49346e-13	3.35732e+18	1.68419e+18	6.76039e-13	Yes	NA	NA	NA	NA	1.48974e-09	NA	NA	NA	NA	1.20645e-08	0.0494602	NA	NA	8.50024e-10	NA	NA	1.11303e-09	NA	1.5316e-07	0.00823157	1.54411e-11
sp|O94979|SC31A_HUMAN	6	63	16.6365	520773578722618	3.13031e+13	2.17914e-11	3124641472335710	1972093444310000	5.15085e-11	Yes	NA	NA	NA	NA	NA	5.25002e-10	NA	NA	NA	NA	8.70306e-07	NA	NA	NA	1.29929e-07	NA	0.0455877	2.77633e-10	NA	1.77488e-09	4.97573e-05
sp|O94985|CSTN1_HUMAN	6	63	7.33655	549707066980285	7.49272e+13	5.6701e-06	3298242401881710	4720414842851000	8.80131e-06	Yes	NA	NA	NA	NA	NA	1.78166e-05	NA	NA	NA	NA	8.63945e-05	NA	NA	NA	6.59279e-05	NA	NA	0.000458633	NA	0.000622255	3.63993e-05
sp|O95057|DIRA1_HUMAN	6	63	10.8435	365303500356142	3.36887e+13	2.94535e-08	2191821002136850	2122386102201000	5.46406e-08	Yes	NA	0.0475869	NA	0.00746592	3.80669e-05	8.70971e-09	NA	NA	NA	NA	6.30152e-05	NA	NA	NA	0.00104483	NA	NA	0.000598047	NA	0.00857137	NA
sp|O95139|NDUB6_HUMAN	6	63	45.859	7031066224110790	153319289307507	3.75892e-21	4.21864e+16	9659115226372990	2.33863e-20	Yes	0.000179468	4.2704e-06	NA	0.000469579	3.09828e-05	1.1729e-05	NA	0.0199557	1.83465e-11	1.55381e-11	1.54315e-11	0.000855954	1.54342e-11	1.53585e-11	1.53507e-11	2.1779e-06	1.13473e-07	4.06422e-08	NA	NA	NA
sp|O95140|MFN2_HUMAN	6	63	33.1032	3490817034160610	105452417860539	1.06585e-17	2.09449e+16	6643502325214000	4.33277e-17	Yes	0.0253118	0.00367993	NA	NA	0.011228	7.99292e-09	NA	NA	5.05717e-06	6.63788e-08	1.53816e-11	NA	4.09763e-07	5.0481e-09	1.53536e-11	0.00345149	7.602e-05	3.625e-11	NA	0.000124317	0.00528963
sp|O95167|NDUA3_HUMAN	6	63	16.5845	4309349558465950	259841883724015	2.30952e-11	2.58561e+16	1.637e+16	5.44222e-11	Yes	0.0114005	0.00175357	NA	NA	NA	NA	NA	0.0191057	4.83134e-06	7.49917e-07	6.86651e-07	0.00313249	4.76106e-07	7.13071e-08	6.52067e-08	NA	NA	NA	NA	NA	NA
sp|O95168|NDUB4_HUMAN	6	63	51.4354	1.39133e+16	270499798485333	2.00165e-22	8.34796e+16	1.70415e+16	1.46123e-21	Yes	0.00139282	3.15755e-06	NA	0.000164019	1.00364e-06	6.2102e-08	NA	0.00332557	2.48034e-11	1.54231e-11	1.53576e-11	8.75631e-06	1.5384e-11	1.5335e-11	1.53276e-11	6.23882e-05	3.5348e-07	2.15225e-08	NA	NA	NA
sp|O95169|NDUB8_HUMAN	6	63	7.5382	2226816734694280	295404473477968	4.09796e-06	1.33609e+16	1.86105e+16	6.45259e-06	Yes	NA	NA	NA	NA	NA	NA	NA	NA	0.00911716	0.0041382	0.00248676	NA	0.000605892	0.000247549	0.000140278	NA	NA	NA	NA	NA	NA
sp|O95182|NDUA7_HUMAN	6	63	38.7932	8364946784164890	215629180382999	2.39739e-19	5.01897e+16	1.35846e+16	1.17414e-18	Yes	0.00217388	4.4069e-05	NA	0.00224517	6.21404e-05	3.30857e-06	NA	0.000594702	3.48021e-10	2.09727e-11	1.56447e-11	1.03817e-05	1.94048e-11	1.5452e-11	1.53592e-11	0.00758877	0.000250115	1.44146e-05	NA	NA	NA
sp|O95196|CSPG5_HUMAN	6	63	4.72402	6.47361e+13	1.37036e+13	0.000497026	388416440362857	863326070431999	0.000659755	Yes	NA	NA	NA	NA	0.00681191	NA	NA	NA	NA	NA	NA	NA	NA	NA	NA	NA	NA	0.033488	NA	NA	0.000378318
sp|O95197|RTN3_HUMAN	6	63	9.98058	2.60279e+16	2607856550760310	9.99488e-08	1.56168e+17	1.64295e+17	1.79861e-07	Yes	NA	NA	NA	NA	0.0036318	0.049845	NA	NA	NA	0.00259714	NA	NA	NA	0.00257668	NA	NA	NA	7.98046e-05	NA	6.22528e-05	4.24851e-08
sp|O95202|LETM1_HUMAN	6	63	51.9579	6.32484e+16	1217300273286400	1.54128e-22	3.7949e+17	7.66899e+16	1.13958e-21	Yes	0.00103576	9.62074e-08	NA	0.00108827	2.27204e-05	6.94279e-08	NA	0.00253435	7.2618e-11	1.61894e-11	1.53567e-11	2.80008e-07	1.53594e-11	1.53345e-11	1.53239e-11	0.000430909	8.18704e-06	2.36966e-08	NA	NA	NA
sp|O95219|SNX4_HUMAN	6	63	18.6941	299802484005952	1.60373e+13	2.36807e-12	1798814904035710	1010349620836990	5.99063e-12	Yes	NA	NA	NA	0.0104977	0.00037283	2.05825e-07	NA	NA	7.53e-05	1.56735e-06	6.01363e-10	NA	0.00037701	8.84094e-06	3.55698e-09	NA	0.0264456	3.66359e-05	NA	NA	NA
sp|O95248|MTMR5_HUMAN	6	63	25.5932	1.424e+16	556400099090476	3.60437e-15	8.54403e+16	3.50532e+16	1.15167e-14	Yes	NA	NA	NA	5.6915e-05	1.66153e-09	2.83841e-11	NA	NA	0.000359807	1.28053e-08	1.14993e-10	NA	0.00846357	5.78877e-07	4.66579e-09	NA	7.98544e-05	7.91066e-07	NA	0.00465982	NA
sp|O95278|EPM2A_HUMAN	6	63	14.8507	295846752825285	1.99214e+13	1.70642e-10	1775080516951710	1255050983621000	3.7823e-10	Yes	NA	NA	NA	NA	0.000206401	3.61874e-08	NA	NA	NA	0.00141486	3.29087e-07	NA	NA	0.0005009	9.85158e-08	NA	0.00104987	2.3175e-07	NA	3.91136e-05	NA
sp|O95292|VAPB_HUMAN	6	63	1.57593	298311192266666	189291783771428	0.168941	1789867153599990	1.19254e+16	0.181703	No	NA	NA	NA	NA	NA	NA	NA	NA	NA	NA	NA	NA	NA	NA	NA	NA	NA	NA	NA	NA	NA
sp|O95294|RASL1_HUMAN	6	63	3.60507	3.09715e+13	8.5911e+12	0.00389421	185829179317714	541239491902999	0.00480071	Yes	NA	NA	NA	NA	NA	NA	NA	NA	NA	NA	0.000786075	NA	NA	NA	0.0476081	NA	NA	0.029728	NA	NA	NA
sp|O95295|SNAPN_HUMAN	6	63	0.975633	8.16372e+12	8.36761e+12	0.449191	4.89823e+13	527159425472000	0.463423	No	NA	NA	NA	NA	NA	NA	NA	NA	NA	NA	NA	NA	NA	NA	NA	NA	NA	NA	NA	NA	NA
sp|O95298|NDUC2_HUMAN;sp|E9PQ53|NDUCR_HUMAN	6	63	18.6763	3066623061712230	164198882365476	2.41245e-12	1.83997e+16	1.03445e+16	6.08984e-12	Yes	NA	0.000823799	NA	NA	0.0402614	0.0195614	NA	NA	3.47204e-05	1.23614e-05	4.51038e-06	0.0426707	1.52784e-08	5.09547e-09	1.77906e-09	0.00192245	0.000763682	0.000304952	NA	NA	NA
sp|O95299|NDUAA_HUMAN	6	63	74.0847	1.66905e+17	2252899279692310	1.20872e-26	1.00143e+18	1.41933e+17	1.62276e-25	Yes	0.000438369	1.90946e-07	NA	9.81575e-07	2.64684e-09	2.47661e-11	NA	4.73744e-06	1.53831e-11	1.53327e-11	1.53239e-11	1.43403e-09	1.53279e-11	1.53223e-11	1.53221e-11	0.000103124	3.51047e-07	1.27227e-09	NA	NA	NA
sp|O95319|CELF2_HUMAN	6	63	1.67243	5.75938e+13	3.44371e+13	0.142528	345562777199428	2169540133171990	0.154435	No	NA	NA	NA	NA	NA	NA	NA	NA	NA	NA	NA	NA	NA	NA	NA	NA	NA	NA	NA	NA	NA
sp|O95336|6PGL_HUMAN	6	63	97.6699	1.05341e+17	1078542609128570	5.536e-30	6.32047e+17	6.79482e+16	1.24601e-28	Yes	NA	NA	NA	0.00119	0.000639932	1.53221e-11	NA	NA	NA	NA	1.53221e-11	NA	NA	NA	1.53221e-11	NA	NA	1.53221e-11	NA	1.53221e-11	1.53221e-11
sp|O95352|ATG7_HUMAN	6	63	30.8603	1689699840402230	5.47532e+13	5.44128e-17	1.01382e+16	3449451893890000	2.08457e-16	Yes	NA	NA	NA	NA	NA	1.53831e-11	NA	NA	NA	NA	1.57893e-11	NA	NA	NA	1.55752e-11	NA	NA	1.64521e-11	NA	1.55521e-11	1.53527e-11
sp|O95372|LYPA2_HUMAN	6	63	10.7014	472269678102476	4.41314e+13	3.5908e-08	2833618068614850	2780279115615990	6.63734e-08	Yes	NA	NA	NA	NA	1.82296e-06	3.56994e-07	NA	NA	NA	0.00759635	0.00202773	NA	NA	0.00812084	0.00217898	NA	0.00222201	0.000545968	0.0316737	0.00964142	NA
sp|O95373|IPO7_HUMAN	6	63	3.86304	480254929566999	124320511450873	0.002408	2881529577401990	7832192221404990	0.00302955	Yes	NA	NA	NA	NA	0.000720986	NA	NA	NA	NA	0.0237738	NA	NA	NA	NA	NA	NA	NA	NA	NA	NA	NA
sp|O95394|AGM1_HUMAN	6	63	27.3757	3544697999830990	129483386054936	8.18948e-16	2.12682e+16	8157453321460990	2.79154e-15	Yes	NA	NA	NA	NA	NA	1.54775e-11	NA	NA	NA	NA	1.56047e-11	NA	NA	NA	1.58168e-11	NA	NA	1.80702e-11	NA	7.00144e-11	1.57515e-11
sp|O95433|AHSA1_HUMAN	6	63	5.59488	3077419108780950	550041594819047	0.000105895	1.84645e+16	3.46526e+16	0.000148691	Yes	0.00438219	0.0345915	NA	0.0177111	0.00203314	1.58147e-05	NA	NA	NA	NA	NA	NA	NA	NA	NA	NA	NA	NA	NA	NA	NA
sp|O95487|SC24B_HUMAN	6	63	14.7455	7.15009e+13	4.84901e+12	1.93439e-10	429005283023714	305487369984999	4.25372e-10	Yes	NA	NA	NA	NA	0.024588	8.2262e-08	NA	NA	NA	NA	3.05879e-05	NA	NA	0.0238519	7.87607e-08	0.00204863	0.000600841	7.4913e-10	NA	0.00448808	0.0135739
sp|O95502|NPTXR_HUMAN	6	63	1.01822	120147033456666	117996575490079	0.421761	720882200739999	7433784255875000	0.436743	No	NA	NA	NA	NA	NA	NA	NA	NA	NA	NA	NA	NA	NA	NA	NA	NA	NA	NA	NA	NA	NA
sp|O95563|MPC2_HUMAN	6	63	23.8743	1625569625802800	6.80887e+13	1.61115e-14	9753417754816850	4289586322309000	4.86843e-14	Yes	0.00444331	1.02433e-06	0.0047564	NA	NA	NA	NA	NA	0.000172569	2.76611e-06	1.65609e-07	NA	2.30459e-08	2.92412e-10	3.12034e-11	0.000186483	3.00743e-06	1.80421e-07	NA	NA	NA
sp|O95571|ETHE1_HUMAN	6	63	5.93907	7.74311e+13	1.30376e+13	5.83456e-05	464586383703713	821367587870000	8.33003e-05	Yes	NA	0.00061857	NA	NA	NA	NA	NA	NA	NA	NA	NA	0.00077178	0.00061857	0.00061857	NA	NA	NA	NA	NA	NA	NA
sp|O95573|ACSL3_HUMAN	6	63	16.3564	1723767835390470	105388020628571	2.98388e-11	1.03426e+16	6639445299600000	6.99362e-11	Yes	NA	NA	NA	NA	NA	1.35572e-07	NA	0.0186005	0.00215704	NA	0.000417011	NA	NA	NA	8.16675e-06	NA	NA	7.61116e-10	NA	6.0665e-11	2.35615e-06
sp|O95670|VATG2_HUMAN	6	63	3.19634	4.01629e+16	1.25653e+16	0.00838457	2.40977e+17	7.91613e+17	0.0100411	Yes	NA	NA	NA	NA	0.0196194	NA	NA	NA	NA	NA	NA	NA	NA	NA	NA	NA	NA	NA	NA	NA	0.0148101
sp|O95671|ASML_HUMAN	6	63	0.508787	2.69729e+13	5.30141e+13	0.799458	161837308240857	3339891300349990	0.805511	No	NA	NA	NA	NA	NA	NA	NA	NA	NA	NA	NA	NA	NA	NA	NA	NA	NA	NA	NA	NA	NA
sp|O95674|CDS2_HUMAN	6	63	41.5356	4787468634938660	115261754424063	4.47591e-20	2.87248e+16	7261490528716000	2.41636e-19	Yes	NA	NA	1.80794e-05	NA	0.0136547	1.7036e-11	NA	5.93814e-06	NA	0.0311677	2.06267e-11	0.000102529	NA	0.00323998	1.56436e-11	3.98246e-06	3.10115e-11	1.53223e-11	0.0411239	2.32842e-11	2.04625e-06
sp|O95716|RAB3D_HUMAN	6	63	0.959258	222276745766665	231717286915872	0.460043	1333660474599990	1.45982e+16	0.47382	No	NA	NA	NA	NA	NA	NA	NA	NA	NA	NA	NA	NA	NA	NA	NA	NA	NA	NA	NA	NA	NA
sp|O95741|CPNE6_HUMAN	6	63	2.84033	2132005316707950	750619635287634	0.0163996	1.2792e+16	4.7289e+16	0.0191892	Yes	NA	NA	NA	NA	NA	NA	NA	NA	NA	NA	NA	NA	NA	NA	NA	NA	NA	0.00949453	NA	0.0306226	NA
sp|O95747|OXSR1_HUMAN	6	63	11.3951	227801827606904	1.99913e+13	1.37971e-08	1366810965641420	1259449855592990	2.61505e-08	Yes	NA	NA	NA	NA	0.00281135	5.45505e-08	NA	NA	NA	NA	8.66247e-06	NA	NA	NA	4.02674e-06	NA	0.0401336	1.89339e-06	NA	0.00102549	NA
sp|O95757|HS74L_HUMAN	6	63	2.48766	6265614416380930	2518681938011100	0.0318479	3.75937e+16	1.58677e+17	0.036362	Yes	NA	NA	NA	NA	NA	0.0129066	NA	NA	NA	NA	NA	NA	NA	NA	NA	NA	NA	NA	NA	NA	NA
sp|O95777|LSM8_HUMAN	6	63	39.4341	266483176626809	6.75768e+12	1.60657e-19	1598899059760850	425733567225000	8.12844e-19	Yes	NA	NA	NA	NA	NA	1.53392e-11	NA	NA	NA	NA	1.53392e-11	NA	NA	NA	1.53392e-11	NA	NA	1.53392e-11	NA	1.53569e-11	1.53392e-11
sp|O95782|AP2A1_HUMAN	6	63	19.1215	2.14669e+18	1.12266e+17	1.52138e-12	1.28802e+19	7.07276e+18	3.92e-12	Yes	NA	NA	NA	NA	4.28612e-08	0.0324604	NA	NA	NA	1.03879e-07	0.0174846	NA	NA	1.2163e-08	NA	NA	2.51562e-08	0.0461982	2.04951e-06	0.0016615	1.54986e-11
sp|O95810|CAVN2_HUMAN	6	63	6.59291	2.01502e+13	3.05634e+12	1.92586e-05	120901116501428	192549548557999	2.86445e-05	Yes	0.000165217	0.000165217	0.000165217	0.000165217	0.000584506	0.000165217	NA	NA	NA	NA	NA	NA	NA	NA	NA	NA	NA	NA	NA	NA	NA
sp|O95817|BAG3_HUMAN	6	63	5.02558	1128620523300610	224575141809428	0.000289224	6771723139803710	1.41482e+16	0.000391906	Yes	NA	NA	NA	NA	NA	0.00263901	NA	NA	NA	NA	0.0011066	NA	NA	NA	0.000975516	NA	NA	0.00129042	NA	0.00189696	0.00347809
sp|O95822|DCMC_HUMAN	6	63	5.71355	229048678748809	4.00887e+13	8.61394e-05	1374292072492850	2525587278637990	0.000121789	Yes	NA	NA	NA	NA	NA	0.000257498	NA	NA	NA	NA	0.00052422	NA	NA	NA	0.0083862	NA	NA	0.0005567	NA	0.0107868	0.000256276
sp|O95825|QORL1_HUMAN	6	63	6.92487	226621084206809	3.27257e+13	1.11026e-05	1359726505240850	2061718966834000	1.68828e-05	Yes	NA	NA	NA	NA	NA	4.67101e-05	NA	NA	NA	NA	0.000140579	NA	NA	NA	1.87105e-05	NA	NA	0.00161957	NA	0.000527468	0.0109397
sp|O95831|AIFM1_HUMAN	6	63	35.8901	9041807622985950	251930484543698	1.56994e-18	5.42508e+16	1.58716e+16	7.15115e-18	Yes	0.00474339	2.02084e-06	NA	0.00156644	0.000450691	0.00109619	NA	0.0288703	5.84009e-10	1.47126e-10	3.86503e-10	2.10783e-05	1.54888e-11	1.53951e-11	1.5452e-11	0.000187882	4.9656e-05	0.00012804	NA	NA	NA
sp|O95837|GNA14_HUMAN	6	63	5.72427	3.96553e+13	6.92758e+12	8.45514e-05	237931936757254	436437289361689	0.00011971	Yes	NA	NA	NA	0.00708818	NA	NA	NA	NA	0.00438227	0.0459077	NA	NA	0.00467301	0.0483873	NA	0.00619165	NA	NA	NA	0.00404086	0.042948
sp|O95847|UCP4_HUMAN	6	63	51.5017	641558634905809	1.2457e+13	1.93609e-22	3849351809434850	784792923235000	1.41779e-21	Yes	0.000779526	0.000156604	NA	4.97238e-06	1.68663e-07	1.00514e-07	NA	0.00501104	1.55015e-11	1.53614e-11	1.53565e-11	0.00113205	1.53905e-11	1.53472e-11	1.53441e-11	5.48699e-07	1.76662e-08	1.04882e-08	NA	NA	NA
sp|O95858|TSN15_HUMAN	6	63	4.21942	486935001731285	115403388839571	0.00124645	2921610010387710	7270413496893000	0.00160648	Yes	NA	NA	NA	NA	0.00306379	NA	NA	NA	NA	0.0179169	NA	NA	NA	NA	NA	NA	NA	NA	NA	NA	0.000814588
sp|O95861|BPNT1_HUMAN	6	63	98.5371	1783620200062140	1.8101e+13	4.31191e-30	1.07017e+16	1140363145701990	9.99906e-29	Yes	NA	NA	NA	NA	NA	1.53221e-11	NA	NA	NA	NA	1.53221e-11	NA	NA	NA	1.53221e-11	NA	NA	1.53221e-11	NA	1.53221e-11	1.53221e-11
sp|O95865|DDAH2_HUMAN	6	63	36.8174	1.3607e+16	369579452507936	8.5091e-19	8.16418e+16	2.32835e+16	3.97048e-18	Yes	NA	NA	NA	NA	NA	1.53372e-11	NA	NA	NA	NA	1.53363e-11	NA	NA	NA	1.53476e-11	NA	NA	1.53594e-11	NA	1.83887e-11	1.54009e-11
sp|O95881|TXD12_HUMAN	6	63	5.25792	2.66025e+13	5.05951e+12	0.000191398	159615155962000	318749322698000	0.000262957	Yes	NA	NA	NA	0.00249042	0.00338888	NA	NA	NA	0.00750762	0.0100186	NA	NA	NA	NA	NA	NA	NA	NA	NA	NA	NA
sp|O95886|DLGP3_HUMAN	6	63	5.94008	6.27813e+12	1.05691e+12	5.82438e-05	3.76688e+13	6.65853e+13	8.31938e-05	Yes	0.0144	NA	NA	NA	NA	NA	NA	0.000451205	0.000451205	0.000451205	0.000451205	NA	NA	NA	NA	NA	NA	NA	NA	NA	NA
sp|O95970|LGI1_HUMAN	6	63	18.8295	6110370688027470	324510640040968	2.05697e-12	3.66622e+16	2.04442e+16	5.247e-12	Yes	NA	NA	NA	NA	NA	5.58452e-09	NA	NA	NA	NA	8.35581e-09	NA	NA	NA	1.91239e-10	NA	NA	2.66273e-10	NA	3.67378e-11	5.91541e-09
sp|O95989|NUDT3_HUMAN	6	63	164.912	1.41719e+16	8.59358e+13	1.45729e-36	8.50313e+16	5413955835821990	1.14379e-34	Yes	NA	NA	NA	NA	NA	1.53221e-11	NA	NA	NA	NA	1.53221e-11	NA	NA	NA	1.53221e-11	NA	NA	1.53221e-11	NA	1.53221e-11	1.53221e-11
sp|O96000|NDUBA_HUMAN	6	63	52.2768	5.33976e+16	1021438641603170	1.31544e-22	3.20385e+17	6.43506e+16	9.8209e-22	Yes	0.0291732	8.07614e-07	NA	0.000292867	1.41931e-06	3.26508e-09	NA	NA	9.67281e-10	1.86652e-11	1.53727e-11	3.16244e-06	1.5368e-11	1.53305e-11	1.5323e-11	8.29274e-05	3.58754e-07	8.11944e-10	NA	NA	NA
sp|O96005|CLPT1_HUMAN	6	63	4.84661	4.06182e+13	8.38075e+12	0.000398534	243709178867428	527987081771000	0.00053552	Yes	NA	NA	0.0239397	NA	NA	NA	NA	NA	NA	NA	NA	NA	NA	NA	NA	0.0269069	0.00211987	0.000165855	NA	NA	NA
sp|O96008|TOM40_HUMAN	6	63	14.5724	222483259276333	1.52675e+13	2.3802e-10	1334899555657990	961850569834000	5.18561e-10	Yes	0.000573898	0.000409635	NA	NA	NA	NA	NA	NA	0.000154429	3.08494e-06	2.20244e-06	NA	0.00010877	2.11941e-06	1.51103e-06	0.0192315	0.000707892	0.000524234	NA	NA	NA
sp|P00338|LDHA_HUMAN	6	63	250.039	1.12371e+19	4.49415e+16	5.87161e-42	6.74228e+19	2.83132e+18	2.9955e-39	Yes	NA	NA	0.00442745	0.000178303	0.00113723	1.53221e-11	NA	NA	NA	NA	1.53221e-11	NA	NA	NA	1.53221e-11	NA	NA	1.53221e-11	NA	1.53221e-11	1.53221e-11
sp|P00352|AL1A1_HUMAN	6	63	100.139	2.51928e+17	2515784069987690	2.73167e-30	1.51157e+18	1.58494e+17	6.4819e-29	Yes	NA	NA	0.0309088	6.16016e-05	1.30789e-06	1.53221e-11	NA	NA	0.0121125	0.000454241	1.53221e-11	NA	0.0315775	0.00144261	1.53221e-11	NA	NA	1.53221e-11	NA	1.53221e-11	1.53223e-11
sp|P00367|DHE3_HUMAN;sp|P49448|DHE4_HUMAN	6	63	34.8486	3.80548e+18	1.09201e+17	3.16886e-18	2.28329e+19	6.87963e+18	1.37978e-17	Yes	NA	1.87115e-06	NA	0.0373878	1.53592e-11	NA	NA	NA	NA	5.38546e-10	0.000242619	0.0462016	NA	6.99659e-05	2.09272e-09	NA	4.03139e-10	0.000316187	8.64649e-10	0.000157436	1.53281e-11
sp|P00387|NB5R3_HUMAN	6	63	14.2791	3.93446e+16	2755394545720630	3.39256e-10	2.36067e+17	1.7359e+17	7.28235e-10	Yes	NA	NA	0.0485552	0.00591538	3.56595e-05	NA	NA	0.00183048	0.000141783	5.12816e-07	NA	NA	0.0156763	0.00011775	NA	NA	NA	0.000179632	NA	1.17128e-05	3.56493e-08
sp|P00390|GSHR_HUMAN	6	63	30.4785	4556619414736900	149502988521031	7.24336e-17	2.73397e+16	9418688276824990	2.74066e-16	Yes	NA	0.0116237	NA	NA	NA	1.53465e-11	NA	NA	NA	NA	3.00501e-11	NA	NA	0.0442439	8.45899e-10	NA	NA	6.66946e-11	NA	1.54888e-11	1.53603e-11
sp|P00395|COX1_HUMAN	6	63	14.1956	2.79877e+16	1971580215366110	3.75559e-10	1.67926e+17	1.2421e+17	8.02784e-10	Yes	NA	NA	NA	NA	NA	0.0479296	NA	NA	0.00168279	7.16344e-05	4.76286e-05	NA	0.000158466	5.52014e-06	3.60466e-06	0.000158049	5.50464e-06	3.59448e-06	NA	NA	NA
sp|P00403|COX2_HUMAN	6	63	43.0424	1.91196e+18	4.44204e+16	1.84625e-20	1.14718e+19	2.79848e+18	1.0294e-19	Yes	0.000848046	2.22315e-06	NA	0.0392558	0.00052986	4.05803e-07	NA	NA	5.07318e-09	3.50017e-11	1.53789e-11	0.00121838	2.34009e-11	1.54056e-11	1.53301e-11	0.000163503	8.59615e-07	4.36216e-10	NA	0.0261253	NA
sp|P00441|SODC_HUMAN	6	63	120.246	1.51196e+19	1.25739e+17	1.46393e-32	9.07174e+19	7.92155e+18	5.27188e-31	Yes	NA	NA	NA	9.23471e-05	0.00041506	1.53221e-11	NA	NA	0.0158791	NA	1.53221e-11	NA	0.0257018	NA	1.53221e-11	NA	NA	1.53221e-11	NA	1.53221e-11	1.53221e-11
sp|P00450|CERU_HUMAN;CON__ENSEMBL:ENSBTAP00000031900	6	63	8.17562	2.06374e+16	2524263266221540	1.49603e-06	1.23825e+17	1.59029e+17	2.44492e-06	Yes	NA	NA	NA	NA	NA	8.49472e-06	NA	NA	NA	NA	1.09099e-05	NA	NA	NA	1.38177e-05	NA	NA	9.00197e-05	NA	0.00128405	0.0139414
sp|P00488|F13A_HUMAN	6	63	2.67034	3.10277e+13	1.16194e+13	0.0225904	186166434625714	732020633043001	0.0261929	Yes	NA	NA	NA	NA	NA	0.0455288	NA	NA	NA	NA	0.0286592	NA	NA	NA	0.0298465	NA	NA	NA	NA	NA	NA
sp|P00491|PNPH_HUMAN	6	63	32.7487	2.09919e+16	640999228043768	1.3716e-17	1.25951e+17	4.0383e+16	5.53156e-17	Yes	NA	NA	NA	NA	NA	1.53627e-11	NA	NA	NA	NA	1.53823e-11	NA	NA	NA	1.53922e-11	NA	NA	1.54076e-11	NA	1.53965e-11	1.539e-11
sp|P00492|HPRT_HUMAN	6	63	175.151	1.2107e+18	6912319344782530	2.45726e-37	7.26419e+18	4.35476e+17	2.59368e-35	Yes	NA	NA	NA	0.0001319	0.00106446	1.53221e-11	NA	NA	0.0242497	NA	1.53221e-11	NA	NA	NA	1.53221e-11	NA	NA	1.53221e-11	NA	1.53221e-11	1.53221e-11
sp|P00505|AATM_HUMAN	6	63	33.345	3.37939e+18	1.01346e+17	8.9847e-18	2.02763e+19	6.3848e+18	3.68662e-17	Yes	0.00361499	0.0103337	NA	0.00251455	0.000634812	2.64763e-06	NA	4.69592e-05	7.33137e-10	1.54164e-10	NA	0.000162282	2.81719e-09	5.55788e-10	NA	NA	0.0311641	1.90426e-08	NA	1.56312e-11	1.54273e-11
sp|P00533|EGFR_HUMAN;sp|P04626|ERBB2_HUMAN;sp|Q15303|ERBB4_HUMAN	6	63	5.91006	6.39457e+13	1.08198e+13	6.13304e-05	383674210745712	681647222682998	8.7358e-05	Yes	NA	NA	0.00217575	NA	NA	NA	NA	0.0415569	NA	NA	NA	NA	NA	NA	NA	NA	NA	3.44981e-05	NA	0.00470502	NA
sp|P00558|PGK1_HUMAN	6	63	341.986	8.88236e+19	2.59729e+17	4.39485e-46	5.32942e+20	1.63629e+19	1.34526e-42	Yes	NA	NA	0.00607666	1.16968e-06	1.07244e-05	1.53221e-11	NA	NA	0.00228066	0.0135736	1.53221e-11	NA	0.00170857	0.0104731	1.53221e-11	NA	NA	1.53221e-11	NA	1.53221e-11	1.53221e-11
sp|P00568|KAD1_HUMAN	6	63	0.222533	2641838488095230	1.18717e+16	0.968089	1.5851e+16	7.47915e+17	0.968089	No	NA	NA	NA	NA	NA	NA	NA	NA	NA	NA	NA	NA	NA	NA	NA	NA	NA	NA	NA	NA	NA
sp|P00738|HPT_HUMAN;sp|P00739|HPTR_HUMAN	6	63	16.1513	1.95102e+18	1.20797e+17	3.76351e-11	1.17061e+19	7.61022e+18	8.76054e-11	Yes	NA	NA	NA	NA	NA	7.81005e-10	NA	NA	NA	NA	1.42155e-09	NA	NA	NA	1.74613e-09	NA	NA	8.52465e-09	NA	2.43523e-07	1.9163e-06
sp|P00751|CFAB_HUMAN	6	63	7.24961	445817244653869	6.14953e+13	6.52798e-06	2674903467923210	3874206755459970	1.00767e-05	Yes	NA	NA	NA	NA	NA	4.40752e-05	NA	NA	NA	NA	6.1803e-05	NA	NA	NA	5.32877e-05	NA	NA	0.000175871	NA	0.000164613	0.000112279
sp|P00813|ADA_HUMAN	6	63	21.6778	134203390857238	6.19082e+12	1.21672e-13	805220345143428	390021754195999	3.40749e-13	Yes	NA	NA	NA	NA	NA	2.16981e-11	NA	NA	NA	NA	2.09796e-11	NA	NA	NA	3.46957e-11	NA	NA	1.05253e-10	NA	1.44592e-09	3.9319e-09
sp|P00846|ATP6_HUMAN	6	63	1.81579	232642653928571	128121976909523	0.110271	1395855923571420	8071684545300000	0.120938	No	NA	NA	NA	NA	NA	NA	NA	NA	NA	NA	NA	NA	NA	NA	NA	NA	NA	NA	NA	NA	NA
sp|P00915|CAH1_HUMAN	6	63	40.9998	7.08543e+17	1.72816e+16	6.16986e-20	4.25126e+18	1.08874e+18	3.28451e-19	Yes	NA	NA	NA	NA	NA	1.53296e-11	NA	NA	NA	NA	1.5333e-11	NA	NA	NA	1.53358e-11	NA	NA	1.5341e-11	NA	1.53536e-11	1.53481e-11
sp|P00918|CAH2_HUMAN	6	63	75.8656	1.16424e+18	1.53461e+16	6.30577e-27	6.98544e+18	9.66804e+17	8.9361e-26	Yes	NA	NA	NA	0.0418383	0.0339599	1.53221e-11	NA	NA	NA	NA	1.53221e-11	NA	NA	NA	1.53221e-11	NA	NA	1.53221e-11	NA	1.53223e-11	1.53223e-11
sp|P00966|ASSY_HUMAN	6	63	7.9144	5342534918673560	675039819179968	2.25319e-06	3.20552e+16	4.25275e+16	3.62239e-06	Yes	NA	NA	NA	NA	NA	1.13289e-05	NA	NA	NA	NA	6.44067e-06	NA	NA	NA	1.9341e-05	NA	NA	0.000698389	NA	0.001208	0.0105205
sp|P01008|ANT3_HUMAN	6	63	13.1934	5.14667e+13	3900937008000	1.30405e-09	308800085819428	245759031504000	2.67541e-09	Yes	NA	NA	NA	NA	NA	1.84884e-07	NA	NA	NA	NA	8.30688e-08	NA	NA	NA	8.30688e-08	NA	NA	8.30688e-08	NA	8.30688e-08	8.30688e-08
sp|P01009|A1AT_HUMAN	6	63	12.0621	1.17466e+18	9.73841e+16	5.63945e-09	7.04793e+18	6.1352e+18	1.10303e-08	Yes	NA	NA	NA	NA	NA	4.70121e-08	NA	NA	NA	NA	1.33948e-07	NA	NA	NA	1.59168e-07	NA	NA	5.37148e-07	NA	3.56641e-06	4.31161e-06
sp|P01011|AACT_HUMAN	6	63	4.70907	2.2417e+16	4760385332847750	0.000510632	1.34502e+17	2.99904e+17	0.000677523	Yes	NA	NA	NA	NA	NA	0.00223713	NA	NA	NA	NA	0.00118847	NA	NA	NA	0.0016175	NA	NA	0.00347589	NA	0.00530762	0.00511372
sp|P01019|ANGT_HUMAN	6	63	10.1683	8333321238440140	819540272505873	7.63328e-08	4.99999e+16	5.1631e+16	1.38094e-07	Yes	NA	NA	NA	NA	NA	3.30518e-07	NA	NA	NA	NA	6.44734e-07	NA	NA	NA	1.42014e-06	NA	NA	2.36892e-05	NA	3.00395e-05	2.45136e-05
sp|P01023|A2MG_HUMAN;CON__ENSEMBL:ENSBTAP00000024146	6	63	17.0929	8.2768e+17	4.84224e+16	1.31424e-11	4.96608e+18	3.05061e+18	3.16017e-11	Yes	NA	NA	NA	NA	NA	4.48045e-10	NA	NA	NA	NA	8.11819e-10	NA	NA	NA	1.01956e-09	NA	NA	3.53994e-09	NA	1.29631e-08	2.7529e-06
sp|P01024|CO3_HUMAN	6	63	12.277	5.2995e+17	4.31661e+16	4.24863e-09	3.1797e+18	2.71947e+18	8.37955e-09	Yes	NA	NA	NA	NA	NA	5.51642e-08	NA	NA	NA	NA	9.88876e-08	NA	NA	NA	1.53822e-07	NA	NA	3.9508e-07	NA	9.42655e-07	3.01488e-06
sp|P01034|CYTC_HUMAN	6	63	7.65091	3851698636428560	503429891750793	3.42202e-06	2.31102e+16	3.17161e+16	5.42455e-06	Yes	NA	NA	NA	NA	NA	0.000115056	NA	NA	NA	NA	2.12284e-05	NA	NA	NA	1.54956e-05	NA	NA	0.00203213	NA	NA	0.0408988
sp|P01112|RASH_HUMAN	6	63	21.8535	3.72999e+16	1706813687919040	1.03005e-13	2.23799e+17	1.07529e+17	2.89531e-13	Yes	NA	NA	0.00481599	0.000693342	1.02639e-06	0.00464006	NA	NA	NA	0.0011749	5.25445e-06	NA	NA	0.00817103	5.00799e-07	NA	NA	2.23864e-09	NA	2.26046e-10	1.55905e-11
sp|P01116|RASK_HUMAN	6	63	21.0648	1816888140587470	8.62522e+13	2.19016e-13	1.09013e+16	5433889784324990	6.00186e-13	Yes	NA	NA	0.017874	2.4651e-06	2.79583e-08	NA	NA	NA	0.000247576	3.61303e-06	0.0220758	NA	0.0115526	0.000279241	0.000544498	NA	0.00848985	1.26404e-05	NA	5.41019e-10	2.10975e-11
sp|P01303|NPY_HUMAN	6	63	1.76141	1.10212e+13	6.25702e+12	0.121606	6.61271e+13	394192034948999	0.132799	No	NA	NA	NA	NA	NA	NA	NA	NA	NA	NA	NA	NA	NA	NA	NA	NA	NA	NA	NA	NA	NA
sp|P01591|IGJ_HUMAN	6	63	3.7094	7.47772e+12	2.01589e+12	0.00320505	4.48663e+13	127000827521000	0.00398483	Yes	NA	NA	NA	NA	NA	NA	NA	NA	NA	NA	NA	NA	NA	NA	NA	NA	NA	NA	NA	NA	NA
sp|P01834|IGKC_HUMAN	6	63	8.50065	2.04769e+17	2.40886e+16	9.04623e-07	1.22861e+18	1.51758e+18	1.50165e-06	Yes	NA	NA	NA	NA	NA	8.2128e-06	NA	NA	NA	NA	8.09124e-06	NA	NA	NA	8.31485e-06	NA	NA	3.50414e-05	NA	0.000289809	0.00934729
sp|P01857|IGHG1_HUMAN	6	63	7.22623	1.50513e+18	2.08287e+17	6.78066e-06	9.03077e+18	1.31221e+19	1.0451e-05	Yes	NA	NA	NA	NA	NA	5.25595e-05	NA	NA	NA	NA	3.42413e-05	NA	NA	NA	6.6585e-05	NA	NA	0.000154353	NA	0.00220621	0.0387756
sp|P01859|IGHG2_HUMAN	6	63	18.3964	5.49863e+16	2988966605959310	3.23443e-12	3.29918e+17	1.88305e+17	8.08871e-12	Yes	NA	NA	NA	NA	NA	9.19841e-11	NA	NA	NA	NA	1.66879e-10	NA	NA	NA	6.1589e-10	NA	NA	7.05141e-10	NA	1.32672e-08	2.68839e-07
sp|P01860|IGHG3_HUMAN	6	63	6.22932	5043537636501140	809644409857825	3.55326e-05	3.02612e+16	5.10076e+16	5.1793e-05	Yes	NA	NA	NA	NA	0.0132631	0.000783303	NA	NA	NA	0.0278401	0.00188502	NA	NA	0.0274197	0.00185084	NA	NA	0.00769986	NA	NA	NA
sp|P01861|IGHG4_HUMAN	6	63	3.36908	1.61736e+16	4800603173841150	0.00605952	9.70418e+16	3.02438e+17	0.00735455	Yes	NA	NA	NA	NA	NA	0.0143005	NA	NA	NA	NA	0.0125713	NA	NA	NA	0.0158897	NA	NA	0.015416	NA	0.0194685	0.0450471
sp|P01871|IGHM_HUMAN	6	63	4.10482	1.04029e+16	2534304510364440	0.00153922	6.24172e+16	1.59661e+17	0.00196642	Yes	NA	NA	NA	NA	0.0115062	NA	NA	NA	NA	0.00121643	NA	NA	NA	0.00328718	NA	NA	0.0141941	NA	NA	NA	NA
sp|P01876|IGHA1_HUMAN	6	63	5.94656	3.56083e+17	5.98804e+16	5.75986e-05	2.1365e+18	3.77247e+18	8.2349e-05	Yes	NA	NA	NA	NA	NA	0.000194094	NA	NA	NA	NA	0.000224012	NA	NA	NA	0.000290418	NA	NA	0.000531462	NA	0.00189803	0.00896659
sp|P01903|DRA_HUMAN;sp|P01906|DQA2_HUMAN	6	63	3.76417	112546374112618	2.98994e+13	0.00289405	675278244675713	1883659804978000	0.00361579	Yes	NA	NA	NA	NA	0.0245649	NA	NA	NA	NA	0.0245649	NA	NA	NA	0.0441309	NA	NA	NA	NA	NA	NA	0.0245649
sp|P02042|HBD_HUMAN	6	63	27.8805	3.00991e+18	1.07958e+17	5.44905e-16	1.80595e+19	6.80133e+18	1.89325e-15	Yes	NA	NA	NA	NA	NA	1.54504e-11	NA	NA	NA	NA	1.55539e-11	NA	NA	NA	1.5533e-11	NA	NA	1.59278e-11	NA	2.04169e-11	2.01836e-11
sp|P02462|CO4A1_HUMAN;sp|P29400|CO4A5_HUMAN	6	63	34.3726	2608310467749570	7.58833e+13	4.39098e-18	1.56499e+16	4780648954402000	1.86937e-17	Yes	1.53705e-11	1.53649e-11	1.53825e-11	1.53785e-11	1.53585e-11	1.53574e-11	NA	NA	NA	NA	NA	NA	NA	NA	NA	NA	NA	NA	NA	NA	NA
sp|P02511|CRYAB_HUMAN	6	63	12.5795	4.04174e+18	3.21296e+17	2.86356e-09	2.42504e+19	2.02417e+19	5.73845e-09	Yes	NA	NA	NA	NA	NA	6.58623e-06	NA	NA	NA	NA	4.60282e-06	NA	NA	NA	1.14831e-06	NA	NA	2.03585e-08	NA	1.43283e-08	3.13782e-07
sp|P02545|LMNA_HUMAN	6	63	58.7854	3.8517e+17	6552139783092490	6.0977e-24	2.31102e+18	4.12785e+17	5.5386e-23	Yes	1.53223e-11	1.53223e-11	1.53223e-11	1.53223e-11	1.53223e-11	1.53469e-11	NA	NA	NA	NA	NA	NA	NA	NA	0.0490697	NA	NA	0.0466102	NA	NA	NA
sp|P02549|SPTA1_HUMAN	6	63	6.17515	3.4665e+13	5.61363e+12	3.89605e-05	207989821258000	353658444202000	5.66546e-05	Yes	NA	0.0183077	NA	NA	NA	NA	0.0422945	NA	NA	NA	NA	0.000833593	0.000166275	0.000166275	0.000166275	NA	NA	NA	NA	NA	NA
sp|P02647|APOA1_HUMAN	6	63	14.7164	4.81642e+16	3272822783662250	2.00273e-10	2.88985e+17	2.06188e+17	4.40083e-10	Yes	NA	NA	NA	NA	NA	6.99424e-09	NA	NA	NA	NA	3.94713e-09	NA	NA	NA	6.84321e-09	NA	NA	3.15666e-08	NA	2.88684e-07	5.12511e-06
sp|P02649|APOE_HUMAN;CON__Q03247	6	63	3.34237	4.50507e+16	1.34787e+16	0.00637126	2.70304e+17	8.49157e+17	0.00771762	Yes	NA	NA	NA	NA	0.0163522	NA	NA	NA	NA	0.00771704	NA	NA	NA	0.0148926	NA	NA	NA	NA	NA	NA	NA
sp|P02652|APOA2_HUMAN	6	63	7.49802	347893401251285	4.6398e+13	4.37084e-06	2087360407507710	2923076753321000	6.8611e-06	Yes	NA	NA	NA	NA	NA	1.81963e-05	NA	NA	NA	NA	2.50394e-05	NA	NA	NA	3.32007e-05	NA	NA	0.000148459	NA	0.000524108	0.00682034
sp|P02656|APOC3_HUMAN	6	63	8.16975	126938820740285	1.55377e+13	1.50979e-06	761632924441714	978872786832000	2.46216e-06	Yes	NA	NA	NA	NA	2.01203e-05	NA	NA	NA	NA	2.01203e-05	NA	NA	NA	2.09114e-05	NA	NA	2.66598e-05	NA	0.000111089	NA	2.01203e-05
sp|P02671|FIBA_HUMAN	6	63	7.04031	1.278e+17	1.81526e+16	9.18439e-06	7.66802e+17	1.14362e+18	1.40217e-05	Yes	NA	NA	NA	NA	NA	NA	NA	NA	NA	NA	8.95241e-05	NA	NA	NA	6.67763e-05	NA	NA	0.000116614	NA	0.00024186	0.0023349
sp|P02675|FIBB_HUMAN;CON__P02676	6	63	7.48781	4.63289e+17	6.18724e+16	4.44309e-06	2.77973e+18	3.89796e+18	6.96023e-06	Yes	NA	NA	NA	NA	NA	0.010003	NA	NA	NA	NA	2.82056e-05	NA	NA	NA	2.89366e-05	NA	NA	4.74785e-05	NA	7.65646e-05	0.000303197
sp|P02679|FIBG_HUMAN	6	63	8.29123	2.46649e+17	2.97482e+16	1.24991e-06	1.47989e+18	1.87413e+18	2.05477e-06	Yes	NA	NA	NA	NA	NA	0.0167923	NA	NA	NA	NA	1.16359e-05	NA	NA	NA	9.55372e-06	NA	NA	1.77819e-05	NA	3.94212e-05	0.000355332
sp|P02686|MBP_HUMAN	6	63	13.9386	2.68891e+20	1.92911e+19	5.14459e-10	1.61335e+21	1.21534e+21	1.08305e-09	Yes	NA	0.00507051	0.000164366	0.00281988	0.000827214	7.37314e-11	NA	NA	NA	NA	3.18514e-07	NA	NA	NA	0.0002034	NA	NA	0.00610148	NA	0.000390571	0.00138143
sp|P02689|MYP2_HUMAN;sp|P15090|FABP4_HUMAN	6	63	4.05337	4.52122e+16	1.11542e+16	0.00169257	2.71273e+17	7.02716e+17	0.00215156	Yes	NA	NA	0.0427408	NA	NA	0.000268438	NA	NA	NA	NA	NA	NA	NA	NA	NA	NA	NA	NA	NA	NA	NA
sp|P02730|B3AT_HUMAN	6	63	3.66427	4580257094673990	1249978498784490	0.00348656	2.74815e+16	7.87486e+16	0.00431905	Yes	NA	NA	NA	NA	NA	NA	NA	NA	NA	NA	NA	NA	NA	NA	0.000820768	NA	NA	NA	NA	NA	0.0220825
sp|P02745|C1QA_HUMAN	6	63	4.03749	126833052987571	3.14138e+13	0.00174295	760998317925428	1979069810186000	0.00221101	Yes	NA	NA	NA	NA	0.0052126	NA	NA	NA	NA	0.00417091	NA	NA	NA	0.00473267	NA	NA	0.0208158	NA	NA	NA	0.00417091
sp|P02746|C1QB_HUMAN	6	63	8.63365	1831779739952470	212167548464365	7.37846e-07	1.09907e+16	1.33666e+16	1.22948e-06	Yes	NA	NA	NA	NA	2.48783e-05	NA	NA	NA	NA	6.91923e-06	NA	NA	NA	1.49665e-05	NA	NA	9.47073e-05	NA	0.00397643	NA	3.57519e-06
sp|P02747|C1QC_HUMAN	6	63	4.46701	1932305015792800	432572470684031	0.00079228	1.15938e+16	2.72521e+16	0.00103507	Yes	NA	NA	NA	NA	0.00372921	NA	NA	NA	NA	0.00209745	NA	NA	NA	0.00287119	NA	NA	0.0124334	NA	NA	NA	0.00171074
sp|P02749|APOH_HUMAN	6	63	0.878866	134818188574666	153400202220873	0.515655	808909131448000	9664212739915000	0.528429	No	NA	NA	NA	NA	NA	NA	NA	NA	NA	NA	NA	NA	NA	NA	NA	NA	NA	NA	NA	NA	NA
sp|P02750|A2GL_HUMAN	6	63	4.14894	487770855133475	117565107179396	0.00141901	2926625130800850	7406601752301990	0.00182121	Yes	NA	NA	NA	NA	NA	0.00480786	NA	NA	NA	NA	0.00555783	NA	NA	NA	0.00530472	NA	NA	0.00573936	NA	0.00657247	0.00577746
sp|P02763|A1AG1_HUMAN	6	63	9.4926	9.87953e+16	1.04076e+16	2.03479e-07	5.92772e+17	6.55679e+17	3.57139e-07	Yes	NA	NA	NA	NA	NA	8.88313e-07	NA	NA	NA	NA	2.37499e-06	NA	NA	NA	4.29303e-06	NA	NA	1.12552e-05	NA	3.69247e-05	3.95358e-05
sp|P02765|FETUA_HUMAN	6	63	4.85087	3.46772e+13	7.14867e+12	0.000395497	208063492061428	450366385677000	0.000531671	Yes	NA	NA	NA	NA	NA	0.00192166	NA	NA	NA	NA	0.00192166	NA	NA	NA	0.00192166	NA	NA	0.00192166	NA	0.00300708	0.00197274
sp|P02766|TTHY_HUMAN	6	63	48.9878	1731381405452620	3.53431e+13	7.01359e-22	1.03883e+16	2226618437738000	4.76022e-21	Yes	NA	NA	NA	NA	NA	1.5325e-11	NA	NA	NA	NA	1.5325e-11	NA	NA	NA	1.5325e-11	NA	NA	1.5325e-11	NA	1.5325e-11	1.53254e-11
sp|P02774|VTDB_HUMAN;CON__Q3MHN5;CON__ENSEMBL:ENSBTAP00000018229	6	63	8.14003	1970571845176460	242084125100780	1.58145e-06	1.18234e+16	1.52513e+16	2.57507e-06	Yes	NA	NA	NA	NA	NA	6.76503e-06	NA	NA	NA	NA	1.26673e-05	NA	NA	NA	2.35742e-05	NA	NA	5.89877e-05	NA	0.000126277	8.42455e-05
sp|P02786|TFR1_HUMAN	6	63	21.1723	4.78415e+13	2.25962e+12	1.97411e-13	287048907131428	142356374454999	5.43414e-13	Yes	NA	NA	NA	2.72157e-05	3.21074e-06	NA	NA	NA	4.74576e-07	5.12864e-08	NA	NA	1.87475e-07	2.00605e-08	NA	0.0103398	0.00175875	0.0041985	NA	5.33466e-09	5.7548e-10
sp|P02787|TRFE_HUMAN;CON__Q29443;CON__Q0IIK2	6	63	58.1035	5.18802e+17	8928927630733320	8.29846e-24	3.11281e+18	5.62522e+17	7.32034e-23	Yes	NA	NA	NA	NA	NA	1.53221e-11	NA	NA	NA	NA	1.53223e-11	NA	NA	NA	1.53223e-11	NA	NA	1.53239e-11	NA	1.53281e-11	1.53276e-11
sp|P02790|HEMO_HUMAN	6	63	14.2468	6.31753e+16	4434353464190880	3.52848e-10	3.79052e+17	2.79364e+17	7.56351e-10	Yes	NA	NA	NA	NA	NA	1.88284e-08	NA	NA	NA	NA	2.29033e-08	NA	NA	NA	2.30989e-08	NA	NA	3.16071e-08	NA	1.05998e-07	4.43879e-08
sp|P02792|FRIL_HUMAN	6	63	24.896	3.50208e+17	1.40668e+16	6.56008e-15	2.10125e+18	8.86209e+17	2.04485e-14	Yes	NA	NA	NA	NA	1.61103e-11	NA	NA	NA	NA	1.64797e-11	NA	NA	NA	1.6899e-11	NA	NA	2.2313e-11	NA	3.04905e-10	NA	2.46753e-11
sp|P02794|FRIH_HUMAN	6	63	35.6836	1.70166e+18	4.76876e+16	1.80232e-18	1.021e+19	3.00432e+18	8.18531e-18	Yes	NA	NA	NA	NA	1.53358e-11	NA	NA	NA	NA	1.53421e-11	NA	NA	NA	1.53476e-11	NA	NA	1.53876e-11	NA	2.11859e-11	NA	1.54773e-11
sp|P03886|NU1M_HUMAN	6	63	20.3883	3187063386395230	156318156796824	4.24399e-13	1.91224e+16	9848043878199970	1.13556e-12	Yes	0.00284555	7.59651e-05	NA	NA	NA	NA	NA	NA	4.6436e-07	2.01826e-07	4.29536e-07	0.0254669	7.27974e-09	3.1326e-09	6.72575e-09	0.00196336	0.000969477	0.00183931	NA	NA	NA
sp|P03891|NU2M_HUMAN	6	63	22.7215	9194464278441270	404658718105158	4.58166e-14	5.51668e+16	2.54935e+16	1.32682e-13	Yes	0.0125988	2.77953e-06	0.0286362	NA	NA	NA	NA	NA	8.44609e-06	5.34612e-06	3.06215e-06	NA	6.46283e-10	4.06262e-10	2.34455e-10	2.52071e-05	1.60795e-05	9.28945e-06	NA	NA	NA
sp|P03905|NU4M_HUMAN	6	63	20.9612	7020986450862160	334951283866213	2.42155e-13	4.21259e+16	2.11019e+16	6.58292e-13	Yes	0.0102561	9.22535e-05	0.000895139	NA	NA	NA	NA	NA	2.38937e-05	1.07794e-05	2.60092e-06	NA	1.02856e-07	4.44522e-08	1.0126e-08	1.29802e-06	5.68596e-07	1.31637e-07	NA	NA	NA
sp|P03915|NU5M_HUMAN	6	63	44.9127	9703766518594600	216058290693730	6.35957e-21	5.82226e+16	1.36117e+16	3.76531e-20	Yes	0.0121994	1.28979e-06	NA	0.000398714	1.90381e-05	9.74205e-06	NA	NA	4.10889e-10	2.9554e-11	2.24128e-11	0.0027669	1.53811e-11	1.53452e-11	1.5341e-11	1.3467e-07	4.8227e-09	2.38033e-09	NA	NA	NA
sp|P03928|ATP8_HUMAN	6	63	7.34384	173821838508238	23669061942619	5.6036e-06	1042931031049420	1491150902384990	8.70692e-06	Yes	NA	0.00241631	NA	NA	NA	NA	NA	NA	NA	NA	NA	NA	0.000181436	4.26941e-05	4.26941e-05	NA	NA	NA	NA	NA	NA
sp|P04003|C4BPA_HUMAN	6	63	5.91436	918380544942285	155279856798412	6.0879e-05	5510283269653710	9782630978300000	8.67958e-05	Yes	NA	NA	NA	NA	0.00142927	NA	NA	NA	NA	0.000499087	NA	NA	NA	0.000460623	NA	NA	0.00190218	NA	NA	NA	0.000390953
sp|P04040|CATA_HUMAN	6	63	28.0984	3.41728e+16	1216182568854500	4.57742e-16	2.05037e+17	7.66195e+16	1.60131e-15	Yes	NA	NA	NA	NA	NA	1.53929e-11	NA	NA	NA	NA	1.54398e-11	NA	NA	NA	1.65979e-11	NA	NA	7.09437e-11	NA	1.96337e-11	1.56134e-11
sp|P04062|GLCM_HUMAN	6	63	13.5762	111873471042809	8.24042e+12	8.06081e-10	671240826256856	519146515578000	1.68424e-09	Yes	NA	NA	0.00688702	1.76953e-05	0.0278632	NA	NA	0.00162434	3.15584e-06	0.00751661	NA	0.0169259	5.46802e-05	NA	NA	NA	NA	2.92762e-05	NA	3.66454e-08	0.000170162
sp|P04075|ALDOA_HUMAN;sp|P05062|ALDOB_HUMAN	6	63	79.0831	4.37994e+19	5.5384e+17	2.01143e-27	2.62796e+20	3.48919e+19	3.1737e-26	Yes	NA	NA	NA	9.17479e-06	3.15307e-10	1.53221e-11	NA	NA	0.000112657	4.46842e-09	1.53221e-11	NA	0.000182589	7.62979e-09	1.53221e-11	0.0383888	5.79548e-06	1.53221e-11	NA	1.5337e-11	1.84545e-11
sp|P04080|CYTB_HUMAN	6	63	55.4233	2.11161e+16	380996360504761	2.87079e-23	1.26696e+17	2.40028e+16	2.3186e-22	Yes	NA	NA	NA	NA	NA	1.53223e-11	NA	NA	NA	NA	1.53239e-11	NA	NA	NA	1.53236e-11	NA	NA	1.53316e-11	NA	1.5323e-11	1.53223e-11
sp|P04083|ANXA1_HUMAN	6	63	2.29996	4.60961e+16	2.00421e+16	0.0452513	2.76577e+17	1.26265e+18	0.0512446	No	NA	NA	NA	NA	NA	NA	NA	NA	NA	NA	NA	NA	NA	NA	NA	NA	NA	NA	NA	NA	NA
sp|P04114|APOB_HUMAN;CON__ENSEMBL:ENSBTAP00000032840	6	63	3.0558	6.55088e+16	2.14375e+16	0.0109252	3.93053e+17	1.35056e+18	0.0129621	Yes	NA	NA	NA	NA	NA	0.0285363	NA	NA	NA	NA	0.0198205	NA	NA	NA	0.0190804	NA	NA	0.0335726	NA	0.0254945	NA
sp|P04156|PRIO_HUMAN	6	63	11.1103	5760835717380950	518511063638095	2.03645e-08	3.4565e+16	3.26662e+16	3.82663e-08	Yes	NA	NA	NA	NA	NA	0.00114699	NA	NA	NA	NA	4.15247e-05	NA	NA	NA	2.20396e-05	0.00349104	NA	3.17672e-08	0.0353463	0.0426194	7.10955e-07
sp|P04179|SODM_HUMAN	6	63	13.2569	2.67393e+17	2.01701e+16	1.20353e-09	1.60436e+18	1.27072e+18	2.48081e-09	Yes	0.00336164	0.0117572	NA	NA	NA	0.00552191	NA	0.0275027	2.08086e-05	1.54219e-06	NA	NA	9.35986e-05	7.3868e-06	NA	NA	NA	0.0419103	NA	3.74387e-05	2.83739e-06
sp|P04181|OAT_HUMAN	6	63	40.8354	4327232575702610	105967696599333	6.81301e-20	2.59634e+16	6675964885757990	3.59562e-19	Yes	2.24268e-05	1.53449e-10	NA	NA	0.00188306	NA	NA	NA	4.41939e-10	1.69812e-11	2.60224e-07	2.95284e-06	1.53585e-11	1.53294e-11	1.68175e-11	3.86675e-05	1.69401e-07	0.00925594	NA	NA	NA
sp|P04216|THY1_HUMAN	6	63	13.7427	1.19578e+18	8.70124e+16	6.5533e-10	7.17469e+18	5.48178e+18	1.37395e-09	Yes	NA	NA	NA	NA	NA	5.29938e-06	NA	NA	NA	NA	8.25526e-07	NA	NA	NA	8.97496e-06	NA	NA	2.6213e-07	NA	7.03598e-08	3.06194e-10
sp|P04217|A1BG_HUMAN	6	63	2.78147	40726776392238	1.46422e+13	0.0183236	244360658353428	922456465421000	0.0214078	Yes	NA	NA	NA	NA	NA	0.0406836	NA	NA	NA	NA	0.0367021	NA	NA	NA	0.0442279	NA	NA	NA	NA	NA	NA
sp|P04271|S100B_HUMAN	6	63	13.914	8.72479e+18	6.2705e+17	5.30264e-10	5.23488e+19	3.95042e+19	1.11479e-09	Yes	NA	NA	NA	NA	NA	1.24699e-08	NA	NA	NA	NA	8.34368e-07	NA	NA	NA	2.6126e-06	NA	NA	2.63252e-05	NA	2.26448e-08	2.24428e-09
sp|P04350|TBB4A_HUMAN	6	63	72.11	2.08333e+19	2.88909e+17	2.52725e-26	1.25e+20	1.82013e+19	3.27793e-25	Yes	0.0389437	0.00120397	0.000732268	NA	4.03583e-11	1.53221e-11	NA	NA	NA	6.78474e-06	1.53221e-11	NA	NA	0.000456741	1.53227e-11	NA	0.000757527	1.53232e-11	3.89291e-06	1.53221e-11	1.83252e-11
sp|P04406|G3P_HUMAN	6	63	77.1761	2.44164e+20	3.16373e+18	3.93955e-27	1.46499e+21	1.99315e+20	5.79758e-26	Yes	NA	NA	0.00459947	1.22719e-09	1.53221e-11	1.53236e-11	NA	NA	8.03467e-07	1.53223e-11	1.53436e-11	NA	1.03249e-06	1.53223e-11	1.53454e-11	0.00300167	1.53363e-11	1.78845e-11	8.24634e-10	2.00854e-05	NA
sp|P04632|CPNS1_HUMAN	6	63	27.8292	8840396554795240	317665666795238	5.67778e-16	5.30424e+16	2.00129e+16	1.97049e-15	Yes	NA	NA	NA	NA	NA	1.55967e-11	NA	NA	NA	NA	1.54156e-11	NA	NA	NA	1.55415e-11	NA	NA	2.97898e-11	NA	3.25654e-11	1.57446e-11
sp|P04792|HSPB1_HUMAN	6	63	13.9992	1.58651e+17	1.13329e+16	4.77551e-10	9.51909e+17	7.13974e+17	1.00882e-09	Yes	NA	NA	NA	NA	0.0347561	0.00129446	NA	0.0319082	0.000519529	0.000230036	NA	NA	0.0221846	0.0113702	0.00468506	NA	NA	3.17092e-06	NA	1.7578e-08	6.96368e-09
sp|P04839|CY24B_HUMAN	6	63	6.08842	932285187615285	153124403350571	4.517e-05	5593711125691710	9646837411086000	6.5066e-05	Yes	NA	NA	NA	0.00287088	0.0122857	NA	NA	NA	0.00421757	0.0174273	NA	NA	0.022186	NA	NA	NA	NA	NA	NA	0.00247277	0.0107192
sp|P04843|RPN1_HUMAN	6	63	44.8358	1.22646e+16	273545826449206	6.63997e-21	7.35878e+16	1.72334e+16	3.90114e-20	Yes	0.0121295	NA	0.000304021	8.21115e-05	NA	6.099e-11	NA	3.03589e-10	8.26857e-11	0.0262414	5.73812e-05	1.13958e-05	2.82215e-06	NA	1.64089e-09	NA	0.000115539	1.53236e-11	3.02421e-05	1.53234e-11	1.49447e-10
sp|P04844|RPN2_HUMAN	6	63	41.3969	5248884087323800	126794083458730	4.86219e-20	3.14933e+16	7988027257899990	2.61108e-19	Yes	0.00269582	NA	1.86801e-08	0.00789943	NA	5.16163e-07	0.00547529	1.53558e-11	2.15159e-09	NA	NA	7.66602e-09	0.00394938	NA	1.23584e-06	0.0143033	8.04538e-11	1.53239e-11	6.47734e-05	1.55881e-11	0.000111842
sp|P04899|GNAI2_HUMAN	6	63	62.9943	1.86343e+17	2958084887287380	9.70326e-25	1.11806e+18	1.86359e+17	9.86767e-24	Yes	NA	NA	1.57524e-05	4.12348e-06	5.86724e-06	1.56045e-11	NA	7.83182e-05	2.12692e-05	2.99978e-05	1.54153e-11	0.00493333	0.0015852	0.0021461	1.53438e-11	NA	NA	1.53221e-11	NA	1.53221e-11	1.53221e-11
sp|P05023|AT1A1_HUMAN	6	63	29.1244	1.1929e+19	4.09589e+17	2.04063e-16	7.15741e+19	2.58041e+19	7.39214e-16	Yes	NA	NA	NA	1.13464e-05	2.90685e-05	1.04426e-05	NA	NA	2.6414e-05	6.66936e-05	4.43125e-06	NA	1.1924e-05	3.05241e-05	9.93574e-06	0.0332519	NA	8.78586e-10	NA	1.53587e-11	1.53692e-11
sp|P05026|AT1B1_HUMAN	6	63	23.5429	2.15689e+19	9.16151e+17	2.16821e-14	1.29413e+20	5.77175e+19	6.51315e-14	Yes	NA	NA	NA	0.000720643	0.000135489	2.86385e-05	NA	NA	0.000619226	0.000115505	3.37603e-05	NA	0.000255535	4.57138e-05	8.5826e-05	NA	0.0200514	7.59994e-08	NA	1.60593e-11	1.54837e-11
sp|P05060|SCG1_HUMAN	6	63	3.74882	197510914836237	5.26862e+13	0.00297801	1185065489017420	3319228606866000	0.00371462	Yes	0.0437415	NA	NA	NA	NA	NA	NA	NA	0.0133583	0.00651123	NA	NA	NA	NA	NA	NA	NA	NA	NA	NA	NA
sp|P05067|A4_HUMAN	6	63	0.78626	2.27912e+17	2.89869e+17	0.583964	1.36747e+18	1.82617e+19	0.595243	No	NA	NA	NA	NA	NA	NA	NA	NA	NA	NA	NA	NA	NA	NA	NA	NA	NA	NA	NA	NA	NA
sp|P05090|APOD_HUMAN	6	63	26.7316	2.23834e+16	837339936931746	1.38796e-15	1.343e+17	5.27524e+16	4.63308e-15	Yes	NA	NA	0.0131108	7.27233e-05	1.56662e-11	NA	NA	NA	0.000658531	1.86146e-11	NA	NA	0.0027739	3.30641e-11	NA	NA	3.72779e-07	0.017003	0.000136647	0.000100878	1.57862e-11
sp|P05091|ALDH2_HUMAN;sp|O94788|AL1A2_HUMAN;sp|P47895|AL1A3_HUMAN	6	63	108.397	1.14877e+18	1.05978e+16	2.86911e-31	6.89263e+18	6.67662e+17	8.05719e-30	Yes	0.000111135	7.6757e-07	NA	NA	NA	1.53221e-11	NA	0.0205503	3.37959e-05	7.06617e-06	1.53221e-11	0.000303799	2.14643e-07	4.13782e-08	1.53232e-11	NA	NA	1.53221e-11	NA	1.53221e-11	1.53221e-11
sp|P05107|ITB2_HUMAN	6	63	8.47005	359826853782142	4.24822e+13	9.48206e-07	2158961122692850	2676381241678000	1.57059e-06	Yes	NA	NA	NA	0.000584531	0.000501456	NA	NA	NA	0.000584531	0.000501456	NA	NA	0.0075821	0.00662072	NA	0.0392874	0.0349318	NA	NA	0.000584531	0.000501456
sp|P05109|S10A8_HUMAN	6	63	1.42701	791177158459285	554430444818491	0.21846	4747062950755710	3.49291e+16	0.232432	No	NA	NA	NA	NA	NA	NA	NA	NA	NA	NA	NA	NA	NA	NA	NA	NA	NA	NA	NA	NA	NA
sp|P05129|KPCG_HUMAN	6	63	6.72271	9597049566904950	1427556252134580	1.55123e-05	5.75823e+16	8.9936e+16	2.33677e-05	Yes	NA	NA	NA	NA	0.00405368	0.000197766	NA	NA	NA	0.00989697	0.000547767	NA	NA	NA	0.0040501	NA	NA	0.0110093	NA	NA	NA
sp|P05141|ADT2_HUMAN	6	63	28.1579	6.29698e+16	2236314079923800	4.36575e-16	3.77819e+17	1.40888e+17	1.53076e-15	Yes	NA	0.00438531	NA	0.013869	0.000729718	1.6473e-07	NA	NA	2.37895e-05	6.85641e-07	1.07956e-10	0.0109811	8.38721e-09	2.23518e-10	1.54011e-11	0.00562164	0.000256717	5.01491e-08	NA	0.0387193	NA
sp|P05155|IC1_HUMAN	6	63	2.91958	334053677262571	114418227577317	0.0141234	2004322063575420	7208348337371000	0.016583	Yes	NA	NA	NA	NA	NA	0.0130528	NA	NA	NA	NA	0.0213623	NA	NA	NA	0.0321831	NA	NA	NA	NA	NA	NA
sp|P05164|PERM_HUMAN	6	63	0.653535	4.73796e+13	7.24974e+13	0.687105	284277470371714	4567333501941000	0.696664	No	NA	NA	NA	NA	NA	NA	NA	NA	NA	NA	NA	NA	NA	NA	NA	NA	NA	NA	NA	NA	NA
sp|P05165|PCCA_HUMAN	6	63	23.2367	4607536339204620	198287058598174	2.85986e-14	2.76452e+16	1.24921e+16	8.46617e-14	Yes	0.000183745	7.88776e-08	NA	NA	NA	NA	NA	4.21206e-05	2.91996e-08	2.49362e-07	0.040394	1.57681e-08	2.42845e-11	9.14345e-11	5.61017e-05	NA	NA	NA	NA	0.00348364	0.0179195
sp|P05166|PCCB_HUMAN	6	63	37.693	9654394328001560	256132426921111	4.82357e-19	5.79264e+16	1.61363e+16	2.28914e-18	Yes	2.89335e-05	8.05711e-07	NA	2.82964e-05	0.0073767	NA	NA	1.82216e-06	1.53902e-11	2.67365e-11	3.83622e-08	4.59197e-08	1.53461e-11	1.56705e-11	9.29438e-10	0.00039175	NA	NA	NA	0.00963019	NA
sp|P05198|IF2A_HUMAN	6	63	30.7367	1788254987686900	5.81797e+13	5.96732e-17	1.07295e+16	3665322776604990	2.28039e-16	Yes	0.00572302	NA	NA	NA	1.31732e-09	NA	NA	NA	0.019591	1.53436e-11	NA	NA	NA	1.53942e-11	NA	NA	1.56976e-11	NA	2.63761e-10	NA	1.54875e-11
sp|P05230|FGF1_HUMAN	6	63	15.6852	1271503965504330	8.10642e+13	6.41751e-11	7629023793025990	5107042056540990	1.46378e-10	Yes	NA	NA	NA	NA	NA	1.47419e-09	NA	NA	NA	NA	1.09678e-09	NA	NA	NA	1.32609e-08	NA	NA	1.35316e-08	NA	1.25824e-07	6.75101e-08
sp|P05362|ICAM1_HUMAN	6	63	1.72716	2.06462e+13	1.19539e+13	0.129297	123877112564857	753092891246000	0.140696	No	NA	NA	NA	NA	NA	NA	NA	NA	NA	NA	NA	NA	NA	NA	NA	NA	NA	NA	NA	NA	NA
sp|P05386|RLA1_HUMAN	6	63	49.1106	4.121e+17	8391264986288890	6.57778e-22	2.4726e+18	5.2865e+17	4.47435e-21	Yes	NA	NA	NA	NA	1.53247e-11	NA	NA	NA	0.0143717	1.53239e-11	NA	NA	NA	1.53276e-11	NA	NA	1.53463e-11	NA	1.55146e-11	0.00175574	1.53223e-11
sp|P05387|RLA2_HUMAN	6	63	48.0347	3.82274e+17	7958296217766670	1.15868e-21	2.29365e+18	5.01373e+17	7.7439e-21	Yes	NA	NA	NA	NA	1.53256e-11	NA	NA	NA	NA	1.53236e-11	NA	NA	NA	1.53261e-11	NA	NA	1.53354e-11	NA	1.53918e-11	0.0382059	1.53232e-11
sp|P05388|RLA0_HUMAN;sp|Q8NHW5|RLA0L_HUMAN	6	63	44.1241	3.61772e+17	8198952143798410	9.92412e-21	2.17063e+18	5.16534e+17	5.75336e-20	Yes	NA	NA	NA	NA	1.53338e-11	NA	NA	NA	NA	1.53276e-11	NA	NA	NA	1.53347e-11	NA	NA	1.53652e-11	NA	1.5398e-11	0.0309051	1.53232e-11
sp|P05413|FABPH_HUMAN	6	63	104.163	2.30031e+17	2208380736469840	8.92947e-31	1.38019e+18	1.39128e+17	2.28119e-29	Yes	NA	NA	NA	0.0283307	NA	1.53221e-11	NA	NA	NA	NA	1.53221e-11	NA	NA	NA	1.53221e-11	NA	NA	1.53221e-11	NA	1.53221e-11	1.53221e-11
sp|P05455|LA_HUMAN	6	63	9.01342	2927113682683280	324750710879380	4.15003e-07	1.75627e+16	2.04593e+16	7.0652e-07	Yes	0.00168441	0.00135419	0.00157937	0.00209731	0.00376491	NA	NA	NA	NA	NA	0.000420735	NA	NA	NA	0.000334328	NA	NA	0.000393119	NA	0.000530328	0.000986444
sp|P05556|ITB1_HUMAN	6	63	25.2568	1.66857e+16	660644011093000	4.80535e-15	1.00114e+17	4.16206e+16	1.51485e-14	Yes	NA	NA	NA	0.0317105	2.07548e-10	NA	NA	NA	0.00188618	2.00783e-11	NA	NA	0.00202152	2.04862e-11	NA	NA	1.07225e-09	NA	6.19347e-05	5.75221e-05	1.54726e-11
sp|P05771|KPCB_HUMAN	6	63	44.6568	1.32966e+17	2977516182501840	7.34252e-21	7.97798e+17	1.87584e+17	4.29741e-20	Yes	NA	0.018447	0.0411899	0.00847746	1.0416e-08	1.53223e-11	NA	NA	NA	0.000158396	1.53356e-11	NA	NA	0.00380624	1.53623e-11	NA	0.00146316	1.53547e-11	0.0086491	1.53831e-11	2.67896e-08
sp|P05937|CALB1_HUMAN	6	63	31.5123	170529366317809	5.41152e+12	3.35828e-17	1023176197906850	340925763578999	1.30951e-16	Yes	NA	NA	NA	NA	NA	1.53967e-11	NA	NA	NA	NA	1.53823e-11	NA	NA	NA	1.53823e-11	NA	NA	1.55439e-11	NA	1.54795e-11	1.53985e-11
sp|P06132|DCUP_HUMAN	6	63	58.451	1224148112531140	20943167167365	7.08998e-24	7344888675186850	1319419531543990	6.36435e-23	Yes	NA	NA	NA	NA	NA	1.53223e-11	NA	NA	NA	NA	1.53223e-11	NA	NA	NA	1.53223e-11	NA	NA	1.53227e-11	NA	1.53227e-11	1.53223e-11
sp|P06241|FYN_HUMAN	6	63	40.072	3193679554389280	7.96985e+13	1.08405e-19	1.91621e+16	5021005147585000	5.61469e-19	Yes	NA	NA	NA	NA	4.18677e-05	1.53636e-11	NA	NA	NA	2.07657e-05	1.53569e-11	NA	NA	2.66345e-06	1.53407e-11	NA	1.35933e-07	1.53292e-11	0.00569953	1.66241e-11	4.72694e-06
sp|P06307|CCKN_HUMAN	6	63	6.71683	105925175384999	1.57701e+13	1.56648e-05	635551052309999	993517703797999	2.35626e-05	Yes	NA	NA	NA	NA	NA	NA	NA	NA	NA	0.00031715	3.97533e-05	NA	NA	0.0161662	0.00279017	NA	NA	0.0436971	NA	NA	NA
sp|P06396|GELS_HUMAN;REV__sp|Q6TDU7|CASC1_HUMAN	6	63	0.743588	6.6711e+16	8.9715e+16	0.616647	4.00266e+17	5.65204e+18	0.627512	No	NA	NA	NA	NA	NA	NA	NA	NA	NA	NA	NA	NA	NA	NA	NA	NA	NA	NA	NA	NA	NA
sp|P06576|ATPB_HUMAN	6	63	118.374	2.00173e+20	1.69102e+18	2.29978e-32	1.20104e+21	1.06534e+20	7.99957e-31	Yes	1.53192e-06	3.61388e-11	NA	2.6394e-10	1.63024e-11	1.54566e-11	NA	7.22969e-10	1.53223e-11	1.53221e-11	1.53221e-11	1.53785e-11	1.53221e-11	1.53221e-11	1.53221e-11	5.51154e-07	1.99117e-09	1.7908e-10	NA	NA	NA
sp|P06702|S10A9_HUMAN	6	63	4.58883	1.20984e+16	2636499455132600	0.000634838	7.25907e+16	1.66099e+17	0.000836881	Yes	NA	NA	NA	NA	NA	0.00113915	NA	NA	NA	NA	0.00428171	NA	NA	NA	0.00348819	NA	NA	0.00110922	NA	0.0284242	0.0111626
sp|P06703|S10A6_HUMAN	6	63	9.08586	6.68899e+16	7361972019834920	3.72258e-07	4.01339e+17	4.63804e+17	6.37294e-07	Yes	NA	NA	NA	NA	NA	5.56549e-07	NA	NA	NA	NA	6.66254e-06	NA	NA	NA	7.58606e-06	NA	NA	9.03012e-05	NA	0.000151401	3.23669e-05
sp|P06730|IF4E_HUMAN;sp|A6NMX2|I4E1B_HUMAN	6	63	1.25421	2.03404e+12	1.62177e+12	0.291411	1.22043e+13	102171734329999	0.306322	No	NA	NA	NA	NA	NA	NA	NA	NA	NA	NA	NA	NA	NA	NA	NA	NA	NA	NA	NA	NA	NA
sp|P06733|ENOA_HUMAN	6	63	157.105	1.41775e+20	9.0242e+17	6.0801e-36	8.50648e+20	5.68525e+19	4.32818e-34	Yes	NA	NA	NA	0.000250998	0.000441267	1.53221e-11	NA	NA	0.0243313	0.037596	1.53221e-11	NA	0.0373212	NA	1.53221e-11	NA	NA	1.53221e-11	NA	1.53221e-11	1.53221e-11
sp|P06744|G6PI_HUMAN;sp|Q8N196|SIX5_HUMAN	6	63	4.56481	1.84863e+18	4.04974e+17	0.000663133	1.10918e+19	2.55134e+19	0.000872303	Yes	NA	NA	NA	NA	NA	0.0436774	NA	NA	NA	NA	0.01189	NA	NA	NA	0.0044014	NA	NA	0.00845464	NA	0.00556886	0.000280938
sp|P06748|NPM_HUMAN	6	63	76.2014	3.58852e+16	470926053814286	5.58592e-27	2.15311e+17	2.96683e+16	7.95279e-26	Yes	1.53221e-11	1.53221e-11	1.53221e-11	1.53221e-11	1.53993e-11	1.53256e-11	NA	NA	NA	3.29776e-08	0.000402466	NA	NA	9.33467e-08	0.000990285	NA	1.27129e-05	0.0452451	0.00057523	NA	NA
sp|P06753|TPM3_HUMAN	6	63	55.0206	5.3965e+16	980815495707936	3.47424e-23	3.2379e+17	6.17914e+16	2.77667e-22	Yes	NA	NA	NA	NA	NA	1.53243e-11	NA	NA	NA	0.0266411	1.53378e-11	NA	NA	NA	1.53281e-11	NA	NA	1.53236e-11	NA	1.53223e-11	1.53221e-11
sp|P06756|ITAV_HUMAN	6	63	46.0223	2651480506285950	5.76129e+13	3.43574e-21	1.59089e+16	3629612914002000	2.15068e-20	Yes	NA	NA	5.20582e-08	1.84456e-11	1.24231e-10	0.0189151	NA	3.31554e-05	2.31755e-09	8.42034e-08	7.71404e-05	2.70083e-05	1.86266e-09	6.76823e-08	9.42758e-05	NA	NA	1.54455e-11	NA	1.53276e-11	1.53381e-11
sp|P07093|GDN_HUMAN	6	63	1.87348	8.55082e+11	4.56413e+11	0.0993375	5.13049e+12	2.8754e+13	0.109221	No	NA	NA	NA	NA	NA	NA	NA	NA	NA	NA	NA	NA	NA	NA	NA	NA	NA	NA	NA	NA	NA
sp|P07099|HYEP_HUMAN	6	63	81.7612	6.35157e+17	7768438459876170	8.0121e-28	3.81094e+18	4.89412e+17	1.32568e-26	Yes	NA	NA	7.66049e-05	1.26892e-08	1.53221e-11	0.0402721	NA	2.97203e-06	4.17606e-10	1.53221e-11	NA	0.000174801	3.1484e-08	1.53221e-11	0.0216829	NA	1.54344e-11	3.62134e-10	4.29849e-10	1.54269e-11	1.53221e-11
sp|P07108|ACBP_HUMAN	6	63	55.0547	8.18532e+17	1.48676e+16	3.41844e-23	4.91119e+18	9.36661e+17	2.73922e-22	Yes	NA	NA	NA	NA	NA	1.53223e-11	NA	NA	NA	NA	1.53225e-11	NA	NA	NA	1.53227e-11	NA	NA	1.53234e-11	NA	1.53247e-11	1.53243e-11
sp|P07195|LDHB_HUMAN;sp|Q6ZMR3|LDH6A_HUMAN;sp|P07864|LDHC_HUMAN	6	63	99.9076	2.62839e+19	2.63082e+17	2.91674e-30	1.57703e+20	1.65742e+19	6.8678e-29	Yes	NA	NA	0.0261343	0.0151454	NA	1.53221e-11	NA	NA	NA	NA	1.53221e-11	NA	NA	NA	1.53221e-11	NA	NA	1.53221e-11	NA	1.53221e-11	1.53221e-11
sp|P07196|NFL_HUMAN	6	63	49.8608	2.07409e+20	4.15977e+18	4.45885e-22	1.24445e+21	2.62065e+20	3.09491e-21	Yes	1.53361e-11	1.53239e-11	1.53239e-11	1.53239e-11	1.53245e-11	1.53239e-11	NA	NA	NA	NA	NA	NA	NA	NA	NA	NA	NA	NA	NA	NA	NA
sp|P07197|NFM_HUMAN;REV__sp|Q8N309|LRC43_HUMAN	6	63	61.5687	1.41074e+20	2.29133e+18	1.78703e-24	8.46445e+20	1.44354e+20	1.73654e-23	Yes	1.53252e-11	1.53223e-11	1.53221e-11	1.53221e-11	1.53223e-11	1.53223e-11	NA	NA	NA	NA	NA	NA	NA	NA	NA	NA	NA	NA	NA	NA	NA
sp|P07203|GPX1_HUMAN	6	63	33.3749	1.94569e+16	582980454230094	8.79763e-18	1.16741e+17	3.67278e+16	3.61956e-17	Yes	0.0245303	0.0344791	NA	NA	NA	1.53276e-11	NA	NA	NA	NA	1.82342e-11	NA	NA	NA	1.71263e-11	NA	NA	1.54959e-11	NA	1.53829e-11	1.6258e-11
sp|P07237|PDIA1_HUMAN	6	63	18.7691	1.59263e+16	848537858506348	2.19027e-12	9.55575e+16	5.34579e+16	5.5546e-12	Yes	NA	NA	1.00939e-05	2.03408e-07	NA	NA	NA	3.71866e-07	6.85884e-09	NA	NA	0.000858271	2.32495e-05	NA	NA	NA	0.00101704	1.88508e-07	2.80344e-05	3.45088e-09	NA
sp|P07305|H10_HUMAN	6	63	40.3285	7963983094218280	197477649215539	9.26701e-20	4.77839e+16	1.24411e+16	4.84894e-19	Yes	1.53545e-11	1.53481e-11	1.55657e-11	2.14812e-11	0.000818193	1.53358e-11	NA	NA	NA	5.08972e-08	NA	NA	NA	2.96511e-08	NA	NA	6.99006e-06	NA	0.000194246	NA	4.14373e-09
sp|P07311|ACYP1_HUMAN	6	63	12.5792	407006151430000	3.23555e+13	2.86454e-09	2442036908580000	2038395793768000	5.73845e-09	Yes	NA	NA	NA	NA	NA	4.48902e-08	NA	NA	NA	NA	2.46193e-07	NA	NA	NA	2.88206e-07	NA	NA	7.36247e-08	NA	3.48806e-07	7.96152e-07
sp|P07339|CATD_HUMAN	6	63	143.824	1.82275e+18	1.26734e+16	8.09923e-35	1.09365e+19	7.98427e+17	4.50759e-33	Yes	NA	NA	NA	NA	NA	1.53221e-11	NA	NA	NA	NA	1.53221e-11	NA	NA	NA	1.53221e-11	NA	NA	1.53221e-11	NA	1.53221e-11	1.53221e-11
sp|P07355|ANXA2_HUMAN;sp|A6NMY6|AXA2L_HUMAN	6	63	9.03272	2.2153e+17	2.45253e+16	4.0314e-07	1.32918e+18	1.54509e+18	6.86706e-07	Yes	NA	NA	NA	0.00850458	0.000169528	0.0122619	NA	NA	0.00302044	5.07341e-05	0.00446274	NA	0.00734538	0.000142553	0.0106309	NA	0.0207165	NA	NA	NA	NA
sp|P07384|CAN1_HUMAN	6	63	16.4935	8347419088133320	506102142063491	2.5573e-11	5.00845e+16	3.18844e+16	6.0122e-11	Yes	NA	NA	NA	NA	NA	2.39821e-09	NA	NA	NA	NA	2.8853e-10	NA	NA	NA	5.7045e-10	NA	NA	2.89248e-07	NA	8.97087e-08	3.32768e-08
sp|P07437|TBB5_HUMAN;sp|A6NNZ2|TBB8L_HUMAN	6	63	56.341	2.05049e+18	3.63942e+16	1.86657e-23	1.23029e+19	2.29284e+18	1.56536e-22	Yes	7.78773e-05	1.75163e-07	1.83989e-08	3.70608e-08	1.56656e-11	1.53221e-11	NA	NA	NA	0.000127547	1.53298e-11	NA	NA	0.0226479	1.53751e-11	NA	NA	1.54626e-11	NA	1.54176e-11	5.41271e-09
sp|P07602|SAP_HUMAN	6	63	8.86428	3.37959e+16	3812591846825390	5.19637e-07	2.02775e+17	2.40193e+17	8.76368e-07	Yes	NA	0.0245991	0.00956125	0.00465005	NA	NA	0.00428258	0.00148091	0.000669532	NA	NA	NA	NA	NA	0.00106263	NA	NA	0.000344068	NA	0.000149349	0.0441264
sp|P07686|HEXB_HUMAN	6	63	34.6535	597972155158142	1.72558e+13	3.62067e-18	3587832930948850	1087112386397000	1.55877e-17	Yes	NA	NA	NA	NA	NA	1.53452e-11	NA	NA	NA	NA	1.53567e-11	NA	NA	NA	1.53512e-11	NA	NA	1.5394e-11	NA	1.56842e-11	1.53867e-11
sp|P07738|PMGE_HUMAN	6	63	9.71029	104749825330618	1.07875e+13	1.47909e-07	628498951983713	679612737668999	2.62464e-07	Yes	NA	NA	NA	NA	NA	3.6306e-06	NA	NA	NA	NA	5.02687e-06	NA	NA	NA	3.6306e-06	NA	NA	3.6306e-06	NA	6.57952e-06	3.6306e-06
sp|P07741|APT_HUMAN	6	63	4.05418	769546828923808	189815732017460	0.00169004	4617280973542850	1.19584e+16	0.00215102	Yes	NA	NA	NA	NA	NA	0.00545957	NA	NA	NA	NA	0.00181128	NA	NA	NA	0.00398586	NA	NA	0.0381292	NA	NA	0.0147276
sp|P07814|SYEP_HUMAN	6	63	18.9078	6854176360695230	362504535771428	1.89655e-12	4.11251e+16	2.28378e+16	4.84181e-12	Yes	NA	NA	0.0481311	4.26647e-05	8.20292e-08	6.49662e-05	NA	0.00252253	9.22034e-07	1.49985e-09	1.43839e-06	NA	7.63391e-05	1.53507e-07	0.000115613	NA	0.00636778	NA	NA	NA	NA
sp|P07858|CATB_HUMAN	6	63	52.4324	2.04789e+16	390577473643873	1.21793e-22	1.22874e+17	2.46064e+16	9.15987e-22	Yes	NA	NA	NA	NA	NA	1.53223e-11	NA	NA	NA	NA	1.5323e-11	NA	NA	NA	1.5323e-11	NA	NA	1.53272e-11	NA	1.53383e-11	1.53341e-11
sp|P07900|HS90A_HUMAN;sp|Q58FG0|HS905_HUMAN;sp|Q14568|HS902_HUMAN	6	63	0.972338	5.88587e+17	6.05332e+17	0.451362	3.53152e+18	3.81359e+19	0.465505	No	NA	NA	NA	NA	NA	NA	NA	NA	NA	NA	NA	NA	NA	NA	NA	NA	NA	NA	NA	NA	NA
sp|P07910|HNRPC_HUMAN;sp|O60812|HNRC1_HUMAN;sp|B2RXH8|HNRC2_HUMAN	6	63	180.804	1.12923e+17	624560388281365	9.58426e-38	6.77539e+17	3.93473e+16	1.1735e-35	Yes	1.53221e-11	1.53221e-11	1.53221e-11	1.53221e-11	1.53221e-11	1.53221e-11	NA	NA	NA	NA	NA	NA	NA	NA	NA	NA	NA	NA	NA	NA	NA
sp|P07919|QCR6_HUMAN;sp|A0A096LP55|QCR6L_HUMAN	6	63	67.9184	2.5152e+17	3703266667646800	1.28369e-25	1.50912e+18	2.33306e+17	1.50551e-24	Yes	7.65149e-05	4.98229e-07	NA	3.95365e-05	2.60321e-08	8.70333e-11	NA	7.25584e-06	1.54571e-11	1.53345e-11	1.53239e-11	4.12505e-08	1.53452e-11	1.53236e-11	1.53223e-11	0.000383889	3.16227e-07	9.00954e-10	NA	0.022444	NA
sp|P07947|YES_HUMAN	6	63	5.27652	3.92197e+13	7.43288e+12	0.000185207	235318384254857	468271570115000	0.000254795	Yes	NA	NA	NA	NA	NA	NA	NA	NA	NA	NA	NA	NA	NA	NA	0.0140203	NA	0.00238471	0.000406507	NA	NA	NA
sp|P07954|FUMH_HUMAN	6	63	38.1591	4.1923e+17	1.09864e+16	3.58021e-19	2.51538e+18	6.92142e+17	1.73128e-18	Yes	0.000345869	0.000131107	NA	0.000533453	4.13762e-05	0.000442211	NA	3.53063e-06	2.24696e-11	1.5817e-11	NA	1.22884e-06	1.78119e-11	1.55315e-11	NA	0.0261355	0.00309744	4.62578e-06	NA	2.47351e-11	1.59547e-11
sp|P08123|CO1A2_HUMAN	6	63	1.65138	1.7886e+13	1.08309e+13	0.147944	107315881849999	682348986118000	0.159851	No	NA	NA	NA	NA	NA	NA	NA	NA	NA	NA	NA	NA	NA	NA	NA	NA	NA	NA	NA	NA	NA
sp|P08133|ANXA6_HUMAN	6	63	28.366	3.92457e+18	1.38355e+17	3.70038e-16	2.35474e+19	8.71634e+18	1.3125e-15	Yes	NA	NA	0.00197724	5.08154e-09	6.46423e-09	1.54331e-11	NA	NA	9.89591e-06	1.24396e-05	1.24377e-10	NA	1.72691e-05	2.16634e-05	2.11488e-10	0.0196792	0.0233101	7.80597e-07	NA	NA	NA
sp|P08134|RHOC_HUMAN	6	63	1.40934	7.82593e+13	5.55288e+13	0.225112	469555693391713	3498316835817000	0.238928	No	NA	NA	NA	NA	NA	NA	NA	NA	NA	NA	NA	NA	NA	NA	NA	NA	NA	NA	NA	NA	NA
sp|P08183|MDR1_HUMAN	6	63	9.0402	2.51921e+13	2.78667e+12	3.98638e-07	151152540038857	175560390536000	6.79794e-07	Yes	NA	NA	NA	NA	NA	NA	NA	NA	0.00491136	3.80678e-05	NA	NA	0.00491136	3.80678e-05	NA	NA	0.00339673	NA	NA	0.00491136	3.80678e-05
sp|P08195|4F2_HUMAN	6	63	108.007	1.12511e+18	1.0417e+16	3.18039e-31	6.75063e+18	6.56271e+17	8.77043e-30	Yes	NA	NA	1.66449e-08	1.53239e-11	1.5325e-11	9.17671e-08	NA	3.75505e-06	1.53352e-11	1.53418e-11	3.91049e-10	0.000128777	1.53569e-11	1.53809e-11	2.41462e-11	8.49411e-07	3.77036e-06	1.53227e-11	NA	1.53221e-11	1.53221e-11
sp|P08237|PFKAM_HUMAN	6	63	50.3902	4.7789e+17	9483781049999990	3.39842e-22	2.86734e+18	5.97478e+17	2.40244e-21	Yes	NA	NA	NA	0.00256425	3.37358e-11	2.49528e-07	NA	0.0148383	2.4462e-07	1.53514e-11	0.00260643	0.0186212	3.34135e-07	1.53545e-11	0.00201376	0.0473069	9.76682e-10	4.80727e-09	0.000154259	1.53954e-11	1.53221e-11
sp|P08238|HS90B_HUMAN;sp|Q58FF7|H90B3_HUMAN	6	63	5.99511	4.39539e+17	7.33163e+16	5.29923e-05	2.63724e+18	4.61893e+18	7.58342e-05	Yes	NA	NA	NA	NA	0.0292789	1.08357e-05	NA	NA	NA	NA	0.00956858	NA	NA	NA	0.0170433	NA	NA	0.0049356	NA	0.00281739	NA
sp|P08240|SRPRA_HUMAN	6	63	1.77379	1.34483e+12	7.58169e+11	0.118934	8.06898e+12	4.77646e+13	0.130067	No	NA	NA	NA	NA	NA	NA	NA	NA	NA	NA	NA	NA	NA	NA	NA	NA	NA	NA	NA	NA	NA
sp|P08246|ELNE_HUMAN	6	63	0.777677	7.35694e+13	9.46015e+13	0.590486	441416414039428	5959892779218990	0.60149	No	NA	NA	NA	NA	NA	NA	NA	NA	NA	NA	NA	NA	NA	NA	NA	NA	NA	NA	NA	NA	NA
sp|P08247|SYPH_HUMAN	6	63	8.9621	3.15139e+17	3.51636e+16	4.48314e-07	1.89084e+18	2.21531e+18	7.60692e-07	Yes	NA	NA	NA	NA	0.00167403	NA	NA	NA	NA	NA	0.00281547	NA	NA	0.00695824	0.024	NA	0.0278731	0.00588678	NA	0.000295862	3.26997e-08
sp|P08311|CATG_HUMAN	6	63	0.937676	5.69443e+13	6.07292e+13	0.474599	341665666833999	3825938740141000	0.488482	No	NA	NA	NA	NA	NA	NA	NA	NA	NA	NA	NA	NA	NA	NA	NA	NA	NA	NA	NA	NA	NA
sp|P08397|HEM3_HUMAN	6	63	2.01102	3.00233e+13	1.49294e+13	0.0772765	180139579465428	940550563097999	0.0858285	No	NA	NA	NA	NA	NA	NA	NA	NA	NA	NA	NA	NA	NA	NA	NA	NA	NA	NA	NA	NA	NA
sp|P08559|ODPA_HUMAN	6	63	34.7612	3.16274e+17	9098459970792060	3.36343e-18	1.89764e+18	5.73203e+17	1.45828e-17	Yes	0.00348581	4.81648e-05	NA	8.03934e-05	NA	2.04373e-06	NA	3.6262e-05	2.85152e-11	0.00147687	1.56689e-11	3.15884e-07	1.54819e-11	1.80445e-05	1.53563e-11	0.006857	NA	0.000271179	0.000207958	NA	5.63712e-06
sp|P08571|CD14_HUMAN	6	63	1.2532	776530471536129	619635631590430	0.291889	4659182829216770	3.9037e+16	0.306719	No	NA	NA	NA	NA	NA	NA	NA	NA	NA	NA	NA	NA	NA	NA	NA	NA	NA	NA	NA	NA	NA
sp|P08572|CO4A2_HUMAN	6	63	14.662	1826715853546900	124588824579206	2.13761e-10	1.09603e+16	7849095948489980	4.66707e-10	Yes	4.43458e-08	4.1337e-08	3.68207e-08	1.07644e-08	1.03312e-08	1.74218e-08	NA	NA	NA	NA	NA	NA	NA	NA	NA	NA	NA	NA	NA	NA	NA
sp|P08574|CY1_HUMAN	6	63	62.679	3.8557e+17	6151497825393590	1.10951e-24	2.31342e+18	3.87544e+17	1.1159e-23	Yes	0.00108156	7.48581e-09	NA	0.000954599	3.82976e-06	3.61257e-09	0.0419967	NA	6.7001e-11	1.55166e-11	1.53376e-11	5.75559e-05	1.53412e-11	1.53239e-11	1.53221e-11	1.75139e-07	4.3651e-10	1.57737e-11	NA	0.02845	NA
sp|P08575|PTPRC_HUMAN	6	63	3.21252	5.72062e+13	17807233582873	0.008133	343237044485428	1121855715720990	0.0097475	Yes	NA	NA	NA	NA	NA	NA	NA	NA	NA	NA	NA	NA	NA	NA	NA	NA	NA	NA	NA	NA	NA
sp|P08603|CFAH_HUMAN	6	63	6.8725	103425467267238	1.50492e+13	1.21039e-05	620552803603428	948097664459999	1.83598e-05	Yes	NA	NA	NA	NA	0.00012604	NA	NA	NA	NA	0.000106059	NA	NA	NA	7.88618e-05	NA	NA	4.83844e-05	NA	0.017833	NA	0.00337161
sp|P08621|RU17_HUMAN	6	63	24.0676	490491806238142	2.03797e+13	1.3566e-14	2942950837428850	1283923228646000	4.11551e-14	Yes	NA	NA	NA	NA	3.01683e-11	NA	NA	NA	NA	1.72303e-11	NA	NA	NA	1.72303e-11	NA	NA	1.96166e-11	NA	6.48468e-11	NA	3.63921e-11
sp|P08670|VIME_HUMAN;sp|P41219|PERI_HUMAN;sp|Q9NSB2|KRT84_HUMAN;CON__Q9NSB2;CON__Q6ISB0;CON__Q9H552	6	63	9.50702	2.07716e+18	2.18486e+17	1.99207e-07	1.24629e+19	1.37646e+19	3.4984e-07	Yes	0.00457795	0.00324106	0.00425791	0.0247785	NA	NA	NA	NA	NA	NA	2.56404e-05	NA	NA	NA	1.70463e-05	NA	NA	2.35257e-05	NA	0.000205929	0.0157957
sp|P08708|RS17_HUMAN	6	63	64.8444	1.62369e+17	2503983717415870	4.46916e-25	9.74216e+17	1.57751e+17	4.7336e-24	Yes	NA	NA	NA	NA	1.53221e-11	NA	NA	NA	0.00537259	1.53221e-11	NA	NA	0.0303543	1.53221e-11	NA	NA	1.53232e-11	NA	1.53347e-11	0.0206614	1.53221e-11
sp|P08754|GNAI3_HUMAN;sp|P11488|GNAT1_HUMAN;sp|P19087|GNAT2_HUMAN;sp|A8MTJ3|GNAT3_HUMAN	6	63	42.117	1590661292784140	3.77677e+13	3.17118e-20	9543967756704850	2379365403621000	1.73339e-19	Yes	NA	NA	8.41058e-07	1.35486e-07	6.4859e-09	1.67048e-05	NA	0.00167497	0.000343716	2.13396e-05	5.00174e-09	0.00093677	0.000185883	1.10939e-05	9.99166e-09	NA	NA	1.53432e-11	NA	1.53347e-11	1.53261e-11
sp|P08758|ANXA5_HUMAN	6	63	11.1044	1.08018e+18	9.7275e+16	2.05316e-08	6.48108e+18	6.12833e+18	3.85567e-08	Yes	NA	NA	NA	0.00147187	2.85527e-05	1.02408e-05	NA	NA	0.00576218	0.000135442	5.01345e-05	NA	0.0257059	0.000810294	0.000315194	NA	NA	0.0354296	NA	NA	NA
sp|P08865|RSSA_HUMAN	6	63	55.1428	1.27146e+18	2.30575e+16	3.27831e-23	7.62875e+18	1.45262e+18	2.63383e-22	Yes	NA	NA	NA	NA	1.53227e-11	NA	NA	NA	0.0370484	1.53223e-11	NA	NA	NA	1.53225e-11	NA	NA	1.53239e-11	NA	1.53505e-11	NA	1.53223e-11
sp|P09012|SNRPA_HUMAN	6	63	10.6313	181190894064475	17043123512365	3.96142e-08	1087145364386850	1073716781279000	7.29159e-08	Yes	NA	NA	NA	NA	3.08778e-05	NA	NA	NA	NA	5.89105e-07	NA	NA	NA	2.70115e-07	NA	NA	5.24647e-07	NA	4.64496e-06	NA	1.26323e-05
sp|P09104|ENOG_HUMAN	6	63	151.933	1.81146e+20	1.19228e+18	1.62523e-35	1.08688e+21	7.51134e+19	1.03642e-33	Yes	NA	NA	NA	0.000239362	0.00528971	1.53221e-11	NA	NA	NA	NA	1.53221e-11	NA	NA	NA	1.53221e-11	NA	NA	1.53221e-11	NA	1.53221e-11	1.53221e-11
sp|P09110|THIK_HUMAN	6	63	47.3	6958153650723800	147106995163492	1.71571e-21	4.17489e+16	9267740695300000	1.11031e-20	Yes	NA	0.00745018	4.63587e-10	NA	0.00145891	3.36415e-07	NA	1.30833e-07	NA	8.73885e-06	1.18188e-09	0.000784298	NA	9.51143e-10	1.55037e-11	3.91864e-07	1.53307e-11	1.53223e-11	3.01198e-06	3.99242e-10	NA
sp|P09211|GSTP1_HUMAN	6	63	126.132	3.69569e+18	2.93002e+16	3.68324e-33	2.21741e+19	1.84591e+18	1.44969e-31	Yes	NA	NA	NA	0.00402709	0.012996	1.53221e-11	NA	NA	NA	NA	1.53221e-11	NA	NA	NA	1.53221e-11	NA	NA	1.53221e-11	NA	1.53221e-11	1.53221e-11
sp|P09382|LEG1_HUMAN	6	63	131.631	2.34123e+18	1.77863e+16	1.06944e-33	1.40474e+19	1.12054e+18	4.61064e-32	Yes	NA	NA	NA	1.77067e-05	6.42502e-05	1.53221e-11	NA	NA	5.72418e-05	0.000201128	1.53221e-11	NA	0.000184686	0.000623768	1.53221e-11	NA	NA	1.53221e-11	NA	1.53221e-11	1.53221e-11
sp|P09417|DHPR_HUMAN	6	63	11.6521	2.17175e+18	1.86382e+17	9.74607e-09	1.30305e+19	1.17421e+19	1.86922e-08	Yes	NA	NA	NA	NA	0.0265896	1.92258e-07	NA	NA	NA	NA	4.96356e-07	NA	NA	NA	6.31954e-07	NA	NA	2.06197e-06	NA	0.00128063	0.0230784
sp|P09429|HMGB1_HUMAN;sp|B2RPK0|HGB1A_HUMAN	6	63	21.2047	1.11241e+16	524606543126984	1.91347e-13	6.67447e+16	3.30502e+16	5.27195e-13	Yes	0.0444953	0.0428616	NA	NA	NA	1.11548e-06	NA	NA	NA	NA	2.01957e-11	NA	NA	NA	1.99297e-11	NA	NA	4.77035e-11	NA	1.26713e-08	3.06476e-09
sp|P09455|RET1_HUMAN	6	63	16.1993	2441791297649280	150734681603777	3.56396e-11	1.46507e+16	9496284941037990	8.315e-11	Yes	NA	NA	NA	NA	NA	7.71799e-10	NA	NA	NA	NA	7.14259e-09	NA	NA	NA	1.97376e-08	NA	NA	1.27896e-08	NA	6.55456e-09	3.49475e-09
sp|P09471|GNAO_HUMAN	6	63	50.1935	1.14752e+19	2.28619e+17	3.75814e-22	6.88513e+19	1.4403e+19	2.63242e-21	Yes	NA	NA	0.00553828	3.55391e-07	2.51504e-06	1.60855e-10	NA	NA	0.00136914	0.00683731	1.53925e-11	NA	0.000233145	0.00131619	1.5551e-11	NA	NA	1.53343e-11	NA	1.53223e-11	1.53223e-11
sp|P09488|GSTM1_HUMAN	6	63	8.29166	9.70484e+16	1.17043e+16	1.24907e-06	5.8229e+17	7.37373e+17	2.05448e-06	Yes	NA	NA	NA	NA	NA	4.9748e-06	NA	NA	NA	NA	1.4309e-05	NA	NA	NA	1.93218e-05	NA	NA	4.66077e-05	NA	8.86038e-05	6.36628e-05
sp|P09493|TPM1_HUMAN	6	63	45.1572	1.90092e+16	420956582950793	5.54695e-21	1.14055e+17	2.65203e+16	3.32926e-20	Yes	NA	NA	NA	NA	NA	1.53549e-11	NA	NA	NA	NA	1.53643e-11	NA	NA	NA	1.53352e-11	NA	NA	1.53281e-11	NA	1.53239e-11	1.53245e-11
sp|P09496|CLCA_HUMAN	6	63	29.9691	6.73758e+16	2248176456558730	1.0652e-16	4.04255e+17	1.41635e+17	3.97146e-16	Yes	NA	NA	NA	0.00122948	1.53811e-11	NA	NA	NA	0.0427565	1.68154e-11	NA	NA	0.00302604	1.54153e-11	NA	0.00182773	1.53922e-11	NA	3.53626e-07	NA	4.0092e-11
sp|P09497|CLCB_HUMAN	6	63	16.8273	6.55844e+16	3897505828204760	1.76227e-11	3.93507e+17	2.45543e+17	4.1979e-11	Yes	NA	NA	NA	NA	5.8805e-10	NA	NA	NA	NA	3.68768e-07	NA	NA	NA	8.09821e-10	NA	NA	1.89314e-10	NA	2.28915e-06	NA	4.26977e-08
sp|P09525|ANXA4_HUMAN	6	63	24.0786	4373103465168810	181617599277936	1.34342e-14	2.62386e+16	1.14419e+16	4.07957e-14	Yes	NA	NA	NA	5.07157e-05	5.20263e-11	4.41106e-07	NA	NA	0.000172263	1.55096e-10	1.64097e-06	NA	0.00026896	2.45587e-10	2.66475e-06	0.0386461	1.25845e-07	0.000872742	0.0113813	NA	NA
sp|P09543|CN37_HUMAN	6	63	15.9523	2.07792e+20	1.30259e+19	4.72143e-11	1.24675e+21	8.2063e+20	1.09156e-10	Yes	NA	NA	NA	0.0154262	0.000140769	1.7316e-10	NA	NA	NA	0.0094595	2.45432e-08	NA	NA	0.0142664	4.27055e-08	NA	NA	1.58926e-06	NA	0.000132256	0.0146725
sp|P09622|DLDH_HUMAN	6	63	29.6724	2.80276e+17	9445673087936500	1.33638e-16	1.68166e+18	5.95077e+17	4.92257e-16	Yes	0.00223433	2.48337e-05	NA	7.44608e-05	NA	0.0466774	NA	5.85425e-05	2.23952e-11	4.83859e-08	2.10604e-08	4.48561e-07	1.54242e-11	3.12204e-10	1.4433e-10	0.00276468	NA	NA	NA	NA	NA
sp|P09651|ROA1_HUMAN;sp|Q32P51|RA1L2_HUMAN	6	63	93.0659	8.49718e+16	913028069282222	2.15869e-29	5.09831e+17	5.75208e+16	4.43474e-28	Yes	1.53221e-11	1.53221e-11	1.53221e-11	1.53221e-11	1.53221e-11	1.53221e-11	NA	NA	NA	NA	0.0414281	NA	NA	NA	0.0136252	NA	NA	0.000186706	NA	0.000193746	0.00361444
sp|P09669|COX6C_HUMAN	6	63	28.0494	5.87976e+16	2096216242855230	4.76007e-16	3.52786e+17	1.32062e+17	1.66331e-15	Yes	NA	4.56619e-06	NA	NA	0.0227102	0.000494757	NA	NA	5.05359e-06	6.95854e-07	5.74537e-09	0.000789883	7.27457e-11	2.29387e-11	1.54444e-11	0.00142476	0.000244746	2.70519e-06	NA	NA	NA
sp|P09874|PARP1_HUMAN	6	63	67.078	3.94494e+16	588112685125118	1.79667e-25	2.36696e+17	3.70511e+16	2.04446e-24	Yes	1.53221e-11	1.53221e-11	1.53221e-11	1.53221e-11	1.53223e-11	1.53221e-11	NA	NA	NA	NA	NA	NA	NA	NA	NA	NA	NA	NA	NA	NA	NA
sp|P09936|UCHL1_HUMAN	6	63	15.823	9.722e+18	6.14422e+17	5.47548e-11	5.8332e+19	3.87086e+19	1.25735e-10	Yes	NA	NA	NA	NA	NA	1.53167e-08	NA	NA	NA	NA	8.50281e-09	NA	NA	NA	1.81276e-09	NA	NA	1.14766e-08	NA	1.92528e-07	1.47398e-09
sp|P09960|LKHA4_HUMAN	6	63	78.3469	4.80941e+16	613860378426111	2.60295e-27	2.88564e+17	3.86732e+16	4.00383e-26	Yes	NA	NA	NA	NA	NA	1.53221e-11	NA	NA	NA	NA	1.53221e-11	NA	NA	NA	1.53221e-11	NA	NA	1.53221e-11	NA	1.53221e-11	1.53221e-11
sp|P09972|ALDOC_HUMAN	6	63	116.26	2.88365e+19	2.48035e+17	3.86144e-32	1.73019e+20	1.56262e+19	1.27885e-30	Yes	NA	NA	NA	8.32326e-06	8.56665e-08	1.53221e-11	NA	NA	0.000376025	4.97367e-06	1.53221e-11	NA	0.00070018	9.86413e-06	1.53221e-11	NA	0.005502	1.53221e-11	NA	1.53221e-11	1.53221e-11
sp|P0C0L4|CO4A_HUMAN	6	63	0.229669	4.93558e+13	214899658132492	0.965498	296135073347999	1.35387e+16	0.965994	No	NA	NA	NA	NA	NA	NA	NA	NA	NA	NA	NA	NA	NA	NA	NA	NA	NA	NA	NA	NA	NA
sp|P0C0L5|CO4B_HUMAN	6	63	2.0143	5.75263e+16	2.8559e+16	0.0768131	3.45158e+17	1.79922e+18	0.0853758	No	NA	NA	NA	NA	NA	NA	NA	NA	NA	NA	NA	NA	NA	NA	NA	NA	NA	NA	NA	NA	NA
sp|P0C7M8|CLC2L_HUMAN	6	63	2.41649	4.15123e+13	1.71787e+13	0.0363935	249073894270857	1082260621839000	0.0413974	Yes	NA	NA	NA	NA	NA	NA	NA	NA	NA	NA	NA	NA	NA	NA	NA	NA	NA	NA	NA	0.0285608	NA
sp|P0CG30|GSTT2_HUMAN	6	63	6.16547	3878708427183940	629101329209365	3.96073e-05	2.32723e+16	3.96334e+16	5.74587e-05	Yes	NA	NA	NA	NA	NA	6.67728e-05	NA	NA	NA	NA	0.000345661	NA	NA	NA	0.000166989	NA	NA	0.00238947	NA	0.0017797	0.000688077
sp|P0DJI8|SAA1_HUMAN	6	63	3.069	1957312915534230	637769164723587	0.0106569	1.17439e+16	4.01795e+16	0.0126584	Yes	NA	NA	NA	NA	0.0129886	NA	NA	NA	NA	0.0102929	NA	NA	NA	0.0332033	NA	NA	NA	NA	NA	NA	NA
sp|P0DMV9|HS71B_HUMAN;sp|P0DMV8|HS71A_HUMAN	6	63	26.3883	2.94816e+18	1.11722e+17	1.84513e-15	1.7689e+19	7.0385e+18	6.06002e-15	Yes	NA	NA	NA	NA	NA	1.5646e-11	NA	NA	NA	NA	1.57451e-11	NA	NA	NA	1.5561e-11	NA	NA	1.68346e-11	NA	8.88959e-11	7.10459e-11
sp|P0DOY3|IGLC3_HUMAN;sp|P0DOY2|IGLC2_HUMAN	6	63	6.69171	5.28048e+16	7891086542240460	1.63331e-05	3.16829e+17	4.97138e+17	2.44837e-05	Yes	NA	NA	NA	NA	NA	6.51672e-05	NA	NA	NA	NA	0.000115911	NA	NA	NA	0.000112496	NA	NA	0.000304594	NA	0.00289057	0.0413011
sp|P0DP25|CALM3_HUMAN;sp|P0DP24|CALM2_HUMAN;sp|P0DP23|CALM1_HUMAN;sp|P02585|TNNC2_HUMAN	6	63	200.652	8.26947e+19	4.12129e+17	4.32195e-39	4.96168e+20	2.59641e+19	8.26842e-37	Yes	NA	NA	NA	NA	NA	1.53221e-11	NA	NA	NA	NA	1.53221e-11	NA	NA	NA	1.53221e-11	NA	NA	1.53221e-11	NA	1.53221e-11	1.53221e-11
sp|P0DPI2|GAL3A_HUMAN;sp|A0A0B4J2D5|GAL3B_HUMAN	6	63	68.46	2.49218e+17	3640350669326980	1.03561e-25	1.49531e+18	2.29342e+17	1.23347e-24	Yes	2.22901e-05	3.70365e-09	NA	7.1561e-07	3.47209e-09	5.04603e-05	NA	5.91941e-06	1.53438e-11	1.53256e-11	1.53978e-11	9.24471e-10	1.5323e-11	1.53221e-11	1.53276e-11	2.79176e-06	1.40228e-08	0.00018012	NA	NA	NA
sp|P10114|RAP2A_HUMAN	6	63	29.2524	1.23617e+16	422587889263491	1.84756e-16	7.41703e+16	2.6623e+16	6.70863e-16	Yes	NA	NA	0.0246793	NA	NA	1.0983e-09	NA	NA	NA	NA	1.86212e-11	NA	NA	NA	2.16291e-11	NA	NA	1.53565e-11	NA	1.53991e-11	1.55697e-11
sp|P10155|RO60_HUMAN	6	63	57.6942	2272173245056940	3.93831e+13	9.99899e-24	1.3633e+16	2481133283626990	8.67051e-23	Yes	NA	NA	NA	NA	NA	1.53223e-11	NA	NA	NA	NA	1.53223e-11	NA	NA	NA	1.53223e-11	NA	NA	1.53223e-11	NA	1.53236e-11	1.53236e-11
sp|P10253|LYAG_HUMAN	6	63	35.8203	704758450173809	19674824180873	1.64477e-18	4228550701042850	1239513923394990	7.4809e-18	Yes	NA	NA	NA	NA	NA	1.5335e-11	NA	NA	NA	NA	1.53991e-11	NA	NA	NA	1.53738e-11	NA	NA	1.54355e-11	NA	1.53978e-11	1.5341e-11
sp|P10301|RRAS_HUMAN	6	63	23.0505	185038206459666	8.02752e+12	3.38827e-14	1110229238758000	505733660441999	9.92488e-14	Yes	NA	NA	NA	NA	4.48082e-06	0.00260396	NA	NA	3.31638e-05	5.6207e-10	NA	NA	4.67338e-05	8.06827e-10	NA	NA	5.76894e-06	0.00210081	NA	3.09182e-08	1.58308e-11
sp|P10412|H14_HUMAN;sp|P16402|H13_HUMAN;sp|Q02539|H11_HUMAN;sp|P22492|H1T_HUMAN;sp|P16401|H15_HUMAN	6	63	28.8395	2.26831e+17	7865271663330150	2.5485e-16	1.36098e+18	4.95512e+17	9.09201e-16	Yes	2.66437e-10	9.62335e-11	7.93627e-09	4.79029e-07	NA	2.34806e-11	NA	NA	NA	5.86449e-09	NA	NA	NA	1.89241e-09	NA	NA	1.8169e-07	NA	1.00662e-05	NA	2.00011e-10
sp|P10451|OSTP_HUMAN;CON__P31096	6	63	1.75026	9239228672479560	5278760359827650	0.12406	5.54354e+16	3.32562e+17	0.135421	No	NA	NA	NA	NA	NA	NA	NA	NA	NA	NA	NA	NA	NA	NA	NA	NA	NA	NA	NA	NA	NA
sp|P10515|ODP2_HUMAN	6	63	35.5931	5.90131e+17	1.65799e+16	1.91502e-18	3.54079e+18	1.04454e+18	8.64879e-18	Yes	0.000423708	1.22744e-05	NA	0.00150631	NA	5.44077e-06	NA	1.17362e-05	4.53052e-11	NA	1.54446e-11	2.73441e-07	1.60404e-11	0.00620939	1.53527e-11	0.0299159	NA	0.000207964	2.26388e-06	NA	4.83016e-09
sp|P10599|THIO_HUMAN	6	63	65.4665	2.43054e+17	3712650506958720	3.45809e-25	1.45833e+18	2.33897e+17	3.74036e-24	Yes	NA	NA	NA	NA	NA	1.53221e-11	NA	NA	NA	NA	1.53223e-11	NA	NA	NA	1.53221e-11	NA	NA	1.53223e-11	NA	1.53223e-11	1.53223e-11
sp|P10606|COX5B_HUMAN	6	63	34.2392	3.01892e+17	8817141451372380	4.81442e-18	1.81135e+18	5.5548e+17	2.03831e-17	Yes	0.00563419	0.00190598	NA	0.00312352	0.00011423	7.79567e-07	NA	0.000364269	1.66675e-09	5.06482e-11	1.55836e-11	0.000108806	4.41353e-10	2.45935e-11	1.54295e-11	0.0357632	0.00199195	1.85874e-05	NA	NA	NA
sp|P10620|MGST1_HUMAN	6	63	3.38519	3.70207e+13	1.09361e+13	0.00587902	222123900213428	688971832301000	0.00714115	Yes	NA	NA	0.0149727	NA	NA	NA	NA	0.013877	NA	NA	NA	NA	NA	NA	NA	0.045434	0.0167904	0.0104731	NA	NA	NA
sp|P10636|TAU_HUMAN	6	63	5.64567	1.46268e+18	2.59081e+17	9.69271e-05	8.7761e+18	1.63221e+19	0.000136599	Yes	NA	NA	NA	NA	0.00498814	NA	NA	NA	NA	0.000222832	NA	NA	NA	0.000205763	NA	NA	0.00105902	NA	NA	NA	0.00305897
sp|P10644|KAP0_HUMAN	6	63	9.82032	2809068157532230	286046619420015	1.26029e-07	1.68544e+16	1.80209e+16	2.25073e-07	Yes	NA	NA	NA	NA	NA	0.000490385	NA	NA	NA	NA	7.58206e-05	NA	NA	NA	6.645e-06	NA	NA	2.57762e-07	NA	6.09922e-07	5.79582e-05
sp|P10645|CMGA_HUMAN	6	63	2.9374	176806985093952	6.01916e+13	0.0136569	1060841910563710	3792069596750000	0.0160598	Yes	NA	NA	NA	NA	NA	0.018069	NA	NA	NA	NA	NA	NA	NA	NA	NA	NA	NA	NA	NA	NA	0.0081445
sp|P10768|ESTD_HUMAN	6	63	64.254	5.68526e+17	8848109610325390	5.71188e-25	3.41116e+18	5.57431e+17	5.88953e-24	Yes	NA	NA	NA	0.0138934	0.0279076	1.53221e-11	NA	NA	NA	NA	1.53221e-11	NA	NA	NA	1.53221e-11	NA	NA	1.53223e-11	NA	1.53256e-11	1.53245e-11
sp|P10809|CH60_HUMAN	6	63	79.0267	3.8845e+18	4.91543e+16	2.05142e-27	2.3307e+19	3.09672e+18	3.2202e-26	Yes	1.02141e-08	2.4322e-11	NA	8.38362e-08	1.25414e-08	NA	NA	3.56455e-10	1.53223e-11	1.53223e-11	1.9346e-08	1.57018e-11	1.53221e-11	1.53221e-11	3.22314e-11	2.3539e-06	3.65273e-07	NA	NA	4.43706e-08	6.6205e-09
sp|P10909|CLUS_HUMAN	6	63	6.67877	4.85919e+16	7275574152888880	1.66886e-05	2.91551e+17	4.58361e+17	2.49798e-05	Yes	NA	NA	NA	NA	0.000649914	NA	NA	NA	NA	0.00185228	NA	NA	NA	0.0041756	NA	NA	NA	NA	NA	0.0131266	2.15738e-05
sp|P10915|HPLN1_HUMAN	6	63	14.9504	5.32784e+16	3563668897812690	1.51574e-10	3.19671e+17	2.24511e+17	3.36942e-10	Yes	NA	NA	NA	NA	5.48906e-09	NA	NA	NA	NA	4.28963e-09	NA	NA	NA	1.30024e-08	NA	NA	5.97088e-06	NA	6.70163e-05	NA	9.26883e-09
sp|P11021|BIP_HUMAN	6	63	14.6715	7.04725e+16	4803355007777770	2.11326e-10	4.22835e+17	3.02611e+17	4.62379e-10	Yes	NA	NA	0.00287025	0.000302934	NA	NA	NA	6.82321e-05	5.6348e-06	NA	NA	NA	0.00991535	NA	0.00339014	NA	0.00308407	5.45504e-08	0.000327707	3.85728e-09	NA
sp|P11047|LAMC1_HUMAN	6	63	32.1531	4033390626864560	125443395431222	2.10472e-17	2.42003e+16	7902933912166980	8.36695e-17	Yes	1.54202e-11	1.53592e-11	1.53818e-11	1.53965e-11	1.54453e-11	1.54622e-11	NA	NA	NA	NA	NA	NA	NA	NA	NA	NA	NA	NA	NA	NA	NA
sp|P11137|MTAP2_HUMAN	6	63	3.71337	2.0403e+17	5.49447e+16	0.00318141	1.22418e+18	3.46151e+18	0.00395705	Yes	NA	NA	NA	NA	NA	NA	NA	NA	NA	NA	NA	NA	NA	NA	0.00415998	NA	NA	0.00262236	NA	NA	NA
sp|P11142|HSP7C_HUMAN	6	63	55.8318	1.60366e+19	2.87229e+17	2.36843e-23	9.62193e+19	1.80955e+19	1.94886e-22	Yes	NA	NA	NA	NA	NA	1.53223e-11	NA	NA	NA	NA	1.53223e-11	NA	NA	NA	1.53223e-11	NA	NA	1.5323e-11	NA	1.53247e-11	1.53236e-11
sp|P11166|GTR1_HUMAN	6	63	35.2756	2173460492310610	6.16137e+13	2.37152e-18	1.30408e+16	3881665450885000	1.04751e-17	Yes	2.51221e-05	0.00108627	NA	0.0313565	0.00511376	4.53299e-08	NA	0.00457026	8.7007e-11	2.15096e-11	NA	NA	4.85309e-09	4.19517e-10	NA	0.000274714	2.87229e-05	1.53553e-05	NA	1.54993e-11	1.53783e-11
sp|P11169|GTR3_HUMAN;sp|Q8TDB8|GTR14_HUMAN	6	63	18.12	3012247938433330	166239261360317	4.33253e-12	1.80735e+16	1.04731e+16	1.07384e-11	Yes	NA	NA	0.0011371	1.09489e-05	4.90127e-06	NA	NA	0.0244609	0.000412565	0.000196033	0.0418465	NA	0.00167471	0.000825201	0.0133605	NA	NA	4.06636e-07	NA	2.43182e-09	1.05525e-09
sp|P11177|ODPB_HUMAN	6	63	31.2523	6.54099e+17	2.09296e+16	4.06733e-17	3.9246e+18	1.31857e+18	1.57796e-16	Yes	0.00396245	2.2858e-05	NA	0.00079707	NA	2.34028e-05	NA	0.000175688	2.18391e-10	0.0215018	1.95105e-11	6.70596e-07	1.5982e-11	0.000181178	1.53831e-11	0.0147349	NA	0.000642219	0.000109008	NA	2.72667e-06
sp|P11182|ODB2_HUMAN	6	63	51.2404	5273579046423810	102918454369634	2.20797e-22	3.16415e+16	6483862625286990	1.59778e-21	Yes	0.00147689	3.71415e-08	NA	5.23229e-05	0.000226095	1.133e-06	NA	0.0388168	1.83172e-11	2.97959e-11	1.54322e-11	2.65223e-06	1.53352e-11	1.5341e-11	1.53245e-11	8.36184e-07	4.006e-06	1.55115e-08	NA	NA	NA
sp|P11215|ITAM_HUMAN	6	63	23.6833	187691608867999	7.92507e+12	1.91128e-14	1126149653207990	499279181419000	5.76967e-14	Yes	NA	NA	0.0470283	4.3125e-08	1.62711e-09	NA	NA	NA	6.18234e-08	2.33126e-09	NA	NA	2.59373e-07	9.87219e-09	NA	0.00394978	0.000246641	0.0470283	NA	4.3125e-08	1.62711e-09
sp|P11216|PYGB_HUMAN	6	63	14.8009	3.7708e+17	2.54769e+16	1.8107e-10	2.26248e+18	1.60505e+18	3.99032e-10	Yes	NA	NA	NA	NA	NA	1.72417e-09	NA	NA	NA	NA	7.44554e-09	NA	NA	NA	5.74341e-09	NA	NA	9.42361e-07	NA	1.39253e-06	5.53287e-08
sp|P11217|PYGM_HUMAN	6	63	2.60558	3.1535e+16	1.21029e+16	0.0255187	1.8921e+17	7.62482e+17	0.0294653	Yes	NA	NA	NA	NA	NA	NA	NA	NA	NA	NA	NA	NA	NA	NA	NA	NA	NA	NA	NA	NA	NA
sp|P11233|RALA_HUMAN	6	63	94.27	6.61021e+16	701199635849032	1.50363e-29	3.96613e+17	4.41756e+16	3.15248e-28	Yes	NA	NA	NA	4.23686e-05	1.53569e-11	1.53458e-11	NA	NA	0.00165674	1.55435e-11	1.53281e-11	NA	0.0406602	2.6009e-11	1.53236e-11	NA	9.69901e-11	1.53223e-11	2.7817e-06	1.53221e-11	1.53221e-11
sp|P11234|RALB_HUMAN	6	63	4.16967	9.77856e+13	2.34517e+13	0.00136588	586713355418856	1477454356606990	0.00175597	Yes	NA	NA	NA	NA	0.00601921	NA	NA	NA	NA	0.024937	NA	NA	NA	0.0135724	NA	NA	0.0475689	NA	NA	NA	0.00468365
sp|P11274|BCR_HUMAN	6	63	4.10632	6.41124e+12	1.56131e+12	0.00153497	3.84674e+13	9.83625e+13	0.00196181	Yes	NA	NA	0.0298876	0.0395068	NA	0.0148373	NA	NA	NA	NA	NA	NA	NA	NA	0.0453076	NA	NA	NA	NA	NA	NA
sp|P11277|SPTB1_HUMAN	6	63	1.16135	174712631173285	150439654377349	0.338314	1048275787039710	9477698225773000	0.353803	No	NA	NA	NA	NA	NA	NA	NA	NA	NA	NA	NA	NA	NA	NA	NA	NA	NA	NA	NA	NA	NA
sp|P11279|LAMP1_HUMAN	6	63	65.9286	2.46465e+16	373836307822285	2.86213e-25	1.47879e+17	2.35517e+16	3.15143e-24	Yes	NA	NA	3.55805e-06	7.57137e-11	1.53294e-11	0.00431633	NA	3.1866e-06	6.92205e-11	1.53279e-11	0.00472288	0.000654003	1.75606e-08	1.53574e-11	3.10706e-05	NA	1.4158e-07	1.60422e-11	0.00372556	1.5329e-11	1.53221e-11
sp|P11310|ACADM_HUMAN	6	63	19.8749	4992998931386330	251220722910873	7.0764e-13	2.9958e+16	1.58269e+16	1.86732e-12	Yes	NA	NA	NA	NA	NA	2.45404e-10	NA	NA	NA	NA	9.10307e-10	NA	NA	NA	5.94605e-08	NA	NA	1.36646e-10	NA	6.83139e-11	4.75416e-11
sp|P11413|G6PD_HUMAN	6	63	103.881	1.55107e+16	149312560815873	9.64476e-31	9.30643e+16	9406691331400000	2.41989e-29	Yes	NA	NA	0.0235181	0.000128011	0.000844021	1.53221e-11	NA	NA	0.00332791	0.0170209	1.53221e-11	NA	0.0364422	NA	1.53221e-11	NA	NA	1.53221e-11	NA	1.53221e-11	1.53221e-11
sp|P11498|PYC_HUMAN	6	63	140.41	3.81118e+17	2714322575411410	1.63342e-34	2.28671e+18	1.71002e+17	8.47442e-33	Yes	1.30555e-10	1.53221e-11	2.04855e-07	0.0025363	3.89017e-06	3.53324e-06	6.28058e-09	NA	1.5329e-11	1.53223e-11	1.53223e-11	1.89577e-11	1.53221e-11	1.53221e-11	1.53221e-11	1.53891e-11	1.53298e-11	1.53294e-11	NA	NA	NA
sp|P11532|DMD_HUMAN	6	63	9.54009	177535691125952	1.86094e+13	1.89754e-07	1065214146755710	1172394258652990	3.33432e-07	Yes	NA	NA	NA	NA	NA	0.00802606	NA	0.000963895	0.00263623	NA	NA	NA	NA	NA	0.0116993	NA	0.00754214	1.27602e-06	0.0184579	4.13096e-06	NA
sp|P11586|C1TC_HUMAN	6	63	96.1645	1.71936e+16	178794069028523	8.583e-30	1.03162e+17	1.1264e+16	1.89011e-28	Yes	NA	NA	NA	NA	NA	1.53221e-11	NA	0.0344978	0.00458318	NA	1.53221e-11	NA	0.00715375	NA	1.53221e-11	NA	0.000299733	1.53221e-11	2.42047e-05	1.53221e-11	1.53221e-11
sp|P11766|ADHX_HUMAN	6	63	85.4376	1.59172e+17	1863020000906600	2.36217e-28	9.55032e+17	1.1737e+17	4.22843e-27	Yes	NA	NA	0.0140328	0.00651963	0.0253213	1.53221e-11	NA	NA	NA	NA	1.53221e-11	NA	NA	NA	1.53221e-11	NA	NA	1.53221e-11	NA	1.53221e-11	1.53221e-11
sp|P11940|PABP1_HUMAN	6	63	50.1654	1.2094e+16	241081811368253	3.81274e-22	7.25638e+16	1.51882e+16	2.66456e-21	Yes	NA	NA	NA	NA	0.0492783	1.53236e-11	NA	NA	0.00723482	0.000477393	1.53223e-11	NA	NA	NA	1.53239e-11	NA	NA	1.53352e-11	NA	1.53538e-11	1.54138e-11
sp|P12036|NFH_HUMAN;sp|Q7RTS7|K2C74_HUMAN;CON__Q7RTS7	6	63	33.0246	8.72099e+18	2.64076e+17	1.12701e-17	5.23259e+19	1.66368e+19	4.56926e-17	Yes	1.57087e-11	1.53745e-11	1.53616e-11	1.5368e-11	1.53818e-11	1.5384e-11	NA	NA	NA	NA	NA	NA	NA	NA	NA	NA	NA	NA	NA	NA	NA
sp|P12074|CX6A1_HUMAN	6	63	24.4892	4.55093e+16	1858339194730150	9.35331e-15	2.73056e+17	1.17075e+17	2.87166e-14	Yes	0.000651747	0.000700028	NA	NA	0.00755445	0.00455421	NA	0.000466076	1.18615e-07	3.83145e-10	2.06827e-10	0.000501024	1.28812e-07	4.15057e-10	2.23419e-10	NA	0.0101217	0.00616127	NA	NA	NA
sp|P12081|SYHC_HUMAN	6	63	2.52467	146377591661904	5.7979e+13	0.0297102	878265549971428	3652675985799990	0.0340738	Yes	NA	NA	NA	NA	NA	NA	NA	NA	NA	NA	NA	NA	NA	NA	NA	NA	NA	NA	NA	NA	NA
sp|P12109|CO6A1_HUMAN	6	63	11.1799	934886267219475	8.36219e+13	1.85085e-08	5609317603316850	5268178351221000	3.48857e-08	Yes	5.1248e-06	0.000195701	NA	NA	NA	2.53137e-06	NA	0.000208672	0.0085224	0.0325591	NA	0.00559411	NA	NA	NA	NA	NA	0.000107996	NA	0.00484906	0.0196354
sp|P12110|CO6A2_HUMAN	6	63	3.27085	7.55793e+12	2.31069e+12	0.00728785	4.53476e+13	145573431056999	0.00877236	Yes	0.0393794	NA	NA	NA	NA	0.0393794	NA	NA	NA	NA	NA	NA	NA	NA	NA	NA	NA	NA	NA	NA	NA
sp|P12111|CO6A3_HUMAN	6	63	13.2943	1.11923e+16	841887706953705	1.14796e-09	6.71539e+16	5.30389e+16	2.37105e-09	Yes	1.76895e-08	2.01356e-07	0.00160121	0.00381271	0.00165404	1.21346e-08	NA	NA	0.0267002	NA	NA	NA	NA	NA	NA	NA	NA	0.0424069	NA	0.0205272	0.0413348
sp|P12235|ADT1_HUMAN	6	63	80.4893	4.04019e+17	5019538103360310	1.23636e-27	2.42412e+18	3.16231e+17	1.98141e-26	Yes	2.45137e-05	2.09597e-05	NA	2.72254e-07	1.32001e-09	1.54375e-11	NA	1.41873e-05	1.53376e-11	1.53243e-11	1.53221e-11	1.21129e-05	1.5337e-11	1.53236e-11	1.53221e-11	4.82597e-07	2.35047e-09	1.54882e-11	NA	0.00510402	NA
sp|P12236|ADT3_HUMAN	6	63	57.6317	7.90125e+18	1.37099e+17	1.02883e-23	4.74075e+19	8.63723e+18	8.8962e-23	Yes	0.0066934	3.9789e-05	NA	1.7744e-05	1.09918e-07	4.98548e-11	NA	0.00494474	2.13715e-11	1.54073e-11	1.5329e-11	2.76674e-05	1.53836e-11	1.53358e-11	1.53227e-11	2.55941e-05	1.61811e-07	6.6196e-11	NA	0.0244292	NA
sp|P12268|IMDH2_HUMAN	6	63	3.22665	4.865e+13	1.50776e+13	0.0079197	291900075172857	949886574582000	0.00949929	Yes	NA	NA	NA	NA	NA	NA	NA	NA	NA	NA	0.0434994	NA	NA	NA	NA	NA	NA	0.00771387	NA	NA	NA
sp|P12270|TPR_HUMAN	6	63	5.22948	2.29183e+13	4.38252e+12	0.000201277	137509969291714	276098892941000	0.000275787	Yes	0.00406204	0.00406204	0.00406204	0.00406204	0.00798632	NA	NA	NA	NA	NA	NA	NA	NA	NA	NA	NA	NA	NA	NA	NA	NA
sp|P12277|KCRB_HUMAN;sp|P06732|KCRM_HUMAN	6	63	50.3706	1.29349e+20	2.56795e+18	3.43269e-22	7.76094e+20	1.61781e+20	2.41551e-21	Yes	NA	0.0359341	NA	NA	8.52418e-08	1.53223e-11	NA	NA	NA	0.00317441	1.53387e-11	NA	NA	0.00921468	1.53458e-11	NA	2.00895e-05	1.53236e-11	8.69077e-05	1.53265e-11	1.21066e-09
sp|P12429|ANXA3_HUMAN	6	63	15.5675	517251635091142	3.32263e+13	7.3531e-11	3103509810546850	2093259308016000	1.66972e-10	Yes	NA	NA	NA	NA	NA	8.65015e-10	NA	NA	NA	NA	7.82037e-09	NA	NA	NA	1.42628e-09	NA	NA	2.12806e-08	NA	5.96919e-07	4.90748e-07
sp|P12532|KCRU_HUMAN	6	63	23.4293	1.53436e+18	6.54889e+16	2.40217e-14	9.20614e+18	4.1258e+18	7.17369e-14	Yes	NA	NA	NA	NA	NA	4.01026e-08	NA	0.018615	6.09418e-05	2.30614e-05	1.80744e-11	0.00441792	1.01635e-05	3.7344e-06	1.57937e-11	NA	NA	2.17758e-06	NA	0.00119449	0.00282978
sp|P12694|ODBA_HUMAN	6	63	2.09138	19253360839619	9.20607e+12	0.0666496	115520165037714	579982556420000	0.0745939	No	NA	NA	NA	NA	NA	NA	NA	NA	NA	NA	NA	NA	NA	NA	NA	NA	NA	NA	NA	NA	NA
sp|P12814|ACTN1_HUMAN	6	63	38.9224	6.1571e+17	1.58189e+16	2.21058e-19	3.69426e+18	9.96589e+17	1.09315e-18	Yes	NA	NA	0.000931516	5.47904e-05	1.59602e-05	1.65193e-06	NA	1.12631e-08	4.76337e-10	1.38364e-10	0.0431014	0.000317119	1.71598e-05	4.87755e-06	5.49753e-06	NA	NA	1.54255e-11	NA	1.53558e-11	1.53463e-11
sp|P12931|SRC_HUMAN	6	63	12.4328	5.83264e+13	4.69134e+12	3.46528e-09	349958513477714	295554340460000	6.88781e-09	Yes	NA	NA	NA	NA	0.0306938	0.000547477	NA	NA	0.00302613	3.6786e-05	2.57646e-07	NA	0.0058219	7.89143e-05	5.82032e-07	NA	0.0271023	0.000467306	NA	NA	NA
sp|P12955|PEPD_HUMAN	6	63	48.0668	1.92744e+16	400991058774238	1.13909e-21	1.15646e+17	2.52624e+16	7.62965e-21	Yes	NA	NA	NA	NA	NA	1.53223e-11	NA	NA	NA	NA	1.53239e-11	NA	NA	NA	1.53239e-11	NA	NA	1.53325e-11	NA	1.53514e-11	1.53449e-11
sp|P12956|XRCC6_HUMAN	6	63	68.4051	9.07427e+16	1326547802717390	1.05831e-25	5.44456e+17	8.35725e+16	1.25562e-24	Yes	1.53221e-11	1.53221e-11	1.53221e-11	1.53221e-11	1.53223e-11	1.53221e-11	NA	NA	NA	NA	NA	NA	NA	NA	NA	NA	NA	NA	NA	NA	NA
sp|P13010|XRCC5_HUMAN	6	63	58.6922	1.47222e+17	2508367600314330	6.35908e-24	8.83329e+17	1.58027e+17	5.74193e-23	Yes	1.53223e-11	1.53223e-11	1.53223e-11	1.53225e-11	1.53247e-11	1.5323e-11	NA	NA	NA	NA	NA	NA	NA	NA	NA	NA	NA	NA	NA	NA	NA
sp|P13073|COX41_HUMAN	6	63	27.7728	2.71505e+17	9775958442923310	5.94148e-16	1.62903e+18	6.15885e+17	2.05269e-15	Yes	0.0143964	0.00225807	NA	NA	0.00224773	1.16081e-05	NA	NA	4.28409e-07	3.84634e-09	2.59349e-11	0.0245984	4.00168e-08	3.64333e-10	1.63879e-11	0.00790554	0.000149431	5.54002e-07	NA	NA	NA
sp|P13473|LAMP2_HUMAN	6	63	11.9346	941145305053570	7.88584e+13	6.67853e-09	5646871830321420	4968077251317000	1.29468e-08	Yes	NA	NA	1.12181e-05	0.000170993	2.34789e-05	NA	NA	0.00216534	0.0206169	0.00406882	NA	0.0402952	NA	NA	NA	NA	NA	1.36202e-05	NA	0.000205379	2.84376e-05
sp|P13489|RINI_HUMAN	6	63	2.51608	2.923e+16	1.16173e+16	0.0301932	1.7538e+17	7.31889e+17	0.0345759	Yes	NA	NA	NA	NA	NA	NA	NA	NA	NA	NA	NA	NA	NA	NA	NA	NA	NA	NA	NA	NA	0.0239085
sp|P13521|SCG2_HUMAN	6	63	6.24401	1655871376159610	265193768675491	3.46581e-05	9935228256957700	1.67072e+16	5.06631e-05	Yes	0.0334842	NA	NA	NA	NA	NA	NA	NA	NA	0.00411976	0.000110231	NA	NA	NA	0.0100351	NA	NA	0.0135498	NA	0.00561254	NA
sp|P13591|NCAM1_HUMAN	6	63	31.803	3.76601e+18	1.18417e+17	2.71452e-17	2.25961e+19	7.46027e+18	1.06801e-16	Yes	NA	NA	0.0127799	2.88548e-05	4.04085e-06	2.61645e-06	NA	NA	NA	0.0160184	2.12684e-10	NA	0.0180575	0.00376985	1.34229e-09	NA	NA	1.73263e-11	NA	1.53543e-11	1.53405e-11
sp|P13611|CSPG2_HUMAN	6	63	11.1456	2.18397e+19	1.95949e+18	1.94004e-08	1.31038e+20	1.23448e+20	3.6477e-08	Yes	NA	NA	NA	NA	1.32976e-06	NA	NA	NA	NA	9.93326e-07	NA	NA	NA	2.02734e-05	NA	NA	0.00500383	NA	0.017862	0.0210512	9.62036e-08
sp|P13637|AT1A3_HUMAN	6	63	33.2369	2.71797e+19	8.17756e+17	9.69686e-18	1.63078e+20	5.15186e+19	3.9629e-17	Yes	NA	NA	NA	2.08936e-06	7.26872e-06	3.51607e-06	NA	NA	5.20891e-06	1.78456e-05	1.40451e-06	NA	2.24156e-06	7.78973e-06	3.27852e-06	0.034907	NA	5.97025e-11	NA	1.53381e-11	1.53454e-11
sp|P13639|EF2_HUMAN	6	63	12.3252	7.52599e+16	6106176165396820	3.98837e-09	4.51559e+17	3.84689e+17	7.88656e-09	Yes	NA	NA	NA	NA	1.26034e-06	NA	NA	NA	NA	3.96566e-08	NA	NA	NA	2.78595e-08	NA	NA	1.82297e-06	NA	3.95062e-05	NA	2.33881e-07
sp|P13667|PDIA4_HUMAN	6	63	12.1205	357510417065142	2.94964e+13	5.22055e-09	2145062502390850	1858273132339990	1.02568e-08	Yes	NA	NA	8.2803e-06	1.30503e-05	NA	NA	NA	5.27045e-06	8.33138e-06	NA	NA	0.00968661	0.0138048	NA	NA	NA	0.0383731	4.61863e-05	NA	7.17841e-05	NA
sp|P13693|TCTP_HUMAN;sp|Q56UQ5|TPT1L_HUMAN;sp|Q9HAU6|TCTP8_HUMAN	6	63	47.8973	1.62905e+16	340112440341270	1.24647e-21	9.77428e+16	2.14271e+16	8.27643e-21	Yes	NA	NA	NA	NA	NA	1.5325e-11	NA	NA	NA	NA	1.53236e-11	NA	NA	NA	1.53236e-11	NA	NA	1.5325e-11	NA	1.5362e-11	1.5337e-11
sp|P13716|HEM2_HUMAN	6	63	86.6586	1.57262e+17	1814726013723810	1.59074e-28	9.4357e+17	1.14328e+17	2.89837e-27	Yes	NA	NA	NA	NA	NA	1.53221e-11	NA	NA	NA	NA	1.53221e-11	NA	NA	NA	1.53221e-11	NA	NA	1.53221e-11	NA	1.53221e-11	1.53221e-11
sp|P13726|TF_HUMAN	6	63	13.4455	3836929834447470	285369109413031	9.49214e-10	2.30216e+16	1.79783e+16	1.96853e-09	Yes	NA	NA	NA	NA	1.73091e-06	NA	NA	NA	NA	3.23673e-06	NA	NA	NA	4.1271e-05	NA	NA	0.00676367	0.00100663	0.038306	0.000120718	5.45244e-10
sp|P13796|PLSL_HUMAN	6	63	12.6349	6252817656810480	494884203780953	2.66513e-09	3.75169e+16	3.11777e+16	5.34597e-09	Yes	NA	NA	NA	NA	NA	5.36071e-08	NA	NA	NA	NA	6.82087e-08	NA	NA	NA	1.12091e-07	NA	NA	1.82085e-07	NA	9.85865e-07	8.29074e-07
sp|P13797|PLST_HUMAN	6	63	26.4931	8005001935823800	302154585995238	1.69115e-15	4.803e+16	1.90357e+16	5.59028e-15	Yes	NA	NA	NA	NA	NA	1.54335e-11	NA	NA	NA	NA	1.80879e-11	NA	NA	NA	1.57588e-11	NA	NA	1.94044e-11	NA	3.3518e-11	1.8607e-11
sp|P13798|ACPH_HUMAN	6	63	168.467	4.41942e+16	262331276946285	7.76523e-37	2.65165e+17	1.65269e+16	6.46808e-35	Yes	NA	NA	NA	NA	NA	1.53221e-11	NA	NA	NA	NA	1.53221e-11	NA	NA	NA	1.53221e-11	NA	NA	1.53221e-11	NA	1.53221e-11	1.53221e-11
sp|P13804|ETFA_HUMAN	6	63	35.2424	3.68168e+16	1044672002723800	2.42529e-18	2.20901e+17	6.58143e+16	1.06817e-17	Yes	0.000459386	1.21847e-05	NA	NA	NA	2.1862e-11	NA	0.00278305	4.32379e-07	4.77901e-07	0.000371186	8.9448e-05	8.3204e-09	9.21076e-09	0.00962199	NA	NA	6.95652e-11	NA	1.53625e-11	1.53654e-11
sp|P13807|GYS1_HUMAN	6	63	5.22308	942996331673809	180544193851984	0.000203573	5657977990042850	1.13743e+16	0.000278809	Yes	NA	NA	NA	NA	0.00197719	NA	NA	NA	NA	0.0307697	NA	NA	NA	0.0260336	NA	NA	0.0108926	NA	NA	NA	0.000133532
sp|P13861|KAP2_HUMAN	6	63	6.83485	1004132018990470	146913633915873	1.28809e-05	6024792113942850	9255558936700000	1.94901e-05	Yes	NA	NA	NA	0.0347421	NA	2.92487e-05	NA	NA	NA	NA	0.000190451	NA	NA	NA	0.000317245	NA	NA	0.00918111	NA	NA	0.0137313
sp|P13929|ENOB_HUMAN	6	63	19.8149	459155533943476	2.31723e+13	7.51671e-13	2754933203660850	1459852663769000	1.9818e-12	Yes	NA	NA	NA	NA	NA	1.36582e-10	NA	NA	NA	NA	2.58368e-10	NA	NA	NA	1.52919e-10	NA	NA	6.19804e-10	NA	1.77684e-10	2.03726e-10
sp|P13987|CD59_HUMAN	6	63	12.7695	9693635485302220	759127066116840	2.24038e-09	5.81618e+16	4.7825e+16	4.51468e-09	Yes	NA	NA	NA	0.00892284	2.98478e-05	NA	NA	NA	NA	0.000832813	0.0177122	NA	NA	0.00153076	0.0104483	NA	0.0305858	0.000423267	NA	1.15759e-06	1.56867e-09
sp|P14136|GFAP_HUMAN	6	63	6.90759	7.68545e+20	1.11261e+20	1.14232e-05	4.61127e+21	7.00943e+21	1.73444e-05	Yes	NA	NA	NA	NA	NA	0.000930543	NA	NA	NA	NA	6.24591e-05	NA	NA	NA	6.66591e-05	NA	NA	7.69672e-05	NA	0.000790399	NA
sp|P14174|MIF_HUMAN	6	63	35.2286	1.08002e+18	3.06576e+16	2.44807e-18	6.48014e+18	1.93143e+18	1.07666e-17	Yes	NA	NA	NA	NA	NA	1.53374e-11	NA	NA	NA	NA	1.53465e-11	NA	NA	NA	1.537e-11	NA	NA	1.53527e-11	NA	1.66285e-11	1.98713e-11
sp|P14209|CD99_HUMAN	6	63	14.8124	832398519146237	5.61961e+13	1.78601e-10	4994391114877420	3540356579796990	3.93874e-10	Yes	NA	NA	0.0388147	5.91818e-05	4.93334e-06	NA	NA	NA	0.000112508	9.65949e-06	NA	NA	0.000283075	2.55331e-05	NA	NA	NA	0.00171503	NA	1.13629e-06	8.43311e-08
sp|P14314|GLU2B_HUMAN	6	63	6.66708	1245026321333330	186742459496825	1.70168e-05	7470157927999990	1.17648e+16	2.54462e-05	Yes	NA	NA	0.0322522	NA	NA	NA	NA	0.00178206	NA	NA	NA	NA	NA	NA	NA	NA	0.00397089	3.01938e-05	NA	0.00191665	NA
sp|P14324|FPPS_HUMAN	6	63	62.674	2.13089e+16	339995903654873	1.11189e-24	1.27853e+17	2.14197e+16	1.1159e-23	Yes	NA	NA	NA	NA	NA	1.53221e-11	NA	NA	NA	NA	1.53223e-11	NA	NA	NA	1.53223e-11	NA	NA	1.5323e-11	NA	1.5323e-11	1.53223e-11
sp|P14384|CBPM_HUMAN	6	63	4.03901	574360712969142	142203395537460	0.00173807	3446164277814850	8958813918860000	0.00220574	Yes	NA	NA	NA	NA	NA	NA	NA	NA	NA	0.027789	NA	NA	NA	NA	NA	NA	NA	NA	NA	0.0288916	0.00176523
sp|P14406|CX7A2_HUMAN	6	63	40.9745	1.8684e+17	4559902080539680	6.26466e-20	1.12104e+18	2.87274e+17	3.32919e-19	Yes	0.0299843	0.00117248	NA	0.00193028	2.25191e-06	3.61108e-09	NA	0.00165942	9.04746e-09	2.08459e-11	1.53749e-11	3.97586e-05	1.46945e-10	1.54644e-11	1.53374e-11	0.0339283	8.21646e-05	1.60725e-07	NA	0.0157316	NA
sp|P14415|AT1B2_HUMAN	6	63	55.8741	1.0478e+18	1.87529e+16	2.32191e-23	6.28681e+18	1.18143e+18	1.92091e-22	Yes	NA	NA	2.49457e-07	1.5356e-11	1.56278e-11	NA	NA	9.99214e-06	1.54715e-11	2.55614e-11	0.0252821	3.78903e-05	1.57586e-11	5.69508e-11	0.00906881	0.000331075	0.0157198	3.52003e-11	NA	1.53239e-11	1.53307e-11
sp|P14543|NID1_HUMAN	6	63	14.1125	1545270082133330	109496624905587	4.15644e-10	9271620492799980	6898287369051980	8.8292e-10	Yes	6.68956e-08	2.80122e-08	4.06207e-08	2.80122e-08	4.66998e-08	2.80122e-08	NA	NA	NA	NA	NA	NA	NA	NA	NA	NA	NA	NA	NA	NA	NA
sp|P14550|AK1A1_HUMAN	6	63	1.56069	8009118711623810	5131768530617460	0.173498	4.80547e+16	3.23301e+17	0.186277	No	NA	NA	NA	NA	NA	NA	NA	NA	NA	NA	NA	NA	NA	NA	NA	NA	NA	NA	NA	NA	NA
sp|P14618|KPYM_HUMAN;sp|P30613|KPYR_HUMAN	6	63	170.46	3.77604e+20	2.21521e+18	5.48573e-37	2.26562e+21	1.39558e+20	4.93877e-35	Yes	NA	NA	0.0109334	1.06804e-05	1.43257e-06	1.53221e-11	NA	NA	0.0113338	0.00222051	1.53221e-11	NA	0.0156548	0.00317535	1.53221e-11	NA	NA	1.53221e-11	NA	1.53221e-11	1.53221e-11
sp|P14621|ACYP2_HUMAN	6	63	35.2239	6380568539951470	181142984377793	2.45579e-18	3.82834e+16	1.1412e+16	1.0785e-17	Yes	NA	NA	NA	NA	0.0193229	1.53416e-11	NA	NA	NA	0.0413157	1.53474e-11	NA	NA	0.0326928	1.53463e-11	NA	NA	1.53672e-11	NA	3.31325e-11	1.84087e-10
sp|P14625|ENPL_HUMAN	6	63	29.8129	1.50914e+17	5062039588552440	1.20002e-16	9.05486e+17	3.18908e+17	4.44706e-16	Yes	NA	NA	2.31122e-05	0.0002432	NA	2.10245e-06	NA	1.93777e-07	2.41211e-06	NA	0.000214374	0.00135327	0.0104243	NA	2.33218e-08	NA	1.21097e-06	1.53518e-11	1.43797e-05	1.53805e-11	3.92348e-05
sp|P14649|MYL6B_HUMAN	6	63	3.6053	8.81672e+13	2.44549e+13	0.00389253	529002906877428	1540656450314000	0.00480058	Yes	NA	NA	NA	NA	NA	0.0142117	NA	NA	NA	NA	0.00197338	NA	NA	NA	NA	NA	NA	0.0342543	NA	NA	NA
sp|P14854|CX6B1_HUMAN	6	63	47.1336	3.17327e+17	6732489764512690	1.87641e-21	1.90396e+18	4.24147e+17	1.2092e-20	Yes	NA	9.7534e-06	NA	5.57262e-05	6.01434e-07	7.02963e-09	NA	0.00533819	2.00134e-09	3.28845e-11	1.55943e-11	8.26354e-08	1.53838e-11	1.5337e-11	1.53252e-11	0.00382511	6.39136e-05	8.97162e-07	NA	NA	NA
sp|P14866|HNRPL_HUMAN	6	63	27.8873	3.87715e+16	1390293699943820	5.41945e-16	2.32629e+17	8.75885e+16	1.88511e-15	Yes	1.54313e-11	1.54564e-11	1.72199e-11	1.65817e-11	1.63097e-11	1.74173e-11	NA	NA	NA	NA	NA	NA	NA	NA	NA	NA	NA	NA	NA	NA	NA
sp|P14867|GBRA1_HUMAN;sp|P47869|GBRA2_HUMAN	6	63	7.51675	190872213846237	2.53929e+13	4.24138e-06	1145233283077420	1599754193241990	6.66471e-06	Yes	NA	NA	NA	NA	NA	NA	NA	NA	0.00396924	0.000904287	3.39393e-05	NA	0.0255399	0.00686753	0.000327898	NA	NA	NA	NA	NA	NA
sp|P14868|SYDC_HUMAN	6	63	28.8547	6844737155366660	237213977525396	2.51843e-16	4.10684e+16	1.49445e+16	8.99525e-16	Yes	NA	NA	0.00601672	1.64631e-05	4.52394e-07	0.0214423	NA	1.24931e-05	1.63886e-08	4.09654e-10	NA	0.000472512	8.46587e-07	2.12354e-08	NA	NA	NA	2.30651e-08	NA	4.18363e-11	1.60604e-11
sp|P14923|PLAK_HUMAN	6	63	6.71285	3.25079e+13	4.84264e+12	1.57688e-05	195047225046857	305086103164000	2.36842e-05	Yes	NA	NA	NA	NA	NA	NA	NA	NA	NA	NA	0.0179846	NA	NA	0.00585472	0.00142173	0.0229732	0.00230607	0.000525193	NA	NA	NA
sp|P14927|QCR7_HUMAN	6	63	54.5893	1.35524e+17	2482603415399420	4.26726e-23	8.13141e+17	1.56404e+17	3.34069e-22	Yes	0.00416147	0.000203255	NA	1.39135e-06	3.03225e-08	7.45039e-10	NA	9.42618e-07	1.56272e-11	1.53669e-11	1.5337e-11	2.76011e-08	1.53703e-11	1.53387e-11	1.53276e-11	0.00568999	0.000221085	7.0275e-06	NA	NA	NA
sp|P15056|BRAF_HUMAN;sp|P10398|ARAF_HUMAN	6	63	1.71106	3.29031e+12	1.92297e+12	0.133066	1.97419e+13	121147071145998	0.144591	No	NA	NA	NA	NA	NA	NA	NA	NA	NA	NA	NA	NA	NA	NA	NA	NA	NA	NA	NA	NA	NA
sp|P15104|GLNA_HUMAN	6	63	26.8294	3.48202e+18	1.29784e+17	1.28038e-15	2.08921e+19	8.17639e+18	4.28332e-15	Yes	NA	NA	NA	NA	0.0133855	1.53949e-11	NA	NA	NA	NA	1.6247e-11	NA	NA	NA	1.59602e-11	NA	NA	1.82954e-11	NA	3.13639e-11	3.21098e-08
sp|P15121|ALDR_HUMAN	6	63	192.458	5.624e+17	2922192184255550	1.49749e-38	3.3744e+18	1.84098e+17	2.29191e-36	Yes	NA	NA	NA	0.000243472	0.00178722	1.53221e-11	NA	NA	0.0397162	NA	1.53221e-11	NA	0.0369294	NA	1.53221e-11	NA	NA	1.53221e-11	NA	1.53221e-11	1.53221e-11
sp|P15170|ERF3A_HUMAN	6	63	0.468939	18825660609238	4.01453e+13	0.828792	112953963655428	2529151039859000	0.834243	No	NA	NA	NA	NA	NA	NA	NA	NA	NA	NA	NA	NA	NA	NA	NA	NA	NA	NA	NA	NA	NA
sp|P15259|PGAM2_HUMAN	6	63	4.28705	5295074359360610	1235133499734120	0.00110093	3.17704e+16	7.78134e+16	0.00142553	Yes	NA	NA	NA	NA	NA	0.00100342	NA	NA	NA	NA	0.00241663	NA	NA	NA	0.00407482	NA	NA	0.032872	NA	NA	0.0197317
sp|P15311|EZRI_HUMAN	6	63	14.0005	2.01417e+16	1438645399319040	4.76786e-10	1.2085e+17	9.06347e+16	1.0079e-09	Yes	NA	NA	NA	0.00188982	3.71771e-09	0.0201977	NA	NA	0.0315657	1.52608e-07	NA	NA	NA	4.3121e-07	NA	0.0422889	2.35823e-07	NA	0.0163666	NA	0.00148012
sp|P15374|UCHL3_HUMAN	6	63	1.19911	1.88919e+13	1.57549e+13	0.318563	113351360862857	992560739792000	0.333831	No	NA	NA	NA	NA	NA	NA	NA	NA	NA	NA	NA	NA	NA	NA	NA	NA	NA	NA	NA	NA	NA
sp|P15531|NDKA_HUMAN	6	63	15.7353	1.12659e+17	7159597092539680	6.05651e-11	6.75953e+17	4.51055e+17	1.38454e-10	Yes	0.00309025	0.000187889	NA	NA	NA	2.05006e-09	NA	NA	NA	0.00489835	0.00668743	NA	0.012144	0.000314537	NA	NA	NA	4.54688e-05	NA	3.14536e-07	3.65341e-09
sp|P15559|NQO1_HUMAN	6	63	5.33392	243603211236619	4.56706e+13	0.00016736	1461619267419710	2877247979673990	0.000230969	Yes	NA	NA	NA	NA	NA	0.000663635	NA	NA	NA	NA	0.000945677	NA	NA	NA	0.00111815	NA	NA	0.000919485	NA	0.00199779	0.00125956
sp|P15880|RS2_HUMAN	6	63	46.631	7.58762e+16	1627162871467550	2.46336e-21	4.55257e+17	1.02511e+17	1.55471e-20	Yes	NA	NA	NA	NA	1.53294e-11	NA	NA	NA	NA	1.53236e-11	NA	NA	NA	1.53276e-11	NA	NA	1.53458e-11	NA	1.53743e-11	0.0488022	1.5323e-11
sp|P15882|CHIN_HUMAN	6	63	3.48527	1.66177e+13	4.76797e+12	0.00487291	9.97059e+13	300381890703000	0.00596878	Yes	NA	NA	NA	NA	0.00896107	0.00200934	NA	NA	NA	NA	NA	NA	NA	NA	NA	NA	NA	NA	NA	NA	NA
sp|P15927|RFA2_HUMAN	6	63	0.658083	7.91357e+12	1.20252e+13	0.683522	4.74814e+13	757586712228000	0.69326	No	NA	NA	NA	NA	NA	NA	NA	NA	NA	NA	NA	NA	NA	NA	NA	NA	NA	NA	NA	NA	NA
sp|P15954|COX7C_HUMAN	6	63	18.676	6412022916932610	343330462440206	2.41326e-12	3.84721e+16	2.16298e+16	6.08984e-12	Yes	NA	0.00630121	NA	NA	0.0156936	0.000878456	NA	NA	0.00224227	3.80015e-06	1.07044e-07	NA	1.5999e-05	1.58104e-08	4.26943e-10	0.0264626	8.16462e-05	2.62712e-06	NA	NA	NA
sp|P16070|CD44_HUMAN	6	63	3.74994	4.0051e+16	1.06804e+16	0.00297179	2.40306e+17	6.72868e+17	0.00370838	Yes	NA	NA	NA	NA	0.00966507	NA	NA	NA	NA	0.0332888	NA	NA	NA	NA	NA	NA	NA	NA	NA	NA	0.01237
sp|P16083|NQO2_HUMAN	6	63	22.406	3.35853e+16	1498941198580630	6.1359e-14	2.01512e+17	9.44333e+16	1.75697e-13	Yes	NA	NA	NA	NA	NA	2.8428e-11	NA	NA	NA	NA	3.45148e-11	NA	NA	NA	3.35275e-11	NA	NA	3.78172e-11	NA	6.5227e-11	5.98944e-11
sp|P16104|H2AX_HUMAN;sp|Q96QV6|H2A1A_HUMAN	6	63	40.3458	3.52533e+17	8737788834261750	9.16967e-20	2.1152e+18	5.50481e+17	4.80623e-19	Yes	1.53458e-11	1.5335e-11	1.53354e-11	1.53392e-11	1.53505e-11	1.53343e-11	NA	NA	NA	NA	NA	NA	NA	NA	NA	NA	NA	NA	NA	NA	NA
sp|P16112|PGCA_HUMAN	6	63	9.55011	5.49446e+16	5753291669748010	1.86982e-07	3.29668e+17	3.62457e+17	3.28937e-07	Yes	NA	NA	NA	NA	2.35917e-06	NA	NA	NA	NA	5.30851e-06	NA	NA	NA	3.27633e-05	NA	NA	0.000189622	NA	0.0026523	NA	3.80789e-07
sp|P16144|ITB4_HUMAN	6	63	7.25146	305237767683809	4.20933e+13	6.50841e-06	1831426606102850	2651877245752000	1.00516e-05	Yes	NA	NA	NA	0.0189222	0.00198304	NA	NA	NA	0.00733281	0.000673161	NA	NA	0.0174663	0.00180786	NA	NA	0.0354885	NA	NA	0.00351816	0.000296872
sp|P16152|CBR1_HUMAN	6	63	0.597056	1.04466e+17	1.74969e+17	0.731538	6.26798e+17	1.10231e+19	0.739754	No	NA	NA	NA	NA	NA	NA	NA	NA	NA	NA	NA	NA	NA	NA	NA	NA	NA	NA	NA	NA	NA
sp|P16157|ANK1_HUMAN	6	63	5.44205	399975131869808	7.34972e+13	0.000138367	2399850791218840	4630322703651990	0.000192344	Yes	NA	NA	NA	NA	NA	0.0189705	NA	NA	NA	NA	NA	0.0204031	0.0126474	0.00283428	0.000630881	NA	NA	NA	NA	NA	NA
sp|P16219|ACADS_HUMAN	6	63	8.9417	4.35972e+16	4875712503822220	4.62304e-07	2.61583e+17	3.0717e+17	7.83561e-07	Yes	NA	0.00757684	NA	NA	NA	6.44167e-06	NA	NA	NA	NA	0.0156194	NA	0.031155	0.0107366	NA	NA	NA	0.0317409	NA	4.08929e-05	1.00141e-05
sp|P16298|PP2BB_HUMAN	6	63	59.1546	1.12422e+16	190048396397793	5.16718e-24	6.74535e+16	1.1973e+16	4.73555e-23	Yes	NA	NA	NA	NA	NA	1.53221e-11	NA	NA	NA	NA	1.53236e-11	NA	NA	NA	1.5325e-11	NA	NA	1.53223e-11	NA	1.53225e-11	1.53221e-11
sp|P16389|KCNA2_HUMAN;sp|P22001|KCNA3_HUMAN;sp|Q16322|KCA10_HUMAN;sp|P22460|KCNA5_HUMAN;sp|P22459|KCNA4_HUMAN;sp|Q8TAE7|KCNG3_HUMAN	6	63	4.31741	5087606202247610	1178394033917460	0.00104134	3.05256e+16	7.42388e+16	0.00135123	Yes	NA	NA	NA	NA	NA	0.0172072	NA	NA	NA	NA	NA	NA	NA	NA	NA	NA	NA	NA	NA	0.0240246	0.000341441
sp|P16403|H12_HUMAN	6	63	15.3931	315238676505904	2.04792e+13	9.00632e-11	1891432059035420	1290188417578990	2.02857e-10	Yes	0.0228328	0.0244867	0.0284282	NA	0.00213932	0.0385376	NA	NA	NA	6.90716e-09	NA	NA	NA	7.63635e-09	NA	NA	9.48261e-09	NA	7.5755e-06	NA	1.49028e-08
sp|P16435|NCPR_HUMAN	6	63	28.95	1336151018102470	4.61538e+13	2.3377e-16	8016906108614860	2907691062475990	8.39872e-16	Yes	NA	NA	NA	NA	0.006121	1.81067e-11	NA	0.00125743	NA	NA	1.00235e-08	0.0200725	NA	NA	2.97856e-10	NA	2.16935e-06	1.53454e-11	0.00111939	1.57295e-11	9.27972e-06
sp|P16615|AT2A2_HUMAN;sp|O14983|AT2A1_HUMAN;sp|Q93084|AT2A3_HUMAN	6	63	36.8003	4.47999e+17	1.21738e+16	8.60469e-19	2.68799e+18	7.66947e+17	4.00897e-18	Yes	NA	NA	NA	NA	5.92838e-05	1.53496e-11	NA	NA	NA	0.00091877	1.53827e-11	NA	NA	0.000685866	1.5382e-11	NA	2.68189e-06	1.53321e-11	NA	2.04549e-11	5.7941e-07
sp|P16870|CBPE_HUMAN	6	63	1.80848	268287803057142	148350145961904	0.111735	1609726818342850	9346059195599990	0.122501	No	NA	NA	NA	NA	NA	NA	NA	NA	NA	NA	NA	NA	NA	NA	NA	NA	NA	NA	NA	NA	NA
sp|P16930|FAAA_HUMAN	6	63	47.5183	8939020510899240	188117588392364	1.52605e-21	5.36341e+16	1.18514e+16	9.92498e-21	Yes	NA	NA	NA	NA	NA	1.53245e-11	NA	NA	NA	NA	1.53252e-11	NA	NA	NA	1.5325e-11	NA	NA	1.53276e-11	NA	1.53285e-11	1.53281e-11
sp|P16949|STMN1_HUMAN	6	63	180.272	7.24757e+17	4020347521392060	1.04597e-37	4.34854e+18	2.53282e+17	1.23143e-35	Yes	NA	NA	NA	0.000216274	0.00076584	1.53221e-11	NA	NA	0.0275595	NA	1.53221e-11	NA	NA	NA	1.53221e-11	NA	NA	1.53221e-11	NA	1.53221e-11	1.53221e-11
sp|P17066|HSP76_HUMAN;sp|P48741|HSP77_HUMAN	6	63	5.40816	6.87096e+16	1.27048e+16	0.000146854	4.12258e+17	8.00403e+17	0.000203679	Yes	NA	NA	NA	NA	NA	0.000150075	NA	NA	NA	NA	0.0027521	NA	NA	NA	0.0013348	NA	NA	0.000537625	NA	0.0422359	0.0312977
sp|P17096|HMGA1_HUMAN	6	63	15.8572	570763140270939	3.59938e+13	5.26437e-11	3424578841625630	2267611591244930	1.2116e-10	Yes	6.00707e-09	6.31448e-09	5.60847e-09	6.38773e-09	1.668e-08	4.9788e-09	NA	NA	NA	NA	NA	NA	NA	NA	NA	NA	NA	NA	NA	NA	NA
sp|P17152|TMM11_HUMAN	6	63	3.39572	2.78672e+12	8.20658e+11	0.005764	1.67203e+13	5.17015e+13	0.00700977	Yes	NA	NA	NA	NA	NA	NA	NA	NA	NA	NA	NA	NA	NA	NA	NA	NA	NA	NA	NA	NA	NA
sp|P17174|AATC_HUMAN	6	63	209.34	2.5796e+19	1.23225e+17	1.21854e-39	1.54776e+20	7.7632e+18	2.8692e-37	Yes	NA	NA	0.0182451	1.65878e-05	0.00071282	1.53221e-11	NA	NA	0.0130563	NA	1.53221e-11	NA	0.0198062	NA	1.53221e-11	NA	NA	1.53221e-11	NA	1.53221e-11	1.53221e-11
sp|P17252|KPCA_HUMAN	6	63	33.6188	1.99559e+16	593591998943428	7.41257e-18	1.19735e+17	3.73963e+16	3.07035e-17	Yes	NA	NA	0.0199245	0.000889959	NA	1.86037e-10	NA	0.0187925	0.000829592	NA	2.00688e-10	0.0348558	0.00175951	NA	9.12163e-11	NA	NA	1.53405e-11	0.00464627	1.53276e-11	3.82852e-11
sp|P17301|ITA2_HUMAN	6	63	1.88091	642137994876999	341397058362317	0.0980062	3852827969261990	2.1508e+16	0.107796	No	NA	NA	NA	NA	NA	NA	NA	NA	NA	NA	NA	NA	NA	NA	NA	NA	NA	NA	NA	NA	NA
sp|P17302|CXA1_HUMAN	6	63	20.9862	2.0004e+16	953196367593792	2.36352e-13	1.20024e+17	6.00514e+16	6.43659e-13	Yes	NA	NA	7.61394e-09	8.95446e-09	0.00123063	NA	NA	3.1337e-07	3.6775e-07	0.0222881	NA	6.48813e-06	7.57699e-06	NA	NA	NA	0.0383932	1.83064e-08	0.0427148	2.15269e-08	0.00254254
sp|P17540|KCRS_HUMAN	6	63	0.554174	209730036180286	378455341090269	0.764906	1258380217081710	2.38427e+16	0.771459	No	NA	NA	NA	NA	NA	NA	NA	NA	NA	NA	NA	NA	NA	NA	NA	NA	NA	NA	NA	NA	NA
sp|P17568|NDUB7_HUMAN	6	63	3.40079	3315508415312270	974921584101650	0.00570934	1.98931e+16	6.14201e+16	0.00695158	Yes	NA	NA	NA	NA	NA	NA	NA	NA	NA	NA	NA	NA	NA	NA	NA	NA	NA	NA	NA	NA	NA
sp|P17600|SYN1_HUMAN	6	63	26.3223	7.11452e+18	2.70285e+17	1.94966e-15	4.26871e+19	1.7028e+19	6.3556e-15	Yes	NA	NA	NA	0.0318787	0.000205259	2.40782e-11	NA	NA	0.000639189	1.84451e-06	1.544e-11	NA	0.0137689	6.96498e-05	1.80671e-11	NA	0.0153854	1.70169e-09	NA	3.25527e-06	0.00105433
sp|P17655|CAN2_HUMAN	6	63	54.8961	1.88765e+16	343858780399999	3.68616e-23	1.13259e+17	2.16631e+16	2.92314e-22	Yes	NA	NA	NA	0.0351661	NA	1.53223e-11	NA	NA	NA	NA	1.53223e-11	NA	NA	NA	1.53223e-11	NA	NA	1.5325e-11	NA	1.53407e-11	1.53352e-11
sp|P17677|NEUM_HUMAN	6	63	4.81665	2.37429e+17	4.92934e+16	0.000420594	1.42457e+18	3.10548e+18	0.000562937	Yes	NA	NA	0.0251196	NA	NA	9.689e-05	NA	NA	NA	NA	0.0176323	NA	NA	NA	0.0312896	NA	NA	NA	NA	NA	NA
sp|P17812|PYRG1_HUMAN	6	63	32.9888	262273042444952	7.95036e+12	1.15598e-17	1573638254669710	500872848159000	4.68049e-17	Yes	0.0077112	0.000294929	2.39726e-05	5.68957e-09	1.82278e-11	1.53292e-11	NA	NA	0.00598757	7.26768e-06	4.84618e-11	NA	NA	0.000277373	1.71695e-09	NA	0.00286504	2.6741e-08	NA	0.000100343	0.0447038
sp|P17844|DDX5_HUMAN	6	63	25.3526	775686871303142	3.0596e+13	4.42622e-15	4654121227818850	1927545914631000	1.40255e-14	Yes	1.67376e-11	2.23229e-11	1.70658e-11	1.69781e-11	4.47936e-11	1.62731e-11	NA	NA	NA	NA	NA	NA	NA	NA	NA	NA	NA	NA	NA	NA	NA
sp|P17858|PFKAL_HUMAN	6	63	29.7979	8.91435e+16	2991605309928500	1.21393e-16	5.34861e+17	1.88471e+17	4.49317e-16	Yes	NA	NA	NA	NA	NA	1.55945e-11	NA	NA	NA	NA	3.12307e-11	NA	NA	NA	2.03101e-11	NA	NA	1.53527e-11	NA	1.53729e-11	2.48673e-11
sp|P17900|SAP3_HUMAN	6	63	14.9767	100576113363238	6.7155e+12	1.46931e-10	603456680179428	423076584506999	3.27332e-10	Yes	NA	NA	NA	0.0157919	0.00622032	1.0143e-09	NA	NA	NA	NA	2.20312e-08	NA	NA	0.0307985	9.06195e-09	NA	NA	7.04544e-06	NA	0.000654719	0.00187097
sp|P17931|LEG3_HUMAN	6	63	13.087	1544485600647610	118016909223809	1.49256e-09	9266913603885710	7435065281100000	3.03975e-09	Yes	NA	NA	NA	0.00560156	1.50121e-07	1.76259e-05	NA	NA	NA	5.57003e-06	0.000507721	NA	NA	3.23661e-06	0.000309856	NA	0.000264095	0.0144459	NA	NA	NA
sp|P17980|PRS6A_HUMAN	6	63	24.6297	2977493541157140	120890172619047	8.27101e-15	1.7865e+16	7616080874999990	2.55475e-14	Yes	0.00741426	0.0013424	NA	NA	NA	1.54389e-11	NA	NA	NA	0.0135044	1.69674e-07	NA	NA	0.00259956	1.37851e-06	NA	NA	8.08478e-10	NA	2.32469e-10	1.55175e-11
sp|P17987|TCPA_HUMAN	6	63	31.2886	3.31594e+16	1059791577936500	3.95969e-17	1.98956e+17	6.67669e+16	1.53815e-16	Yes	0.00449206	0.00145916	NA	NA	0.000105907	6.217e-09	NA	NA	0.0117411	3.97253e-11	0.0108742	NA	0.00405811	2.1559e-11	0.0292224	NA	1.73309e-08	4.1273e-05	3.33002e-05	2.18243e-08	1.53294e-11
sp|P18077|RL35A_HUMAN	6	63	29.9385	1965170898882610	6.56402e+13	1.09032e-16	1.1791e+16	4135334819721990	4.05524e-16	Yes	NA	NA	NA	NA	1.56389e-11	NA	NA	NA	NA	1.53814e-11	NA	NA	NA	1.53916e-11	NA	NA	1.68764e-11	NA	1.42456e-10	NA	1.53898e-11
sp|P18085|ARF4_HUMAN	6	63	65.7704	1.1314e+16	172023324076190	3.05322e-25	6.78843e+16	1.08375e+16	3.34978e-24	Yes	NA	NA	NA	1.63511e-06	1.79764e-10	1.53225e-11	NA	NA	9.33886e-06	1.02084e-09	1.53239e-11	NA	4.96116e-08	2.02433e-11	1.53223e-11	3.59182e-07	5.05237e-11	1.53223e-11	NA	6.5513e-10	6.06901e-06
sp|P18124|RL7_HUMAN	6	63	62.7824	3.16513e+17	5041425009826700	1.06172e-24	1.89908e+18	3.1761e+17	1.07258e-23	Yes	NA	NA	NA	0.0338704	1.53221e-11	NA	NA	NA	0.0135614	1.53221e-11	NA	NA	NA	1.53223e-11	NA	NA	1.53263e-11	NA	1.53367e-11	0.0163535	1.53221e-11
sp|P18206|VINC_HUMAN	6	63	31.4693	4140227145514280	131563819130158	3.46595e-17	2.48414e+16	8288520605200000	1.34978e-16	Yes	0.0256621	0.0154151	NA	0.0375368	0.00185908	2.80728e-08	NA	NA	NA	NA	1.54338e-11	NA	NA	NA	1.53965e-11	NA	NA	1.59571e-11	NA	1.54753e-11	1.53547e-11
sp|P18433|PTPRA_HUMAN	6	63	5.91577	7.64455e+13	1.29223e+13	6.07312e-05	458672961582856	814106542003000	8.66255e-05	Yes	NA	NA	NA	NA	NA	NA	NA	NA	NA	NA	0.00262303	NA	NA	NA	0.000420224	NA	NA	0.000159237	NA	0.000597232	0.0160446
sp|P18507|GBRG2_HUMAN	6	63	32.4472	1896360090565570	5.84445e+13	1.70233e-17	1.13782e+16	3682002790060990	6.80264e-17	Yes	NA	NA	NA	0.000254247	3.88587e-08	5.94607e-10	NA	1.35527e-05	4.76792e-09	1.59061e-11	1.53729e-11	NA	0.000136267	1.93918e-08	3.03781e-10	NA	0.0011303	2.64491e-05	NA	0.0231345	NA
sp|P18621|RL17_HUMAN	6	63	43.764	8.0425e+16	1837698246348540	1.2186e-20	4.8255e+17	1.15775e+17	7.01153e-20	Yes	NA	NA	NA	NA	1.53301e-11	NA	NA	NA	0.0443141	1.53247e-11	NA	NA	NA	1.53352e-11	NA	NA	1.5368e-11	NA	1.56225e-11	0.0225439	1.53236e-11
sp|P18669|PGAM1_HUMAN;sp|Q8N0Y7|PGAM4_HUMAN	6	63	6.16771	8.89886e+17	1.44281e+17	3.94566e-05	5.33932e+18	9.08973e+18	5.72945e-05	Yes	NA	NA	NA	NA	NA	0.0262222	NA	NA	NA	NA	0.0040659	NA	NA	NA	0.0011697	NA	NA	0.00588881	NA	0.0028555	5.53115e-06
sp|P18859|ATP5J_HUMAN	6	63	68.5137	9.33634e+16	1362697148173010	1.01386e-25	5.60181e+17	8.58499e+16	1.21228e-24	Yes	0.000834577	7.01737e-06	NA	7.11845e-08	2.84072e-09	6.2547e-11	NA	2.08737e-05	1.53541e-11	1.53358e-11	1.5325e-11	1.28549e-07	1.53294e-11	1.53236e-11	1.53223e-11	3.9645e-06	1.68531e-07	2.85321e-09	NA	NA	NA
sp|P19022|CADH2_HUMAN;sp|P55283|CADH4_HUMAN	6	63	10.2712	3669651476561900	357276560531746	6.59073e-08	2.20179e+16	2.25084e+16	1.19728e-07	Yes	0.0173463	NA	0.038179	NA	NA	NA	NA	NA	NA	NA	5.326e-07	NA	NA	NA	5.7921e-06	NA	NA	1.63028e-06	NA	0.0176575	0.0220258
sp|P19086|GNAZ_HUMAN	6	63	30.2238	1.96844e+16	651288904260316	8.77882e-17	1.18106e+17	4.10312e+16	3.30123e-16	Yes	NA	NA	NA	0.0206745	2.0227e-07	5.16465e-10	NA	NA	0.000674282	2.6852e-09	2.20587e-11	NA	0.000105389	3.42292e-10	1.6236e-11	0.017813	1.64329e-07	4.21519e-10	0.0306521	0.000257783	NA
sp|P19174|PLCG1_HUMAN	6	63	6.02369	1.53766e+13	2.55269e+12	5.04585e-05	92259891410857	160819749115000	7.24114e-05	Yes	NA	NA	NA	NA	NA	0.000595621	NA	NA	NA	NA	0.000309082	NA	NA	NA	0.000309082	NA	NA	0.000309082	NA	0.00139407	0.000309082
sp|P19338|NUCL_HUMAN	6	63	25.1286	6.96689e+16	2772497854368250	5.36555e-15	4.18013e+17	1.74667e+17	1.68451e-14	Yes	1.86178e-11	1.84798e-11	2.17393e-11	9.72031e-11	1.32041e-08	0.0018147	NA	NA	NA	NA	4.56145e-05	NA	NA	NA	4.37328e-05	NA	NA	8.56355e-05	NA	0.00083479	0.0405955
sp|P19367|HXK1_HUMAN;sp|Q2TB90|HKDC1_HUMAN;sp|P52790|HXK3_HUMAN	6	63	38.9014	6.13476e+18	1.577e+17	2.23991e-19	3.68085e+19	9.9351e+18	1.10587e-18	Yes	0.000280868	0.00071839	NA	4.93713e-05	3.39578e-07	0.0218112	NA	0.000223322	1.57975e-11	1.53578e-11	6.11189e-10	0.000575154	1.65733e-11	1.537e-11	1.76909e-09	6.26434e-05	4.37941e-07	0.026103	NA	NA	0.0413399
sp|P19404|NDUV2_HUMAN	6	63	58.1536	1.48735e+17	2557616331652660	8.11166e-24	8.92408e+17	1.6113e+17	7.21796e-23	Yes	3.15788e-06	5.2651e-08	NA	0.000598031	2.37206e-06	1.14965e-06	NA	2.3825e-07	1.54315e-11	1.53383e-11	1.53356e-11	3.7661e-09	1.53512e-11	1.53263e-11	1.53247e-11	0.00527921	2.94008e-05	1.46033e-05	NA	NA	NA
sp|P19525|E2AK2_HUMAN	6	63	14.1641	149019549601809	1.05209e+13	3.90246e-10	894117297610856	662818233655000	8.31855e-10	Yes	NA	NA	NA	0.000146492	NA	0.00846078	NA	0.02426	1.44922e-06	NA	NA	NA	0.000173294	NA	0.00733941	NA	NA	5.25508e-06	0.000402579	9.40038e-11	0.00348794
sp|P19623|SPEE_HUMAN	6	63	47.8582	748248440065333	1.56347e+13	1.27271e-21	4489490640392000	984986427634999	8.41417e-21	Yes	NA	NA	NA	NA	NA	1.53236e-11	NA	NA	NA	NA	1.53245e-11	NA	NA	NA	1.53276e-11	NA	NA	1.5325e-11	NA	1.53292e-11	1.53276e-11
sp|P19634|SL9A1_HUMAN	6	63	3.83526	720992580599618	187990763809063	0.00253557	4325955483597710	1.18434e+16	0.00318612	Yes	NA	NA	NA	NA	NA	NA	NA	NA	NA	NA	NA	NA	NA	NA	NA	NA	NA	NA	NA	0.0020538	0.00589333
sp|P19652|A1AG2_HUMAN	6	63	9.94631	579874473864571	5.83004e+13	1.05015e-07	3479246843187420	3672927321090990	1.88755e-07	Yes	NA	NA	NA	NA	NA	2.03091e-06	NA	NA	NA	NA	7.28168e-06	NA	NA	NA	3.80605e-06	NA	NA	3.25579e-06	NA	3.38237e-06	2.03091e-06
sp|P19784|CSK22_HUMAN	6	63	2.74179	1.17607e+13	4.28944e+12	0.0197463	7.05644e+13	270234700400000	0.0230085	Yes	NA	NA	NA	0.0314675	NA	0.0314675	NA	NA	NA	NA	NA	NA	NA	NA	NA	NA	NA	NA	NA	NA	NA
sp|P19971|TYPH_HUMAN	6	63	11.4118	132738081282548	1.16316e+13	1.34864e-08	796428487695288	732792337592460	2.55933e-08	Yes	NA	NA	NA	NA	NA	1.09057e-07	NA	NA	NA	NA	1.52675e-07	NA	NA	NA	5.42188e-07	NA	NA	4.73719e-06	NA	2.15356e-06	3.92195e-06
sp|P20020|AT2B1_HUMAN	6	63	11.5785	2.97797e+17	2.57199e+16	1.07626e-08	1.78678e+18	1.62035e+18	2.05773e-08	Yes	NA	NA	NA	NA	NA	0.00095325	NA	NA	NA	NA	5.13641e-06	NA	NA	NA	1.49951e-05	NA	NA	1.7269e-07	NA	1.44999e-08	4.42689e-06
sp|P20073|ANXA7_HUMAN	6	63	115.26	1.55772e+17	1351484613025390	4.94839e-32	9.34634e+17	8.51435e+16	1.57782e-30	Yes	NA	NA	NA	4.42902e-10	1.53221e-11	0.00223496	NA	NA	1.95358e-08	1.53221e-11	0.0384149	NA	5.1994e-07	1.53221e-11	NA	2.29985e-05	1.53221e-11	NA	1.53236e-11	0.00267858	1.53221e-11
sp|P20290|BTF3_HUMAN	6	63	31.8319	3908290597761470	122779190775269	2.65791e-17	2.34497e+16	7735089018841990	1.04979e-16	Yes	NA	NA	NA	NA	1.53827e-11	NA	NA	NA	NA	1.53827e-11	NA	NA	NA	1.53849e-11	NA	NA	1.54764e-11	NA	1.59267e-11	NA	1.53756e-11
sp|P20336|RAB3A_HUMAN	6	63	7.4713	5.25864e+16	7038456102857140	4.56259e-06	3.15519e+17	4.43423e+17	7.14012e-06	Yes	NA	NA	NA	NA	NA	2.42338e-05	NA	NA	NA	NA	0.00947326	NA	NA	NA	0.000566015	NA	NA	0.000340764	NA	2.76659e-05	1.86027e-05
sp|P20337|RAB3B_HUMAN	6	63	3.79445	3.71727e+13	9.79659e+12	0.00273548	223035942682856	617185239255000	0.00342326	Yes	NA	NA	NA	NA	NA	NA	NA	NA	NA	NA	0.00559137	NA	NA	NA	0.0135485	NA	NA	0.0399205	NA	NA	NA
sp|P20338|RAB4A_HUMAN	6	63	19.898	246573198910142	1.23919e+13	6.91451e-13	1479439193460850	780686671484999	1.82775e-12	Yes	NA	NA	NA	NA	NA	2.617e-11	NA	NA	NA	NA	9.72866e-09	NA	NA	NA	3.07798e-10	NA	NA	1.96975e-10	NA	2.69273e-10	3.64737e-10
sp|P20339|RAB5A_HUMAN	6	63	4.05376	792153330643810	195411979829841	0.00169134	4752919983862860	1.2311e+16	0.00215142	Yes	NA	NA	NA	NA	NA	0.00124259	NA	NA	NA	NA	0.0397731	NA	NA	NA	NA	NA	NA	NA	NA	NA	NA
sp|P20340|RAB6A_HUMAN	6	63	20.5807	1016654265743570	4.93984e+13	3.51118e-13	6099925594461430	3112096332057000	9.46936e-13	Yes	NA	NA	NA	NA	NA	7.69851e-11	NA	NA	0.0439063	NA	4.45666e-11	NA	0.0295576	NA	3.15602e-11	NA	NA	2.76097e-10	NA	6.61587e-06	1.58619e-08
sp|P20618|PSB1_HUMAN	6	63	107.397	1.37031e+16	127592725942158	3.738e-31	8.22183e+16	8038341734355990	1.02161e-29	Yes	NA	NA	NA	0.000124096	1.53307e-11	1.53221e-11	NA	NA	0.0382868	1.53974e-11	1.53221e-11	NA	NA	1.55266e-11	1.53221e-11	NA	1.74182e-11	1.53221e-11	7.629e-09	1.53221e-11	1.06232e-09
sp|P20645|MPRD_HUMAN	6	63	4.69963	100025793581904	2.12838e+13	0.000519418	600154761491429	1340876895692000	0.000688584	Yes	NA	NA	NA	NA	0.00291005	NA	NA	NA	NA	0.00171197	NA	NA	NA	0.00587199	NA	NA	NA	NA	NA	NA	0.00163997
sp|P20674|COX5A_HUMAN	6	63	52.4243	1.56466e+18	2.9846e+16	1.22284e-22	9.38794e+18	1.8803e+18	9.17427e-22	Yes	0.00107853	6.31971e-07	NA	0.000775402	6.15615e-06	1.2606e-08	NA	0.000836961	5.57346e-11	1.56001e-11	1.53452e-11	4.71185e-07	1.53829e-11	1.53365e-11	1.53239e-11	0.000999955	8.19112e-06	1.6991e-08	NA	NA	NA
sp|P20700|LMNB1_HUMAN	6	63	111.957	1569187999852660	1.4016e+13	1.13907e-31	9415127999116000	883009481647001	3.48669e-30	Yes	1.53221e-11	1.53221e-11	1.53221e-11	1.53221e-11	1.53221e-11	1.53221e-11	NA	NA	NA	NA	NA	NA	NA	NA	NA	NA	NA	NA	NA	NA	NA
sp|P20774|MIME_HUMAN	6	63	1.80073	58168538327238	3.23028e+13	0.113307	349011229963428	2035075670615990	0.124179	No	NA	NA	NA	NA	NA	NA	NA	NA	NA	NA	NA	NA	NA	NA	NA	NA	NA	NA	NA	NA	NA
sp|P20810|ICAL_HUMAN	6	63	48.2142	4157941427025240	8.6239e+13	1.05351e-21	2.49476e+16	5433054350826990	7.08743e-21	Yes	NA	NA	NA	NA	NA	1.53236e-11	NA	NA	NA	NA	1.5325e-11	NA	NA	NA	1.53243e-11	NA	NA	1.53283e-11	NA	1.53276e-11	1.5335e-11
sp|P20916|MAG_HUMAN	6	63	3.61086	1.72786e+17	4.78517e+16	0.0038523	1.03671e+18	3.01466e+18	0.00476056	Yes	NA	NA	NA	NA	NA	NA	NA	NA	NA	NA	NA	NA	NA	NA	NA	NA	NA	0.0257679	NA	0.0248269	0.00761251
sp|P20936|RASA1_HUMAN	6	63	2.45116	2.78514e+13	1.13625e+13	0.0341043	167108403372857	715839103950000	0.0388512	Yes	NA	NA	NA	NA	NA	NA	NA	NA	NA	0.0180948	NA	NA	NA	NA	NA	NA	NA	NA	NA	NA	NA
sp|P21266|GSTM3_HUMAN	6	63	1.00217	1.08277e+16	1.08043e+16	0.431965	6.49661e+16	6.80668e+17	0.446856	No	NA	NA	NA	NA	NA	NA	NA	NA	NA	NA	NA	NA	NA	NA	NA	NA	NA	NA	NA	NA	NA
sp|P21281|VATB2_HUMAN;sp|P15313|VATB1_HUMAN	6	63	5.28808	6.43792e+17	1.21744e+17	0.000181461	3.86275e+18	7.66987e+18	0.000250091	Yes	NA	NA	NA	0.02492	0.000148271	NA	NA	NA	NA	NA	NA	NA	NA	0.0145864	NA	NA	0.0104191	NA	NA	NA	0.00485745
sp|P21283|VATC1_HUMAN;sp|Q8NEY4|VATC2_HUMAN	6	63	9.30083	2.53007e+16	2720259572698410	2.70165e-07	1.51804e+17	1.71376e+17	4.69073e-07	Yes	NA	NA	NA	NA	NA	0.00386928	NA	NA	NA	NA	1.60863e-05	NA	NA	NA	8.63933e-05	NA	NA	2.51033e-05	NA	0.000336162	8.8949e-08
sp|P21291|CSRP1_HUMAN	6	63	4.06595	2.22218e+16	5465341583968250	0.0016537	1.33331e+17	3.44317e+17	0.0021074	Yes	NA	NA	NA	NA	NA	0.0281507	NA	NA	NA	NA	0.00235986	NA	NA	NA	0.00269897	NA	NA	0.0154934	NA	0.00473328	0.0431073
sp|P21333|FLNA_HUMAN	6	63	5.78241	1.03506e+16	1790017073269840	7.64488e-05	6.21036e+16	1.12771e+17	0.000108338	Yes	0.000174867	0.000362551	0.0157452	0.0339853	NA	NA	NA	NA	NA	NA	NA	NA	NA	NA	NA	NA	NA	NA	NA	NA	NA
sp|P21359|NF1_HUMAN	6	63	14.7121	180195949905285	1.22482e+13	2.01321e-10	1081175699431710	771635704346000	4.42069e-10	Yes	NA	NA	NA	0.000509151	3.87658e-05	2.3807e-08	NA	NA	NA	0.00717608	9.29037e-06	NA	NA	0.0173394	2.85444e-05	0.00167584	0.000140164	9.63013e-08	NA	NA	NA
sp|P21397|AOFA_HUMAN	6	63	24.0154	6873782923040320	286223694413666	1.42095e-14	4.12427e+16	1.80321e+16	4.30518e-14	Yes	NA	2.34735e-06	0.00320686	NA	NA	0.000122495	0.0428204	NA	NA	NA	1.63141e-09	NA	0.00553744	0.000607707	1.53694e-11	NA	NA	3.41313e-11	NA	2.78789e-08	4.00198e-07
sp|P21399|ACOC_HUMAN	6	63	114.813	3.02025e+16	263056880419349	5.53177e-32	1.81215e+17	1.65726e+16	1.74564e-30	Yes	NA	NA	NA	0.00176005	0.00086613	1.53221e-11	NA	NA	NA	0.0402848	1.53221e-11	NA	NA	NA	1.53221e-11	NA	NA	1.53221e-11	NA	1.53221e-11	1.53221e-11
sp|P21579|SYT1_HUMAN	6	63	13.3643	2.76302e+18	2.06746e+17	1.05107e-09	1.65781e+19	1.3025e+19	2.17682e-09	Yes	NA	NA	NA	NA	0.0320248	0.000485576	NA	NA	NA	NA	1.02217e-06	NA	NA	NA	5.03386e-06	NA	NA	2.96688e-07	NA	3.78186e-08	1.96256e-09
sp|P21589|5NTD_HUMAN	6	63	44.7241	3404470709938280	7.61216e+13	7.06973e-21	2.04268e+16	4795659599898990	4.14568e-20	Yes	NA	NA	NA	1.49423e-09	1.5341e-11	NA	NA	NA	2.85036e-09	1.53447e-11	NA	NA	5.02971e-08	1.5374e-11	NA	0.000202362	6.07495e-11	0.00739526	0.00417528	1.09761e-10	1.53301e-11
sp|P21695|GPDA_HUMAN	6	63	11.3027	2.5429e+16	2249818491442230	1.56469e-08	1.52574e+17	1.41739e+17	2.95832e-08	Yes	NA	NA	NA	NA	NA	8.82696e-08	NA	NA	NA	NA	5.01106e-07	NA	NA	NA	2.0419e-07	NA	NA	3.61005e-06	NA	1.97236e-05	3.2386e-06
sp|P21796|VDAC1_HUMAN	6	63	23.6234	2.40631e+18	1.01861e+17	2.01678e-14	1.44378e+19	6.41725e+18	6.08212e-14	Yes	0.0169827	0.000118525	NA	NA	NA	0.000670979	NA	NA	0.000369775	3.95287e-06	1.15273e-09	NA	1.32978e-06	1.03373e-08	1.82099e-11	0.00148329	1.85548e-05	5.79738e-09	NA	0.0274852	NA
sp|P21810|PGS1_HUMAN	6	63	3.60661	6165673371632900	1709548846839690	0.00388303	3.6994e+16	1.07702e+17	0.00479257	Yes	NA	NA	NA	NA	NA	NA	NA	NA	NA	0.0125084	NA	NA	NA	0.0325307	NA	NA	NA	NA	NA	NA	0.0135918
sp|P21912|SDHB_HUMAN	6	63	76.499	4.52201e+16	591120715699063	5.01896e-27	2.71321e+17	3.72406e+16	7.28106e-26	Yes	9.52501e-06	1.44485e-10	NA	0.000489125	3.55857e-06	1.13888e-10	NA	0.000634611	1.55186e-11	1.53472e-11	1.53225e-11	1.30128e-08	1.53256e-11	1.53223e-11	1.53221e-11	7.1491e-06	3.83156e-08	1.64195e-11	NA	0.00349562	NA
sp|P21926|CD9_HUMAN	6	63	9.36227	6.19502e+18	6.617e+17	2.46647e-07	3.71701e+19	4.16871e+19	4.29702e-07	Yes	NA	NA	NA	NA	0.000629146	NA	NA	NA	NA	0.000874123	NA	NA	NA	0.0002553	NA	NA	0.00123071	NA	0.0164831	0.00501958	1.26357e-08
sp|P21953|ODBB_HUMAN	6	63	29.0145	1498438988481810	51644482095238	2.22288e-16	8990633930890860	3253602371999990	8.0144e-16	Yes	NA	2.63915e-07	NA	0.0067804	0.000980403	NA	0.000276496	NA	1.10637e-05	1.10747e-06	0.000152247	1.51047e-07	1.54626e-11	1.53734e-11	1.67493e-11	0.0103945	0.00157404	NA	NA	NA	NA
sp|P21964|COMT_HUMAN	6	63	15.635	2.97166e+16	1900643397568250	6.80018e-11	1.783e+17	1.19741e+17	1.54992e-10	Yes	NA	NA	0.0137174	0.0027266	NA	0.00309812	NA	0.00521688	0.000944205	0.0309544	0.00841163	NA	0.0341695	NA	0.000170326	NA	NA	5.34422e-09	NA	6.69415e-10	6.06194e-08
sp|P21980|TGM2_HUMAN	6	63	22.1798	2750621220655800	124014848240127	7.57831e-14	1.65037e+16	7812935439128000	2.15387e-13	Yes	1.94966e-11	1.90762e-11	9.10861e-11	8.13457e-11	2.13196e-10	2.27037e-10	NA	NA	NA	NA	NA	NA	NA	NA	NA	NA	NA	NA	NA	NA	NA
sp|P22033|MUTA_HUMAN	6	63	25.2597	1074273647696660	42529154336619	4.79322e-15	6445641886179990	2679336723207000	1.51258e-14	Yes	0.00194041	6.92514e-10	NA	NA	NA	NA	0.00443829	0.0347477	2.59275e-06	1.01326e-05	0.000304372	3.1562e-08	1.5879e-11	1.7372e-11	9.28592e-11	NA	NA	NA	NA	NA	NA
sp|P22059|OSBP1_HUMAN	6	63	0.446063	1.12867e+12	2.53029e+12	0.845075	6.772e+12	159408119513999	0.849515	No	NA	NA	NA	NA	NA	NA	NA	NA	NA	NA	NA	NA	NA	NA	NA	NA	NA	NA	NA	NA	NA
sp|P22061|PIMT_HUMAN	6	63	153.677	3.04683e+18	1.98262e+16	1.1626e-35	1.8281e+19	1.24905e+18	7.73632e-34	Yes	NA	NA	NA	NA	NA	1.53221e-11	NA	NA	NA	NA	1.53221e-11	NA	NA	NA	1.53221e-11	NA	NA	1.53221e-11	NA	1.53221e-11	1.53221e-11
sp|P22102|PUR2_HUMAN	6	63	3.23606	525902982714285	162513165384126	0.00778066	3155417896285710	1.02383e+16	0.00933618	Yes	NA	NA	NA	NA	NA	0.00500321	NA	NA	NA	NA	NA	NA	NA	NA	NA	NA	NA	0.0218879	NA	0.0184161	NA
sp|P22234|PUR6_HUMAN	6	63	97.7161	1.34032e+17	1371646683322220	5.46252e-30	8.04191e+17	8.64137e+16	1.23857e-28	Yes	NA	NA	0.00345411	2.95629e-05	1.46452e-05	1.53221e-11	NA	NA	0.0172773	0.00999139	1.53221e-11	NA	NA	0.0372652	1.53221e-11	NA	NA	1.53221e-11	NA	1.53221e-11	1.53221e-11
sp|P22307|NLTP_HUMAN	6	63	11.1794	155006285528476	1.38654e+13	1.85225e-08	930037713170857	873519226123999	3.48907e-08	Yes	NA	NA	0.000143626	NA	NA	NA	NA	0.000167237	NA	NA	NA	0.0292064	NA	0.00326003	NA	0.0342219	1.65771e-08	1.08378e-06	0.00269855	NA	NA
sp|P22314|UBA1_HUMAN	6	63	1.0682	1.46271e+17	1.36932e+17	0.39108	8.77625e+17	8.62673e+18	0.406484	No	NA	NA	NA	NA	NA	NA	NA	NA	NA	NA	NA	NA	NA	NA	NA	NA	NA	NA	NA	NA	NA
sp|P22392|NDKB_HUMAN;sp|O60361|NDK8_HUMAN	6	63	8.17046	1.20294e+16	1472298131390470	1.50812e-06	7.21761e+16	9.27548e+16	2.46074e-06	Yes	0.0205195	0.000207856	NA	NA	NA	NA	NA	NA	0.0404987	0.00107439	NA	0.0268647	0.000500297	6.22548e-06	0.00315819	NA	NA	NA	NA	NA	NA
sp|P22570|ADRO_HUMAN	6	63	10.4985	422862284582142	40278537295000	4.7756e-08	2537173707492850	2537547849585000	8.73767e-08	Yes	NA	0.00296535	NA	NA	NA	NA	NA	NA	0.000145916	9.77357e-05	NA	0.0250299	2.04431e-06	1.32935e-06	NA	NA	NA	NA	NA	NA	0.0430941
sp|P22626|ROA2_HUMAN	6	63	211.746	7.08536e+17	3346164055633350	8.65751e-40	4.25122e+18	2.10808e+17	2.40915e-37	Yes	1.53221e-11	1.53221e-11	1.53221e-11	1.53221e-11	1.53221e-11	1.53221e-11	NA	NA	NA	NA	0.0106806	NA	NA	NA	0.00639934	NA	NA	2.48398e-05	NA	0.000411192	0.00616529
sp|P22676|CALB2_HUMAN	6	63	91.4525	3.33505e+16	364676245187762	3.52774e-29	2.00103e+17	2.29746e+16	7.01195e-28	Yes	NA	NA	NA	NA	NA	1.53221e-11	NA	NA	NA	NA	1.53221e-11	NA	NA	NA	1.53221e-11	NA	NA	1.53221e-11	NA	1.53221e-11	1.53221e-11
sp|P22694|KAPCB_HUMAN	6	63	3.72054	4217760953214280	1133642196257140	0.00313914	2.53066e+16	7.14195e+16	0.00390765	Yes	NA	NA	NA	NA	0.014971	NA	NA	NA	NA	0.0135891	NA	NA	NA	NA	NA	NA	NA	NA	NA	NA	NA
sp|P22695|QCR2_HUMAN	6	63	77.808	2.39689e+18	3.08051e+16	3.1478e-27	1.43813e+19	1.94072e+18	4.77e-26	Yes	6.13928e-06	1.35008e-08	NA	9.44065e-06	2.94686e-08	4.69557e-11	NA	6.02069e-07	1.53541e-11	1.53276e-11	1.53223e-11	1.24331e-09	1.53267e-11	1.53223e-11	1.53221e-11	8.80586e-05	3.16851e-07	3.59036e-10	NA	0.0361919	NA
sp|P22732|GTR5_HUMAN	6	63	2.03059	3.966e+13	1.95312e+13	0.0745468	237959917393428	1230466961761000	0.0830679	No	NA	NA	NA	NA	NA	NA	NA	NA	NA	NA	NA	NA	NA	NA	NA	NA	NA	NA	NA	NA	NA
sp|P22748|CAH4_HUMAN	6	63	2.68087	255003802808476	9.51199e+13	0.0221472	1530022816850850	5992552022054990	0.0257277	Yes	NA	NA	NA	NA	NA	NA	NA	NA	NA	NA	NA	NA	NA	NA	NA	NA	NA	NA	NA	NA	0.0271021
sp|P22830|HEMH_HUMAN	6	63	9.64796	1477734539445000	153165495182507	1.62005e-07	8866407236670000	9649426196497990	2.86646e-07	Yes	NA	0.00242322	NA	NA	NA	NA	NA	NA	NA	NA	0.00035578	0.00177182	8.25638e-05	0.000506812	4.33393e-08	NA	NA	NA	NA	NA	NA
sp|P23141|EST1_HUMAN	6	63	1.50352	4.8739e+13	3.24167e+13	0.191603	292434113830000	2042252221498000	0.205069	No	NA	NA	NA	NA	NA	NA	NA	NA	NA	NA	NA	NA	NA	NA	NA	NA	NA	NA	NA	NA	NA
sp|P23142|FBLN1_HUMAN	6	63	5.71777	259218542294904	4.53356e+13	8.55111e-05	1555311253769420	2856144505504990	0.000120956	Yes	NA	NA	NA	NA	NA	0.000522769	NA	NA	NA	NA	0.000522769	NA	NA	NA	0.000522769	NA	NA	0.000563981	NA	0.000819518	0.000991554
sp|P23246|SFPQ_HUMAN	6	63	55.6249	2.74098e+16	492761359413348	2.61044e-23	1.64459e+17	3.1044e+16	2.13651e-22	Yes	1.53223e-11	1.53223e-11	1.5323e-11	1.53279e-11	1.53456e-11	1.53223e-11	NA	NA	NA	0.0474911	NA	NA	NA	NA	NA	NA	NA	NA	NA	NA	NA
sp|P23258|TBG1_HUMAN;sp|Q9NRH3|TBG2_HUMAN	6	63	4.42912	3.2063e+13	7.23913e+12	0.000848953	192377974583714	456064984814000	0.00110769	Yes	NA	NA	NA	NA	NA	0.0353249	NA	NA	NA	NA	NA	NA	0.0271742	NA	0.00359993	NA	NA	NA	NA	NA	NA
sp|P23284|PPIB_HUMAN	6	63	31.6075	1.56902e+16	496407319065968	3.13157e-17	9.41413e+16	3.12737e+16	1.22894e-16	Yes	0.0293162	NA	NA	NA	NA	1.56776e-11	NA	0.000108424	0.000483433	NA	1.25995e-07	0.0308466	NA	NA	1.32703e-10	NA	NA	1.53443e-11	NA	1.53529e-11	2.93002e-11
sp|P23297|S10A1_HUMAN	6	63	127.183	4.80535e+18	3.7783e+16	2.89698e-33	2.88321e+19	2.38033e+18	1.19833e-31	Yes	NA	NA	NA	NA	NA	1.53221e-11	NA	NA	NA	NA	1.53221e-11	NA	NA	NA	1.53221e-11	NA	NA	1.53221e-11	NA	1.53221e-11	1.53221e-11
sp|P23368|MAOM_HUMAN	6	63	37.2888	8480596184190460	227430371193650	6.26077e-19	5.08836e+16	1.43281e+16	2.93031e-18	Yes	3.19423e-05	1.30478e-06	NA	0.001796	0.00152918	0.00255044	NA	1.96305e-06	1.75736e-11	1.71939e-11	NA	7.28734e-08	1.54597e-11	1.54475e-11	NA	0.017318	0.0150585	0.000208988	NA	3.23738e-10	2.69342e-10
sp|P23381|SYWC_HUMAN	6	63	147.714	9.29666e+16	629367607623809	3.71001e-35	5.57799e+17	3.96502e+16	2.22674e-33	Yes	NA	NA	NA	0.00426451	0.00103514	1.53221e-11	NA	NA	NA	NA	1.53221e-11	NA	NA	0.0358123	1.53221e-11	NA	NA	1.53221e-11	NA	1.53221e-11	1.53221e-11
sp|P23396|RS3_HUMAN	6	63	46.4188	3.42457e+17	7377551841900000	2.76513e-21	2.05474e+18	4.64786e+17	1.738e-20	Yes	NA	NA	NA	NA	1.53281e-11	NA	NA	NA	NA	1.53239e-11	NA	NA	NA	1.53254e-11	NA	NA	1.53358e-11	NA	1.53694e-11	NA	1.53243e-11
sp|P23434|GCSH_HUMAN	6	63	40.8378	2.44466e+16	598627539602666	6.80321e-20	1.4668e+17	3.77135e+16	3.59562e-19	Yes	NA	NA	NA	NA	NA	1.53307e-11	NA	NA	NA	NA	1.53398e-11	NA	NA	NA	1.54231e-11	NA	NA	1.53443e-11	NA	1.53318e-11	1.53307e-11
sp|P23468|PTPRD_HUMAN	6	63	22.0265	659851675280143	2.99571e+13	8.75023e-14	3959110051680850	1887298789657000	2.47546e-13	Yes	NA	NA	NA	NA	0.0216162	5.40028e-07	NA	NA	0.00319782	1.03836e-06	2.1843e-11	NA	0.00388487	1.31711e-06	2.35931e-11	NA	0.00293551	3.96249e-08	NA	4.58564e-05	NA
sp|P23469|PTPRE_HUMAN	6	63	1.48471	1.9394e+12	1.30624e+12	0.197917	1.16364e+13	82293402288000	0.211604	No	NA	NA	NA	NA	NA	NA	NA	NA	NA	NA	NA	NA	NA	NA	NA	NA	NA	NA	NA	NA	NA
sp|P23471|PTPRZ_HUMAN	6	63	38.9834	8.11316e+16	2081181797539680	2.12771e-19	4.8679e+17	1.31114e+17	1.05387e-18	Yes	NA	NA	0.00129714	2.02799e-05	1.86682e-08	1.5325e-11	NA	NA	0.00838581	1.72676e-05	1.53509e-11	NA	0.0108669	2.38884e-05	1.53527e-11	NA	NA	3.88697e-11	NA	2.45989e-09	2.9238e-06
sp|P23515|OMGP_HUMAN	6	63	16.071	1.73551e+17	1.0799e+16	4.12292e-11	1.04131e+18	6.80336e+17	9.55356e-11	Yes	NA	NA	NA	0.0137516	1.99781e-06	NA	NA	NA	0.0342872	7.01599e-06	NA	NA	NA	7.35978e-05	0.00862569	NA	0.0428027	8.83056e-06	NA	8.66611e-07	5.33044e-11
sp|P23526|SAHH_HUMAN	6	63	92.0202	7.75262e+16	842491476266665	2.96528e-29	4.65157e+17	5.3077e+16	6.01107e-28	Yes	NA	NA	NA	0.00537756	0.0102831	1.53221e-11	NA	NA	NA	NA	1.53221e-11	NA	NA	NA	1.53221e-11	NA	NA	1.53221e-11	NA	1.53221e-11	1.53221e-11
sp|P23528|COF1_HUMAN	6	63	123.956	1.37766e+19	1.1114e+17	6.09094e-33	8.26593e+19	7.00184e+18	2.30177e-31	Yes	NA	NA	NA	NA	NA	1.53221e-11	NA	NA	NA	NA	1.53221e-11	NA	NA	NA	1.53221e-11	NA	NA	1.53221e-11	NA	1.53221e-11	1.53221e-11
sp|P23588|IF4B_HUMAN	6	63	28.1829	2111933950062950	7.49368e+13	4.27965e-16	1.26716e+16	4721018120883000	1.5023e-15	Yes	NA	NA	NA	NA	0.000335851	1.57186e-11	NA	NA	NA	0.000288777	1.56649e-11	NA	NA	0.00133749	1.70036e-11	NA	0.000416444	1.58095e-11	0.0145432	4.80573e-11	3.34288e-05
sp|P23610|F8I2_HUMAN	6	63	4.73632	8.12505e+13	17154755813365	0.00048611	487502931372856	1080749616241990	0.000646949	Yes	NA	NA	NA	NA	NA	0.00218827	NA	NA	NA	NA	0.00667564	NA	NA	NA	0.0192319	NA	NA	NA	NA	NA	NA
sp|P23634|AT2B4_HUMAN	6	63	39.4734	1.01927e+18	2.58216e+16	1.56794e-19	6.11561e+18	1.62676e+18	7.94616e-19	Yes	NA	NA	0.000688793	4.97077e-09	3.78885e-06	2.65169e-06	NA	NA	7.16734e-06	0.0028839	1.77414e-09	NA	4.2982e-06	0.00186637	3.01651e-09	0.0454082	NA	1.54331e-11	NA	1.53236e-11	1.53401e-11
sp|P23677|IP3KA_HUMAN	6	63	3.93816	118462667518285	3.00807e+13	0.00209472	710776005109713	1895084248324000	0.00264518	Yes	NA	NA	NA	NA	NA	NA	NA	NA	0.0440612	NA	0.00837871	NA	NA	NA	NA	NA	NA	NA	NA	NA	NA
sp|P23743|DGKA_HUMAN	6	63	4.02143	6.64159e+11	1.65155e+11	0.00179548	3.98496e+12	1.04048e+13	0.00227576	Yes	NA	NA	NA	0.0158623	0.0100464	0.0100464	NA	NA	NA	NA	NA	NA	NA	NA	NA	NA	NA	NA	NA	NA	NA
sp|P23763|VAMP1_HUMAN	6	63	9.40745	2.45748e+16	2612269289136840	2.30706e-07	1.47449e+17	1.64573e+17	4.02618e-07	Yes	NA	NA	NA	0.00963878	0.000107054	NA	NA	NA	NA	0.00581076	NA	NA	NA	0.00559346	NA	NA	0.0459836	0.0186543	NA	5.53121e-05	3.20761e-07
sp|P23786|CPT2_HUMAN	6	63	8.99434	320911475026475	3.56793e+13	4.27077e-07	1925468850158850	2247793523016000	7.26671e-07	Yes	NA	1.95962e-05	NA	NA	NA	NA	0.0242264	NA	NA	NA	NA	NA	3.26007e-05	0.000125518	1.23759e-06	NA	NA	0.0246659	NA	NA	NA
sp|P24043|LAMA2_HUMAN	6	63	34.6819	773039132984572	2.22894e+13	3.55094e-18	4638234797907430	1404232604167000	1.53625e-17	Yes	1.53476e-11	1.53647e-11	1.53529e-11	1.53563e-11	1.54582e-11	1.54293e-11	NA	NA	NA	NA	NA	NA	NA	NA	NA	NA	NA	NA	NA	NA	NA
sp|P24534|EF1B_HUMAN	6	63	1.56756	1076565599156330	686777002388714	0.17143	6459393594938000	4.3267e+16	0.184187	No	NA	NA	NA	NA	NA	NA	NA	NA	NA	NA	NA	NA	NA	NA	NA	NA	NA	NA	NA	NA	NA
sp|P24539|AT5F1_HUMAN	6	63	65.6604	7.78725e+16	1185989199803170	3.19386e-25	4.67235e+17	7.47173e+16	3.49157e-24	Yes	0.00191021	6.79448e-07	NA	2.18009e-06	1.61302e-08	5.11043e-10	NA	0.0241041	1.55306e-11	1.53516e-11	1.53334e-11	1.66712e-05	1.53316e-11	1.53236e-11	1.53223e-11	8.32675e-08	5.94959e-10	3.34562e-11	NA	NA	NA
sp|P24588|AKAP5_HUMAN	6	63	9.9071	3.07311e+13	3.10193e+12	1.11138e-07	184386840056856	195421698385999	1.99293e-07	Yes	NA	NA	NA	NA	0.00899916	NA	NA	0.00458427	6.37308e-05	4.06574e-07	4.9798e-06	NA	NA	0.00403065	0.0272372	NA	NA	NA	NA	NA	NA
sp|P24666|PPAC_HUMAN	6	63	68.8956	2.64091e+16	383321287780634	8.72243e-26	1.58455e+17	2.41492e+16	1.05531e-24	Yes	NA	NA	NA	NA	NA	1.53221e-11	NA	NA	NA	NA	1.53221e-11	NA	NA	NA	1.53221e-11	NA	NA	1.53223e-11	NA	1.53223e-11	1.53223e-11
sp|P24752|THIL_HUMAN	6	63	16.1809	5.27955e+16	3262820272380950	3.63884e-11	3.16773e+17	2.05558e+17	8.47679e-11	Yes	0.00127066	0.000226659	NA	0.0331358	NA	NA	NA	0.000200515	6.34382e-09	0.00085614	0.000224292	3.25039e-05	8.75859e-10	0.000149179	3.65363e-05	NA	NA	NA	0.0451138	NA	NA
sp|P24821|TENA_HUMAN	6	63	2.84888	2.20259e+16	7731427522880880	0.0161371	1.32156e+17	4.8708e+17	0.0188894	Yes	NA	NA	NA	NA	0.034269	NA	NA	NA	NA	NA	NA	NA	NA	NA	NA	NA	NA	NA	NA	NA	NA
sp|P25098|ARBK1_HUMAN	6	63	8.24466	5.2633e+13	6.3839e+12	1.34362e-06	315798259168857	402185524000999	2.20173e-06	Yes	NA	NA	NA	NA	NA	2.04664e-06	NA	NA	NA	NA	0.000405415	NA	NA	NA	0.00057667	NA	NA	1.57946e-05	NA	8.61459e-06	0.000741282
sp|P25325|THTM_HUMAN	6	63	30.6632	5008306991465330	163332630341206	6.30488e-17	3.00498e+16	1.029e+16	2.40339e-16	Yes	NA	NA	NA	NA	NA	1.53589e-11	NA	NA	NA	NA	1.5533e-11	NA	NA	NA	1.56396e-11	NA	NA	1.54395e-11	NA	1.58761e-11	1.5436e-11
sp|P25398|RS12_HUMAN	6	63	51.1028	6.9216e+16	1354446662074600	2.36663e-22	4.15296e+17	8.53301e+16	1.70053e-21	Yes	NA	NA	NA	NA	1.53239e-11	NA	NA	NA	NA	1.53225e-11	NA	NA	NA	1.53236e-11	NA	NA	1.53287e-11	NA	1.53569e-11	NA	1.53236e-11
sp|P25685|DNJB1_HUMAN	6	63	19.2115	351968549509666	1.83207e+13	1.38706e-12	2111811297058000	1154203830908990	3.58295e-12	Yes	NA	NA	NA	NA	0.000262799	2.76062e-10	NA	NA	NA	0.000101672	1.0604e-10	NA	NA	0.00118416	1.50558e-09	NA	0.0192324	5.31554e-08	NA	2.14711e-06	0.0127179
sp|P25686|DNJB2_HUMAN	6	63	30.7075	1177203635357000	3.8336e+13	6.09919e-17	7063221812142000	2415167979844990	2.32788e-16	Yes	NA	NA	NA	6.49689e-06	2.10393e-10	1.61285e-11	NA	NA	2.84725e-05	9.4639e-10	1.88172e-11	NA	0.00203539	1.16267e-07	4.33796e-10	0.0218698	2.44816e-06	9.3864e-09	NA	0.00288698	NA
sp|P25705|ATPA_HUMAN	6	63	122.736	8.74144e+19	7.12213e+17	8.10491e-33	5.24486e+20	4.48694e+19	3.0255e-31	Yes	1.78361e-06	9.69342e-08	NA	3.74193e-11	1.54868e-11	1.53281e-11	NA	1.7008e-10	1.53223e-11	1.53221e-11	1.53221e-11	2.35243e-11	1.53221e-11	1.53221e-11	1.53221e-11	2.62124e-07	1.19913e-09	1.54358e-11	NA	0.00518038	NA
sp|P25713|MT3_HUMAN	6	63	45.4018	2.16365e+16	476555837507495	4.84098e-21	1.29819e+17	3.0023e+16	2.94013e-20	Yes	NA	NA	NA	NA	NA	1.53279e-11	NA	NA	NA	NA	1.53279e-11	NA	NA	NA	1.53279e-11	NA	NA	1.53276e-11	NA	1.5335e-11	1.53352e-11
sp|P25786|PSA1_HUMAN	6	63	116.235	3.29484e+16	283464196569984	3.88543e-32	1.9769e+17	1.78582e+16	1.27885e-30	Yes	NA	NA	NA	0.000373146	1.53303e-11	1.53221e-11	NA	NA	0.0467523	1.53745e-11	1.53221e-11	NA	NA	1.53814e-11	1.53221e-11	NA	1.7114e-11	1.53221e-11	1.81329e-09	1.53221e-11	1.23077e-10
sp|P25787|PSA2_HUMAN	6	63	171.625	3.50895e+16	204454526028317	4.48504e-37	2.10537e+17	1.28806e+16	4.29022e-35	Yes	NA	NA	NA	6.18909e-07	1.53221e-11	1.53221e-11	NA	NA	0.000765218	1.53236e-11	1.53221e-11	NA	0.00178227	1.53245e-11	1.53221e-11	0.00334199	1.53256e-11	1.53221e-11	2.84111e-11	1.53221e-11	1.60439e-11
sp|P25788|PSA3_HUMAN	6	63	32.377	7695809606248950	237693688066333	1.79052e-17	4.61749e+16	1.49747e+16	7.13645e-17	Yes	NA	NA	NA	NA	4.60669e-05	1.53692e-11	NA	NA	NA	0.000182534	1.5402e-11	NA	NA	0.000135079	1.53922e-11	NA	0.000610115	1.55006e-11	0.0144774	2.12099e-11	6.49458e-06
sp|P25789|PSA4_HUMAN	6	63	103.915	4.87234e+16	468877402299619	9.55527e-31	2.9234e+17	2.95393e+16	2.41725e-29	Yes	NA	NA	NA	0.0166663	8.84014e-11	1.53221e-11	NA	NA	NA	1.01963e-08	1.53221e-11	NA	NA	1.51675e-08	1.53221e-11	NA	9.38926e-07	1.53221e-11	5.93107e-05	1.53221e-11	1.53392e-11
sp|P26012|ITB8_HUMAN	6	63	4.92851	4.8638e+13	9.86869e+12	0.000344056	291827768086000	621727301482000	0.000464558	Yes	NA	NA	NA	0.0125408	NA	NA	NA	NA	NA	NA	NA	NA	0.0236572	NA	NA	NA	NA	NA	NA	0.000289477	0.017642
sp|P26038|MOES_HUMAN	6	63	22.241	1.51626e+17	6817431277982530	7.15674e-14	9.09757e+17	4.29498e+17	2.03595e-13	Yes	NA	NA	NA	NA	0.000374164	2.57493e-11	NA	NA	NA	0.000487139	2.9368e-11	NA	NA	0.000988877	4.71002e-11	NA	0.0123486	7.70333e-10	NA	2.67804e-07	0.00068804
sp|P26196|DDX6_HUMAN	6	63	5.38852	194518909411571	3.60988e+13	0.000152016	1167113456469420	2274223644356990	0.000210362	Yes	NA	NA	NA	NA	NA	3.8409e-05	NA	NA	NA	NA	0.0180013	NA	NA	NA	0.00650136	NA	NA	0.00122137	NA	0.00397122	0.0286666
sp|P26232|CTNA2_HUMAN	6	63	53.9777	1.2428e+17	2302435077512690	5.72478e-23	7.45682e+17	1.45053e+17	4.42514e-22	Yes	0.0032766	NA	NA	0.0109402	3.86057e-10	1.63315e-11	NA	0.00147892	4.21698e-09	1.53347e-11	1.53236e-11	NA	1.84358e-06	1.5392e-11	1.53352e-11	0.0220895	9.97124e-10	1.78448e-11	0.000428488	1.57653e-06	NA
sp|P26368|U2AF2_HUMAN	6	63	7.98831	265467776474952	3.3232e+13	2.0057e-06	1592806658849710	2093617501648000	3.2364e-06	Yes	NA	0.0282461	NA	NA	NA	NA	NA	NA	NA	0.00230802	0.00035897	NA	NA	0.000717346	0.000103113	NA	0.028237	0.00566464	0.0404878	0.00855344	NA
sp|P26373|RL13_HUMAN	6	63	42.504	1.8486e+17	4349237759475280	2.52629e-20	1.10916e+18	2.74002e+17	1.39584e-19	Yes	NA	NA	NA	NA	1.53294e-11	NA	NA	NA	0.032366	1.53265e-11	NA	NA	NA	1.53298e-11	NA	NA	1.53594e-11	NA	1.62531e-11	NA	1.53296e-11
sp|P26378|ELAV4_HUMAN	6	63	6.48896	1498416852692950	230917997122349	2.29217e-05	8990501116157700	1.45478e+16	3.38627e-05	Yes	1.02314e-05	0.000114058	0.00354028	0.00928144	0.0457187	0.0019347	NA	NA	NA	NA	NA	NA	NA	NA	NA	NA	NA	NA	NA	NA	NA
sp|P26440|IVD_HUMAN	6	63	10.8522	1083616843746570	9.98519e+13	2.90984e-08	6501701062479430	6290672217455000	5.40585e-08	Yes	NA	0.00829156	NA	NA	NA	1.21892e-06	NA	NA	NA	NA	0.0187492	NA	0.0115503	0.00887746	NA	NA	NA	0.000165968	NA	1.87503e-06	1.33108e-06
sp|P26599|PTBP1_HUMAN	6	63	25.1401	560970149499952	2.23137e+13	5.31227e-15	3365820896999710	1405764125285990	1.66949e-14	Yes	1.5638e-11	2.12891e-11	1.14012e-09	6.77444e-11	1.5537e-11	2.65428e-11	NA	NA	NA	NA	NA	NA	NA	NA	NA	NA	NA	NA	NA	NA	NA
sp|P26639|SYTC_HUMAN	6	63	6.61195	167303203673142	2.53031e+13	1.86555e-05	1003819222038850	1594098284703990	2.77746e-05	Yes	NA	NA	NA	NA	NA	NA	NA	NA	NA	NA	8.39871e-06	NA	NA	NA	0.000188845	NA	NA	0.000556925	NA	0.0200932	0.0185498
sp|P26640|SYVC_HUMAN	6	63	5.88017	2222048280595230	377888340020634	6.4571e-05	1.33323e+16	2.3807e+16	9.18884e-05	Yes	NA	NA	NA	NA	0.0415005	NA	NA	0.0403257	NA	0.00470446	NA	NA	NA	NA	NA	NA	NA	0.00327043	NA	0.021364	0.00026639
sp|P26641|EF1G_HUMAN	6	63	3.82595	1.35122e+16	3531724011176190	0.00257979	8.10733e+16	2.22499e+17	0.00323769	Yes	NA	NA	NA	NA	NA	NA	NA	NA	NA	0.00202951	NA	NA	NA	0.017875	NA	NA	NA	NA	NA	NA	NA
sp|P26885|FKBP2_HUMAN	6	63	27.0419	1692520341398900	6.25889e+13	1.0753e-15	1.01551e+16	3943101457321000	3.621e-15	Yes	NA	NA	0.00299439	NA	0.0136863	1.77175e-09	NA	0.00153669	NA	0.0244538	3.98825e-09	0.00866436	NA	0.00488288	4.65315e-10	0.000658468	5.10725e-09	1.53407e-11	0.0478013	1.0843e-08	0.00124939
sp|P26992|CNTFR_HUMAN	6	63	3.87687	643526978344571	165991518228190	0.00234696	3861161870067420	1.04575e+16	0.0029564	Yes	NA	NA	NA	NA	NA	NA	NA	NA	NA	NA	NA	NA	NA	NA	NA	NA	NA	0.0258478	NA	0.00727604	0.0134776
sp|P27105|STOM_HUMAN	6	63	33.5993	2.59528e+16	772419830264935	7.51458e-18	1.55717e+17	4.86624e+16	3.1084e-17	Yes	NA	NA	0.00227647	1.07731e-06	1.45027e-09	0.00365985	NA	0.00219904	1.03367e-06	1.39068e-09	0.00378534	0.0210608	1.77103e-05	2.65212e-08	0.000314808	NA	0.00683545	6.60457e-10	NA	1.55432e-11	1.5341e-11
sp|P27144|KAD4_HUMAN	6	63	73.1183	1.41781e+16	193906912627285	1.73044e-26	8.50689e+16	1.22161e+16	2.27334e-25	Yes	1.62807e-05	1.53347e-11	0.000638309	NA	0.00404588	0.00349082	1.43423e-07	NA	1.53877e-10	1.82842e-11	1.77999e-11	2.53587e-09	1.53221e-11	1.53221e-11	1.53221e-11	7.98657e-09	1.76276e-10	1.49075e-10	NA	NA	NA
sp|P27338|AOFB_HUMAN	6	63	4.89673	4.9724e+17	1.01545e+17	0.000364232	2.98344e+18	6.39735e+18	0.000491368	Yes	NA	NA	NA	NA	NA	NA	NA	NA	NA	NA	NA	NA	NA	NA	0.000358277	NA	NA	0.00119682	NA	NA	NA
sp|P27348|1433T_HUMAN	6	63	3.00478	8.18833e+16	2.7251e+16	0.0120278	4.913e+17	1.71681e+18	0.0142206	Yes	NA	NA	NA	NA	0.0118238	NA	NA	NA	NA	0.0412928	NA	NA	NA	NA	NA	NA	NA	NA	NA	NA	0.0417472
sp|P27361|MK03_HUMAN	6	63	2.73594	3593390257429900	1313404449894980	0.0199652	2.15603e+16	8.27445e+16	0.0232459	Yes	NA	NA	NA	NA	0.0245275	0.0271852	NA	NA	NA	NA	NA	NA	NA	NA	NA	NA	NA	NA	NA	NA	NA
sp|P27449|VATL_HUMAN	6	63	5.10517	1126051946904900	220570815382698	0.000250974	6756311681429410	1.3896e+16	0.000342044	Yes	NA	NA	NA	NA	0.00667906	NA	NA	NA	NA	0.0211602	NA	NA	NA	0.0495356	NA	NA	NA	NA	NA	0.0279112	0.00114056
sp|P27544|CERS1_HUMAN	6	63	3.30157	2.78003e+13	8.42034e+12	0.00687896	166801902918857	530481392927000	0.00830303	Yes	NA	NA	0.0458099	NA	NA	NA	NA	NA	NA	NA	NA	NA	NA	NA	NA	NA	NA	0.0458099	NA	NA	NA
sp|P27635|RL10_HUMAN;sp|Q96L21|RL10L_HUMAN	6	63	46.7305	1.82772e+17	3911180500841900	2.33365e-21	1.09663e+18	2.46404e+17	1.4851e-20	Yes	NA	NA	NA	0.041076	1.53243e-11	NA	NA	NA	0.020728	1.53236e-11	NA	NA	NA	1.53281e-11	NA	NA	1.53521e-11	NA	1.55432e-11	0.0329888	1.53236e-11
sp|P27695|APEX1_HUMAN	6	63	67.2551	5392677650402610	8.01824e+13	1.67326e-25	3.23561e+16	5051492507757000	1.9183e-24	Yes	1.53221e-11	1.53221e-11	1.53221e-11	1.53223e-11	1.53345e-11	1.53221e-11	NA	NA	NA	0.0140349	NA	NA	NA	0.00461798	NA	NA	0.0185224	NA	NA	NA	0.0159046
sp|P27701|CD82_HUMAN	6	63	6.73587	803829818304619	119335694034127	1.51769e-05	4822978909827710	7518148724150000	2.28849e-05	Yes	NA	NA	NA	NA	7.11998e-05	NA	NA	NA	NA	8.79665e-05	NA	NA	NA	0.000627796	NA	NA	0.00543205	NA	0.000765509	NA	3.80273e-05
sp|P27797|CALR_HUMAN	6	63	28.1947	9.08936e+16	3223784842015490	4.23961e-16	5.45362e+17	2.03098e+17	1.48995e-15	Yes	NA	NA	3.93204e-05	5.59162e-06	NA	7.86405e-05	NA	1.8179e-07	2.33143e-08	NA	0.0087238	4.19619e-05	5.98e-06	NA	7.37541e-05	NA	0.000606176	1.54589e-11	9.69232e-05	1.53794e-11	4.48773e-06
sp|P27816|MAP4_HUMAN	6	63	3.02609	4768586631880950	1575822761309520	0.0115543	2.86115e+16	9.92768e+16	0.0136925	Yes	NA	NA	NA	NA	NA	NA	NA	NA	NA	0.016637	NA	NA	NA	0.0265637	NA	NA	NA	NA	NA	NA	NA
sp|P27824|CALX_HUMAN;sp|O14967|CLGN_HUMAN	6	63	69.8071	1.94608e+17	2787791587442680	6.10829e-26	1.16765e+18	1.75631e+17	7.57948e-25	Yes	NA	NA	6.68686e-09	3.96885e-06	NA	1.53909e-11	NA	1.57198e-11	2.1672e-10	0.0465115	4.06318e-10	4.06043e-09	2.44977e-06	NA	1.54056e-11	NA	7.18984e-08	1.53221e-11	3.78431e-05	1.53221e-11	1.53549e-11
sp|P27986|P85A_HUMAN;sp|Q92569|P55G_HUMAN	6	63	4.1301	26267098175619	6.35992e+12	0.00146914	157602589053714	400675079600000	0.00188318	Yes	NA	NA	NA	NA	NA	0.00616324	NA	NA	NA	NA	0.00942988	NA	NA	NA	NA	NA	NA	0.00650882	NA	NA	NA
sp|P28066|PSA5_HUMAN	6	63	104.263	2.07881e+16	199380408188507	8.68751e-31	1.24729e+17	1.2561e+16	2.2536e-29	Yes	NA	NA	NA	4.36499e-05	1.53587e-11	1.53221e-11	NA	NA	0.0102086	1.68267e-11	1.53221e-11	NA	0.0026455	1.56445e-11	1.53221e-11	NA	6.02493e-11	1.53221e-11	2.61801e-06	1.53223e-11	4.86323e-11
sp|P28070|PSB4_HUMAN	6	63	163.413	5914470188436610	36193295993746	1.90763e-36	3.54868e+16	2280177647605990	1.45982e-34	Yes	NA	NA	0.00813087	0.000347835	1.5337e-11	1.53221e-11	NA	NA	NA	1.56414e-11	1.53221e-11	NA	NA	1.54253e-11	1.53221e-11	NA	1.9747e-10	1.53221e-11	8.40834e-09	1.53221e-11	1.53236e-11
sp|P28072|PSB6_HUMAN	6	63	45.5339	5272989262621000	115803511381412	4.49864e-21	3.16379e+16	7295621217028990	2.74857e-20	Yes	NA	NA	NA	0.0241178	2.1971e-08	1.53239e-11	NA	NA	NA	4.05622e-06	1.5335e-11	NA	NA	8.34694e-07	1.53296e-11	NA	6.4855e-05	1.53521e-11	0.00508185	1.55246e-11	6.4116e-07
sp|P28074|PSB5_HUMAN	6	63	55.0089	4620233227647950	8.39907e+13	3.49355e-23	2.77214e+16	5291411063369990	2.78484e-22	Yes	NA	NA	NA	0.042947	9.69392e-07	1.53223e-11	NA	NA	NA	2.31502e-05	1.5323e-11	NA	NA	2.82987e-06	1.53223e-11	NA	0.00029447	1.53247e-11	0.043226	1.53461e-11	1.38286e-10
sp|P28161|GSTM2_HUMAN	6	63	28.2155	1.05718e+17	3746811762290470	4.16994e-16	6.34309e+17	2.36049e+17	1.46715e-15	Yes	NA	NA	NA	NA	NA	1.5356e-11	NA	NA	NA	NA	1.55785e-11	NA	NA	NA	1.58186e-11	NA	NA	4.48191e-11	NA	3.24293e-11	1.93112e-11
sp|P28288|ABCD3_HUMAN	6	63	35.9358	768325007641951	2.13805e+13	1.5228e-18	4609950045851710	1346970144534000	6.97799e-18	Yes	NA	0.0321485	1.68459e-09	NA	0.0113487	0.000206725	0.00216986	6.16881e-11	NA	NA	0.00428307	0.000422586	NA	9.53545e-08	7.57166e-10	1.73551e-07	1.53516e-11	1.53281e-11	0.000248252	2.67506e-06	NA
sp|P28289|TMOD1_HUMAN	6	63	3.05001	6.74229e+12	2.21058e+12	0.0110451	4.04537e+13	139266352605999	0.0130992	Yes	NA	NA	NA	NA	NA	NA	NA	0.0314793	0.0313138	0.0076566	NA	NA	NA	NA	NA	NA	NA	NA	NA	NA	NA
sp|P28331|NDUS1_HUMAN	6	63	58.3753	4.65055e+18	7.96664e+16	7.33664e-24	2.79033e+19	5.01899e+18	6.56651e-23	Yes	0.000387034	7.00011e-07	NA	7.37411e-05	5.48398e-07	2.58338e-09	NA	2.60319e-05	1.62937e-11	1.53678e-11	1.53321e-11	3.69206e-08	1.53532e-11	1.53281e-11	1.53227e-11	0.00101928	9.75179e-06	5.01918e-08	NA	NA	NA
sp|P28482|MK01_HUMAN	6	63	25.9862	3.88943e+17	1.49673e+16	2.58424e-15	2.33366e+18	9.42939e+17	8.3092e-15	Yes	NA	NA	NA	NA	NA	1.70444e-11	NA	NA	NA	NA	1.61394e-11	NA	NA	NA	1.57442e-11	NA	NA	1.60768e-11	NA	1.93521e-11	1.21937e-10
sp|P28676|GRAN_HUMAN	6	63	3.30654	8.65528e+12	2.61763e+12	0.00681501	5.19317e+13	164910437772999	0.00822909	Yes	NA	NA	NA	NA	0.0338197	NA	NA	NA	NA	0.0442215	NA	NA	NA	0.025813	NA	NA	0.025813	NA	NA	NA	0.04735
sp|P28838|AMPL_HUMAN	6	63	21.9394	3.47877e+16	1585624716106340	9.49822e-14	2.08726e+17	9.98944e+16	2.67963e-13	Yes	NA	NA	NA	0.0046611	0.000290648	1.60211e-11	NA	NA	NA	0.00834116	5.04409e-11	NA	NA	0.0167778	1.05372e-10	NA	NA	3.34758e-09	NA	3.14086e-06	7.12933e-05
sp|P28907|CD38_HUMAN	6	63	6.83716	1685627353786330	246539009936650	1.28317e-05	1.01138e+16	1.5532e+16	1.9432e-05	Yes	NA	NA	NA	0.00502777	0.00163964	NA	NA	NA	0.0058988	0.00194239	NA	NA	NA	0.0248262	NA	NA	NA	NA	NA	0.00287905	0.000910019
sp|P29120|NEC1_HUMAN	6	63	1.83063	6.14656e+12	3.35761e+12	0.107354	3.68793e+13	211529460133999	0.117824	No	NA	NA	NA	NA	NA	NA	NA	NA	NA	NA	NA	NA	NA	NA	NA	NA	NA	NA	NA	NA	NA
sp|P29144|TPP2_HUMAN	6	63	37.43	4.65458e+16	1243542534800340	5.71395e-19	2.79275e+17	7.83432e+16	2.69498e-18	Yes	NA	NA	NA	NA	1.53354e-11	0.00201977	NA	NA	NA	1.53529e-11	0.0175202	NA	NA	1.53458e-11	0.00781482	NA	1.53532e-11	0.0169349	1.53603e-11	0.0344075	1.22303e-09
sp|P29218|IMPA1_HUMAN	6	63	126.361	3.48915e+17	2761257337371430	3.49498e-33	2.09349e+18	1.73959e+17	1.40765e-31	Yes	NA	NA	NA	0.00557324	0.0187066	1.53221e-11	NA	NA	NA	NA	1.53221e-11	NA	NA	NA	1.53221e-11	NA	NA	1.53221e-11	NA	1.53221e-11	1.53221e-11
sp|P29401|TKT_HUMAN	6	63	145.386	3.66587e+18	2.52148e+16	5.90627e-35	2.19952e+19	1.58853e+18	3.34798e-33	Yes	NA	NA	NA	0.00140289	0.000226908	1.53221e-11	NA	NA	0.0032086	0.000550859	1.53221e-11	NA	0.00315813	0.000541523	1.53221e-11	NA	NA	1.53221e-11	NA	1.53221e-11	1.53221e-11
sp|P29692|EF1D_HUMAN	6	63	7.16822	938719445047618	130955642558730	7.45199e-06	5632316670285710	8250205481200000	1.14338e-05	Yes	NA	NA	NA	NA	0.000702632	NA	NA	NA	0.00832864	2.4242e-05	NA	NA	NA	0.00027603	NA	NA	0.0230162	NA	NA	NA	NA
sp|P29762|RABP1_HUMAN;sp|P29373|RABP2_HUMAN	6	63	2.16314	7.94461e+13	3.67273e+13	0.0583643	476676650351428	2313819907503000	0.065609	No	NA	NA	NA	NA	NA	NA	NA	NA	NA	NA	NA	NA	NA	NA	NA	NA	NA	NA	NA	NA	NA
sp|P29966|MARCS_HUMAN	6	63	6.42627	8163665569090460	1270358071292060	2.54692e-05	4.8982e+16	8.00326e+16	3.74454e-05	Yes	0.0324934	0.0108128	4.39103e-06	NA	0.00414621	NA	NA	NA	NA	NA	NA	NA	NA	NA	NA	0.0432708	NA	0.00508001	NA	NA	NA
sp|P29972|AQP1_HUMAN	6	63	4.76309	7.11932e+16	1.49468e+16	0.000463193	4.27159e+17	9.41651e+17	0.000618062	Yes	NA	NA	0.0369485	0.0158401	NA	NA	NA	0.0467387	0.0204641	NA	NA	NA	0.0352782	NA	NA	NA	NA	0.0292671	NA	0.0123044	NA
sp|P29992|GNA11_HUMAN	6	63	57.2943	5716529543983950	9.97748e+13	1.2009e-23	3.42992e+16	6285813819348990	1.02968e-22	Yes	NA	NA	NA	0.0392282	0.00016191	1.53247e-11	NA	NA	0.000323363	4.89097e-07	1.53223e-11	NA	0.000440191	6.90907e-07	1.53223e-11	0.000658427	1.08876e-06	1.53223e-11	NA	1.56285e-11	2.42136e-10
sp|P30038|AL4A1_HUMAN	6	63	35.4681	7.96707e+16	2246264414374600	2.08284e-18	4.78024e+17	1.41515e+17	9.32103e-18	Yes	NA	0.000264461	0.0384388	NA	NA	1.53303e-11	NA	NA	NA	NA	1.81416e-11	NA	0.0147025	0.00269043	2.68254e-09	NA	NA	2.02973e-11	NA	1.53578e-11	1.53416e-11
sp|P30040|ERP29_HUMAN	6	63	9.05617	1187741166900000	131152748752380	3.89203e-07	7126447001400000	8262623171399990	6.65559e-07	Yes	NA	NA	0.00429258	0.000226292	NA	NA	NA	0.00219311	0.000106793	NA	NA	NA	0.00622518	NA	NA	NA	0.0206081	0.000496919	0.00138157	2.10215e-05	NA
sp|P30041|PRDX6_HUMAN	6	63	75.759	2.71784e+19	3.58748e+17	6.55371e-27	1.6307e+20	2.26011e+19	9.20226e-26	Yes	NA	NA	NA	NA	NA	1.53221e-11	NA	NA	NA	NA	1.53221e-11	NA	NA	NA	1.53221e-11	NA	NA	1.53221e-11	NA	1.53223e-11	1.53223e-11
sp|P30043|BLVRB_HUMAN	6	63	1.39043	1212737922161900	872205936855555	0.232433	7276427532971410	5.4949e+16	0.246612	No	NA	NA	NA	NA	NA	NA	NA	NA	NA	NA	NA	NA	NA	NA	NA	NA	NA	NA	NA	NA	NA
sp|P30044|PRDX5_HUMAN	6	63	14.3604	3.95751e+17	2.75585e+16	3.07401e-10	2.3745e+18	1.73619e+18	6.6311e-10	Yes	NA	NA	NA	NA	0.00554161	0.0107171	NA	NA	0.00112083	4.82679e-06	NA	0.0306582	0.000270384	9.80777e-07	NA	NA	NA	0.000706662	NA	2.94912e-06	7.96937e-09
sp|P30046|DOPD_HUMAN;sp|A6NHG4|DDTL_HUMAN	6	63	94.7822	6.4039e+16	675643298895238	1.29087e-29	3.84234e+17	4.25655e+16	2.76319e-28	Yes	NA	NA	NA	0.0186118	NA	1.53221e-11	NA	NA	NA	NA	1.53221e-11	NA	NA	NA	1.53221e-11	NA	NA	1.53221e-11	NA	1.53221e-11	1.53221e-11
sp|P30048|PRDX3_HUMAN	6	63	69.015	3.64074e+17	5275291236477770	8.32272e-26	2.18445e+18	3.32343e+17	1.01903e-24	Yes	3.7554e-05	2.99928e-08	NA	4.17329e-08	1.41015e-09	0.00933797	NA	3.01082e-09	1.53332e-11	1.53247e-11	NA	1.73999e-11	1.53225e-11	1.53223e-11	0.0171745	0.000405765	1.83953e-05	1.82804e-06	NA	1.53911e-11	1.53474e-11
sp|P30049|ATPD_HUMAN	6	63	54.2552	1.40376e+17	2587322275098870	5.00858e-23	8.42254e+17	1.63001e+17	3.88133e-22	Yes	8.70107e-05	5.58818e-05	NA	9.18836e-06	2.8572e-07	2.60399e-08	NA	5.00621e-07	1.53902e-11	1.53452e-11	1.5335e-11	3.11215e-07	1.53816e-11	1.53438e-11	1.53325e-11	0.00121791	5.15898e-05	5.31266e-06	NA	NA	NA
sp|P30050|RL12_HUMAN	6	63	53.8645	6.41666e+16	1191260722568260	6.04685e-23	3.85e+17	7.50494e+16	4.66232e-22	Yes	NA	NA	NA	NA	1.53254e-11	NA	NA	NA	NA	1.53225e-11	NA	NA	NA	1.53239e-11	NA	NA	1.53294e-11	NA	1.5335e-11	0.0376597	1.53221e-11
sp|P30084|ECHM_HUMAN	6	63	36.672	1.12522e+17	3068338195412690	9.35931e-19	6.75133e+17	1.93305e+17	4.33417e-18	Yes	0.00100886	0.000126868	NA	0.00168289	0.000204639	2.77832e-05	NA	2.36904e-05	1.08689e-10	2.3613e-11	NA	2.4833e-06	2.42824e-11	1.61905e-11	NA	0.0390364	0.00677389	4.95807e-07	NA	1.7134e-11	1.55437e-11
sp|P30085|KCY_HUMAN	6	63	17.7517	1.65738e+16	933648713478031	6.42177e-12	9.9443e+16	5.88199e+16	1.57635e-11	Yes	NA	0.0429165	NA	NA	2.50922e-05	1.82626e-11	NA	NA	NA	NA	5.51732e-08	NA	NA	NA	7.0661e-07	NA	NA	3.08947e-08	NA	3.13636e-07	0.00278237
sp|P30086|PEBP1_HUMAN	6	63	186.661	7.21974e+19	3.86784e+17	3.71946e-38	4.33184e+20	2.43674e+19	4.74386e-36	Yes	NA	NA	NA	0.00187772	0.0117275	1.53221e-11	NA	NA	NA	NA	1.53221e-11	NA	NA	NA	1.53221e-11	NA	NA	1.53221e-11	NA	1.53221e-11	1.53221e-11
sp|P30101|PDIA3_HUMAN	6	63	34.0967	2.8737e+17	8428095279994300	5.31346e-18	1.72422e+18	5.3097e+17	2.24338e-17	Yes	NA	NA	0.0175609	3.72142e-05	NA	3.52727e-09	NA	4.38483e-05	3.54691e-08	0.0420452	4.16831e-06	0.01237	2.37148e-05	NA	5.71074e-09	NA	NA	1.5362e-11	0.0038761	1.53272e-11	3.23238e-11
sp|P30153|2AAA_HUMAN;sp|P30154|2AAB_HUMAN	6	63	5.91906	1.32844e+17	2.24434e+16	6.03882e-05	7.97062e+17	1.41393e+18	8.61763e-05	Yes	NA	NA	NA	NA	0.000448126	0.00271851	NA	NA	NA	0.00288423	0.0149298	NA	NA	NA	NA	NA	NA	NA	NA	NA	NA
sp|P30405|PPIF_HUMAN;sp|Q9UNP9|PPIE_HUMAN	6	63	7.51115	234989610536619	3.12854e+13	4.27963e-06	1409937663219710	1970981538609000	6.72137e-06	Yes	NA	0.00154696	NA	NA	NA	NA	0.0039926	NA	NA	NA	NA	0.00554906	9.12256e-06	2.8881e-06	0.00111344	NA	NA	NA	NA	NA	NA
sp|P30419|NMT1_HUMAN	6	63	7.12327	173172928155952	24310889350365	8.01902e-06	1039037568935710	1531586029072990	1.22854e-05	Yes	NA	NA	NA	NA	0.00411211	NA	NA	NA	NA	1.90696e-05	NA	NA	NA	6.95135e-05	NA	NA	0.00911105	NA	0.000351531	NA	3.63935e-05
sp|P30453|1A34_HUMAN;sp|P30457|1A66_HUMAN;sp|P30450|1A26_HUMAN;sp|P18462|1A25_HUMAN;sp|P16190|1A33_HUMAN;sp|P30459|1A74_HUMAN;sp|P16189|1A31_HUMAN;sp|P10316|1A69_HUMAN;sp|P01891|1A68_HUMAN;sp|P30456|1A43_HUMAN;sp|P30512|1A29_HUMAN;sp|P10314|1A32_HUMAN;sp|P01892|1A02_HUMAN	6	63	7.12762	412642920769619	5.78935e+13	7.96227e-06	2475857524617710	3647293293010990	1.22046e-05	Yes	NA	NA	NA	0.010125	0.0015912	NA	NA	NA	0.0235921	0.00411562	NA	NA	0.0189935	0.00321891	NA	NA	NA	NA	NA	0.00135514	0.000177905
sp|P30484|1B46_HUMAN;sp|P30464|1B15_HUMAN;sp|P30685|1B35_HUMAN;sp|P30491|1B53_HUMAN;sp|P30498|1B78_HUMAN;sp|P30490|1B52_HUMAN;sp|P18464|1B51_HUMAN;sp|P18465|1B57_HUMAN;sp|P10319|1B58_HUMAN;sp|P30485|1B47_HUMAN;sp|P30461|1B13_HUMAN	6	63	4.19044	154722645847333	3.69228e+13	0.00131465	928335875083998	2326133637924000	0.00169224	Yes	NA	NA	NA	NA	0.00515494	NA	NA	NA	NA	0.00515494	NA	NA	NA	0.00908205	NA	NA	0.0118886	NA	NA	NA	0.00515494
sp|P30519|HMOX2_HUMAN	6	63	27.9918	4173783486195230	149107544001587	4.98448e-16	2.50427e+16	9393775272099990	1.73974e-15	Yes	NA	NA	NA	NA	6.48552e-05	1.53658e-11	NA	NA	NA	NA	5.53967e-10	NA	NA	NA	3.39261e-11	NA	NA	4.31236e-11	0.000405727	1.54127e-11	3.39686e-06
sp|P30520|PURA2_HUMAN	6	63	7.9891	1187435940094610	148632064885873	2.00323e-06	7124615640567710	9363820087810000	3.23412e-06	Yes	NA	NA	NA	NA	NA	0.00031327	NA	NA	NA	NA	3.18714e-05	NA	NA	NA	3.21286e-05	NA	NA	4.6304e-05	NA	0.000259901	3.43203e-06
sp|P30531|SC6A1_HUMAN	6	63	17.582	1.2929e+16	735356007466665	7.71095e-12	7.75742e+16	4.63274e+16	1.88073e-11	Yes	NA	NA	0.0116622	6.23025e-05	0.00011742	0.039151	NA	NA	0.0080469	0.013503	0.000457028	NA	0.00116866	0.00208079	0.00342175	NA	NA	1.32581e-07	NA	2.80558e-10	5.46543e-10
sp|P30536|TSPO_HUMAN	6	63	2.67874	224173218028237	8.36862e+13	0.0222363	1345039308169420	5272229923693990	0.0258214	Yes	NA	NA	0.0424382	NA	NA	NA	NA	NA	NA	NA	NA	NA	NA	NA	NA	NA	NA	0.0307413	NA	NA	NA
sp|P30566|PUR8_HUMAN	6	63	12.0401	5.72087e+13	4.75151e+12	5.80597e-09	343252314436857	299345269072999	1.13415e-08	Yes	NA	NA	NA	NA	NA	1.3749e-07	NA	NA	NA	NA	1.3749e-07	NA	NA	NA	1.3749e-07	NA	NA	1.88028e-07	NA	2.16625e-06	6.46505e-06
sp|P30626|SORCN_HUMAN	6	63	56.999	5.28507e+17	9272215949499990	1.37583e-23	3.17104e+18	5.8415e+17	1.1666e-22	Yes	NA	NA	0.0417681	4.15641e-09	1.53221e-11	2.77297e-05	NA	NA	5.46482e-07	1.53223e-11	0.00211928	NA	9.83495e-07	1.53227e-11	0.00344403	0.000659279	1.53316e-11	NA	1.44205e-09	NA	1.55796e-11
sp|P30711|GSTT1_HUMAN	6	63	3.73482	1534947413343470	410982719989031	0.00305669	9209684480060850	2.58919e+16	0.00380971	Yes	NA	NA	NA	NA	NA	0.00254796	NA	NA	NA	NA	0.00995443	NA	NA	NA	0.0114138	NA	NA	0.0211424	NA	0.0490279	0.0148922
sp|P30740|ILEU_HUMAN;sp|O75830|SPI2_HUMAN	6	63	9.05273	204448655786142	2.25842e+13	3.91213e-07	1226691934716850	1422804236592990	6.68623e-07	Yes	NA	NA	NA	NA	NA	3.69955e-06	NA	NA	NA	NA	4.85384e-06	NA	NA	NA	4.42313e-06	NA	NA	1.51028e-05	NA	3.37497e-05	3.0893e-05
sp|P30837|AL1B1_HUMAN	6	63	9.44125	172052848394952	1.82235e+13	2.19476e-07	1032317090369710	1148081947651000	3.84334e-07	Yes	NA	0.039859	NA	NA	NA	NA	NA	0.010667	0.000114934	6.10017e-05	0.013826	0.00491191	4.53743e-05	2.37791e-05	0.006457	NA	NA	NA	NA	NA	NA
sp|P30876|RPB2_HUMAN	6	63	2.32204	5193696850066660	2236700197522220	0.0434251	3.11622e+16	1.40912e+17	0.0492312	Yes	NA	NA	NA	NA	NA	NA	NA	NA	NA	NA	NA	NA	NA	NA	NA	NA	NA	NA	NA	0.0486896	NA
sp|P31040|SDHA_HUMAN	6	63	67.4199	6.83436e+17	1.0137e+16	1.56634e-25	4.10062e+18	6.38632e+17	1.80247e-24	Yes	9.45487e-05	4.62299e-08	NA	5.70945e-05	1.11604e-07	4.33839e-10	NA	4.36781e-05	1.55295e-11	1.53421e-11	1.53247e-11	1.9994e-08	1.53354e-11	1.53236e-11	1.53221e-11	0.000123019	2.56497e-07	9.86258e-10	NA	NA	NA
sp|P31146|COR1A_HUMAN	6	63	1.11162	4677987786218660	4208272127659930	0.365766	2.80679e+16	2.65121e+17	0.38082	No	NA	NA	NA	NA	NA	NA	NA	NA	NA	NA	NA	NA	NA	NA	NA	NA	NA	NA	NA	NA	NA
sp|P31150|GDIA_HUMAN	6	63	325.193	3.66476e+19	1.12695e+17	2.03911e-45	2.19886e+20	7.09978e+18	3.12085e-42	Yes	NA	NA	0.00901558	1.71611e-05	0.000247111	1.53221e-11	NA	NA	NA	NA	1.53221e-11	NA	0.0320969	NA	1.53221e-11	NA	NA	1.53221e-11	NA	1.53221e-11	1.53221e-11
sp|P31153|METK2_HUMAN;sp|Q00266|METK1_HUMAN	6	63	55.5704	1.0392e+16	187006171738968	2.67832e-23	6.23521e+16	1.17814e+16	2.18623e-22	Yes	NA	NA	NA	0.0194025	NA	1.53221e-11	NA	NA	NA	NA	1.53232e-11	NA	NA	NA	1.53223e-11	NA	NA	1.53239e-11	NA	1.53361e-11	1.53276e-11
sp|P31323|KAP3_HUMAN	6	63	6.27246	9410838886795230	1500343478160310	3.30256e-05	5.6465e+16	9.45216e+16	4.83229e-05	Yes	NA	NA	NA	NA	NA	0.00385521	NA	NA	NA	NA	2.00831e-05	NA	NA	NA	0.00363947	NA	NA	0.00283352	NA	0.000217193	NA
sp|P31689|DNJA1_HUMAN	6	63	18.739	3421416106425330	182582662352634	2.25983e-12	2.05285e+16	1.15027e+16	5.72627e-12	Yes	NA	NA	NA	NA	0.00560501	1.72141e-11	NA	NA	NA	NA	1.09818e-08	NA	NA	NA	3.76464e-08	NA	NA	4.49736e-10	NA	1.10887e-08	7.04377e-06
sp|P31930|QCR1_HUMAN	6	63	91.1473	3.67891e+18	4.03622e+16	3.87446e-29	2.20735e+19	2.54282e+18	7.65142e-28	Yes	7.91809e-06	8.07263e-10	NA	6.06092e-07	2.68851e-09	1.66483e-11	NA	1.69489e-05	1.53358e-11	1.53239e-11	1.53221e-11	1.7844e-09	1.53223e-11	1.53221e-11	1.53221e-11	2.75129e-07	1.21186e-09	1.59611e-11	NA	0.0272451	NA
sp|P31937|3HIDH_HUMAN	6	63	55.4873	7961180563165470	143477572671142	2.78539e-23	4.77671e+16	9039087078281990	2.26156e-22	Yes	0.000790247	6.8148e-06	NA	NA	NA	1.53358e-11	NA	0.000299894	3.26434e-07	5.12486e-08	2.51436e-09	2.32961e-06	1.8194e-09	2.93352e-10	4.49684e-07	NA	NA	1.53305e-11	NA	1.53223e-11	1.53223e-11
sp|P31939|PUR9_HUMAN	6	63	8.03609	8170135280514280	1016680482222220	1.86076e-06	4.90208e+16	6.40509e+16	3.01523e-06	Yes	NA	NA	NA	NA	NA	5.19528e-06	NA	NA	NA	NA	0.000533685	NA	NA	NA	0.000585045	NA	NA	9.45418e-06	NA	3.41972e-05	0.0190655
sp|P31942|HNRH3_HUMAN	6	63	200.921	8645427411540280	4.3029e+13	4.15298e-39	5.18726e+16	2710829046816000	8.26842e-37	Yes	1.53221e-11	1.53221e-11	1.53221e-11	1.53221e-11	1.53221e-11	1.53221e-11	NA	NA	NA	NA	NA	NA	NA	NA	NA	NA	NA	NA	NA	0.0223482	NA
sp|P31943|HNRH1_HUMAN	6	63	118.698	2988596580396140	2.51781e+13	2.12578e-32	1.79316e+16	1586220746734000	7.47934e-31	Yes	1.53221e-11	1.53221e-11	1.53221e-11	1.53221e-11	1.53221e-11	1.53221e-11	NA	NA	NA	NA	NA	NA	NA	NA	NA	NA	NA	0.000166391	NA	0.00169137	0.0433631
sp|P31946|1433B_HUMAN	6	63	23.1536	4.26477e+17	1.84195e+16	3.08427e-14	2.55886e+18	1.16043e+18	9.09532e-14	Yes	NA	NA	NA	5.73123e-08	6.00289e-11	4.57222e-09	NA	NA	1.2981e-05	1.15959e-08	1.13256e-06	NA	0.0019615	2.97871e-06	0.000222833	0.00065762	8.4265e-07	6.88794e-05	NA	NA	NA
sp|P31947|1433S_HUMAN	6	63	0.374567	7.16052e+12	1.91168e+13	0.892499	4.29631e+13	1204358127323000	0.895718	No	NA	NA	NA	NA	NA	NA	NA	NA	NA	NA	NA	NA	NA	NA	NA	NA	NA	NA	NA	NA	NA
sp|P31948|STIP1_HUMAN	6	63	110.686	1.61429e+17	1458447434438090	1.57931e-31	9.68575e+17	9.18822e+16	4.56064e-30	Yes	NA	NA	NA	NA	NA	1.53221e-11	NA	NA	NA	NA	1.53221e-11	NA	NA	NA	1.53221e-11	NA	NA	1.53221e-11	NA	1.53221e-11	1.53221e-11
sp|P31949|S10AB_HUMAN	6	63	25.0877	5998371549928330	239096163193809	5.55799e-15	3.59902e+16	1.50631e+16	1.74314e-14	Yes	NA	NA	NA	0.0167904	0.0252295	1.55408e-11	NA	NA	0.0267393	0.0394546	1.5682e-11	NA	NA	NA	1.66512e-11	NA	NA	2.32933e-10	NA	1.46209e-07	8.24257e-08
sp|P32004|L1CAM_HUMAN	6	63	8.92974	5.54971e+16	6214859338067440	4.70722e-07	3.32982e+17	3.91536e+17	7.96066e-07	Yes	NA	NA	NA	0.0280138	NA	NA	NA	NA	NA	NA	5.87277e-05	NA	NA	NA	4.43916e-05	NA	NA	1.79016e-05	NA	9.78672e-07	0.000553538
sp|P32119|PRDX2_HUMAN	6	63	132.711	3.91733e+18	2.95177e+16	8.43469e-34	2.3504e+19	1.85962e+18	3.68837e-32	Yes	NA	NA	0.0465003	0.000187403	0.00356622	1.53221e-11	NA	NA	0.028883	NA	1.53221e-11	NA	0.0406683	NA	1.53221e-11	NA	NA	1.53221e-11	NA	1.53221e-11	1.53221e-11
sp|P32189|GLPK_HUMAN;sp|Q14409|GLPK3_HUMAN	6	63	9.75971	4.97853e+13	5.10111e+12	1.37634e-07	298712032291999	321369673295000	2.4494e-07	Yes	0.00647675	0.0370274	NA	NA	NA	NA	NA	0.0343824	0.000108281	2.99915e-05	2.99915e-05	NA	0.000913229	0.00027228	0.00027228	NA	NA	NA	NA	NA	NA
sp|P32418|NAC1_HUMAN	6	63	10.3282	2164026108847610	209526900468253	6.07764e-08	1.29842e+16	1.32002e+16	1.10604e-07	Yes	NA	NA	NA	NA	NA	0.000332042	NA	NA	NA	0.0361921	9.22885e-06	NA	NA	0.0301694	7.12919e-06	NA	0.00185887	1.97452e-07	NA	0.000820551	NA
sp|P32455|GBP1_HUMAN	6	63	1.69206	9.57131e+13	5.6566e+13	0.137644	574278644111428	3563655983792000	0.149302	No	NA	NA	NA	NA	NA	NA	NA	NA	NA	NA	NA	NA	NA	NA	NA	NA	NA	NA	NA	NA	NA
sp|P32929|CGL_HUMAN	6	63	10.3917	11021651827399	1.06062e+12	5.55373e-08	6.61299e+13	6.68192e+13	1.01371e-07	Yes	NA	NA	NA	NA	NA	7.88055e-07	NA	NA	NA	NA	1.25465e-06	NA	NA	NA	2.90121e-06	NA	NA	2.20676e-06	NA	1.91865e-06	5.88375e-06
sp|P32969|RL9_HUMAN	6	63	62.5969	6.98869e+16	1116458962178470	1.14904e-24	4.19321e+17	7.03369e+16	1.14567e-23	Yes	NA	NA	NA	NA	1.53223e-11	NA	NA	NA	NA	1.53221e-11	NA	NA	NA	1.53223e-11	NA	NA	1.53239e-11	NA	1.53261e-11	0.0240745	1.53221e-11
sp|P33121|ACSL1_HUMAN	6	63	3.45633	6.92095e+12	2.0024e+12	0.00514457	4.15257e+13	126151152758999	0.00628644	Yes	NA	NA	NA	NA	NA	NA	NA	NA	NA	NA	NA	NA	NA	NA	0.00141826	NA	NA	0.0236119	NA	NA	NA
sp|P33176|KINH_HUMAN	6	63	0.642635	4.57726e+13	7.12264e+13	0.695694	274635471885713	4487260649099990	0.705138	No	NA	NA	NA	NA	NA	NA	NA	NA	NA	NA	NA	NA	NA	NA	NA	NA	NA	NA	NA	NA	NA
sp|P33316|DUT_HUMAN	6	63	13.2553	259787688110999	1.95988e+13	1.20592e-09	1558726128665990	1234724482376990	2.48407e-09	Yes	NA	0.00155683	NA	NA	0.0424497	NA	NA	0.00429368	0.00322232	0.00012833	NA	6.99886e-07	4.91286e-07	1.17494e-08	0.00637754	NA	NA	NA	NA	NA	0.0124934
sp|P33402|GCYA2_HUMAN	6	63	0.562342	6.37253e+12	1.13321e+13	0.758593	3.82352e+13	713925036457999	0.765596	No	NA	NA	NA	NA	NA	NA	NA	NA	NA	NA	NA	NA	NA	NA	NA	NA	NA	NA	NA	NA	NA
sp|P34897|GLYM_HUMAN	6	63	4.048	3.201e+13	7.9076e+12	0.00170942	192060012401713	498178832363999	0.00217118	Yes	NA	NA	NA	NA	NA	NA	NA	NA	NA	NA	NA	NA	0.0253319	0.0196722	0.0196722	NA	NA	NA	NA	NA	NA
sp|P34913|HYES_HUMAN	6	63	11.8991	618559113992332	5.19836e+13	7.00174e-09	3711354683953990	3274966143094000	1.35562e-08	Yes	NA	NA	NA	NA	NA	1.05039e-08	NA	NA	NA	NA	8.71753e-08	NA	NA	NA	8.06929e-07	NA	NA	7.61002e-05	NA	4.47451e-05	5.07529e-06
sp|P34932|HSP74_HUMAN	6	63	176.246	6.38357e+17	3621956170476190	2.04289e-37	3.83014e+18	2.28183e+17	2.23331e-35	Yes	NA	NA	0.0192711	0.000299512	0.00697169	1.53221e-11	NA	NA	NA	NA	1.53221e-11	NA	0.0495669	NA	1.53221e-11	NA	NA	1.53221e-11	NA	1.53221e-11	1.53221e-11
sp|P34949|MPI_HUMAN	6	63	55.417	4.11479e+16	742513759836126	2.87935e-23	2.46887e+17	4.67784e+16	2.31939e-22	Yes	NA	NA	NA	NA	NA	1.53223e-11	NA	NA	NA	NA	1.53223e-11	NA	NA	NA	1.53223e-11	NA	NA	1.53245e-11	NA	1.53305e-11	1.53227e-11
sp|P35080|PROF2_HUMAN	6	63	19.3086	1.33281e+16	690268797477778	1.25584e-12	7.99688e+16	4.34869e+16	3.25498e-12	Yes	NA	NA	NA	NA	NA	1.49838e-10	NA	NA	NA	NA	2.4991e-10	NA	NA	NA	2.46234e-09	NA	NA	2.80431e-09	NA	2.50537e-08	2.50743e-11
sp|P35221|CTNA1_HUMAN	6	63	4.44294	266315858467666	5.99413e+13	0.000827816	1597895150806000	3776302034121990	0.00108057	Yes	NA	NA	NA	NA	0.00246681	0.000911952	NA	NA	NA	NA	NA	NA	NA	NA	NA	NA	NA	NA	NA	NA	NA
sp|P35222|CTNB1_HUMAN	6	63	66.5904	9.91584e+16	1489079607652380	2.18718e-25	5.94951e+17	9.3812e+16	2.45237e-24	Yes	0.00246168	0.0219858	NA	0.00768167	6.98085e-11	1.53705e-11	NA	0.00323829	1.856e-09	1.53281e-11	1.53223e-11	0.0278148	3.28238e-08	1.53356e-11	1.53223e-11	0.00591815	5.42077e-11	1.5366e-11	0.000117741	1.89082e-08	NA
sp|P35232|PHB_HUMAN	6	63	187.392	7.66002e+17	4087696973559590	3.31139e-38	4.59601e+18	2.57525e+17	4.40702e-36	Yes	2.30192e-10	1.53543e-11	NA	2.66125e-11	1.53463e-11	1.53239e-11	NA	4.3458e-10	1.53221e-11	1.53221e-11	1.53221e-11	1.53585e-11	1.53221e-11	1.53221e-11	1.53221e-11	2.11878e-11	1.53441e-11	1.53236e-11	NA	0.000871293	NA
sp|P35237|SPB6_HUMAN	6	63	14.391	543353509218476	3.77564e+13	2.96207e-10	3260121055310850	2378655272835000	6.39867e-10	Yes	NA	NA	NA	NA	NA	2.10263e-09	NA	NA	NA	NA	3.74765e-09	NA	NA	NA	2.73581e-08	NA	NA	2.59115e-07	NA	1.02673e-06	7.55241e-07
sp|P35241|RADI_HUMAN	6	63	7.98262	8126115552066660	1017976369180950	2.02374e-06	4.87567e+16	6.41325e+16	3.26207e-06	Yes	NA	NA	NA	NA	4.19512e-05	NA	NA	NA	NA	9.44011e-05	NA	NA	NA	2.04886e-05	NA	NA	8.7455e-05	NA	NA	NA	NA
sp|P35244|RFA3_HUMAN	6	63	1.79343	8.78619e+13	48991112518238	0.114807	527171408217428	3086440088648990	0.125733	No	NA	NA	NA	NA	NA	NA	NA	NA	NA	NA	NA	NA	NA	NA	NA	NA	NA	NA	NA	NA	NA
sp|P35268|RL22_HUMAN	6	63	39.6269	1.29291e+17	3262700710196820	1.42576e-19	7.75744e+17	2.0555e+17	7.26166e-19	Yes	NA	NA	NA	NA	1.53512e-11	NA	NA	NA	NA	1.53354e-11	NA	NA	NA	1.53434e-11	NA	NA	1.53947e-11	NA	1.7187e-11	0.011676	1.5325e-11
sp|P35270|SPRE_HUMAN	6	63	18.5424	529306612417142	2.85458e+13	2.77481e-12	3175839674502850	1798383250868000	6.96777e-12	Yes	NA	NA	NA	NA	NA	5.92809e-11	NA	NA	NA	NA	6.90009e-07	NA	NA	NA	2.86479e-06	NA	NA	1.50243e-09	NA	1.39725e-10	4.87727e-10
sp|P35498|SCN1A_HUMAN	6	63	2.04061	4.8626e+12	2.38291e+12	0.0731859	2.91756e+13	150123432253999	0.0816109	No	NA	NA	NA	NA	NA	NA	NA	NA	NA	NA	NA	NA	NA	NA	NA	NA	NA	NA	NA	NA	NA
sp|P35520|CBS_HUMAN;sp|P0DN79|CBSL_HUMAN	6	63	26.0648	509286800450571	1.95393e+13	2.41897e-15	3055720802703420	1230975309935000	7.78599e-15	Yes	NA	NA	0.0352558	0.00290886	0.00171386	1.53818e-11	NA	NA	0.0285223	0.0181498	1.567e-11	NA	NA	NA	1.69947e-11	NA	NA	4.47657e-09	NA	1.27905e-07	2.42727e-07
sp|P35573|GDE_HUMAN	6	63	36.3668	2.20445e+16	606171514790476	1.14415e-18	1.32267e+17	3.81888e+16	5.25863e-18	Yes	NA	NA	NA	NA	1.14705e-05	1.53343e-11	NA	NA	NA	0.00059789	1.53572e-11	NA	NA	0.000297877	1.53543e-11	NA	0.004644	1.54036e-11	NA	1.74151e-11	1.65101e-07
sp|P35579|MYH9_HUMAN	6	63	17.3925	2.91812e+17	1.67781e+16	9.47112e-12	1.75087e+18	1.05702e+18	2.30088e-11	Yes	0.000177236	0.000361335	0.0243253	NA	NA	6.19265e-09	NA	NA	0.0248574	7.2647e-06	NA	NA	0.0426733	1.55736e-05	NA	NA	0.00174846	0.0018145	NA	2.63734e-06	2.12359e-10
sp|P35580|MYH10_HUMAN	6	63	61.8847	1.52138e+17	2458415189927000	1.55919e-24	9.12829e+17	1.5488e+17	1.52482e-23	Yes	NA	0.000950561	8.371e-05	1.08619e-06	1.23977e-09	1.53221e-11	NA	NA	0.0272941	0.000106214	1.53223e-11	NA	NA	0.0133294	1.53245e-11	NA	NA	1.53292e-11	NA	1.53521e-11	1.63289e-11
sp|P35606|COPB2_HUMAN	6	63	13.4262	296385318820238	2.20752e+13	9.72516e-10	1778311912921420	1390738015413000	2.01548e-09	Yes	NA	NA	NA	NA	0.00548305	4.03795e-07	NA	0.00439635	NA	NA	0.0026889	0.0484094	NA	NA	0.000154514	NA	2.97834e-05	1.0136e-09	NA	2.97325e-05	NA
sp|P35609|ACTN2_HUMAN	6	63	10.8493	9587615824108560	883711594959730	2.92191e-08	5.75257e+16	5.56738e+16	5.42387e-08	Yes	0.0122104	NA	NA	NA	NA	NA	NA	7.79875e-06	2.2022e-06	1.24222e-06	1.35189e-05	0.0212734	0.0081313	0.00516615	0.0317079	NA	NA	NA	NA	NA	NA
sp|P35611|ADDA_HUMAN	6	63	21.0325	6.94339e+16	3301271779999990	2.25988e-13	4.16603e+17	2.0798e+17	6.16532e-13	Yes	NA	0.036339	0.000116716	1.18306e-10	1.10051e-10	NA	NA	NA	3.07361e-07	2.82972e-07	NA	NA	2.87364e-05	2.65716e-05	NA	0.0124877	0.0117394	NA	NA	6.92371e-06	6.39052e-06
sp|P35612|ADDB_HUMAN	6	63	28.9806	4.93389e+16	1702482873333330	2.28248e-16	2.96034e+17	1.07256e+17	8.21963e-16	Yes	NA	0.00327755	2.04267e-06	1.58887e-11	1.53916e-11	5.38276e-06	NA	0.0145853	1.18857e-08	4.8107e-10	0.0295772	NA	3.81433e-06	1.61209e-07	NA	0.00546093	0.000371446	NA	NA	0.00245385	0.000152156
sp|P35613|BASI_HUMAN	6	63	73.5249	5.03653e+16	685010005565015	1.48721e-26	3.02192e+17	4.31556e+16	1.97928e-25	Yes	NA	NA	0.00110857	4.9145e-11	2.08844e-10	4.61942e-11	NA	0.000157158	1.90624e-11	3.61744e-11	3.02789e-10	0.00411571	1.82247e-10	9.77484e-10	2.16799e-11	0.000646533	0.0027924	1.53247e-11	NA	1.53221e-11	1.53221e-11
sp|P35637|FUS_HUMAN	6	63	4.06267	9.35001e+13	2.30145e+13	0.00166375	561000578117999	1449910992429990	0.00211932	Yes	0.00962857	0.00317945	0.0101748	0.00904293	NA	0.00927529	NA	NA	NA	NA	NA	NA	NA	NA	NA	NA	NA	NA	NA	NA	NA
sp|P35749|MYH11_HUMAN	6	63	6.82317	303257333763884	4.44452e+13	1.31321e-05	1819544002583300	2800048767311380	1.98603e-05	Yes	0.000123006	0.000119401	0.000378468	0.000196113	0.000224158	5.60206e-05	NA	NA	NA	NA	NA	NA	NA	NA	NA	NA	NA	NA	NA	NA	NA
sp|P35754|GLRX1_HUMAN	6	63	72.2591	2.06919e+16	286357217618491	2.38892e-26	1.24151e+17	1.80405e+16	3.11169e-25	Yes	NA	NA	NA	0.00722451	0.0323417	1.53221e-11	NA	NA	NA	NA	1.53221e-11	NA	NA	NA	1.53221e-11	NA	NA	1.53221e-11	NA	1.53236e-11	1.53225e-11
sp|P35813|PPM1A_HUMAN	6	63	47.2805	1799311793462470	3.80561e+13	1.73376e-21	1.07959e+16	2397535629876000	1.11963e-20	Yes	NA	NA	NA	NA	NA	1.53236e-11	NA	NA	NA	NA	1.53307e-11	NA	NA	NA	1.53267e-11	NA	NA	1.53294e-11	NA	1.53247e-11	1.53265e-11
sp|P35998|PRS7_HUMAN	6	63	29.3393	1483406568608950	5.05603e+13	1.7273e-16	8900439411653700	3185300688423990	6.2794e-16	Yes	0.000200413	0.00023672	0.00841525	NA	NA	1.53512e-11	NA	NA	0.0368874	0.00237048	2.15747e-07	NA	0.0417244	0.00275882	1.79343e-07	NA	NA	2.455e-09	NA	1.60901e-11	1.53878e-11
sp|P36222|CH3L1_HUMAN	6	63	0.538806	507776390227809	942410093348238	0.776714	3046658341366850	5.93718e+16	0.78311	No	NA	NA	NA	NA	NA	NA	NA	NA	NA	NA	NA	NA	NA	NA	NA	NA	NA	NA	NA	NA	NA
sp|P36269|GGT5_HUMAN	6	63	11.5863	502316891616666	4.33543e+13	1.06489e-08	3013901349699990	2731319708202990	2.03854e-08	Yes	NA	NA	NA	NA	0.000678956	NA	NA	NA	0.0216799	2.46203e-07	NA	NA	0.0262869	3.23642e-07	NA	NA	6.17675e-05	NA	0.0334926	0.0192184	2.07967e-07
sp|P36404|ARL2_HUMAN	6	63	4.3087	5.40637e+13	1.25476e+13	0.00105809	324382344752857	790497376878000	0.00137238	Yes	NA	NA	NA	NA	NA	NA	NA	NA	NA	NA	0.00830798	NA	NA	0.0432125	0.00157357	NA	NA	NA	NA	NA	NA
sp|P36405|ARL3_HUMAN	6	63	1.32137	377264893523809	285510362780952	0.260923	2263589361142850	1.79872e+16	0.275409	No	NA	NA	NA	NA	NA	NA	NA	NA	NA	NA	NA	NA	NA	NA	NA	NA	NA	NA	NA	NA	NA
sp|P36507|MP2K2_HUMAN	6	63	18.6094	622494735147618	3.34505e+13	2.58683e-12	3734968410885700	2107381567700000	6.5171e-12	Yes	0.00781401	7.75475e-05	NA	0.00734812	1.21079e-07	1.88989e-11	NA	NA	NA	NA	8.79317e-06	NA	NA	NA	0.00120576	NA	0.000370494	1.63447e-08	NA	9.49448e-06	NA
sp|P36542|ATPG_HUMAN	6	63	87.5288	6.97233e+17	7965748804006930	1.20369e-28	4.1834e+18	5.01842e+17	2.26043e-27	Yes	6.05529e-07	2.68329e-08	NA	1.7552e-07	3.62685e-09	1.92767e-11	NA	1.27479e-08	1.53259e-11	1.53227e-11	1.53221e-11	5.61139e-10	1.53234e-11	1.53223e-11	1.53221e-11	7.77778e-06	1.75064e-07	2.00971e-10	NA	NA	NA
sp|P36543|VATE1_HUMAN;sp|Q96A05|VATE2_HUMAN	6	63	7.63296	1.68202e+17	2.20362e+16	3.52151e-06	1.00921e+18	1.38828e+18	5.57648e-06	Yes	NA	NA	NA	0.0106575	0.000125369	NA	NA	NA	NA	0.0166854	NA	NA	NA	0.00209711	NA	NA	0.0039436	NA	NA	0.00243764	2.19368e-05
sp|P36578|RL4_HUMAN	6	63	62.6347	4.87757e+17	7787323025469520	1.13066e-24	2.92654e+18	4.90601e+17	1.13103e-23	Yes	NA	NA	NA	NA	1.53221e-11	NA	NA	NA	0.0313269	1.53221e-11	NA	NA	NA	1.53223e-11	NA	NA	1.53245e-11	NA	1.53292e-11	NA	1.53221e-11
sp|P36776|LONM_HUMAN	6	63	126.119	1.99482e+17	1581694049917280	3.69409e-33	1.19689e+18	9.96467e+16	1.44969e-31	Yes	8.38889e-08	1.5378e-11	NA	1.52179e-08	1.98993e-11	2.28489e-11	0.00306901	7.59734e-07	1.53225e-11	1.53221e-11	1.53221e-11	1.54695e-11	1.53221e-11	1.53221e-11	1.53221e-11	1.64255e-09	1.58907e-11	1.62182e-11	NA	NA	NA
sp|P36871|PGM1_HUMAN	6	63	208.313	7.50611e+17	3603282861303160	1.4115e-39	4.50367e+18	2.27007e+17	3.08614e-37	Yes	NA	NA	0.0117357	0.000188628	0.000586594	1.53221e-11	NA	NA	0.0473797	NA	1.53221e-11	NA	NA	NA	1.53221e-11	NA	NA	1.53221e-11	NA	1.53221e-11	1.53221e-11
sp|P36873|PP1G_HUMAN	6	63	4.13606	8.9381e+13	2.16102e+13	0.00145307	536285816571427	1361439598700000	0.00186337	Yes	NA	NA	NA	NA	0.0427593	NA	NA	NA	NA	NA	NA	NA	NA	NA	NA	NA	NA	NA	NA	0.0267886	0.0173467
sp|P36915|GNL1_HUMAN	6	63	15.7778	4604862441383940	291856993322364	5.76754e-11	2.76292e+16	1.8387e+16	1.32243e-10	Yes	NA	NA	NA	NA	NA	6.24317e-09	NA	NA	NA	NA	1.62678e-06	NA	NA	0.0280685	5.57614e-06	NA	0.0220443	7.78473e-06	NA	3.44621e-07	2.79546e-11
sp|P36955|PEDF_HUMAN;CON__Q95121	6	63	1.69983	2.78864e+13	1.64054e+13	0.135754	167318250831999	1033537390551000	0.147303	No	NA	NA	NA	NA	NA	NA	NA	NA	NA	NA	NA	NA	NA	NA	NA	NA	NA	NA	NA	NA	NA
sp|P36957|ODO2_HUMAN	6	63	52.8181	1.0856e+17	2055351924776180	1.00704e-22	6.51359e+17	1.29487e+17	7.63008e-22	Yes	4.28489e-06	1.69874e-08	NA	6.80017e-05	0.0196513	2.80196e-06	NA	8.74355e-07	1.53692e-11	2.11652e-11	1.53418e-11	3.31128e-09	1.53316e-11	1.53934e-11	1.53247e-11	0.000297387	NA	1.34318e-05	NA	NA	NA
sp|P36959|GMPR1_HUMAN	6	63	11.9672	284252937675285	2.37527e+13	6.39557e-09	1705517626051710	1496418744641990	1.24454e-08	Yes	NA	NA	NA	NA	NA	1.07859e-07	NA	NA	NA	NA	1.4093e-07	NA	NA	NA	7.44138e-08	NA	NA	1.14555e-06	NA	5.34736e-06	1.78885e-06
sp|P36969|GPX4_HUMAN	6	63	16.9741	5258202526661900	309777167361904	1.49795e-11	3.15492e+16	1.9516e+16	3.5878e-11	Yes	NA	NA	NA	0.000798485	1.24183e-08	NA	NA	NA	0.0277035	1.13845e-06	NA	NA	NA	6.57059e-05	0.00811459	NA	0.00111826	0.0005943	NA	3.25934e-06	4.63345e-11
sp|P37108|SRP14_HUMAN	6	63	12.0888	1833412564667950	151662006978301	5.44363e-09	1.10005e+16	9554706439633000	1.06609e-08	Yes	0.000262518	0.0147048	0.00685167	NA	NA	0.00760276	NA	NA	0.0395872	8.97892e-08	NA	NA	NA	1.11217e-05	NA	NA	4.18759e-06	NA	0.0085851	NA	4.77229e-06
sp|P37235|HPCL1_HUMAN	6	63	2.30037	4.34649e+13	1.88947e+13	0.0452169	260789110853714	1190367480903990	0.0512246	No	NA	NA	NA	NA	NA	NA	NA	NA	NA	NA	NA	NA	NA	NA	NA	NA	NA	NA	NA	NA	NA
sp|P37802|TAGL2_HUMAN	6	63	43.2783	6329841284602800	146259028342111	1.61083e-20	3.7979e+16	9214318785552990	9.04722e-20	Yes	NA	NA	NA	NA	NA	1.53276e-11	NA	NA	NA	NA	1.53252e-11	NA	NA	NA	1.53279e-11	NA	NA	1.53347e-11	NA	1.53922e-11	1.53725e-11
sp|P37837|TALDO_HUMAN	6	63	77.8521	3.42342e+17	4397341172004760	3.09909e-27	2.05405e+18	2.77032e+17	4.71956e-26	Yes	NA	NA	NA	NA	NA	1.53221e-11	NA	NA	NA	NA	1.53221e-11	NA	NA	NA	1.53221e-11	NA	NA	1.53221e-11	NA	1.53221e-11	1.53221e-11
sp|P37840|SYUA_HUMAN	6	63	21.0176	2.35063e+17	1.11841e+16	2.29265e-13	1.41038e+18	7.04598e+17	6.24916e-13	Yes	NA	NA	NA	0.00865487	0.0490445	1.55055e-11	NA	NA	NA	NA	1.16391e-10	NA	NA	NA	1.04234e-09	NA	NA	1.56882e-09	NA	2.80184e-07	2.40312e-08
sp|P38117|ETFB_HUMAN	6	63	34.1231	6379570897614280	186957368758729	5.21697e-18	3.82774e+16	1.17783e+16	2.20568e-17	Yes	0.00238804	1.26307e-05	NA	NA	NA	1.84088e-11	NA	0.00527135	2.83814e-05	4.10562e-06	3.13491e-05	3.2097e-05	9.40772e-08	1.23551e-08	0.00516826	NA	NA	2.34212e-11	NA	1.53934e-11	1.53574e-11
sp|P38159|RBMX_HUMAN;sp|O75526|RMXL2_HUMAN;sp|Q8N7X1|RMXL3_HUMAN	6	63	41.699	4026014811847610	9.65495e+13	4.06128e-20	2.41561e+16	6082617789291990	2.20418e-19	Yes	1.5335e-11	1.53292e-11	1.53301e-11	1.53343e-11	1.53827e-11	1.53381e-11	NA	NA	NA	NA	NA	NA	NA	NA	NA	NA	NA	NA	NA	NA	NA
sp|P38405|GNAL_HUMAN	6	63	1.47908	3.69163e+11	2.4959e+11	0.199845	2.21498e+12	1.57242e+13	0.213293	No	NA	NA	NA	NA	NA	NA	NA	NA	NA	NA	NA	NA	NA	NA	NA	NA	NA	NA	NA	NA	NA
sp|P38606|VATA_HUMAN	6	63	4.25514	1.24701e+18	2.9306e+17	0.0011673	7.48206e+18	1.84628e+19	0.00150891	Yes	NA	NA	NA	NA	0.00305716	NA	NA	NA	NA	NA	NA	NA	NA	0.0397201	NA	NA	NA	NA	NA	NA	0.006056
sp|P38646|GRP75_HUMAN	6	63	64.3183	4.32054e+17	6717431237834910	5.56073e-25	2.59232e+18	4.23198e+17	5.78959e-24	Yes	1.18387e-05	2.72467e-09	NA	2.80846e-07	3.0193e-09	NA	NA	1.77748e-07	1.5335e-11	1.53245e-11	1.67807e-08	5.14963e-11	1.53223e-11	1.53221e-11	1.88312e-11	1.83332e-05	2.2307e-07	NA	NA	0.000163028	2.27856e-06
sp|P38919|IF4A3_HUMAN	6	63	21.1076	372326434267571	1.76395e+13	2.10141e-13	2233958605605420	1111285431401000	5.76381e-13	Yes	6.90739e-11	9.62682e-11	2.40681e-10	6.88339e-11	4.28041e-10	2.61677e-11	NA	NA	NA	NA	NA	NA	NA	NA	NA	NA	NA	NA	NA	NA	NA
sp|P39019|RS19_HUMAN	6	63	47.5169	4.95975e+16	1043787306515520	1.52717e-21	2.97585e+17	6.57586e+16	9.92498e-21	Yes	NA	NA	NA	NA	1.53252e-11	NA	NA	NA	0.0300089	1.53239e-11	NA	NA	NA	1.53247e-11	NA	NA	1.53363e-11	NA	1.54862e-11	0.0344127	1.53239e-11
sp|P39023|RL3_HUMAN;sp|Q92901|RL3L_HUMAN	6	63	77.3003	2.62839e+17	3400231955071170	3.76905e-27	1.57703e+18	2.14215e+17	5.60051e-26	Yes	NA	NA	NA	NA	1.53221e-11	NA	NA	NA	0.00539735	1.53221e-11	NA	NA	NA	1.53221e-11	NA	NA	1.53223e-11	NA	1.53236e-11	0.00044324	1.53221e-11
sp|P39060|COIA1_HUMAN	6	63	18.6028	1763769307388570	9.48122e+13	2.60492e-12	1.05826e+16	5973170356148010	6.55729e-12	Yes	2.16103e-10	4.9927e-10	2.31618e-09	1.8201e-09	1.10387e-07	5.4989e-11	NA	NA	NA	NA	NA	NA	NA	NA	NA	NA	NA	NA	NA	NA	NA
sp|P39210|MPV17_HUMAN	6	63	26.4402	599595630979952	2.26774e+13	1.76718e-15	3597573785879710	1428678534609000	5.81023e-15	Yes	0.0422641	2.68869e-06	NA	NA	0.0290358	0.0125598	NA	NA	4.88672e-06	5.27419e-07	1.64393e-07	0.00498032	7.59245e-11	2.16296e-11	1.7335e-11	0.000214576	2.64193e-05	8.65524e-06	NA	NA	NA
sp|P39656|OST48_HUMAN	6	63	21.3477	1533461799314280	7.18327e+13	1.6676e-13	9200770795885700	4525460743200000	4.61115e-13	Yes	0.00697685	NA	0.006812	NA	NA	3.19103e-05	NA	5.8998e-09	6.36659e-07	NA	NA	0.000447551	0.0192815	NA	0.000624861	NA	1.31857e-06	2.67479e-11	0.000113373	1.26656e-09	NA
sp|P39687|AN32A_HUMAN;sp|O43423|AN32C_HUMAN	6	63	45.1162	8993751964396230	199346307682317	5.67539e-21	5.39625e+16	1.25588e+16	3.39304e-20	Yes	NA	NA	NA	NA	NA	1.53358e-11	NA	NA	NA	NA	1.53239e-11	NA	NA	NA	1.53279e-11	NA	NA	1.53245e-11	NA	1.53891e-11	1.53372e-11
sp|P40121|CAPG_HUMAN	6	63	8.61474	7828890673884800	908778963058190	7.59484e-07	4.69733e+16	5.72531e+16	1.26347e-06	Yes	NA	NA	NA	NA	NA	6.68813e-07	NA	NA	NA	NA	7.5956e-06	NA	NA	NA	1.59844e-05	NA	NA	0.000408453	NA	0.0012148	0.000460926
sp|P40123|CAP2_HUMAN	6	63	17.7665	1.48419e+17	8353911665977770	6.32058e-12	8.90516e+17	5.26296e+17	1.55275e-11	Yes	NA	NA	0.0396004	0.0153644	3.10218e-06	2.7255e-11	NA	NA	NA	0.00117814	7.87877e-09	NA	NA	0.0153978	2.04236e-07	NA	NA	3.22182e-06	NA	1.1934e-05	0.0406346
sp|P40145|ADCY8_HUMAN	6	63	2.13038	1.31319e+12	6.1641e+11	0.0620139	7.87914e+12	38833850458530	0.0695329	No	NA	NA	NA	NA	NA	NA	NA	NA	NA	NA	NA	NA	NA	NA	NA	NA	NA	NA	NA	NA	NA
sp|P40227|TCPZ_HUMAN	6	63	47.7965	4.83431e+16	1011436534858720	1.31521e-21	2.90059e+17	6.37205e+16	8.67642e-21	Yes	0.000787332	0.000580177	NA	NA	0.00374536	1.53383e-11	NA	NA	0.0280445	2.01803e-10	6.90733e-09	NA	0.0219256	1.46112e-10	9.85035e-09	NA	3.96164e-07	1.86506e-11	7.11015e-05	1.5382e-11	1.53221e-11
sp|P40429|RL13A_HUMAN;sp|Q6NVV1|R13P3_HUMAN	6	63	30.2123	1.87802e+16	621607929290698	8.85551e-17	1.12681e+17	3.91613e+16	3.3219e-16	Yes	NA	NA	NA	NA	1.53974e-11	NA	NA	NA	NA	1.53949e-11	NA	NA	NA	1.54113e-11	NA	NA	1.60715e-11	NA	4.11849e-11	NA	1.54007e-11
sp|P40616|ARL1_HUMAN	6	63	13.9414	4.54998e+13	3.26365e+12	5.1271e-10	272998970012856	205610227333000	1.08011e-09	Yes	0.0409387	NA	NA	NA	0.00101774	2.16917e-07	NA	0.00103235	NA	NA	0.015959	NA	NA	NA	9.13871e-05	NA	1.28919e-05	1.74576e-09	NA	8.6241e-05	NA
sp|P40763|STAT3_HUMAN	6	63	14.9103	111171960560238	7.45605e+12	1.58969e-10	667031763361428	469731371842000	3.52867e-10	Yes	8.05906e-05	0.000552552	NA	0.000104161	1.17802e-05	6.599e-10	NA	0.00470394	NA	NA	NA	0.0234288	NA	NA	0.0132546	0.00585989	0.000866605	7.43293e-08	NA	0.0483887	NA
sp|P40855|PEX19_HUMAN	6	63	1.28438	9.21545e+12	7.17501e+12	0.277366	5.52927e+13	452025327963000	0.292261	No	NA	NA	NA	NA	NA	NA	NA	NA	NA	NA	NA	NA	NA	NA	NA	NA	NA	NA	NA	NA	NA
sp|P40925|MDHC_HUMAN	6	63	142.897	3.30198e+19	2.31074e+17	9.78405e-35	1.98119e+20	1.45577e+19	5.25421e-33	Yes	NA	NA	NA	0.0283685	0.0355537	1.53221e-11	NA	NA	NA	NA	1.53221e-11	NA	NA	NA	1.53221e-11	NA	NA	1.53221e-11	NA	1.53221e-11	1.53221e-11
sp|P40926|MDHM_HUMAN	6	63	22.996	1.07427e+19	4.67154e+17	3.5613e-14	6.4456e+19	2.94307e+19	1.04118e-13	Yes	0.00233969	0.00286371	NA	0.00110267	0.00446786	NA	NA	4.03269e-06	1.70031e-10	8.73755e-10	0.00100424	5.12336e-06	2.13716e-10	1.11695e-09	0.00123882	NA	NA	NA	NA	0.00256016	0.00977023
sp|P40939|ECHA_HUMAN	6	63	33.9666	7.3087e+17	2.15173e+16	5.81534e-18	4.38522e+18	1.35559e+18	2.43846e-17	Yes	0.0154351	3.20869e-10	0.000227376	NA	NA	0.001236	0.000238981	NA	0.00665926	0.00472864	2.06191e-09	0.0160715	1.14583e-10	7.93289e-11	1.5329e-11	8.23431e-05	5.4963e-05	2.71275e-11	NA	0.00311841	0.00442817
sp|P41091|IF2G_HUMAN;sp|Q2VIR3|IF2GL_HUMAN	6	63	32.8959	1895983647729940	5.76359e+13	1.23494e-17	1.13759e+16	3631061706265990	4.98998e-17	Yes	0.00223125	0.0237669	NA	NA	2.15069e-09	NA	NA	NA	NA	1.53392e-11	NA	NA	NA	1.53614e-11	NA	NA	1.54895e-11	NA	2.56493e-11	NA	1.53836e-11
sp|P41208|CETN2_HUMAN;sp|Q12798|CETN1_HUMAN	6	63	5.13329	49716108510238	9.68505e+12	0.000238734	298296651061428	610157964118000	0.000325797	Yes	NA	NA	NA	0.0390196	0.0020784	0.00700816	NA	NA	NA	0.0124682	0.0364762	NA	NA	NA	NA	NA	NA	NA	NA	NA	NA
sp|P41217|OX2G_HUMAN	6	63	5.17806	1494440079595230	288610276885714	0.000220487	8966640477571420	1.81824e+16	0.00030103	Yes	NA	NA	NA	NA	NA	0.0278425	NA	NA	NA	NA	0.0346239	NA	NA	NA	0.000219055	NA	NA	0.000156095	NA	0.0165054	0.0276115
sp|P41222|PTGDS_HUMAN	6	63	26.3303	5.26591e+16	1999944382239680	1.93664e-15	3.15955e+17	1.25996e+17	6.33341e-15	Yes	NA	NA	NA	0.0114758	0.000720759	1.55777e-11	NA	NA	0.0100938	0.00062144	1.55441e-11	NA	NA	0.00526503	1.74387e-11	NA	0.0491505	6.04526e-11	NA	2.98525e-07	8.49999e-06
sp|P41240|CSK_HUMAN	6	63	1.25003	9.91939e+12	7.93535e+12	0.293405	5.95163e+13	499926982512999	0.3081	No	NA	NA	NA	NA	NA	NA	NA	NA	NA	NA	NA	NA	NA	NA	NA	NA	NA	NA	NA	NA	NA
sp|P41250|GARS_HUMAN	6	63	59.3205	4.57063e+16	770497372003174	4.7982e-24	2.74238e+17	4.85413e+16	4.42389e-23	Yes	NA	NA	NA	NA	NA	1.53223e-11	NA	NA	NA	NA	1.5323e-11	NA	NA	NA	1.53223e-11	NA	NA	1.53223e-11	NA	1.53239e-11	1.53221e-11
sp|P41252|SYIC_HUMAN	6	63	12.2204	1183135764068950	9.68166e+13	4.57657e-09	7098814584413710	6099443300460000	9.01473e-09	Yes	NA	NA	NA	NA	0.00155348	NA	NA	0.00106247	0.0299467	6.90986e-06	NA	NA	NA	0.00119564	NA	NA	NA	6.4938e-06	NA	0.000354548	2.80045e-08
sp|P41567|EIF1_HUMAN	6	63	9.22777	625803473109000	6.78174e+13	3.01163e-07	3754820838654000	4272498363061000	5.21119e-07	Yes	NA	NA	NA	NA	0.00117485	NA	NA	NA	NA	3.36443e-05	NA	NA	NA	1.8535e-05	NA	NA	0.000149734	NA	0.0151893	0.0288177	1.20594e-07
sp|P41586|PACR_HUMAN	6	63	6.67902	5.46267e+13	8.17885e+12	1.66818e-05	327760125509999	515267720898000	2.49798e-05	Yes	NA	NA	0.0450095	0.000540497	NA	NA	NA	NA	0.00430487	NA	NA	NA	0.00437905	NA	NA	NA	NA	0.0113946	NA	9.35029e-05	NA
sp|P41732|TSN7_HUMAN	6	63	2.50942	41711426456238	1.66219e+13	0.030573	250268558737428	1047181426500990	0.0349324	Yes	NA	NA	NA	NA	NA	NA	NA	NA	NA	NA	NA	NA	NA	NA	NA	NA	NA	NA	NA	NA	0.0457576
sp|P42025|ACTY_HUMAN	6	63	4.75912	2244340740428570	471586923293650	0.00046652	1.3466e+16	2.971e+16	0.000621959	Yes	NA	NA	NA	0.02864	0.00892774	0.000446511	NA	NA	NA	NA	0.0180208	NA	NA	NA	NA	NA	NA	NA	NA	NA	NA
sp|P42126|ECI1_HUMAN	6	63	69.2619	1682083252684610	24285840797746	7.55533e-26	1.00925e+16	1530007970257990	9.32535e-25	Yes	0.0442857	0.000634672	NA	NA	NA	1.53221e-11	NA	NA	0.0409077	0.00646914	1.53256e-11	0.0114683	0.00057151	5.71199e-05	1.53463e-11	NA	NA	1.53221e-11	NA	1.53221e-11	1.53221e-11
sp|P42167|LAP2B_HUMAN;sp|P42166|LAP2A_HUMAN	6	63	21.1539	1924108874488900	9.09575e+13	2.00944e-13	1.15447e+16	5730323583620990	5.52146e-13	Yes	6.73935e-11	4.98724e-11	7.53928e-11	5.38575e-11	5.42683e-11	1.46755e-09	NA	NA	NA	NA	NA	NA	NA	NA	NA	NA	NA	NA	NA	NA	NA
sp|P42224|STAT1_HUMAN	6	63	8.05281	1150829201861900	142910302644444	1.81262e-06	6904975211171430	9003349066599990	2.9419e-06	Yes	NA	NA	NA	NA	NA	2.62004e-06	NA	NA	NA	NA	0.00510515	NA	NA	NA	0.00839076	NA	NA	2.32063e-06	NA	0.00357604	0.0279637
sp|P42262|GRIA2_HUMAN	6	63	41.1607	1.92537e+16	467768308992333	5.60106e-20	1.15522e+17	2.94694e+16	2.98691e-19	Yes	0.000184593	NA	0.0391661	7.60863e-06	7.90514e-07	3.10328e-08	NA	8.94229e-10	1.54096e-11	1.53598e-11	1.53376e-11	0.000108974	5.55288e-09	5.46884e-10	3.57218e-11	NA	0.0413459	0.0037967	NA	NA	NA
sp|P42263|GRIA3_HUMAN	6	63	14.7003	2665793384508280	181342323953634	2.04162e-10	1.59948e+16	1.14246e+16	4.47664e-10	Yes	0.00240155	NA	NA	NA	NA	NA	NA	2.90716e-05	4.31053e-07	1.88588e-07	2.67631e-08	0.00890116	0.000237652	0.000111989	1.81936e-05	NA	NA	NA	NA	NA	NA
sp|P42330|AK1C3_HUMAN	6	63	2.17192	278467233972476	128212242343349	0.057421	1670803403834850	8077371267630990	0.064596	No	NA	NA	NA	NA	NA	NA	NA	NA	NA	NA	NA	NA	NA	NA	NA	NA	NA	NA	NA	NA	NA
sp|P42345|MTOR_HUMAN	6	63	22.2898	829723529690475	3.72244e+13	6.83796e-14	4978341178142850	2345139572200000	1.94888e-13	Yes	NA	NA	NA	NA	0.00100243	4.35998e-10	NA	0.00240009	NA	NA	9.71274e-07	NA	NA	0.00377614	2.13238e-09	0.000467941	3.35659e-07	1.54644e-11	NA	6.33719e-06	0.00568106
sp|P42356|PI4KA_HUMAN;sp|Q8N8J0|PI4P1_HUMAN;sp|A4QPH2|PI4P2_HUMAN	6	63	45.6962	5028350966628230	110038768101412	4.11229e-21	3.01701e+16	6932442390388990	2.53274e-20	Yes	NA	NA	NA	0.00445383	3.74256e-08	1.53358e-11	NA	NA	0.000321983	1.63889e-09	1.53276e-11	NA	0.00207462	1.45111e-08	1.5335e-11	0.0200352	2.74289e-07	1.53496e-11	0.0388134	5.52789e-10	0.000120087
sp|P42566|EPS15_HUMAN	6	63	2.64399	3.62264e+13	1.37014e+13	0.0237393	217358697255428	863189652539000	0.0274738	Yes	NA	NA	NA	NA	NA	NA	NA	NA	0.049737	NA	NA	NA	0.049737	NA	NA	NA	NA	NA	NA	NA	NA
sp|P42658|DPP6_HUMAN	6	63	12.4434	8.15797e+16	6556050361160140	3.41757e-09	4.89478e+17	4.13031e+17	6.80181e-09	Yes	NA	NA	NA	NA	NA	3.48774e-05	NA	NA	NA	NA	7.91339e-07	NA	NA	NA	9.68775e-07	NA	NA	1.3117e-08	NA	4.12903e-08	9.12771e-07
sp|P42677|RS27_HUMAN	6	63	33.1682	1.54824e+16	466786222672889	1.01797e-17	9.28947e+16	2.94075e+16	4.14914e-17	Yes	NA	NA	NA	NA	1.53758e-11	NA	NA	NA	NA	1.53538e-11	NA	NA	NA	1.53692e-11	NA	NA	1.54364e-11	NA	1.92025e-11	NA	1.53654e-11
sp|P42704|LPPRC_HUMAN	6	63	52.8864	2.0422e+17	3861477842152990	9.7385e-23	1.22532e+18	2.43273e+17	7.41531e-22	Yes	0.00525016	5.0727e-08	NA	5.01404e-05	8.42745e-07	1.99018e-06	0.0413328	0.00537718	2.85773e-11	1.55825e-11	1.58499e-11	5.22985e-08	1.5335e-11	1.53245e-11	1.53256e-11	4.87405e-05	8.17842e-07	1.93186e-06	NA	NA	NA
sp|P42765|THIM_HUMAN	6	63	28.2933	1.05511e+16	372919248366666	3.9202e-16	6.33066e+16	2.34939e+16	1.38725e-15	Yes	NA	0.000800886	NA	NA	0.000876667	1.53463e-11	NA	NA	NA	NA	1.65207e-11	NA	NA	NA	2.03988e-08	NA	NA	1.62405e-11	NA	2.0581e-11	1.83496e-08
sp|P42766|RL35_HUMAN	6	63	58.1314	1.87605e+16	322725612579587	8.19393e-24	1.12563e+17	2.03317e+16	7.27004e-23	Yes	NA	NA	NA	0.0369652	1.53223e-11	NA	NA	NA	0.00888442	1.53223e-11	NA	NA	0.0420854	1.53223e-11	NA	NA	1.53283e-11	NA	1.53525e-11	0.015756	1.53223e-11
sp|P42785|PCP_HUMAN	6	63	33.2557	3154769830672810	9.48639e+13	9.56883e-18	1.89286e+16	5976428506929000	3.9158e-17	Yes	NA	NA	0.00649999	0.000721196	0.0315446	1.53387e-11	NA	0.0210319	0.00271899	NA	1.53492e-11	NA	0.0124582	NA	1.53667e-11	NA	NA	5.00471e-10	NA	7.21758e-09	7.04522e-11
sp|P42858|HD_HUMAN	6	63	11.5069	1062520418714280	9.23377e+13	1.18552e-08	6375122512285710	5817272050299990	2.25817e-08	Yes	NA	NA	NA	0.000379825	1.25319e-06	9.73975e-06	NA	NA	0.0172154	0.000110991	0.000726776	NA	NA	0.000755067	0.00435808	NA	0.00123869	0.00686661	NA	NA	NA
sp|P43003|EAA1_HUMAN;sp|P48664|EAA4_HUMAN	6	63	35.5117	8.41192e+18	2.36877e+17	2.02259e-18	5.04715e+19	1.49233e+19	9.06465e-18	Yes	NA	NA	1.39024e-06	5.88675e-10	3.38765e-08	0.0441938	NA	2.02221e-05	9.42175e-09	5.39228e-07	0.00598612	0.000101653	5.37467e-08	2.95545e-06	0.00146918	NA	NA	2.13373e-11	NA	1.53569e-11	1.55304e-11
sp|P43004|EAA2_HUMAN	6	63	31.0205	1.7476e+19	5.6337e+17	4.82958e-17	1.04856e+20	3.54923e+19	1.86188e-16	Yes	NA	NA	0.000229865	2.33796e-10	1.51973e-06	NA	NA	0.00188794	2.56014e-09	1.59872e-05	0.0179121	0.00232776	3.30224e-09	2.03351e-05	0.0149042	0.0124755	NA	4.21012e-09	NA	1.53598e-11	3.53162e-11
sp|P43007|SATT_HUMAN	6	63	39.3548	2.71134e+16	688947616965078	1.68771e-19	1.6268e+17	4.34037e+16	8.51825e-19	Yes	NA	NA	8.58592e-09	2.77663e-11	2.59206e-08	NA	NA	3.45265e-07	5.17663e-10	1.02284e-06	0.0127411	7.53349e-06	1.20574e-08	2.14841e-05	0.00102707	NA	NA	1.56334e-11	NA	1.53447e-11	1.61374e-11
sp|P43034|LIS1_HUMAN	6	63	1.57116	955261242847618	607996953015873	0.170356	5731567457085710	3.83038e+16	0.183161	No	NA	NA	NA	NA	NA	NA	NA	NA	NA	NA	NA	NA	NA	NA	NA	NA	NA	NA	NA	NA	NA
sp|P43121|MUC18_HUMAN	6	63	30.8745	3605086357217280	116765892878174	5.384e-17	2.16305e+16	7356251251325000	2.06522e-16	Yes	NA	NA	NA	NA	1.54349e-11	NA	NA	NA	0.0345526	1.5378e-11	NA	NA	NA	1.55834e-11	NA	NA	1.62678e-11	NA	3.26989e-09	0.0150771	1.53598e-11
sp|P43155|CACP_HUMAN	6	63	22.4992	1861226493380610	8.2724e+13	5.62709e-14	1.11674e+16	5211612280549000	1.61733e-13	Yes	NA	0.00817164	NA	0.00408126	NA	2.13835e-05	NA	0.0310781	3.97876e-07	1.15992e-05	1.02063e-09	0.00083088	3.76746e-09	1.21245e-07	2.48032e-11	0.0327007	NA	0.000283023	NA	NA	NA
sp|P43243|MATR3_HUMAN	6	63	91.7659	2.47932e+17	2701789550390240	3.20474e-29	1.48759e+18	1.70213e+17	6.45377e-28	Yes	1.53221e-11	1.53221e-11	1.53221e-11	1.53221e-11	1.53221e-11	1.53221e-11	NA	NA	NA	NA	NA	NA	NA	NA	NA	NA	NA	NA	NA	NA	NA
sp|P43304|GPDM_HUMAN	6	63	125.361	1.73778e+17	1386229089338880	4.39837e-33	1.04267e+18	8.73324e+16	1.70423e-31	Yes	2.53336e-07	1.53407e-11	0.000382686	0.000312418	5.09657e-09	1.59651e-11	4.80571e-05	NA	1.53563e-11	1.53225e-11	1.53221e-11	2.57623e-08	1.53221e-11	1.53221e-11	1.53221e-11	1.97254e-11	1.53354e-11	1.53223e-11	NA	6.06771e-05	NA
sp|P43307|SSRA_HUMAN	6	63	1.65979	1.41572e+13	8.52953e+12	0.145758	8.49434e+13	537360109440999	0.157655	No	NA	NA	NA	NA	NA	NA	NA	NA	NA	NA	NA	NA	NA	NA	NA	NA	NA	NA	NA	NA	NA
sp|P43487|RANG_HUMAN	6	63	3.25645	749161687180952	230055067149206	0.00748802	4494970123085710	1.44935e+16	0.00899561	Yes	NA	NA	NA	NA	NA	NA	NA	NA	NA	NA	NA	NA	NA	0.0327512	0.023524	NA	NA	NA	NA	NA	NA
sp|P43490|NAMPT_HUMAN	6	63	2.32468	4268103061975620	1835992561436880	0.0432108	2.56086e+16	1.15668e+17	0.0490064	Yes	NA	NA	NA	NA	NA	0.0134177	NA	NA	NA	NA	NA	NA	NA	NA	NA	NA	NA	NA	NA	NA	NA
sp|P43686|PRS6B_HUMAN	6	63	41.2712	6780624045234900	164294167888714	5.24188e-20	4.06837e+16	1.03505e+16	2.80514e-19	Yes	1.1252e-06	4.6005e-07	0.000585999	0.0025309	NA	1.53234e-11	NA	NA	NA	2.04096e-05	4.19979e-09	NA	NA	8.60342e-06	1.04492e-08	NA	0.006941	2.04851e-11	0.0248385	1.63042e-11	1.53254e-11
sp|P43897|EFTS_HUMAN	6	63	51.19	3503786987920000	6.84468e+13	2.26479e-22	2.10227e+16	4312146811812000	1.63118e-21	Yes	9.47289e-05	1.04767e-08	NA	0.000211992	0.000100219	5.04869e-05	NA	0.00140454	1.59955e-11	1.56505e-11	1.55106e-11	2.24574e-07	1.5335e-11	1.53314e-11	1.53292e-11	1.23913e-05	5.60831e-06	2.72913e-06	NA	NA	NA
sp|P45381|ACY2_HUMAN	6	63	16.0723	2.61948e+16	1629807299438470	4.11696e-11	1.57169e+17	1.02678e+17	9.54698e-11	Yes	NA	NA	NA	NA	NA	4.99332e-10	NA	NA	NA	NA	3.39274e-09	NA	NA	NA	1.36761e-09	NA	NA	1.04474e-08	NA	5.07521e-07	3.60116e-07
sp|P45880|VDAC2_HUMAN	6	63	37.9187	8.91877e+17	2.35208e+16	4.17383e-19	5.35126e+18	1.48181e+18	2.0007e-18	Yes	0.000125017	1.93436e-07	0.000582609	NA	NA	5.71725e-05	NA	NA	2.64813e-06	9.45499e-09	1.55854e-11	NA	3.24522e-09	2.62647e-11	1.53403e-11	1.39909e-05	5.35998e-08	1.64787e-11	NA	0.00207518	NA
sp|P45954|ACDSB_HUMAN	6	63	9.12944	312355067238285	3.4214e+13	3.48752e-07	1874130403429710	2155484578007990	6.00071e-07	Yes	NA	0.00437092	NA	NA	NA	NA	NA	NA	0.00316822	0.00230244	NA	NA	2.14524e-05	1.47983e-05	NA	NA	NA	NA	NA	0.00180559	0.00130089
sp|P45974|UBP5_HUMAN	6	63	116.067	3.21316e+17	2768371122642970	4.05021e-32	1.9279e+18	1.74407e+17	1.3189e-30	Yes	2.64369e-05	1.34243e-08	2.76731e-08	3.76568e-09	1.53292e-11	1.53221e-11	NA	NA	NA	1.84739e-08	1.53221e-11	NA	NA	3.56246e-05	1.53221e-11	NA	1.80775e-05	1.53221e-11	0.00011471	1.53221e-11	1.53429e-11
sp|P45985|MP2K4_HUMAN	6	63	23.5371	4606531524623810	195713489526984	2.17954e-14	2.76392e+16	1.23299e+16	6.54077e-14	Yes	0.0457669	0.00444615	0.00842794	1.37551e-06	1.2353e-10	1.55932e-11	NA	NA	NA	2.16618e-05	4.52198e-08	NA	NA	0.000407484	1.09617e-06	NA	0.000196062	4.87345e-07	NA	0.00369728	NA
sp|P46060|RAGP1_HUMAN	6	63	13.694	356798418385143	2.6055e+13	6.9609e-10	2140790510310860	1641466158659990	1.45641e-09	Yes	0.00028491	1.77288e-05	4.20308e-07	5.15226e-07	3.16119e-08	8.06629e-10	NA	NA	NA	NA	0.0262626	NA	NA	NA	NA	NA	NA	NA	NA	NA	NA
sp|P46108|CRK_HUMAN	6	63	5.60677	258960867466285	46187164537000	0.000103723	1553765204797710	2909791365831000	0.000145841	Yes	NA	NA	NA	NA	0.0293901	NA	NA	NA	NA	NA	NA	NA	NA	0.0172869	NA	NA	NA	0.0303503	NA	0.00306005	6.59196e-05
sp|P46109|CRKL_HUMAN	6	63	7.35879	1176912066038470	159932837133968	5.46983e-06	7061472396230850	1.00758e+16	8.52069e-06	Yes	NA	NA	NA	0.0114816	0.000242085	0.0258334	NA	NA	NA	0.00224991	NA	NA	0.0205105	0.000490011	0.0442323	NA	0.00383172	NA	NA	NA	NA
sp|P46379|BAG6_HUMAN	6	63	20.0089	535570017895809	2.67665e+13	6.18749e-13	3213420107374850	1686291398776000	1.64124e-12	Yes	NA	NA	NA	NA	0.00101445	1.55055e-11	NA	NA	NA	NA	2.24976e-08	NA	NA	NA	2.53805e-09	NA	NA	3.28835e-09	NA	1.28342e-08	3.78798e-06
sp|P46439|GSTM5_HUMAN	6	63	1.7459	3.44541e+13	1.97342e+13	0.125033	206724305333999	1243256371713990	0.136396	No	NA	NA	NA	NA	NA	NA	NA	NA	NA	NA	NA	NA	NA	NA	NA	NA	NA	NA	NA	NA	NA
sp|P46459|NSF_HUMAN	6	63	78.9053	5.72075e+18	7.25015e+16	2.14019e-27	3.43245e+19	4.56759e+18	3.34241e-26	Yes	NA	0.00309183	0.0131683	0.00100744	1.5565e-11	1.53221e-11	NA	NA	NA	1.06712e-08	1.53221e-11	NA	NA	1.4832e-06	1.53223e-11	NA	2.33837e-07	1.53221e-11	5.50906e-06	1.53223e-11	8.5896e-11
sp|P46776|RL27A_HUMAN	6	63	36.9256	8.10749e+16	2195627924060260	7.9283e-19	4.86449e+17	1.38325e+17	3.70512e-18	Yes	NA	NA	NA	NA	1.5341e-11	NA	NA	NA	NA	1.53396e-11	NA	NA	NA	1.53525e-11	NA	NA	1.54522e-11	NA	1.68277e-11	NA	1.53356e-11
sp|P46777|RL5_HUMAN	6	63	55.8155	9.41208e+16	1686284382603250	2.3867e-23	5.64725e+17	1.06236e+17	1.95863e-22	Yes	NA	NA	NA	0.0202642	1.53223e-11	NA	NA	NA	0.0143408	1.53223e-11	NA	NA	NA	1.53227e-11	NA	NA	1.53303e-11	NA	1.53618e-11	0.00873808	1.53223e-11
sp|P46778|RL21_HUMAN	6	63	30.8836	4.11315e+16	1331822081119930	5.34739e-17	2.46789e+17	8.39048e+16	2.05811e-16	Yes	NA	NA	NA	NA	1.54118e-11	NA	NA	NA	NA	1.53851e-11	NA	NA	NA	1.54105e-11	NA	NA	2.02306e-11	NA	7.27179e-11	NA	1.53563e-11
sp|P46779|RL28_HUMAN	6	63	38.2303	4074821640329230	106586166607984	3.42172e-19	2.44489e+16	6714928496303000	1.65726e-18	Yes	NA	NA	NA	NA	1.53367e-11	NA	NA	NA	NA	1.5337e-11	NA	NA	NA	1.53376e-11	NA	NA	1.54029e-11	NA	1.69725e-11	NA	1.53365e-11
sp|P46781|RS9_HUMAN	6	63	52.0457	7.9433e+16	1526216783972540	1.4754e-22	4.76598e+17	9.61517e+16	1.09351e-21	Yes	NA	NA	NA	NA	1.53232e-11	NA	NA	NA	NA	1.53223e-11	NA	NA	NA	1.53227e-11	NA	NA	1.5335e-11	NA	1.53543e-11	NA	1.53236e-11
sp|P46782|RS5_HUMAN	6	63	67.4321	1.10437e+17	1637749375587300	1.55867e-25	6.62621e+17	1.03178e+17	1.80041e-24	Yes	NA	NA	NA	NA	1.53221e-11	NA	NA	NA	0.00481065	1.53221e-11	NA	NA	0.0301046	1.53221e-11	NA	NA	1.53223e-11	NA	1.53281e-11	NA	1.53221e-11
sp|P46783|RS10_HUMAN;sp|Q9NQ39|RS10L_HUMAN	6	63	37.5429	7.3245e+16	1950969960268110	5.31271e-19	4.3947e+17	1.22911e+17	2.51737e-18	Yes	NA	NA	NA	NA	1.53465e-11	NA	NA	NA	NA	1.53352e-11	NA	NA	NA	1.53618e-11	NA	NA	1.54333e-11	NA	1.64798e-11	NA	1.53321e-11
sp|P46821|MAP1B_HUMAN	6	63	18.827	5.40278e+18	2.86969e+17	2.06229e-12	3.24167e+19	1.80791e+19	5.25181e-12	Yes	NA	NA	NA	NA	4.27741e-07	NA	NA	NA	NA	5.03227e-11	NA	NA	NA	3.11177e-11	NA	NA	4.87921e-10	NA	4.51442e-08	NA	3.46353e-08
sp|P46926|GNPI1_HUMAN	6	63	158.256	6.38868e+16	403692692899999	4.90531e-36	3.83321e+17	2.54326e+16	3.66223e-34	Yes	NA	NA	0.0229587	0.000873537	0.00121994	1.53221e-11	NA	NA	NA	NA	1.53221e-11	NA	NA	NA	1.53221e-11	NA	NA	1.53221e-11	NA	1.53221e-11	1.53221e-11
sp|P46939|UTRO_HUMAN	6	63	2.46262	6.07605e+13	2.46731e+13	0.0333793	364562881949428	1554404409869990	0.0380536	Yes	NA	NA	NA	NA	NA	NA	NA	NA	NA	NA	NA	NA	NA	NA	NA	NA	NA	NA	NA	0.0202254	NA
sp|P46940|IQGA1_HUMAN	6	63	3.53262	757461001566285	214419286083428	0.00445943	4544766009397710	1.35084e+16	0.00547107	Yes	NA	NA	NA	NA	NA	NA	NA	NA	NA	NA	0.0238911	NA	NA	NA	0.0194136	NA	NA	0.0206361	NA	0.00770755	0.00734899
sp|P46952|3HAO_HUMAN	6	63	4.87987	4.45264e+17	9.12452e+16	0.000375421	2.67159e+18	5.74845e+18	0.000506017	Yes	0.00208499	0.00168004	0.00168004	0.00168004	0.00168004	0.00438026	NA	NA	NA	NA	NA	NA	NA	NA	NA	NA	NA	NA	NA	NA	NA
sp|P46976|GLYG_HUMAN	6	63	33.9978	1999767303313900	5.88205e+13	5.69075e-18	1.19986e+16	3705689738531000	2.39277e-17	Yes	NA	NA	NA	NA	NA	1.53523e-11	NA	NA	NA	NA	1.53534e-11	NA	NA	NA	1.53587e-11	NA	NA	1.53694e-11	NA	1.54178e-11	2.61638e-11
sp|P47736|RPGP1_HUMAN	6	63	35.298	2347046652781330	66492317335619	2.33586e-18	1.40823e+16	4189015992144000	1.03635e-17	Yes	NA	0.0309582	0.0149737	0.00129886	1.9909e-10	1.53294e-11	NA	NA	NA	9.84819e-07	1.54502e-11	NA	NA	6.13935e-05	2.06611e-11	NA	0.000157444	3.00647e-11	0.00229724	3.42424e-10	0.00209515
sp|P47755|CAZA2_HUMAN	6	63	15.572	1.23557e+16	793455819228571	7.31534e-11	7.4134e+16	4.99877e+16	1.66238e-10	Yes	NA	NA	NA	NA	NA	3.69817e-09	NA	NA	NA	NA	2.40632e-08	NA	NA	NA	8.5437e-08	NA	NA	7.56057e-10	NA	5.23721e-09	3.28786e-07
sp|P47756|CAPZB_HUMAN	6	63	5.51362	4615481609047610	837105052857142	0.000122052	2.76929e+16	5.27376e+16	0.000170283	Yes	NA	NA	NA	NA	NA	NA	NA	NA	NA	NA	NA	NA	NA	NA	0.00667644	NA	NA	0.00947165	NA	0.000302573	0.000239576
sp|P47870|GBRB2_HUMAN	6	63	13.1337	2450174050158140	186556447839777	1.40661e-09	1.4701e+16	1.17531e+16	2.88002e-09	Yes	NA	NA	NA	NA	0.00732456	0.000116519	NA	0.00104637	3.02167e-05	1.54677e-06	1.19638e-08	NA	0.0319139	0.00315792	4.35908e-05	NA	NA	NA	NA	NA	NA
sp|P47897|SYQ_HUMAN	6	63	13.2079	153733788150618	1.16395e+13	1.28038e-09	922402728903713	733291198690000	2.63214e-09	Yes	NA	NA	0.00831422	NA	NA	0.000112654	NA	1.97816e-05	NA	NA	0.0320973	0.00119324	NA	NA	0.000948064	3.18811e-05	0.00121361	7.28972e-11	NA	0.0226149	0.000931995
sp|P47914|RL29_HUMAN	6	63	20.1842	3006060649329470	148931188824222	5.19543e-13	1.80364e+16	9382664895926000	1.38289e-12	Yes	NA	NA	NA	NA	1.05682e-10	NA	NA	NA	NA	1.05682e-10	NA	NA	NA	1.05682e-10	NA	NA	1.05682e-10	NA	3.05555e-09	NA	1.51781e-10
sp|P47985|UCRI_HUMAN;sp|P0C7P4|UCRIL_HUMAN	6	63	62.0583	4.99316e+17	8045928636077460	1.44701e-24	2.9959e+18	5.06894e+17	1.41964e-23	Yes	0.000734151	1.95141e-07	NA	5.65133e-05	4.5957e-07	3.88266e-10	NA	0.000324392	1.67951e-11	1.53783e-11	1.53279e-11	7.68314e-08	1.53421e-11	1.53256e-11	1.53223e-11	0.000133232	1.15429e-06	9.70912e-10	NA	NA	NA
sp|P48047|ATPO_HUMAN	6	63	114.564	1.47622e+18	1.28856e+16	5.88794e-32	8.85733e+18	8.1179e+17	1.83908e-30	Yes	8.27372e-08	2.10346e-11	NA	6.51594e-08	1.41291e-10	1.54287e-11	NA	3.71326e-09	1.53236e-11	1.53221e-11	1.53221e-11	1.56463e-11	1.53221e-11	1.53221e-11	1.53221e-11	1.39966e-06	2.85005e-09	1.64629e-11	NA	0.0132448	NA
sp|P48066|S6A11_HUMAN;sp|Q9NSD5|S6A13_HUMAN;sp|Q01959|SC6A3_HUMAN;sp|P31641|SC6A6_HUMAN;sp|P48029|SC6A8_HUMAN	6	63	9.21338	915979647140618	99418367156587	3.07683e-07	5495877882843700	6263357130864980	5.32101e-07	Yes	NA	NA	0.00696599	9.12282e-05	0.0371122	NA	NA	0.0371995	0.000721481	NA	NA	NA	0.00128507	NA	NA	NA	NA	0.000913523	NA	8.79148e-06	0.00608411
sp|P48147|PPCE_HUMAN	6	63	5.18002	1.17417e+16	2266736051684120	0.000219718	7.04505e+16	1.42804e+17	0.000300115	Yes	NA	NA	NA	NA	NA	0.02041	NA	NA	NA	NA	0.0055063	NA	NA	NA	0.00115531	NA	NA	0.00156802	NA	0.00310929	0.000169527
sp|P48163|MAOX_HUMAN	6	63	92.4954	4.1486e+16	448519660606349	2.56588e-29	2.48916e+17	2.82567e+16	5.23612e-28	Yes	NA	NA	0.0220376	0.00914008	0.0284954	1.53221e-11	NA	NA	NA	NA	1.53221e-11	NA	NA	NA	1.53221e-11	NA	NA	1.53221e-11	NA	1.53221e-11	1.53221e-11
sp|P48426|PI42A_HUMAN	6	63	1.67531	1881105462361900	1122841357701580	0.141803	1.12866e+16	7.0739e+16	0.153703	No	NA	NA	NA	NA	NA	NA	NA	NA	NA	NA	NA	NA	NA	NA	NA	NA	NA	NA	NA	NA	NA
sp|P48444|COPD_HUMAN	6	63	5.91173	215547276480952	3.64609e+13	6.11548e-05	1293283658885710	2297039454600000	8.71485e-05	Yes	NA	NA	NA	NA	NA	0.0122035	NA	NA	NA	NA	NA	NA	NA	NA	0.00502003	NA	0.0211453	5.26124e-05	NA	0.0014321	NA
sp|P48506|GSH1_HUMAN	6	63	0.681373	7.59144e+13	111413825497714	0.665193	455486315454857	7019071006356000	0.675118	No	NA	NA	NA	NA	NA	NA	NA	NA	NA	NA	NA	NA	NA	NA	NA	NA	NA	NA	NA	NA	NA
sp|P48539|PCP4_HUMAN	6	63	26.2933	1552697906699140	5.90529e+13	1.99735e-15	9316187440194850	3720333715899990	6.50415e-15	Yes	NA	NA	NA	NA	NA	1.56607e-11	NA	NA	NA	NA	1.59172e-11	NA	NA	NA	1.62844e-11	NA	NA	1.65811e-11	NA	2.95579e-11	2.12687e-11
sp|P48553|TPC10_HUMAN	6	63	1.46233	2.01833e+12	1.38021e+12	0.205673	1.211e+13	8.69535e+13	0.219131	No	NA	NA	NA	NA	NA	NA	NA	NA	NA	NA	NA	NA	NA	NA	NA	NA	NA	NA	NA	NA	NA
sp|P48556|PSMD8_HUMAN	6	63	13.1302	275287379632952	2.0966e+13	1.41291e-09	1651724277797710	1320859820496000	2.89099e-09	Yes	NA	NA	NA	0.0393646	NA	3.57991e-09	NA	NA	NA	NA	1.76548e-05	NA	NA	NA	6.27447e-06	NA	NA	1.68726e-06	NA	0.000626386	7.60467e-09
sp|P48637|GSHB_HUMAN	6	63	56.4347	1.31685e+16	233340447847523	1.78691e-23	7.9011e+16	1.47004e+16	1.50268e-22	Yes	NA	NA	NA	0.00046559	0.0046404	1.53221e-11	NA	NA	0.00899898	NA	1.53223e-11	NA	0.0110015	NA	1.53223e-11	NA	NA	1.53239e-11	NA	1.53745e-11	1.53452e-11
sp|P48643|TCPE_HUMAN	6	63	20.4346	7.44212e+16	3641922561746030	4.05445e-13	4.46527e+17	2.29441e+17	1.0858e-12	Yes	NA	0.00395042	NA	NA	NA	4.54903e-10	NA	NA	NA	0.000633538	7.84186e-06	NA	NA	2.87723e-06	0.00153346	NA	0.00447329	7.95585e-07	0.0140172	1.80908e-07	1.55346e-11
sp|P48723|HSP13_HUMAN	6	63	5.30907	3.74398e+13	7.05204e+12	0.00017486	224638542081713	444278364371999	0.000241101	Yes	NA	NA	NA	0.00176627	NA	NA	NA	NA	0.00209367	NA	NA	NA	0.000445702	NA	NA	0.012225	NA	NA	0.0074254	0.000201085	NA
sp|P48735|IDHP_HUMAN	6	63	41.7681	7.09517e+17	1.69871e+16	3.898e-20	4.2571e+18	1.07019e+18	2.11932e-19	Yes	2.08652e-05	3.62922e-11	NA	NA	0.0176235	NA	0.015131	NA	4.79458e-10	4.11876e-11	5.19679e-08	2.62309e-06	1.53461e-11	1.53316e-11	1.54267e-11	8.47894e-06	5.1194e-07	0.000627165	NA	NA	NA
sp|P48739|PIPNB_HUMAN	6	63	4.34473	110102135556618	2.53415e+13	0.000990529	660612813339713	1596517115272990	0.00128802	Yes	NA	NA	NA	NA	NA	0.00292778	NA	NA	NA	NA	0.00199323	NA	NA	NA	0.00399387	NA	NA	0.00937574	NA	0.0113828	0.0041118
sp|P49006|MRP_HUMAN	6	63	6.58534	412537015897238	6.26447e+13	1.95036e-05	2475222095383420	3946617013510990	2.89809e-05	Yes	NA	NA	NA	0.0176812	7.01261e-05	NA	NA	NA	NA	0.0220993	NA	NA	NA	0.00384849	NA	NA	NA	NA	NA	0.0277626	0.000126122
sp|P49189|AL9A1_HUMAN	6	63	77.4062	3.19851e+17	4132116132434920	3.6298e-27	1.91911e+18	2.60323e+17	5.41991e-26	Yes	NA	NA	NA	NA	NA	1.53221e-11	NA	NA	NA	NA	1.53221e-11	NA	NA	NA	1.53221e-11	NA	NA	1.53221e-11	NA	1.53221e-11	1.53221e-11
sp|P49207|RL34_HUMAN	6	63	24.4398	5086518350329220	208124780832238	9.76825e-15	3.05191e+16	1.31119e+16	2.98707e-14	Yes	NA	NA	NA	NA	1.72445e-11	NA	NA	NA	NA	1.72445e-11	NA	NA	NA	1.76384e-11	NA	NA	8.03623e-11	NA	9.77596e-11	NA	1.75017e-11
sp|P49257|LMAN1_HUMAN	6	63	2.82444	74131933753238	2.62466e+13	0.0168982	444791602519428	1653537058824000	0.0197576	Yes	NA	NA	NA	NA	NA	NA	NA	NA	NA	NA	NA	NA	NA	NA	NA	NA	NA	0.0261545	NA	NA	NA
sp|P49327|FAS_HUMAN	6	63	5.68897	1.02847e+17	1.80784e+16	8.98966e-05	6.17083e+17	1.13894e+18	0.000126925	Yes	NA	NA	NA	NA	NA	0.000142114	NA	NA	NA	NA	0.00412741	NA	NA	NA	0.00302998	NA	NA	0.000169016	NA	0.00321607	NA
sp|P49354|FNTA_HUMAN	6	63	2.99839	7.05158e+13	2.35179e+13	0.0121738	423094836719999	1481628871968000	0.0143876	Yes	NA	NA	NA	NA	NA	0.0141127	NA	NA	NA	NA	NA	NA	NA	NA	NA	NA	NA	NA	NA	NA	NA
sp|P49368|TCPG_HUMAN	6	63	21.5854	5.45302e+16	2526260884920630	1.3286e-13	3.27181e+17	1.59154e+17	3.70725e-13	Yes	0.0275886	NA	NA	NA	NA	4.78465e-11	NA	NA	NA	0.000131451	1.41918e-05	NA	NA	0.00105349	1.44705e-06	NA	0.00140999	1.03151e-06	NA	7.95357e-09	1.54262e-11
sp|P49407|ARRB1_HUMAN	6	63	35.661	7051140168156800	197726705274746	1.82971e-18	4.23068e+16	1.24568e+16	8.29742e-18	Yes	NA	NA	NA	NA	0.0411367	1.53401e-11	NA	NA	NA	NA	1.53518e-11	NA	NA	0.0178205	1.53352e-11	NA	NA	1.54318e-11	NA	1.60217e-11	6.05929e-11
sp|P49411|EFTU_HUMAN	6	63	67.4919	1.67295e+18	2.47874e+16	1.5218e-25	1.00377e+19	1.5616e+18	1.76449e-24	Yes	0.000160072	6.09522e-09	NA	4.25714e-05	3.73025e-08	1.91595e-08	NA	0.00175084	1.55781e-11	1.53381e-11	1.53361e-11	9.60958e-08	1.53279e-11	1.53223e-11	1.53223e-11	3.09515e-06	2.36041e-09	1.21634e-09	NA	NA	NA
sp|P49418|AMPH_HUMAN	6	63	3.95751	2.92084e+16	7380500582380950	0.00202095	1.7525e+17	4.64972e+17	0.00255414	Yes	NA	NA	NA	NA	0.0171073	0.00770026	NA	NA	NA	NA	NA	NA	NA	NA	0.0275497	NA	NA	NA	NA	NA	NA
sp|P49419|AL7A1_HUMAN	6	63	111.828	1.05547e+18	9438368918571420	1.17723e-31	6.33284e+18	5.94617e+17	3.53285e-30	Yes	NA	0.00405725	NA	0.0114792	0.0126974	1.53221e-11	NA	NA	NA	NA	1.53221e-11	NA	NA	NA	1.53221e-11	NA	NA	1.53221e-11	NA	1.53221e-11	1.53221e-11
sp|P49441|INPP_HUMAN	6	63	16.6569	260469280850238	1.56373e+13	2.12999e-11	1562815685101420	985148894481999	5.04246e-11	Yes	NA	NA	NA	NA	NA	2.80367e-09	NA	NA	NA	NA	3.45807e-08	NA	NA	NA	4.29567e-08	NA	NA	9.46976e-07	NA	5.516e-10	1.9911e-10
sp|P49588|SYAC_HUMAN	6	63	35.5926	7.89828e+16	2219080838198410	1.91567e-18	4.73897e+17	1.39802e+17	8.64879e-18	Yes	0.023247	0.00297556	0.0268375	0.00282565	2.17267e-07	1.53239e-11	NA	NA	NA	0.0287348	1.55392e-11	NA	NA	NA	1.76358e-11	NA	0.024915	1.55093e-11	NA	1.77832e-11	6.77352e-08
sp|P49589|SYCC_HUMAN	6	63	68.7723	3972360689865280	5.7761e+13	9.15572e-26	2.38342e+16	3638944524381990	1.10337e-24	Yes	NA	NA	NA	NA	NA	1.53221e-11	NA	NA	NA	NA	1.53221e-11	NA	NA	NA	1.53221e-11	NA	NA	1.53223e-11	NA	1.53223e-11	1.53223e-11
sp|P49591|SYSC_HUMAN	6	63	170.221	7.84722e+16	461000905598412	5.71769e-37	4.70833e+17	2.90431e+16	5.00053e-35	Yes	NA	NA	NA	8.45042e-06	4.31894e-08	1.53221e-11	NA	NA	0.000316715	2.08733e-06	1.53221e-11	NA	0.000687274	4.92898e-06	1.53221e-11	0.0198011	0.000255197	1.53221e-11	NA	1.53221e-11	1.53221e-11
sp|P49593|PPM1F_HUMAN	6	63	3.25686	135729527926619	4.1675e+13	0.00748221	814377167559714	2625524606712990	0.00899216	Yes	NA	NA	NA	NA	NA	NA	NA	NA	NA	NA	NA	NA	NA	NA	0.0350172	NA	NA	NA	NA	NA	0.00431525
sp|P49720|PSB3_HUMAN	6	63	70.9355	1.07307e+16	151273712818777	3.95167e-26	6.43841e+16	9530243907582990	4.99838e-25	Yes	NA	NA	NA	NA	2.34057e-08	1.53221e-11	NA	NA	NA	5.68617e-06	1.53221e-11	NA	NA	3.78499e-07	1.53221e-11	NA	1.78574e-05	1.53223e-11	0.000238913	1.53223e-11	1.67352e-11
sp|P49721|PSB2_HUMAN	6	63	82.1881	6303360691749320	76694297067873	6.93562e-28	3.78202e+16	4831740715275990	1.19269e-26	Yes	NA	NA	NA	NA	1.61707e-11	1.53221e-11	NA	NA	NA	9.4772e-11	1.53221e-11	NA	NA	3.49638e-10	1.53221e-11	NA	9.41056e-10	1.53221e-11	1.83205e-09	1.53221e-11	3.05842e-09
sp|P49748|ACADV_HUMAN	6	63	39.2569	2.22348e+16	566392055962301	1.79374e-19	1.33409e+17	3.56827e+16	9.01581e-19	Yes	NA	4.59601e-05	NA	NA	1.62784e-11	0.000278888	NA	NA	NA	1.02134e-08	3.49384e-08	0.0126567	0.0467796	0.000594699	1.57639e-11	NA	6.74333e-10	5.24933e-07	4.38946e-09	8.10661e-08	1.53223e-11
sp|P49750|YLPM1_HUMAN	6	63	13.5353	6860459452000	5.06855e+11	8.48249e-10	41162756712000	3.19319e+13	1.76752e-09	Yes	6.61829e-08	6.61829e-08	6.61829e-08	6.61829e-08	6.61829e-08	6.61829e-08	NA	NA	NA	NA	NA	NA	NA	NA	NA	NA	NA	NA	NA	NA	NA
sp|P49755|TMEDA_HUMAN	6	63	16.4548	1602185810861900	9.73692e+13	2.67114e-11	9613114865171420	6134256518599990	6.27022e-11	Yes	NA	NA	NA	0.0175757	NA	0.000104193	NA	0.000366971	3.70851e-07	0.00731229	NA	0.0253625	6.11498e-05	NA	0.0264607	NA	NA	2.18381e-07	NA	1.60769e-10	7.45684e-06
sp|P49758|RGS6_HUMAN	6	63	6.83695	220218400925571	3.221e+13	1.28361e-05	1321310405553420	2029231731449990	1.9432e-05	Yes	NA	NA	NA	NA	NA	0.00275266	NA	NA	NA	NA	2.26901e-05	NA	NA	NA	0.00026323	NA	NA	0.000202178	NA	0.032052	NA
sp|P49773|HINT1_HUMAN	6	63	83.3173	1.33663e+18	1.60426e+16	4.75026e-28	8.01978e+18	1.01069e+18	8.30888e-27	Yes	NA	NA	NA	NA	NA	1.53221e-11	NA	NA	NA	NA	1.53221e-11	NA	NA	NA	1.53221e-11	NA	NA	1.53221e-11	NA	1.53221e-11	1.53221e-11
sp|P49802|RGS7_HUMAN	6	63	18.4511	7104963345295800	385070905375174	3.05384e-12	4.26298e+16	2.42595e+16	7.65585e-12	Yes	NA	NA	NA	NA	0.00663934	2.33379e-07	NA	NA	0.0105808	1.60846e-05	2.47038e-10	NA	0.0133354	2.16019e-05	3.32279e-10	NA	0.00613887	2.11077e-07	NA	0.000294992	NA
sp|P49815|TSC2_HUMAN	6	63	28.2233	108378324620476	3.84003e+12	4.14409e-16	650269947722857	241921614042999	1.45973e-15	Yes	NA	NA	NA	8.34744e-05	4.39053e-08	2.19007e-10	NA	NA	7.71761e-05	4.03079e-08	2.02272e-10	NA	1.19239e-05	5.45889e-09	4.07795e-11	0.000668698	4.47397e-07	2.14168e-09	NA	0.0264189	NA
sp|P49821|NDUV1_HUMAN	6	63	71.9074	7.92906e+17	1.10268e+16	2.7286e-26	4.75744e+18	6.94686e+17	3.50935e-25	Yes	0.000159979	1.72967e-07	NA	4.44325e-06	5.18023e-09	6.44719e-11	NA	7.91514e-06	1.53871e-11	1.53305e-11	1.53236e-11	6.88027e-09	1.53294e-11	1.53223e-11	1.53221e-11	9.27077e-05	1.30524e-07	1.26329e-09	NA	NA	NA
sp|P49840|GSK3A_HUMAN	6	63	2.0147	6.96572e+13	3.45745e+13	0.0767566	417943027485713	2178195954000000	0.085344	No	NA	NA	NA	NA	NA	NA	NA	NA	NA	NA	NA	NA	NA	NA	NA	NA	NA	NA	NA	NA	NA
sp|P49841|GSK3B_HUMAN	6	63	12.7543	872733918852238	6.84265e+13	2.28443e-09	5236403513113430	4310869548241000	4.59739e-09	Yes	NA	NA	NA	0.0027016	0.000430568	4.93863e-09	NA	NA	NA	0.0203	5.99659e-07	NA	NA	NA	5.40046e-06	NA	NA	4.74825e-05	NA	0.0146537	NA
sp|P49902|5NTC_HUMAN	6	63	33.751	506567501710000	1.5009e+13	6.75821e-18	3039405010260000	945565499000000	2.81454e-17	Yes	NA	NA	NA	NA	0.0153737	1.53316e-11	NA	NA	NA	NA	1.53565e-11	NA	NA	NA	1.54018e-11	NA	NA	1.5561e-11	NA	1.56321e-11	4.35801e-11
sp|P49915|GUAA_HUMAN	6	63	7.04852	1209573050333570	171606775799571	9.0618e-06	7257438302001420	1.08112e+16	1.38483e-05	Yes	NA	NA	NA	NA	NA	0.00982743	NA	NA	NA	NA	0.00174434	NA	NA	NA	0.000337205	NA	NA	0.000664791	NA	5.79753e-05	5.73062e-06
sp|P50135|HNMT_HUMAN	6	63	23.2434	528301775327904	2.27291e+13	2.8426e-14	3169810651967420	1431936061366990	8.43138e-14	Yes	NA	NA	NA	NA	NA	2.09465e-11	NA	NA	NA	NA	2.27277e-11	NA	NA	NA	1.80727e-11	NA	NA	8.20054e-11	NA	4.89337e-11	5.07157e-11
sp|P50148|GNAQ_HUMAN	6	63	49.1377	1.67967e+17	3418296662788570	6.48558e-22	1.0078e+18	2.15353e+17	4.42854e-21	Yes	NA	NA	NA	NA	NA	1.53445e-11	NA	NA	NA	NA	1.53279e-11	NA	NA	NA	1.53225e-11	NA	NA	1.53232e-11	NA	1.53247e-11	1.53414e-11
sp|P50150|GBG4_HUMAN	6	63	4.86118	318191463259618	6.54557e+13	0.000388237	1909148779557710	4123706384787990	0.000522141	Yes	NA	NA	0.0133235	NA	NA	NA	NA	NA	NA	NA	NA	NA	NA	NA	0.0101822	NA	0.0377966	0.000678669	NA	NA	NA
sp|P50151|GBG10_HUMAN	6	63	11.5164	1969922385014280	171054090947619	1.17043e-08	1.18195e+16	1.07764e+16	2.23221e-08	Yes	NA	NA	NA	NA	0.000485673	0.0378856	NA	NA	NA	0.000156408	NA	NA	NA	0.0037773	0.00646855	NA	0.00981156	0.00242964	NA	7.48438e-06	2.52084e-09
sp|P50213|IDH3A_HUMAN	6	63	53.0534	7.42996e+17	1.40047e+16	8.97278e-23	4.45797e+18	8.82295e+17	6.86642e-22	Yes	4.35239e-06	5.90643e-07	NA	7.4775e-06	2.08047e-07	0.0210714	NA	2.10031e-06	1.53481e-11	1.53298e-11	2.18597e-11	2.81096e-07	1.53352e-11	1.53263e-11	1.62464e-11	1.53063e-05	4.37837e-07	0.0353484	NA	NA	0.0306828
sp|P50226|ST1A2_HUMAN;sp|P50225|ST1A1_HUMAN;sp|P0DMN0|ST1A4_HUMAN;sp|P0DMM9|ST1A3_HUMAN	6	63	1.32049	8.89105e+11	6.73313e+11	0.261303	5.33463e+12	42418691507000	0.275715	No	NA	NA	NA	NA	NA	NA	NA	NA	NA	NA	NA	NA	NA	NA	NA	NA	NA	NA	NA	NA	NA
sp|P50336|PPOX_HUMAN	6	63	26.4742	214594061656285	8.10579e+12	1.71794e-15	1287564369937710	510665006034999	5.66581e-15	Yes	0.0029078	1.49594e-05	NA	0.0271944	0.0225188	0.0225188	NA	0.00107948	1.29596e-08	9.87363e-09	9.87363e-09	4.7682e-06	4.89885e-11	4.10189e-11	4.10189e-11	NA	NA	NA	NA	NA	NA
sp|P50395|GDIB_HUMAN	6	63	108.354	7.80153e+17	7200061418571420	2.90218e-31	4.68092e+18	4.53604e+17	8.07597e-30	Yes	NA	NA	NA	0.0141631	0.00105939	1.53221e-11	NA	NA	NA	NA	1.53221e-11	NA	NA	NA	1.53221e-11	NA	NA	1.53221e-11	NA	1.53221e-11	1.53221e-11
sp|P50402|EMD_HUMAN	6	63	3.40309	6.69116e+12	1.9662e+12	0.00568481	4.01469e+13	123870671284999	0.00692448	Yes	NA	NA	NA	NA	0.00577489	0.00516768	NA	NA	NA	NA	NA	NA	NA	NA	NA	NA	NA	NA	NA	NA	NA
sp|P50416|CPT1A_HUMAN	6	63	10.9092	195362791996237	1.79081e+13	2.68857e-08	1172176751977420	1128209219045990	5.01812e-08	Yes	NA	NA	0.000143333	NA	NA	NA	0.0153446	5.42376e-06	0.00634586	NA	NA	NA	NA	NA	0.00105153	NA	0.0239635	1.96553e-07	NA	0.000380605	0.0260152
sp|P50440|GATM_HUMAN	6	63	28.1355	6608625283208000	234885496030079	4.44411e-16	3.96518e+16	1.47978e+16	1.55645e-15	Yes	NA	NA	NA	NA	NA	1.55184e-11	NA	NA	NA	NA	1.56511e-11	NA	NA	NA	1.58605e-11	NA	NA	1.566e-11	NA	1.61414e-11	1.59971e-11
sp|P50453|SPB9_HUMAN;sp|P50452|SPB8_HUMAN	6	63	30.5562	982317372726572	3.21478e+13	6.83185e-17	5893904236359430	2025314405587000	2.59458e-16	Yes	NA	NA	NA	NA	NA	1.54502e-11	NA	NA	NA	NA	1.5392e-11	NA	NA	NA	1.54058e-11	NA	NA	1.54269e-11	NA	1.5698e-11	1.55466e-11
sp|P50454|SERPH_HUMAN	6	63	9.40109	196302381479619	2.08808e+13	2.32883e-07	1177814288877710	1315490397743000	4.05954e-07	Yes	1.79038e-05	3.94876e-05	NA	NA	0.00505882	3.2074e-06	NA	NA	0.0128367	NA	NA	NA	0.0235115	NA	NA	NA	NA	0.027348	NA	0.00320734	NA
sp|P50502|F10A1_HUMAN;sp|Q8IZP2|ST134_HUMAN;sp|Q8NFI4|F10A5_HUMAN	6	63	75.8395	5.70646e+16	752438330682539	6.36549e-27	3.42387e+17	4.74036e+16	8.97915e-26	Yes	NA	NA	NA	NA	NA	1.53221e-11	NA	NA	NA	NA	1.53221e-11	NA	NA	NA	1.53221e-11	NA	NA	1.53221e-11	NA	1.53223e-11	1.53221e-11
sp|P50570|DYN2_HUMAN	6	63	24.5951	1.43041e+16	581581054836508	8.525e-15	8.58244e+16	3.66396e+16	2.63055e-14	Yes	NA	NA	NA	0.0176211	7.39921e-05	1.14299e-10	NA	NA	NA	0.000340522	5.56037e-10	NA	0.0213947	9.50074e-05	1.45379e-10	0.000309876	6.26442e-07	1.60881e-11	NA	7.30364e-05	0.0174431
sp|P50579|MAP2_HUMAN	6	63	14.9415	27335377399238	1.82949e+12	1.53192e-10	164012264395428	115258158208000	3.40292e-10	Yes	NA	NA	NA	NA	NA	9.53313e-09	NA	NA	NA	NA	2.22585e-09	NA	NA	NA	1.83591e-08	NA	NA	2.48689e-08	NA	3.47671e-08	1.01041e-05
sp|P50583|AP4A_HUMAN	6	63	0.445007	9.7815e+12	2.19805e+13	0.845814	5.8689e+13	1384773711927000	0.84998	No	NA	NA	NA	NA	NA	NA	NA	NA	NA	NA	NA	NA	NA	NA	NA	NA	NA	NA	NA	NA	NA
sp|P50897|PPT1_HUMAN	6	63	29.4779	1.54324e+16	523524153112698	1.55197e-16	9.25945e+16	3.2982e+16	5.67574e-16	Yes	NA	NA	0.011204	0.0156066	NA	3.16979e-08	0.00780328	4.38457e-05	6.65595e-05	0.000581309	1.8811e-05	NA	NA	NA	2.31372e-11	NA	NA	1.53898e-11	NA	1.54016e-11	1.57218e-11
sp|P50914|RL14_HUMAN	6	63	47.5463	4.16218e+16	875395066415238	1.50329e-21	2.49731e+17	5.51499e+16	9.81144e-21	Yes	NA	NA	NA	NA	1.53281e-11	NA	NA	NA	0.0410535	1.53239e-11	NA	NA	NA	1.5325e-11	NA	NA	1.53385e-11	NA	1.54204e-11	0.0248082	1.53234e-11
sp|P50990|TCPQ_HUMAN	6	63	13.2484	1.19289e+16	900405500158730	1.21644e-09	7.15736e+16	5.67255e+16	2.50406e-09	Yes	0.0291183	0.0133924	NA	NA	0.0249303	0.00199237	NA	NA	NA	2.44634e-07	NA	NA	NA	8.23886e-08	NA	NA	9.80351e-05	NA	0.00131766	0.0349958	7.18622e-09
sp|P50991|TCPD_HUMAN	6	63	35.3893	6.11948e+16	1729191857301580	2.19639e-18	3.67169e+17	1.08939e+17	9.78623e-18	Yes	0.000780877	1.41294e-05	NA	NA	NA	1.53465e-11	NA	NA	NA	3.90354e-06	2.62784e-08	NA	NA	5.01407e-08	2.08606e-06	NA	0.000955981	7.91571e-11	0.000641855	1.16891e-10	1.53259e-11
sp|P50993|AT1A2_HUMAN	6	63	45.6581	1.35332e+20	2.96403e+18	4.19973e-21	8.11993e+20	1.86734e+20	2.5814e-20	Yes	NA	NA	6.7943e-05	1.66692e-11	4.63248e-10	0.00993075	NA	0.00070621	3.26291e-11	6.26564e-09	0.00122045	0.0015453	5.86885e-11	1.5812e-08	0.000553659	0.000569832	NA	5.72774e-11	NA	1.53243e-11	1.53407e-11
sp|P50995|ANX11_HUMAN;sp|P27216|ANX13_HUMAN	6	63	35.2107	1.38366e+17	3929669320660310	2.47785e-18	8.30199e+17	2.47569e+17	1.08663e-17	Yes	NA	NA	NA	0.000395299	1.53358e-11	NA	NA	NA	0.00436837	1.53547e-11	NA	NA	0.00757239	1.536e-11	NA	NA	1.55919e-11	NA	9.78719e-09	0.0257706	1.539e-11
sp|P51114|FXR1_HUMAN	6	63	15.429	216444945733142	1.40284e+13	8.63726e-11	1298669674398850	883791244352000	1.94832e-10	Yes	NA	NA	0.0285006	NA	NA	0.000125927	NA	6.14185e-05	0.000290863	NA	0.0480481	0.0105519	0.0356969	NA	0.000433185	NA	0.0122717	3.72914e-10	0.0408494	2.02349e-09	0.00036242
sp|P51148|RAB5C_HUMAN	6	63	4.72855	2536236444790470	536366377573015	0.000492978	1.52174e+16	3.37911e+16	0.000655235	Yes	NA	0.00595991	0.02184	0.00202064	0.00451932	NA	NA	NA	NA	NA	NA	NA	NA	NA	NA	NA	NA	NA	NA	NA	NA
sp|P51149|RAB7A_HUMAN	6	63	6.46461	8277797929523810	1280479711587300	2.38787e-05	4.96668e+16	8.06702e+16	3.52085e-05	Yes	NA	NA	0.0277264	0.00840691	0.0003095	3.02383e-05	NA	NA	NA	NA	0.0363951	NA	NA	NA	0.0250511	NA	NA	NA	NA	NA	NA
sp|P51178|PLCD1_HUMAN;sp|Q4KWH8|PLCH1_HUMAN	6	63	10.8529	8539139756057140	786804588869841	2.90701e-08	5.12348e+16	4.95687e+16	5.40585e-08	Yes	NA	NA	NA	0.0463893	NA	2.96489e-08	NA	NA	NA	NA	3.24736e-07	NA	NA	NA	6.62717e-06	NA	NA	0.000104817	NA	0.0029742	0.000539096
sp|P51398|RT29_HUMAN	6	63	2.3397	3.83916e+12	1.64088e+12	0.0420158	2.3035e+13	103375315717999	0.0477041	Yes	NA	NA	NA	NA	NA	NA	NA	NA	NA	NA	NA	NA	NA	NA	NA	NA	NA	NA	NA	NA	NA
sp|P51452|DUS3_HUMAN	6	63	3.01675	804300334417476	266611715751126	0.0117596	4825802006504850	1.67965e+16	0.013925	Yes	NA	NA	NA	NA	0.0112615	0.00816787	NA	NA	NA	NA	NA	NA	NA	NA	NA	NA	NA	NA	NA	NA	NA
sp|P51513|NOVA1_HUMAN	6	63	4.7388	147199733548475	3.10626e+13	0.000483941	883198401290855	1956946678479990	0.000644622	Yes	0.00491652	0.00316873	0.0346598	NA	NA	0.000440725	NA	NA	NA	NA	NA	NA	NA	NA	NA	NA	NA	NA	NA	NA	NA
sp|P51553|IDH3G_HUMAN	6	63	50.3784	2.22685e+17	4420247892955550	3.41903e-22	1.33611e+18	2.78476e+17	2.41144e-21	Yes	2.2993e-05	1.52301e-06	NA	2.48015e-05	4.30465e-06	6.07381e-05	NA	8.45403e-07	1.53807e-11	1.53558e-11	1.54073e-11	5.12485e-08	1.53503e-11	1.53367e-11	1.53565e-11	0.000555416	0.000108151	0.0012638	NA	NA	NA
sp|P51570|GALK1_HUMAN	6	63	3.71644	183647076165618	4.94148e+13	0.00316322	1101882456993710	3113129356639000	0.00393602	Yes	NA	NA	NA	NA	NA	NA	NA	NA	NA	NA	NA	NA	NA	NA	NA	NA	NA	0.0141451	NA	0.00174839	NA
sp|P51571|SSRD_HUMAN	6	63	5.46643	8.13007e+13	1.48727e+13	0.000132571	487804271360857	936980950410000	0.000184538	Yes	NA	NA	NA	NA	NA	NA	NA	NA	NA	NA	NA	NA	NA	NA	NA	NA	NA	0.000286189	NA	0.000577637	NA
sp|P51572|BAP31_HUMAN	6	63	14.3748	1795566138405950	124911066761349	3.02095e-10	1.07734e+16	7869397205964990	6.52125e-10	Yes	NA	NA	NA	NA	0.00201289	0.00052128	NA	NA	NA	2.73646e-06	NA	NA	NA	3.74528e-06	NA	NA	0.000667029	0.00159003	0.0313558	1.91693e-05	6.91277e-11
sp|P51608|MECP2_HUMAN	6	63	38.1561	1903984682905330	4.98999e+13	3.58706e-19	1.14239e+16	3143691073831010	1.73186e-18	Yes	1.53436e-11	1.53414e-11	1.53449e-11	1.53507e-11	1.53587e-11	1.53443e-11	NA	NA	NA	NA	NA	NA	NA	NA	NA	NA	NA	NA	NA	NA	NA
sp|P51610|HCFC1_HUMAN	6	63	2.58886	4.09807e+12	1.58296e+12	0.0263336	2.45884e+13	9.97265e+13	0.0303719	Yes	NA	NA	NA	NA	NA	0.0405765	NA	NA	NA	NA	NA	NA	NA	NA	NA	NA	NA	NA	NA	NA	NA
sp|P51648|AL3A2_HUMAN;sp|P48448|AL3B2_HUMAN;sp|P30838|AL3A1_HUMAN;sp|P43353|AL3B1_HUMAN	6	63	19.9365	971842349847619	4.8747e+13	6.65305e-13	5831054099085710	3071060290700000	1.76168e-12	Yes	NA	NA	0.0139239	0.000618683	NA	0.000419158	NA	3.14178e-06	6.90236e-08	NA	NA	0.00186758	6.19808e-05	NA	0.00363107	NA	NA	5.17022e-10	0.00480237	2.58139e-11	4.47328e-05
sp|P51649|SSDH_HUMAN	6	63	37.4071	1.94746e+17	5206116791339670	5.79926e-19	1.16847e+18	3.27985e+17	2.73101e-18	Yes	2.3709e-05	3.73956e-05	NA	0.00278044	0.00255418	1.18926e-05	NA	2.99831e-06	1.80954e-11	1.78285e-11	NA	4.79901e-06	1.97627e-11	1.93318e-11	NA	0.0147616	0.0136776	1.47448e-06	NA	1.67019e-11	1.65716e-11
sp|P51659|DHB4_HUMAN	6	63	84.5423	5.94834e+16	703593724713475	3.16677e-28	3.569e+17	4.43264e+16	5.60318e-27	Yes	NA	0.00207432	1.53496e-11	0.0292709	0.00325451	2.21736e-11	0.0177827	1.5382e-11	NA	0.000308802	1.58221e-11	1.04123e-08	NA	5.12403e-10	1.53239e-11	3.26944e-10	1.53221e-11	1.53221e-11	1.65957e-08	1.53301e-11	4.70843e-05
sp|P51665|PSMD7_HUMAN	6	63	14.9717	1225233860888230	8.18364e+13	1.47797e-10	7351403165329430	5155693839868990	3.28784e-10	Yes	NA	0.0173022	NA	0.000171403	NA	3.94781e-11	NA	NA	NA	NA	2.87872e-06	NA	NA	NA	2.00338e-05	NA	NA	1.85751e-07	NA	0.00291207	2.92018e-06
sp|P51674|GPM6A_HUMAN	6	63	29.7691	1.46203e+18	4.91123e+16	1.24092e-16	8.77218e+18	3.09407e+18	4.58199e-16	Yes	NA	NA	3.54646e-06	1.23814e-06	3.4366e-10	NA	NA	NA	0.0328734	3.60519e-05	3.3233e-06	0.0284761	0.0132038	1.06515e-05	1.14976e-05	NA	NA	4.26351e-11	NA	2.46742e-11	1.53569e-11
sp|P51693|APLP1_HUMAN	6	63	65.19	865125805686285	1.32708e+13	3.87473e-25	5190754834117710	836063025139999	4.1616e-24	Yes	NA	NA	NA	NA	NA	1.53221e-11	NA	NA	NA	NA	1.53221e-11	NA	NA	NA	1.53221e-11	NA	NA	1.53223e-11	NA	1.53223e-11	1.53223e-11
sp|P51784|UBP11_HUMAN	6	63	9.59797	4.83674e+13	5.03934e+12	1.74305e-07	290204464865714	317478173582999	3.07342e-07	Yes	4.35899e-05	2.81336e-05	1.97746e-05	5.10945e-06	1.61114e-06	5.73319e-07	NA	NA	NA	NA	NA	NA	NA	NA	NA	NA	NA	NA	NA	NA	NA
sp|P51790|CLCN3_HUMAN	6	63	1.99093	2.04125e+12	1.02527e+12	0.0801773	1.22475e+13	6.45922e+13	0.0888891	No	NA	NA	NA	NA	NA	NA	NA	NA	NA	NA	NA	NA	NA	NA	NA	NA	NA	NA	NA	NA	NA
sp|P51808|DYLT3_HUMAN	6	63	22.1309	1179144411586280	5.32804e+13	7.93325e-14	7074866469517710	3356665671595990	2.25057e-13	Yes	0.000294539	0.000334837	0.00636948	1.55517e-08	4.36015e-09	1.54204e-11	NA	NA	NA	NA	5.51908e-06	NA	NA	NA	4.80004e-06	0.0153516	0.00590827	1.49264e-07	NA	0.0330102	NA
sp|P51858|HDGF_HUMAN	6	63	27.5946	3698647567176230	134035149867761	6.85878e-16	2.21919e+16	8444214441669000	2.35367e-15	Yes	NA	NA	NA	NA	NA	1.57608e-11	NA	NA	NA	NA	1.56607e-11	NA	NA	NA	1.56607e-11	NA	NA	1.56607e-11	NA	1.65494e-11	1.84094e-11
sp|P51888|PRELP_HUMAN	6	63	3.29884	918569535138285	278452685831476	0.00691437	5511417210829710	1.75425e+16	0.0083392	Yes	NA	NA	NA	NA	NA	NA	NA	NA	NA	0.00864776	NA	NA	NA	0.0142353	NA	NA	NA	NA	NA	NA	0.0426555
sp|P51911|CNN1_HUMAN	6	63	1.12443	2.8047e+13	2.49433e+13	0.358537	168281934061713	1571430463946980	0.373763	No	NA	NA	NA	NA	NA	NA	NA	NA	NA	NA	NA	NA	NA	NA	NA	NA	NA	NA	NA	NA	NA
sp|P51970|NDUA8_HUMAN	6	63	52.3774	1.44409e+17	2757096525681650	1.25153e-22	8.66457e+17	1.73697e+17	9.3666e-22	Yes	0.00018405	5.68356e-06	NA	0.000207406	3.76934e-06	1.79156e-08	NA	3.12833e-05	1.66057e-11	1.53865e-11	1.53372e-11	8.69727e-07	1.54011e-11	1.53454e-11	1.53259e-11	0.00111604	2.37898e-05	1.23261e-07	NA	NA	NA
sp|P51991|ROA3_HUMAN	6	63	71.7044	1.39733e+17	1948738765462870	2.94704e-26	8.38399e+17	1.22771e+17	3.77443e-25	Yes	1.53221e-11	1.53221e-11	1.53221e-11	1.53223e-11	1.53223e-11	1.53221e-11	NA	NA	NA	NA	NA	NA	NA	NA	NA	NA	NA	NA	NA	0.0316411	NA
sp|P52209|6PGD_HUMAN	6	63	48.8565	3.55154e+17	7269320024065070	7.51209e-22	2.13092e+18	4.57967e+17	5.07605e-21	Yes	NA	NA	NA	NA	0.0304009	1.53223e-11	NA	NA	NA	NA	1.53236e-11	NA	NA	NA	1.53239e-11	NA	NA	1.53347e-11	NA	1.53405e-11	1.53587e-11
sp|P52272|HNRPM_HUMAN	6	63	58.9102	6.58162e+16	1117227737733100	5.76521e-24	3.94897e+17	7.03853e+16	5.26785e-23	Yes	1.53223e-11	1.53223e-11	1.53223e-11	1.53223e-11	1.53223e-11	1.53223e-11	NA	NA	NA	NA	NA	NA	NA	NA	NA	NA	NA	NA	NA	NA	NA
sp|P52294|IMA5_HUMAN	6	63	54.7857	302984613360237	5.53036e+12	3.88517e-23	1817907680161420	348412608452999	3.06508e-22	Yes	1.59882e-11	1.56174e-11	1.53434e-11	1.53236e-11	1.53223e-11	1.53221e-11	NA	NA	0.00899607	0.000221051	2.82728e-06	NA	0.0182691	0.000516738	7.1526e-06	NA	NA	0.00295024	NA	NA	NA
sp|P52306|GDS1_HUMAN	6	63	4.21848	3.76861e+16	8933570146395230	0.00124861	2.26116e+17	5.62815e+17	0.00160858	Yes	NA	NA	NA	NA	0.00323593	0.00702697	NA	NA	NA	NA	NA	NA	NA	NA	NA	NA	NA	NA	NA	NA	NA
sp|P52429|DGKE_HUMAN	6	63	4.41297	1.79093e+13	4.05833e+12	0.000874359	107455691693714	255674648198999	0.00113987	Yes	NA	NA	NA	NA	0.0281951	0.00230545	NA	NA	NA	NA	NA	NA	NA	NA	NA	NA	NA	0.0099637	NA	NA	NA
sp|P52565|GDIR1_HUMAN	6	63	43.5776	3.28666e+17	7542105507752370	1.35598e-20	1.972e+18	4.75153e+17	7.74379e-20	Yes	NA	NA	NA	NA	NA	1.53245e-11	NA	NA	NA	NA	1.53283e-11	NA	NA	NA	1.53281e-11	NA	NA	1.53358e-11	NA	1.53694e-11	1.53396e-11
sp|P52566|GDIR2_HUMAN	6	63	15.444	2911382731804230	188512533989666	8.4881e-11	1.74683e+16	1.18763e+16	1.91891e-10	Yes	NA	NA	NA	NA	NA	6.40871e-09	NA	NA	NA	NA	5.1086e-10	NA	NA	NA	1.15906e-09	NA	NA	4.89899e-07	NA	5.09206e-06	4.86147e-06
sp|P52594|AGFG1_HUMAN	6	63	2.98752	4.75179e+13	1.59055e+13	0.0124257	285107609616857	1002045826129000	0.0146684	Yes	NA	NA	NA	NA	NA	NA	NA	NA	NA	NA	NA	NA	NA	NA	NA	NA	0.0398607	NA	0.0475037	NA	0.00492296
sp|P52597|HNRPF_HUMAN	6	63	18.9117	222521650521952	1.17664e+13	1.88901e-12	1335129903131710	741280555321999	4.82658e-12	Yes	1.09647e-10	1.62759e-09	3.23991e-09	8.00625e-10	5.71282e-10	1.09674e-10	NA	NA	NA	NA	NA	NA	NA	NA	NA	NA	NA	NA	NA	NA	NA
sp|P52758|RIDA_HUMAN	6	63	115.355	4.98623e+16	432252443414285	4.83339e-32	2.99174e+17	2.72319e+16	1.55737e-30	Yes	NA	NA	NA	0.00305268	0.0477735	1.53221e-11	NA	NA	NA	NA	1.53221e-11	NA	NA	NA	1.53221e-11	NA	NA	1.53221e-11	NA	1.53221e-11	1.53221e-11
sp|P52788|SPSY_HUMAN	6	63	4.51618	522269907763952	115644176554825	0.000724424	3133619446583710	7285583122953990	0.000948444	Yes	NA	NA	NA	NA	0.011553	0.000980645	NA	NA	NA	NA	0.0384166	NA	NA	NA	NA	NA	NA	NA	NA	NA	NA
sp|P52815|RM12_HUMAN	6	63	14.3176	4328357499626950	302309753655222	3.23755e-10	2.59701e+16	1.90455e+16	6.96426e-10	Yes	0.0128472	0.0227478	NA	NA	NA	NA	NA	0.0187391	4.15661e-07	6.7364e-06	1.80743e-06	0.0325536	9.08865e-07	1.43773e-05	3.90868e-06	NA	NA	NA	NA	NA	NA
sp|P52888|THOP1_HUMAN	6	63	30.4907	228526872360666	7.49497e+12	7.17683e-17	1371161234164000	472182880343000	2.71885e-16	Yes	NA	NA	NA	NA	NA	1.53572e-11	NA	NA	NA	NA	1.5851e-11	NA	NA	NA	1.54471e-11	NA	NA	1.91832e-11	NA	1.55075e-11	1.54089e-11
sp|P52907|CAZA1_HUMAN	6	63	7.37768	1021682288866660	138482807452380	5.30542e-06	6130093733199990	8724416869499990	8.26879e-06	Yes	NA	NA	NA	NA	NA	5.47566e-06	NA	NA	NA	NA	0.00257625	NA	NA	NA	0.00175195	NA	NA	1.21457e-05	NA	0.0102283	0.0493603
sp|P52943|CRIP2_HUMAN	6	63	2.02633	1985353885390470	979778007682539	0.0751334	1.19121e+16	6.1726e+16	0.0836911	No	NA	NA	NA	NA	NA	NA	NA	NA	NA	NA	NA	NA	NA	NA	NA	NA	NA	NA	NA	NA	NA
sp|P53004|BIEA_HUMAN	6	63	211.113	1.33668e+16	6.33156e+13	9.46839e-40	8.02005e+16	3988882929399990	2.41523e-37	Yes	NA	NA	NA	NA	NA	1.53221e-11	NA	NA	NA	NA	1.53221e-11	NA	NA	NA	1.53221e-11	NA	NA	1.53221e-11	NA	1.53221e-11	1.53221e-11
sp|P53007|TXTP_HUMAN	6	63	20.954	1191552444588610	5.68652e+13	2.43859e-13	7149314667531710	3582505585782000	6.62336e-13	Yes	0.00111235	2.36358e-08	8.30543e-06	NA	NA	NA	NA	NA	0.00830067	0.000944943	3.61975e-05	NA	2.84199e-07	1.94978e-08	5.17274e-10	8.6178e-05	6.90902e-06	1.96145e-07	NA	NA	NA
sp|P53041|PPP5_HUMAN	6	63	22.4048	2587724274474570	115498846265269	6.14315e-14	1.55263e+16	7276427314711990	1.7574e-13	Yes	NA	NA	NA	NA	NA	1.87329e-11	NA	NA	NA	NA	2.41469e-11	NA	NA	NA	2.23114e-11	NA	NA	2.884e-11	NA	3.13974e-08	1.38834e-08
sp|P53365|ARFP2_HUMAN	6	63	3.83357	3.47734e+13	9.07076e+12	0.00254351	208640532383714	571458011393999	0.00319348	Yes	NA	NA	NA	NA	NA	NA	NA	0.0437856	NA	NA	0.00171724	NA	NA	NA	NA	NA	NA	NA	NA	NA	0.0429111
sp|P53367|ARFP1_HUMAN	6	63	0.810965	4.66017e+12	5.74645e+12	0.565355	2.7961e+13	362026398854999	0.577043	No	NA	NA	NA	NA	NA	NA	NA	NA	NA	NA	NA	NA	NA	NA	NA	NA	NA	NA	NA	NA	NA
sp|P53396|ACLY_HUMAN	6	63	3.29737	4144266875128570	1256838522123800	0.00693339	2.48656e+16	7.91808e+16	0.00835884	Yes	NA	NA	NA	NA	NA	0.00116074	NA	NA	NA	NA	NA	NA	NA	NA	NA	NA	NA	NA	NA	NA	NA
sp|P53582|MAP11_HUMAN	6	63	3.09992	655189659128571	211356661723809	0.0100537	3931137954771420	1.33155e+16	0.0119558	Yes	NA	NA	NA	NA	NA	0.0248358	NA	NA	NA	NA	0.0442528	NA	NA	NA	0.0189467	NA	NA	0.0265042	NA	NA	0.0460433
sp|P53597|SUCA_HUMAN	6	63	94.3505	4.72253e+16	500531129721110	1.46797e-29	2.83352e+17	3.15335e+16	3.09893e-28	Yes	7.05401e-07	1.07776e-10	NA	3.70289e-07	1.95571e-10	3.79167e-10	NA	1.30614e-05	1.53276e-11	1.53223e-11	1.53223e-11	1.91926e-09	1.53223e-11	1.53221e-11	1.53221e-11	1.83775e-08	2.42786e-11	3.32322e-11	NA	NA	NA
sp|P53602|MVD1_HUMAN	6	63	0.634891	8.50469e+13	133955081413682	0.701796	510281104391714	8439170129062000	0.711088	No	NA	NA	NA	NA	NA	NA	NA	NA	NA	NA	NA	NA	NA	NA	NA	NA	NA	NA	NA	NA	NA
sp|P53618|COPB_HUMAN	6	63	25.02	1473152717479610	58879037674857	5.8926e-15	8838916304877700	3709379373515990	1.84242e-14	Yes	0.000196287	0.00675442	NA	0.000306133	9.45132e-10	1.54811e-11	NA	0.019192	NA	0.0388455	1.89758e-05	NA	NA	0.00161411	3.18515e-07	0.027218	2.58653e-07	4.16728e-11	0.0277408	1.18274e-05	NA
sp|P53621|COPA_HUMAN	6	63	40	2284963564136560	5.7124e+13	1.13297e-19	1.37098e+16	3598813145923990	5.84829e-19	Yes	3.53601e-05	NA	NA	NA	6.03511e-06	1.53314e-11	0.0219685	1.21225e-06	NA	NA	3.30636e-08	NA	NA	0.00548718	1.54287e-11	0.0171705	1.92621e-07	1.53245e-11	0.0353469	1.60346e-11	2.122e-07
sp|P53677|AP3M2_HUMAN	6	63	12.8756	2388454415385140	185502414517523	1.95486e-09	1.43307e+16	1.16867e+16	3.95494e-09	Yes	NA	NA	NA	NA	NA	3.94033e-07	NA	NA	NA	NA	2.45087e-08	NA	NA	NA	1.03519e-07	NA	NA	8.12137e-08	NA	2.91811e-07	4.77631e-07
sp|P53680|AP2S1_HUMAN	6	63	15.1623	1.21267e+16	799792127306348	1.18021e-10	7.27603e+16	5.03869e+16	2.63888e-10	Yes	NA	NA	NA	NA	0.00128353	8.75552e-05	NA	NA	NA	0.00180796	6.00332e-05	NA	NA	4.03313e-06	0.0166412	NA	1.64689e-05	0.00550667	0.000512887	0.000230743	1.96988e-11
sp|P53779|MK10_HUMAN	6	63	49.6916	9009630251429140	181310942969460	4.86543e-22	5.40578e+16	1.14226e+16	3.36948e-21	Yes	0.00802782	4.61134e-05	7.39011e-07	2.75169e-10	1.53618e-11	1.53221e-11	NA	NA	0.000450149	1.04334e-08	1.53463e-11	NA	0.0477823	4.05354e-06	1.56249e-11	NA	0.000226439	3.23411e-11	NA	4.92394e-08	0.00168982
sp|P53985|MOT1_HUMAN	6	63	18.5509	507035639851904	2.73322e+13	2.75028e-12	3042213839111420	1721927413475000	6.91182e-12	Yes	NA	NA	0.00173122	2.26769e-05	5.47069e-08	NA	NA	0.00315135	4.49695e-05	1.13521e-07	NA	0.006894	0.000112077	3.04202e-07	NA	NA	NA	0.000292983	NA	3.1449e-06	6.90744e-09
sp|P53990|IST1_HUMAN	6	63	4.12392	628535672345809	152412048522142	0.00148595	3771214034074850	9601959056895000	0.00190348	Yes	NA	0.0266918	NA	NA	NA	0.000420491	NA	NA	NA	NA	NA	NA	NA	NA	NA	NA	NA	NA	NA	NA	NA
sp|P53992|SC24C_HUMAN	6	63	9.04431	9.55841e+13	1.05684e+13	3.96186e-07	573504786173428	665810637830000	6.7599e-07	Yes	NA	NA	NA	NA	NA	0.0116474	NA	NA	NA	NA	3.09799e-05	NA	NA	NA	1.08245e-05	NA	NA	3.41396e-06	NA	1.91911e-06	0.000659113
sp|P53999|TCP4_HUMAN	6	63	12.8204	2096923093553950	163560857243253	2.0982e-09	1.25815e+16	1.03043e+16	4.23933e-09	Yes	NA	NA	NA	NA	1.05682e-05	NA	NA	NA	0.00121229	3.4965e-09	NA	NA	0.0152935	8.73243e-08	NA	NA	9.37443e-06	NA	0.0228732	NA	0.000186883
sp|P54136|SYRC_HUMAN	6	63	6.71787	1361049680988330	202601380663063	1.56377e-05	8166298085929980	1.27639e+16	2.35334e-05	Yes	NA	NA	NA	NA	0.00675466	NA	NA	NA	NA	0.000393316	NA	NA	NA	0.00292629	NA	NA	NA	0.0452849	NA	0.0201876	4.8991e-05
sp|P54284|CACB3_HUMAN	6	63	3.63918	9.80967e+13	2.69557e+13	0.00365374	588580219885713	1698208117899990	0.00451883	Yes	NA	NA	NA	NA	NA	NA	NA	NA	NA	NA	0.0240465	NA	NA	NA	NA	NA	NA	NA	NA	NA	NA
sp|P54289|CA2D1_HUMAN	6	63	17.046	3.10335e+16	1820568076644440	1.38379e-11	1.86201e+17	1.14696e+17	3.31958e-11	Yes	NA	NA	NA	0.00423692	0.000144056	0.00220727	NA	NA	NA	0.0380907	4.05299e-06	NA	NA	0.0238071	7.86908e-06	NA	NA	1.38434e-06	NA	7.62523e-10	2.95625e-11
sp|P54577|SYYC_HUMAN	6	63	0.917916	172735758280952	188182515450793	0.48817	1036414549685710	1.18555e+16	0.501945	No	NA	NA	NA	NA	NA	NA	NA	NA	NA	NA	NA	NA	NA	NA	NA	NA	NA	NA	NA	NA	NA
sp|P54578|UBP14_HUMAN	6	63	0.905751	714581774423809	788938634853968	0.49664	4287490646542850	4.97031e+16	0.509968	No	NA	NA	NA	NA	NA	NA	NA	NA	NA	NA	NA	NA	NA	NA	NA	NA	NA	NA	NA	NA	NA
sp|P54619|AAKG1_HUMAN	6	63	33.8128	300234436376571	8.87932e+12	6.47297e-18	1801406618259420	559397353224000	2.7068e-17	Yes	0.00553461	0.0185269	NA	9.51251e-09	1.6766e-11	1.53467e-11	NA	NA	0.0122345	5.44188e-06	1.84626e-09	NA	0.00352337	1.13509e-06	3.77122e-10	0.000626646	1.47082e-07	6.08892e-11	NA	0.00146981	NA
sp|P54652|HSP72_HUMAN	6	63	3.46096	4.72351e+16	1.3648e+16	0.00510009	2.83411e+17	8.59824e+17	0.00623706	Yes	NA	NA	NA	NA	NA	0.0405938	NA	NA	NA	NA	0.00792496	NA	NA	NA	0.0137162	NA	NA	NA	NA	NA	NA
sp|P54687|BCAT1_HUMAN	6	63	23.2187	1101725778845140	4.745e+13	2.9071e-14	6610354673070850	2989351066020000	8.59771e-14	Yes	NA	NA	NA	NA	NA	5.66677e-11	NA	NA	NA	NA	3.06999e-11	NA	NA	NA	1.0826e-10	NA	NA	3.97579e-11	NA	1.87547e-11	1.78498e-11
sp|P54709|AT1B3_HUMAN	6	63	60.5226	1.01329e+16	167423146321714	2.81867e-24	6.07973e+16	1.05477e+16	2.69623e-23	Yes	NA	NA	9.80665e-08	1.53798e-11	1.53347e-11	NA	NA	4.16636e-06	1.58452e-11	1.53554e-11	NA	9.34702e-05	2.73833e-11	1.54307e-11	0.0195033	0.00283744	2.21042e-05	1.64713e-10	NA	1.53298e-11	1.53232e-11
sp|P54725|RD23A_HUMAN	6	63	28.4488	347728266250952	12222939383619	3.46568e-16	2086369597505710	770045181167999	1.23068e-15	Yes	NA	NA	NA	NA	NA	1.55028e-11	NA	NA	NA	NA	1.57862e-11	NA	NA	NA	1.96817e-11	NA	NA	1.60568e-11	NA	1.5843e-11	1.53978e-11
sp|P54727|RD23B_HUMAN	6	63	104.513	1.85535e+16	177523836878984	8.11674e-31	1.11321e+17	1.1184e+16	2.14184e-29	Yes	NA	NA	NA	NA	NA	1.53221e-11	NA	NA	NA	NA	1.53221e-11	NA	NA	NA	1.53221e-11	NA	NA	1.53221e-11	NA	1.53221e-11	1.53221e-11
sp|P54750|PDE1A_HUMAN	6	63	2.94052	156777423805333	5.33162e+13	0.0135768	940664542832001	3358918030747990	0.0159717	Yes	NA	NA	NA	NA	0.00596026	NA	NA	NA	NA	NA	NA	NA	NA	NA	NA	NA	NA	NA	NA	NA	NA
sp|P54764|EPHA4_HUMAN;sp|P29317|EPHA2_HUMAN;sp|P54760|EPHB4_HUMAN	6	63	6.27817	826016091114285	131569484696825	3.27072e-05	4956096546685710	8288877535899990	4.78799e-05	Yes	NA	NA	NA	NA	NA	0.0236213	NA	NA	NA	NA	4.52588e-05	NA	NA	NA	0.000320718	NA	NA	0.000383146	NA	0.00109332	NA
sp|P54803|GALC_HUMAN	6	63	0.729092	2.22475e+13	3.0514e+13	0.627881	133485019467428	1922381324384000	0.638519	No	NA	NA	NA	NA	NA	NA	NA	NA	NA	NA	NA	NA	NA	NA	NA	NA	NA	NA	NA	NA	NA
sp|P54819|KAD2_HUMAN	6	63	34.3948	570765712971618	1.65945e+13	4.32444e-18	3424594277829710	1045455134382990	1.84618e-17	Yes	NA	NA	NA	NA	NA	1.53525e-11	NA	NA	NA	NA	1.53532e-11	NA	NA	NA	1.54349e-11	NA	NA	1.53554e-11	NA	1.53672e-11	1.56283e-11
sp|P54829|PTN5_HUMAN	6	63	2.03198	6.90176e+12	3.39656e+12	0.0743564	4.14105e+13	213983227549000	0.082886	No	NA	NA	NA	NA	NA	NA	NA	NA	NA	NA	NA	NA	NA	NA	NA	NA	NA	NA	NA	NA	NA
sp|P54886|P5CS_HUMAN	6	63	7.65198	3.06215e+12	4.00177e+11	3.4162e-06	1.83729e+13	25211146255000	5.41813e-06	Yes	NA	0.000464309	NA	NA	NA	NA	NA	NA	0.0391261	0.0391261	0.0391261	0.0167182	8.58516e-05	8.58516e-05	8.58516e-05	NA	NA	NA	NA	NA	NA
sp|P54920|SNAA_HUMAN	6	63	24.8279	1.46648e+17	5906570203665070	6.95948e-15	8.79888e+17	3.72114e+17	2.16494e-14	Yes	NA	NA	NA	NA	NA	8.17298e-11	NA	NA	NA	NA	2.26744e-09	NA	NA	NA	2.1481e-09	NA	NA	1.58434e-11	NA	1.54275e-11	2.06081e-11
sp|P55010|IF5_HUMAN	6	63	13.0838	590551840392953	4.51361e+13	1.4986e-09	3543311042357710	2843572151175990	3.05e-09	Yes	NA	NA	NA	NA	0.000528383	1.93546e-10	NA	NA	NA	NA	1.86152e-05	NA	NA	NA	1.16939e-05	NA	NA	3.57895e-06	NA	9.67797e-06	0.00520775
sp|P55011|S12A2_HUMAN	6	63	12.0043	4635786410090470	386176564953968	6.08804e-09	2.78147e+16	2.43291e+16	1.18697e-08	Yes	NA	NA	0.0151431	0.000566742	4.74706e-07	9.40873e-08	NA	NA	NA	0.00240141	0.000607569	NA	NA	0.000805828	0.00019242	NA	NA	0.0243311	NA	NA	NA
sp|P55036|PSMD4_HUMAN	6	63	13.7451	295246811775809	21480122723746	6.5334e-10	1771480870654850	1353247731596000	1.37072e-09	Yes	0.00137707	0.0162301	0.0143572	0.0430928	NA	7.0468e-09	NA	NA	NA	0.000596855	0.03334	NA	NA	0.0078285	0.00321213	NA	0.00687787	0.00367808	0.0221418	0.000993921	2.63993e-09
sp|P55060|XPO2_HUMAN	6	63	30.505	3.53437e+16	1158617810553390	7.1e-17	2.12062e+17	7.29929e+16	2.69307e-16	Yes	0.000134571	0.000350887	0.0211251	3.95995e-07	3.7664e-10	1.53301e-11	NA	NA	NA	0.0272953	5.33899e-09	NA	NA	0.0127053	1.82781e-09	0.0471274	0.000187461	2.63342e-11	NA	2.30019e-06	0.0013964
sp|P55072|TERA_HUMAN	6	63	54.3573	1.14562e+18	2.10757e+16	4.76884e-23	6.87372e+18	1.32777e+18	3.70493e-22	Yes	0.0100827	0.0280192	0.0166106	0.000317954	8.14051e-08	1.53221e-11	NA	NA	NA	0.0321416	1.53279e-11	NA	NA	0.0117167	1.5325e-11	NA	0.0200828	1.53267e-11	NA	1.53447e-11	1.71499e-11
sp|P55084|ECHB_HUMAN	6	63	37.3744	1.98691e+17	5316236235469840	5.92332e-19	1.19215e+18	3.34923e+17	2.78514e-18	Yes	0.0188579	4.8222e-11	0.000204637	NA	NA	0.00153422	2.39626e-05	NA	0.00236212	0.00166466	3.52371e-09	0.00319041	1.76315e-11	1.6864e-11	1.53254e-11	1.68993e-05	1.12973e-05	2.88811e-11	NA	0.0129149	0.0175814
sp|P55087|AQP4_HUMAN	6	63	7.28665	4.45192e+17	6.10969e+16	6.14726e-06	2.67115e+18	3.8491e+18	9.51784e-06	Yes	NA	NA	0.0186794	0.000389517	0.00202538	NA	NA	NA	0.00251383	0.0113809	NA	NA	0.0257798	NA	NA	NA	NA	NA	NA	0.00276346	0.0124059
sp|P55160|NCKPL_HUMAN	6	63	3.92331	5.08121e+11	1.29513e+11	0.00215318	3.04872e+12	8159331994000	0.00271789	Yes	NA	NA	NA	NA	NA	NA	NA	NA	NA	NA	NA	NA	NA	0.0195915	0.0195915	NA	NA	NA	NA	NA	NA
sp|P55196|AFAD_HUMAN	6	63	4.47747	334158798376808	7.46311e+13	0.000777315	2004952790260850	4701759477829000	0.00101595	Yes	NA	NA	NA	NA	NA	NA	NA	NA	NA	NA	NA	NA	NA	NA	NA	NA	NA	NA	NA	0.00243399	0.00444052
sp|P55209|NP1L1_HUMAN	6	63	2.57083	4074936143814280	1585067964961900	0.0272418	2.44496e+16	9.98593e+16	0.0313486	Yes	NA	NA	NA	NA	NA	NA	NA	NA	NA	NA	NA	NA	NA	NA	NA	NA	NA	0.0242069	NA	0.0371061	NA
sp|P55263|ADK_HUMAN	6	63	26.2117	120001263880571	4.57815e+12	2.13845e-15	720007583283428	288423743975000	6.92675e-15	Yes	NA	NA	NA	NA	NA	1.58334e-11	NA	NA	NA	NA	1.57733e-11	NA	NA	NA	1.63761e-11	NA	NA	1.66488e-11	NA	4.02985e-11	1.91868e-11
sp|P55268|LAMB2_HUMAN	6	63	43.4853	1.90181e+16	437346258007217	1.42977e-20	1.14109e+17	2.75528e+16	8.1197e-20	Yes	1.53281e-11	1.53296e-11	1.5329e-11	1.53303e-11	1.53458e-11	1.53343e-11	NA	NA	NA	NA	NA	NA	NA	NA	NA	NA	NA	NA	NA	NA	NA
sp|P55290|CAD13_HUMAN	6	63	7.68182	5877087352390470	765064221993650	3.2575e-06	3.52625e+16	4.8199e+16	5.17447e-06	Yes	NA	NA	NA	0.00057016	0.00231666	NA	NA	NA	NA	NA	0.0466265	NA	NA	NA	0.0147248	NA	NA	0.0132765	NA	3.69635e-05	0.000169604
sp|P55327|TPD52_HUMAN	6	63	39.9206	1.87211e+16	468958199158729	1.18964e-19	1.12327e+17	2.95444e+16	6.12015e-19	Yes	NA	NA	NA	NA	1.53323e-11	3.6555e-07	NA	NA	NA	1.54291e-11	0.000409509	NA	NA	1.53438e-11	3.93043e-06	NA	1.53352e-11	1.01312e-06	1.91299e-11	0.0140082	4.41892e-06
sp|P55735|SEC13_HUMAN	6	63	7.00739	437245760622571	6.23978e+13	9.69401e-06	2623474563735420	3931064530323000	1.47776e-05	Yes	0.00141166	0.0113819	0.0358579	NA	NA	7.18069e-05	NA	NA	NA	0.0121945	NA	NA	NA	NA	NA	NA	NA	NA	NA	0.0342878	0.000811881
sp|P55769|NH2L1_HUMAN	6	63	29.5809	184277962138904	6.22963e+12	1.43371e-16	1105667772833420	392466436280999	5.2684e-16	Yes	1.2834e-10	1.6065e-11	1.89361e-11	1.53985e-11	1.54038e-11	1.53685e-11	NA	NA	NA	NA	NA	NA	NA	NA	NA	NA	NA	NA	NA	NA	NA
sp|P55786|PSA_HUMAN;sp|A6NEC2|PSAL_HUMAN	6	63	176.464	1.73608e+18	9838179054603170	1.96957e-37	1.04165e+19	6.19805e+17	2.23291e-35	Yes	NA	NA	NA	0.013736	0.0494006	1.53221e-11	NA	NA	NA	NA	1.53221e-11	NA	NA	NA	1.53221e-11	NA	NA	1.53221e-11	NA	1.53221e-11	1.53221e-11
sp|P55795|HNRH2_HUMAN	6	63	106.692	3.77242e+16	353578852238889	4.50955e-31	2.26345e+17	2.22755e+16	1.22157e-29	Yes	1.53221e-11	1.53221e-11	1.53221e-11	1.53221e-11	1.53221e-11	1.53221e-11	NA	NA	NA	NA	NA	NA	NA	NA	NA	NA	NA	0.0469416	NA	NA	NA
sp|P55809|SCOT1_HUMAN;sp|Q9BYC2|SCOT2_HUMAN	6	63	75.5527	3.58915e+17	4750526898655550	7.06251e-27	2.15349e+18	2.99283e+17	9.87139e-26	Yes	3.82507e-06	3.38942e-08	NA	2.33324e-09	3.29178e-11	0.016372	NA	2.53396e-08	1.53239e-11	1.53223e-11	1.93794e-11	2.2176e-10	1.53223e-11	1.53221e-11	1.54076e-11	3.72164e-07	2.86411e-09	NA	NA	0.00128094	1.59283e-05
sp|P55854|SUMO3_HUMAN;sp|Q6EEV6|SUMO4_HUMAN;sp|P61956|SUMO2_HUMAN	6	63	4.15638	324647277155572	78108197110889	0.00139971	1947883662933430	4920816417986000	0.00179794	Yes	NA	NA	NA	NA	NA	0.00443018	NA	NA	NA	NA	0.00523833	NA	NA	NA	0.00477041	NA	NA	0.00394546	NA	0.00698809	0.0115472
sp|P55884|EIF3B_HUMAN	6	63	7.657	1240097005431800	161955941743873	3.38895e-06	7440582032590850	1.02032e+16	5.3777e-06	Yes	NA	NA	NA	NA	2.80343e-05	NA	NA	NA	NA	9.40026e-06	NA	NA	NA	0.00020159	NA	NA	0.00255502	NA	0.00146702	NA	1.55219e-05
sp|P55957|BID_HUMAN	6	63	25.5988	184359452450952	7.20187e+12	3.58707e-15	1106156714705710	453717889600000	1.14734e-14	Yes	NA	NA	NA	NA	NA	1.65451e-11	NA	NA	NA	NA	1.97719e-11	NA	NA	NA	2.02732e-11	NA	NA	2.32171e-11	NA	1.70887e-11	1.5871e-11
sp|P56134|ATPK_HUMAN	6	63	40.3126	1.796e+17	4455175904107930	9.35777e-20	1.0776e+18	2.80676e+17	4.88808e-19	Yes	0.00964298	0.000228778	NA	0.000410891	1.22365e-05	2.10643e-07	NA	0.00602954	3.13705e-10	2.19097e-11	1.54871e-11	0.00013167	1.87065e-11	1.54533e-11	1.53536e-11	0.000700667	2.18796e-05	3.86882e-07	NA	NA	NA
sp|P56181|NDUV3_HUMAN	6	63	14.5773	474088823368903	3.25224e+13	2.36615e-10	2844532940213420	2048911416785990	5.15867e-10	Yes	0.00407884	0.00314762	NA	NA	NA	NA	NA	0.026542	2.32171e-06	2.32171e-06	2.32171e-06	0.0211727	1.6939e-06	1.6939e-06	1.6939e-06	NA	NA	NA	NA	NA	NA
sp|P56192|SYMC_HUMAN	6	63	34.3923	7462376041463230	216977810746730	4.33181e-18	4.47743e+16	1.36696e+16	1.84675e-17	Yes	NA	NA	NA	0.0003627	3.88898e-07	3.62916e-06	NA	0.000457576	8.09552e-07	6.00944e-10	0.00136284	0.0288952	0.000119325	1.13426e-07	1.19513e-05	NA	0.0144822	4.43744e-11	NA	1.54089e-11	1.53321e-11
sp|P56378|68MP_HUMAN	6	63	9.66134	1200743388877570	124283346434809	1.58868e-07	7204460333265430	7829850825393000	2.81583e-07	Yes	NA	0.0116557	NA	NA	NA	NA	NA	NA	0.0313137	0.0389918	0.0308026	0.0111121	2.73994e-06	3.76113e-06	2.67627e-06	NA	NA	NA	NA	NA	NA
sp|P56385|ATP5I_HUMAN	6	63	45.3847	4.02712e+16	887328766383571	4.88701e-21	2.41627e+17	5.59017e+16	2.96221e-20	Yes	0.000518432	1.29298e-06	NA	0.00294365	7.89536e-05	1.577e-06	NA	0.0154561	1.00447e-10	1.67409e-11	1.53942e-11	7.20058e-05	1.55297e-11	1.53567e-11	1.53343e-11	7.51413e-05	1.42615e-06	2.40261e-08	NA	NA	NA
sp|P56537|IF6_HUMAN	6	63	2.90415	79879198004238	2.75052e+13	0.0145405	479275188025428	1732828991414000	0.0170596	Yes	NA	NA	NA	NA	NA	NA	NA	NA	NA	NA	NA	NA	NA	0.0372232	NA	NA	NA	NA	0.0315583	NA	NA
sp|P56556|NDUA6_HUMAN	6	63	58.0626	1.71815e+16	295913383081793	8.45419e-24	1.03089e+17	1.86425e+16	7.41498e-23	Yes	0.00129766	7.44344e-06	NA	6.17938e-06	4.31357e-08	2.0066e-09	NA	3.03199e-05	1.56525e-11	1.53547e-11	1.53352e-11	1.20909e-07	1.53503e-11	1.53283e-11	1.53236e-11	0.000305055	2.74794e-06	1.34759e-07	NA	NA	NA
sp|P57087|JAM2_HUMAN	6	63	5.69168	5.20255e+13	9.14063e+12	8.9474e-05	312152998897714	575859525070999	0.000126387	Yes	NA	NA	NA	0.00811684	0.00131994	NA	NA	NA	0.0142697	0.00246887	NA	NA	0.0372714	0.00733091	NA	NA	NA	NA	NA	NA	NA
sp|P57088|TMM33_HUMAN	6	63	2.44251	116922638864476	4.78698e+13	0.0346618	701535833186856	3015798926623990	0.0394717	Yes	NA	NA	NA	NA	NA	NA	NA	NA	NA	NA	NA	NA	NA	NA	NA	NA	NA	NA	NA	0.0315842	NA
sp|P57737|CORO7_HUMAN	6	63	12.6698	140411117315476	1.10823e+13	2.54757e-09	842466703892856	698187688472999	5.11351e-09	Yes	NA	NA	NA	NA	0.00138658	1.65061e-07	NA	NA	NA	NA	9.42758e-05	NA	NA	0.000603741	6.24662e-08	NA	0.0147568	3.16563e-06	NA	1.83102e-05	NA
sp|P58546|MTPN_HUMAN	6	63	56.1458	5.58469e+16	994676168049206	2.04461e-23	3.35081e+17	6.26646e+16	1.70532e-22	Yes	NA	NA	NA	0.0163556	NA	1.53221e-11	NA	NA	NA	NA	1.53223e-11	NA	NA	NA	1.53227e-11	NA	NA	1.53232e-11	NA	1.53405e-11	1.53239e-11
sp|P58549|FXYD7_HUMAN	6	63	23.3829	9619608342828560	411395570584126	2.50505e-14	5.77177e+16	2.59179e+16	7.46667e-14	Yes	NA	NA	NA	1.28525e-06	3.32118e-07	NA	NA	NA	2.36505e-07	6.01834e-08	NA	NA	8.61667e-08	2.17988e-08	NA	6.67119e-07	1.7122e-07	NA	NA	1.24701e-09	3.24751e-10
sp|P59666|DEF3_HUMAN;sp|P59665|DEF1_HUMAN	6	63	0.562483	554899377923904	986517750493190	0.758483	3329396267543420	6.21506e+16	0.765596	No	NA	NA	NA	NA	NA	NA	NA	NA	NA	NA	NA	NA	NA	NA	NA	NA	NA	NA	NA	NA	NA
sp|P59768|GBG2_HUMAN	6	63	11.2062	3.77291e+16	3366817237717460	1.78544e-08	2.26375e+17	2.12109e+17	3.36943e-08	Yes	NA	NA	NA	NA	NA	0.000866873	NA	NA	NA	NA	6.5495e-06	NA	NA	NA	3.88438e-06	NA	NA	3.68023e-08	NA	1.81334e-06	5.63269e-07
sp|P59998|ARPC4_HUMAN	6	63	9.25157	880333066514285	9.5155e+13	2.9068e-07	5281998399085710	5994762535899990	5.03834e-07	Yes	NA	NA	NA	NA	NA	2.09467e-05	NA	NA	NA	NA	0.00867753	NA	NA	NA	5.89172e-05	NA	0.0126111	2.12169e-06	NA	2.07932e-05	NA
sp|P60033|CD81_HUMAN	6	63	38.7902	5.49076e+18	1.4155e+17	2.40192e-19	3.29445e+19	8.91766e+18	1.17449e-18	Yes	NA	NA	NA	NA	1.53552e-11	NA	NA	NA	NA	1.53632e-11	NA	NA	NA	1.5362e-11	NA	NA	1.56638e-11	0.00814772	1.05775e-10	5.65289e-05	1.53239e-11
sp|P60174|TPIS_HUMAN	6	63	282.315	9.12196e+19	3.23112e+17	1.496e-43	5.47317e+20	2.03561e+19	1.52642e-40	Yes	NA	NA	NA	8.5678e-06	8.5996e-05	1.53221e-11	NA	NA	0.00116136	0.00840345	1.53221e-11	NA	0.00100677	0.00738839	1.53221e-11	0.0424717	NA	1.53221e-11	NA	1.53221e-11	1.53221e-11
sp|P60201|MYPR_HUMAN	6	63	13.1085	3.81873e+20	2.91317e+19	1.45231e-09	2.29124e+21	1.8353e+21	2.96765e-09	Yes	NA	NA	0.0357827	0.0271233	0.0471533	1.06674e-09	NA	NA	NA	NA	2.72596e-08	NA	NA	NA	1.49392e-06	NA	NA	0.000244503	NA	0.000351062	0.000167923
sp|P60228|EIF3E_HUMAN	6	63	9.88027	302205702638285	3.05868e+13	1.15537e-07	1813234215829710	1926966876923990	2.06818e-07	Yes	NA	NA	NA	NA	0.00094529	NA	NA	NA	NA	1.32879e-06	NA	NA	NA	4.24706e-05	NA	NA	0.00189618	NA	0.000546498	NA	4.72366e-08
sp|P60520|GBRL2_HUMAN	6	63	30.2167	999123374695238	3.30653e+13	8.82579e-17	5994740248171430	2083111283099990	3.31481e-16	Yes	NA	NA	NA	NA	NA	1.5384e-11	NA	NA	NA	NA	1.54788e-11	NA	NA	NA	1.53727e-11	NA	NA	1.55905e-11	NA	1.80054e-11	1.59436e-11
sp|P60660|MYL6_HUMAN	6	63	19.3776	1.57237e+16	811437535985715	1.17046e-12	9.43422e+16	5.11206e+16	3.03625e-12	Yes	7.6618e-07	2.70987e-06	3.13226e-05	0.00782692	NA	1.6807e-11	NA	NA	NA	0.00154592	0.0250804	NA	NA	0.00442492	0.00983883	NA	0.0295084	0.0012685	NA	3.63088e-06	5.33509e-09
sp|P60709|ACTB_HUMAN;sp|Q9BYX7|ACTBM_HUMAN	6	63	0.913219	1.26399e+16	1.3841e+16	0.491431	7.58393e+16	8.71985e+17	0.505127	No	NA	NA	NA	NA	NA	NA	NA	NA	NA	NA	NA	NA	NA	NA	NA	NA	NA	NA	NA	NA	NA
sp|P60842|IF4A1_HUMAN	6	63	10.6179	430403893147618	40535826700000	4.03694e-08	2582423358885710	2553757082100000	7.4172e-08	Yes	NA	NA	NA	NA	NA	1.00148e-05	NA	0.0358801	0.00730798	NA	NA	NA	NA	NA	0.00313532	NA	NA	1.08279e-06	NA	1.21924e-07	9.61184e-05
sp|P60866|RS20_HUMAN	6	63	48.1393	3.25828e+16	676843643460698	1.09613e-21	1.95497e+17	4.26411e+16	7.358e-21	Yes	NA	NA	NA	NA	1.53263e-11	NA	NA	NA	NA	1.53236e-11	NA	NA	NA	1.53245e-11	NA	NA	1.53347e-11	NA	1.539e-11	NA	1.53239e-11
sp|P60880|SNP25_HUMAN	6	63	20.9788	3.28277e+18	1.5648e+17	2.38049e-13	1.96966e+19	9.85824e+18	6.47705e-13	Yes	NA	NA	NA	6.72177e-06	0.000294459	0.00368003	NA	NA	3.11794e-05	0.00119521	0.000966822	NA	2.89377e-05	0.00111742	0.00103453	0.0261562	NA	5.23715e-07	NA	1.64191e-11	7.43515e-11
sp|P60891|PRPS1_HUMAN;sp|P21108|PRPS3_HUMAN	6	63	35.9389	2.14369e+16	596479940382936	1.51965e-18	1.28621e+17	3.75782e+16	6.97396e-18	Yes	NA	NA	NA	NA	1.53603e-11	3.59515e-09	NA	NA	NA	1.53827e-11	1.37381e-08	NA	NA	1.55568e-11	2.02359e-07	NA	1.7528e-11	2.50488e-06	6.95127e-11	5.50482e-05	0.0142203
sp|P60900|PSA6_HUMAN	6	63	81.3824	2.12387e+16	260973603426380	9.11145e-28	1.27432e+17	1.64413e+16	1.49947e-26	Yes	NA	NA	NA	NA	7.76502e-11	1.53221e-11	NA	NA	NA	2.54999e-09	1.53221e-11	NA	NA	3.65806e-09	1.53221e-11	NA	1.04563e-08	1.53221e-11	4.3022e-06	1.53223e-11	3.80054e-11
sp|P60903|S10AA_HUMAN	6	63	6.7258	1567935244713800	233122370666904	1.54328e-05	9407611468282850	1.46867e+16	2.32594e-05	Yes	NA	NA	NA	NA	0.00156758	NA	NA	NA	0.0388168	0.000611265	0.0245362	NA	NA	0.00114211	0.0402733	NA	0.0126899	NA	NA	NA	NA
sp|P60953|CDC42_HUMAN	6	63	26.1995	5.75786e+16	2197698289873010	2.16038e-15	3.45472e+17	1.38455e+17	6.98301e-15	Yes	NA	NA	0.00142963	0.000358687	1.08007e-06	0.000283609	NA	NA	NA	0.00194619	1.17467e-07	NA	NA	0.0162433	7.65206e-09	NA	NA	3.3249e-11	NA	1.90057e-11	1.53734e-11
sp|P60981|DEST_HUMAN	6	63	9.3364	1.42281e+16	1523936896934920	2.56283e-07	8.53685e+16	9.6008e+16	4.46236e-07	Yes	NA	0.00565933	0.0374908	NA	5.50165e-05	7.9146e-08	NA	NA	NA	NA	0.00148375	NA	NA	NA	NA	NA	NA	0.00829966	NA	0.00114077	NA
sp|P60983|GMFB_HUMAN	6	63	111.136	1.73108e+17	1557623577514280	1.40622e-31	1.03865e+18	9.81303e+16	4.13888e-30	Yes	NA	NA	NA	NA	NA	1.53221e-11	NA	NA	NA	NA	1.53221e-11	NA	NA	NA	1.53221e-11	NA	NA	1.53221e-11	NA	1.53221e-11	1.53221e-11
sp|P61006|RAB8A_HUMAN	6	63	1.65518	41251066768619	2.49224e+13	0.146953	247506400611714	1570112793456990	0.158892	No	NA	NA	NA	NA	NA	NA	NA	NA	NA	NA	NA	NA	NA	NA	NA	NA	NA	NA	NA	NA	NA
sp|P61011|SRP54_HUMAN	6	63	4.11391	6.03497e+13	1.46697e+13	0.00151364	362098223743714	924189511893999	0.00193617	Yes	NA	NA	NA	NA	NA	NA	NA	NA	NA	NA	NA	NA	NA	NA	NA	NA	NA	0.00111227	NA	0.00356894	NA
sp|P61018|RAB4B_HUMAN	6	63	59.3821	1681219835540570	2.83119e+13	4.66816e-24	1.00873e+16	1783650736576000	4.31699e-23	Yes	NA	NA	NA	0.0254464	0.000355094	1.53221e-11	NA	NA	NA	NA	1.53223e-11	NA	NA	NA	1.53225e-11	NA	0.0350188	1.53223e-11	NA	1.53276e-11	1.53496e-11
sp|P61019|RAB2A_HUMAN	6	63	0.809603	1691055182323800	2088747383974600	0.566374	1.01463e+16	1.31591e+17	0.57789	No	NA	NA	NA	NA	NA	NA	NA	NA	NA	NA	NA	NA	NA	NA	NA	NA	NA	NA	NA	NA	NA
sp|P61020|RAB5B_HUMAN	6	63	3.43289	497219835590476	144840014958730	0.0053757	2983319013542850	9124920942400000	0.0065584	Yes	NA	0.0400126	NA	0.0200418	0.0157075	0.00578265	NA	NA	NA	NA	NA	NA	NA	NA	NA	NA	NA	NA	NA	NA	NA
sp|P61026|RAB10_HUMAN	6	63	4.65864	2706689216657140	581003987649206	0.000559389	1.62401e+16	3.66033e+16	0.00074029	Yes	NA	NA	NA	NA	NA	NA	NA	NA	NA	NA	0.0181169	NA	NA	NA	0.00322212	NA	NA	0.00108358	NA	0.0276313	0.00184317
sp|P61077|UB2D3_HUMAN	6	63	18.8041	1994203297028560	106051404931746	2.11188e-12	1.19652e+16	6681238510699990	5.36916e-12	Yes	NA	NA	NA	NA	NA	9.32101e-10	NA	NA	NA	NA	5.58279e-08	NA	NA	NA	3.19557e-09	NA	NA	6.47816e-08	NA	1.2436e-09	1.75694e-11
sp|P61081|UBC12_HUMAN	6	63	26.1933	4728898014954950	180538445821888	2.17166e-15	2.83734e+16	1.13739e+16	7.01209e-15	Yes	NA	NA	NA	NA	NA	1.64017e-11	NA	NA	NA	NA	1.80532e-11	NA	NA	NA	1.5922e-11	NA	NA	1.65151e-11	NA	2.06558e-11	1.65166e-11
sp|P61086|UBE2K_HUMAN	6	63	68.2645	768996631867904	1.1265e+13	1.1189e-25	4613979791207420	709692501424000	1.32238e-24	Yes	NA	NA	NA	NA	NA	1.53221e-11	NA	NA	NA	NA	1.53221e-11	NA	NA	NA	1.53221e-11	NA	NA	1.53223e-11	NA	1.53223e-11	1.53221e-11
sp|P61088|UBE2N_HUMAN;sp|Q5JXB2|UE2NL_HUMAN	6	63	47.63	7.80204e+16	1638053360000000	1.43751e-21	4.68122e+17	1.03197e+17	9.40219e-21	Yes	NA	NA	NA	NA	NA	1.53223e-11	NA	NA	NA	NA	1.53281e-11	NA	NA	NA	1.53245e-11	NA	NA	1.53465e-11	NA	1.53341e-11	1.5341e-11
sp|P61106|RAB14_HUMAN	6	63	25.3842	1.32255e+16	521012627906348	4.30808e-15	7.93529e+16	3.28238e+16	1.36795e-14	Yes	0.0308391	NA	NA	0.0343251	0.00369857	1.53536e-11	NA	NA	NA	NA	5.62446e-10	NA	NA	NA	3.12851e-11	NA	NA	2.41197e-11	NA	4.81965e-10	9.65273e-09
sp|P61158|ARP3_HUMAN	6	63	7.34866	5910567659047620	804305926825397	5.56015e-06	3.54634e+16	5.06713e+16	8.65258e-06	Yes	NA	NA	NA	NA	NA	0.000842272	NA	NA	NA	NA	0.00115288	NA	NA	0.04651	7.05704e-05	NA	NA	0.000578016	0.0372696	5.16963e-05	NA
sp|P61160|ARP2_HUMAN	6	63	4.81114	1079733720600000	224423731953968	0.000424788	6478402323600000	1.41387e+16	0.000568303	Yes	NA	NA	NA	NA	NA	NA	NA	0.0460012	0.000288009	NA	NA	NA	NA	NA	NA	NA	NA	NA	0.0402661	0.00351767	NA
sp|P61163|ACTZ_HUMAN	6	63	12.1878	6.00595e+16	4927843316666660	4.7772e-09	3.60357e+17	3.10454e+17	9.40387e-09	Yes	NA	NA	0.0102306	0.000163031	0.000366183	2.47841e-09	NA	NA	0.0413281	NA	2.46226e-06	NA	NA	NA	0.000128043	NA	NA	0.00228933	NA	NA	0.0462928
sp|P61201|CSN2_HUMAN	6	63	2.73711	685167049590475	250325188228571	0.0199212	4111002297542850	1.57705e+16	0.0232035	Yes	NA	NA	NA	NA	NA	NA	NA	NA	NA	NA	NA	NA	NA	NA	0.0383414	NA	NA	NA	NA	NA	0.0202694
sp|P61204|ARF3_HUMAN	6	63	1.34554	1.11096e+13	8.2566e+12	0.250628	6.66577e+13	520166090613000	0.264999	No	NA	NA	NA	NA	NA	NA	NA	NA	NA	NA	NA	NA	NA	NA	NA	NA	NA	NA	NA	NA	NA
sp|P61221|ABCE1_HUMAN	6	63	8.30977	356682428316904	4.29233e+13	1.2145e-06	2140094569901420	2704167047213000	1.99978e-06	Yes	NA	NA	NA	NA	0.0315013	0.0405998	NA	NA	NA	8.03294e-05	NA	NA	NA	3.85952e-05	NA	NA	0.000839425	NA	0.00151419	NA	5.58742e-07
sp|P61224|RAP1B_HUMAN;sp|A6NIZ1|RP1BL_HUMAN	6	63	15.5992	3924335333195610	251573484484507	7.0884e-11	2.3546e+16	1.58491e+16	1.6144e-10	Yes	NA	NA	0.0187424	NA	0.00198692	0.00103857	NA	NA	NA	NA	1.40175e-05	NA	NA	NA	2.99088e-07	NA	NA	2.19764e-09	NA	1.1784e-06	1.3342e-10
sp|P61225|RAP2B_HUMAN	6	63	4.24368	143897857565809	3.39087e+13	0.00119211	863387145394856	2136250108775000	0.00153839	Yes	NA	NA	NA	NA	0.0484673	NA	NA	NA	NA	NA	NA	NA	NA	NA	NA	NA	NA	0.0154812	NA	0.0293891	0.0025541
sp|P61247|RS3A_HUMAN	6	63	62.5461	2.43407e+17	3891642561200390	1.17423e-24	1.46044e+18	2.45173e+17	1.16699e-23	Yes	NA	NA	NA	NA	1.53223e-11	NA	NA	NA	0.0260588	1.53221e-11	NA	NA	NA	1.53221e-11	NA	NA	1.53225e-11	NA	1.5333e-11	NA	1.53221e-11
sp|P61254|RL26_HUMAN	6	63	51.4321	2.86971e+16	557959985916127	2.00495e-22	1.72182e+17	3.51515e+16	1.46123e-21	Yes	NA	NA	NA	NA	1.53236e-11	NA	NA	NA	NA	1.53227e-11	NA	NA	NA	1.53236e-11	NA	NA	1.53259e-11	NA	1.53363e-11	NA	1.53227e-11
sp|P61266|STX1B_HUMAN	6	63	13.5046	1.69132e+18	1.25241e+17	8.81531e-10	1.01479e+19	7.89016e+18	1.83189e-09	Yes	NA	NA	NA	NA	NA	0.000359685	NA	NA	NA	NA	8.55482e-06	NA	NA	NA	3.12571e-05	NA	NA	5.80997e-08	NA	3.83743e-09	1.2426e-08
sp|P61313|RL15_HUMAN	6	63	31.5444	2.39628e+16	759651882053444	3.28004e-17	1.43777e+17	4.78581e+16	1.28064e-16	Yes	NA	NA	NA	NA	1.54358e-11	NA	NA	NA	NA	1.53583e-11	NA	NA	NA	1.53869e-11	NA	NA	1.9305e-11	NA	1.27068e-10	NA	1.53589e-11
sp|P61328|FGF12_HUMAN;sp|Q92915|FGF14_HUMAN	6	63	7.66772	454700135638285	5.93006e+13	3.33153e-06	2728200813829710	3735935769756000	5.28933e-06	Yes	NA	NA	NA	NA	NA	0.0125709	NA	NA	NA	0.0287511	5.61643e-05	NA	NA	0.0149078	2.36027e-05	NA	NA	0.000175314	NA	0.00425045	NA
sp|P61353|RL27_HUMAN	6	63	59.9037	7.13063e+16	1190347939789530	3.70252e-24	4.27838e+17	7.49919e+16	3.4765e-23	Yes	NA	NA	NA	NA	1.53223e-11	NA	NA	NA	0.0152935	1.53221e-11	NA	NA	NA	1.53223e-11	NA	NA	1.53259e-11	NA	1.53438e-11	0.0075372	1.53221e-11
sp|P61421|VA0D1_HUMAN	6	63	13.7388	6.06443e+17	4.41409e+16	6.5849e-10	3.63866e+18	2.78088e+18	1.37963e-09	Yes	NA	NA	NA	0.0473139	0.00123655	0.00456368	NA	NA	NA	NA	2.44791e-06	NA	NA	0.0360508	0.000103438	NA	NA	1.02173e-05	NA	5.22203e-08	4.2313e-10
sp|P61457|PHS_HUMAN	6	63	3.45759	1.24097e+13	3.58912e+12	0.00513237	7.44582e+13	226114369446000	0.00627404	Yes	NA	NA	NA	NA	NA	0.0111272	NA	NA	NA	NA	0.0161146	NA	NA	NA	0.0143397	NA	NA	0.0307078	NA	0.0125801	0.0152879
sp|P61513|RL37A_HUMAN;sp|A6NKH3|RL37L_HUMAN	6	63	11.4388	114969708273904	1.00509e+13	1.3002e-08	689818249643428	633205580070999	2.472e-08	Yes	NA	NA	NA	NA	4.28556e-07	NA	NA	NA	NA	4.28556e-07	NA	NA	NA	5.88659e-07	NA	NA	7.19131e-07	NA	1.68825e-06	NA	4.36417e-07
sp|P61586|RHOA_HUMAN	6	63	20.2909	1.37331e+17	6768103420158730	4.67363e-13	8.23984e+17	4.26391e+17	1.24725e-12	Yes	NA	NA	0.0203753	0.00189486	5.38025e-06	0.00341724	NA	NA	0.0379947	0.00022087	0.000110183	NA	NA	0.00611218	2.6401e-06	NA	NA	1.04687e-08	NA	4.88543e-10	1.61385e-11
sp|P61601|NCALD_HUMAN	6	63	6.15223	2918051127514280	474307521236507	4.05106e-05	1.75083e+16	2.98814e+16	5.86484e-05	Yes	NA	NA	NA	NA	NA	0.00262811	NA	NA	NA	0.029378	NA	NA	NA	0.0437792	NA	NA	NA	NA	NA	0.00192922	2.53014e-05
sp|P61604|CH10_HUMAN	6	63	26.6851	2.37184e+17	8888255440958720	1.44223e-15	1.42311e+18	5.5996e+17	4.79855e-15	Yes	0.00456232	0.00335174	NA	NA	0.0220885	1.25297e-06	NA	0.000582316	1.90022e-07	1.68906e-08	NA	0.000415537	1.29348e-07	1.14606e-08	NA	NA	NA	1.08194e-07	NA	3.69378e-11	1.73349e-11
sp|P61619|S61A1_HUMAN	6	63	2.87231	44486404092619	15488018957619	0.01544	266918424555714	975745194330000	0.0180872	Yes	NA	NA	NA	NA	NA	NA	NA	NA	NA	NA	NA	NA	NA	NA	NA	NA	NA	NA	NA	NA	NA
sp|P61758|PFD3_HUMAN	6	63	20.4503	2852710514514140	139494752502619	3.99207e-13	1.71163e+16	8788169407665000	1.07097e-12	Yes	NA	NA	NA	NA	0.0395631	3.92387e-08	NA	NA	NA	0.0198218	1.07234e-07	NA	NA	NA	1.61188e-08	NA	NA	3.98023e-09	NA	9.75849e-11	1.55266e-11
sp|P61764|STXB1_HUMAN	6	63	21.4527	6.98286e+19	3.25499e+18	1.50791e-13	4.18971e+20	2.05065e+20	4.18469e-13	Yes	NA	NA	NA	NA	0.00339135	2.19388e-11	NA	NA	NA	0.00248838	1.98707e-11	NA	NA	NA	3.92222e-10	NA	NA	5.77467e-10	NA	9.80304e-09	4.34411e-05
sp|P61769|B2MG_HUMAN	6	63	5.84643	2557335970447610	437418097695237	6.844e-05	1.5344e+16	2.75573e+16	9.72585e-05	Yes	NA	NA	NA	NA	NA	NA	NA	NA	0.000784956	0.000291503	0.0386166	NA	0.0308627	0.0138364	NA	NA	NA	NA	NA	NA	NA
sp|P61916|NPC2_HUMAN	6	63	48.2384	2637662959857570	5.46797e+13	1.04007e-21	1.5826e+16	3444820995249000	7.01249e-21	Yes	NA	NA	NA	NA	NA	1.53252e-11	NA	NA	NA	NA	1.53247e-11	NA	NA	NA	1.53247e-11	NA	NA	1.53281e-11	NA	1.53276e-11	1.53247e-11
sp|P61923|COPZ1_HUMAN	6	63	4.12383	5.17262e+13	1.25433e+13	0.00148622	310357393576000	790225419559001	0.00190348	Yes	0.0105003	NA	NA	NA	NA	0.00116373	NA	NA	NA	NA	NA	NA	NA	NA	NA	NA	NA	NA	NA	NA	NA
sp|P61925|IPKA_HUMAN	6	63	43.1918	80340933050238	1.8601e+12	1.69331e-20	482045598301428	117186033493000	9.49307e-20	Yes	NA	NA	NA	NA	NA	1.53312e-11	NA	NA	NA	NA	1.53312e-11	NA	NA	NA	1.53312e-11	NA	NA	1.53312e-11	NA	1.53352e-11	1.53312e-11
sp|P61960|UFM1_HUMAN	6	63	225.411	2.15314e+16	9.55204e+13	1.32887e-40	1.29188e+17	6017787991999990	5.08458e-38	Yes	NA	NA	NA	0.00112301	0.00147892	1.53221e-11	NA	NA	0.00679414	0.00872646	1.53221e-11	NA	0.0109843	0.0139894	1.53221e-11	0.0462656	NA	1.53221e-11	NA	1.53221e-11	1.53221e-11
sp|P61970|NTF2_HUMAN	6	63	190.604	1.40705e+17	738203610104762	1.99749e-38	8.44229e+17	4.65068e+16	2.77924e-36	Yes	NA	NA	NA	0.00722703	0.0411521	1.53221e-11	NA	NA	NA	NA	1.53221e-11	NA	NA	NA	1.53221e-11	NA	NA	1.53221e-11	NA	1.53221e-11	1.53221e-11
sp|P61978|HNRPK_HUMAN	6	63	44.994	1.70262e+17	3784110436984120	6.07667e-21	1.02157e+18	2.38399e+17	3.61178e-20	Yes	1.53281e-11	1.53294e-11	1.53891e-11	1.53567e-11	1.53692e-11	6.72302e-05	NA	NA	NA	NA	2.15891e-09	NA	NA	NA	6.26939e-09	NA	NA	1.17698e-05	NA	1.37173e-06	4.32257e-06
sp|P61981|1433G_HUMAN	6	63	19.6413	4.22611e+18	2.15165e+17	8.95503e-13	2.53566e+19	1.35554e+19	2.34686e-12	Yes	NA	NA	NA	NA	8.96329e-07	2.07867e-11	NA	NA	NA	0.000194051	1.60548e-09	NA	NA	0.0164363	3.58728e-07	NA	0.00463527	6.80461e-08	0.029794	8.26446e-07	NA
sp|P62068|UBP46_HUMAN	6	63	3.18591	7.74917e+12	2.43233e+12	0.00855077	4.6495e+13	153236620477000	0.0102282	Yes	NA	NA	NA	NA	NA	NA	NA	NA	NA	NA	0.0312642	NA	NA	NA	NA	NA	NA	NA	NA	NA	NA
sp|P62070|RRAS2_HUMAN	6	63	1.70019	4.67383e+11	2.749e+11	0.135667	2.8043e+12	1.73187e+13	0.147261	No	NA	NA	NA	NA	NA	NA	NA	NA	NA	NA	NA	NA	NA	NA	NA	NA	NA	NA	NA	NA	NA
sp|P62081|RS7_HUMAN	6	63	89.8404	3.70343e+17	4122237355817460	5.80753e-29	2.22206e+18	2.59701e+17	1.12512e-27	Yes	NA	NA	NA	NA	1.53221e-11	NA	NA	NA	0.020886	1.53221e-11	NA	NA	NA	1.53221e-11	NA	NA	1.53221e-11	NA	1.53223e-11	0.00214303	1.53221e-11
sp|P62140|PP1B_HUMAN	6	63	8.02901	8142248709523810	1014103321111110	1.88153e-06	4.88535e+16	6.38885e+16	3.04728e-06	Yes	NA	NA	NA	NA	4.19388e-05	1.86045e-05	NA	NA	NA	0.00652372	0.00329233	NA	NA	0.0228345	0.0122281	NA	0.0215761	0.0115185	NA	NA	NA
sp|P62166|NCS1_HUMAN	6	63	7.85533	315987027873476	40225830701619	2.47346e-06	1895922167240850	2534227334201990	3.95366e-06	Yes	NA	NA	NA	0.00522601	0.013424	0.000897918	NA	NA	0.000770772	0.00218862	0.000115136	NA	NA	NA	0.0403564	NA	NA	0.0179625	NA	NA	NA
sp|P62191|PRS4_HUMAN	6	63	12.0846	635814097986904	5.26136e+13	5.47397e-09	3814884587921420	3314655175290000	1.07134e-08	Yes	0.0142998	0.00300843	NA	NA	NA	1.71912e-09	NA	NA	NA	NA	0.00115789	NA	NA	NA	0.00598487	NA	NA	8.12182e-06	NA	1.2898e-05	1.41351e-06
sp|P62195|PRS8_HUMAN	6	63	30.3111	3630101526421330	119761349048317	8.21745e-17	2.17806e+16	7544964990043990	3.09773e-16	Yes	0.00109587	0.00144942	0.0428154	NA	NA	1.55195e-11	NA	NA	0.0253102	1.1812e-06	3.88743e-06	NA	0.0317873	1.63445e-06	2.81799e-06	NA	0.000114788	3.33112e-08	NA	2.28543e-11	1.53354e-11
sp|P62241|RS8_HUMAN	6	63	39.1242	1.45464e+17	3718011220263740	1.94841e-19	8.72786e+17	2.34235e+17	9.68196e-19	Yes	NA	NA	NA	NA	1.53354e-11	NA	NA	NA	NA	1.53294e-11	NA	NA	NA	1.53454e-11	NA	NA	1.53954e-11	NA	1.62498e-11	NA	1.5337e-11
sp|P62244|RS15A_HUMAN	6	63	49.3124	4.00145e+16	811449320283920	5.92192e-22	2.40087e+17	5.11213e+16	4.07348e-21	Yes	NA	NA	NA	NA	1.53236e-11	NA	NA	NA	NA	1.53239e-11	NA	NA	NA	1.53239e-11	NA	NA	1.53283e-11	NA	1.53478e-11	NA	1.53236e-11
sp|P62249|RS16_HUMAN	6	63	61.5278	1.42904e+17	2322587891517460	1.8189e-24	8.57422e+17	1.46323e+17	1.76192e-23	Yes	NA	NA	NA	NA	1.53223e-11	NA	NA	NA	0.0133384	1.53221e-11	NA	NA	NA	1.53223e-11	NA	NA	1.53234e-11	NA	1.53376e-11	0.0204701	1.53221e-11
sp|P62258|1433E_HUMAN	6	63	8.68298	1.83539e+18	2.11378e+17	6.84336e-07	1.10124e+19	1.33168e+19	1.1453e-06	Yes	NA	NA	NA	0.0327552	1.53268e-05	NA	NA	NA	NA	0.000353043	NA	NA	NA	0.00830749	NA	NA	0.00845883	NA	NA	0.00398131	9.76715e-07
sp|P62263|RS14_HUMAN	6	63	59.8929	4.39902e+16	734480786189571	3.72038e-24	2.63941e+17	4.62723e+16	3.4826e-23	Yes	NA	NA	NA	NA	1.53223e-11	NA	NA	NA	NA	1.53223e-11	NA	NA	NA	1.53223e-11	NA	NA	1.53239e-11	NA	1.53281e-11	NA	1.53221e-11
sp|P62266|RS23_HUMAN	6	63	71.037	2.72112e+16	383056815983460	3.80099e-26	1.63267e+17	2.41326e+16	4.82773e-25	Yes	NA	NA	NA	0.00658892	1.53221e-11	NA	NA	NA	0.00259184	1.53221e-11	NA	NA	0.0139386	1.53221e-11	NA	NA	1.53223e-11	NA	1.53298e-11	0.00489982	1.53221e-11
sp|P62269|RS18_HUMAN	6	63	55.8389	4.74886e+16	850457578952325	2.36064e-23	2.84931e+17	5.35788e+16	1.94769e-22	Yes	NA	NA	NA	NA	1.53223e-11	NA	NA	NA	0.0121794	1.53223e-11	NA	NA	NA	1.53223e-11	NA	NA	1.53321e-11	NA	1.53505e-11	NA	1.53223e-11
sp|P62273|RS29_HUMAN	6	63	17.5252	3480335388202560	198589965264380	8.19955e-12	2.0882e+16	1.25112e+16	1.99672e-11	Yes	NA	NA	NA	NA	7.7738e-10	NA	NA	NA	NA	4.50831e-10	NA	NA	NA	6.86299e-10	NA	NA	2.27816e-08	NA	1.24354e-07	NA	4.38922e-10
sp|P62277|RS13_HUMAN	6	63	53.0337	1.59672e+17	3010767507232520	9.05989e-23	9.58032e+17	1.89678e+17	6.91579e-22	Yes	NA	NA	NA	NA	1.53236e-11	NA	NA	NA	0.0190783	1.53223e-11	NA	NA	NA	1.5323e-11	NA	NA	1.53281e-11	NA	1.53556e-11	NA	1.53227e-11
sp|P62280|RS11_HUMAN	6	63	42.9783	8.02006e+16	1866072357404740	1.91621e-20	4.81203e+17	1.17563e+17	1.06646e-19	Yes	NA	NA	NA	NA	1.53345e-11	NA	NA	NA	NA	1.53272e-11	NA	NA	NA	1.53301e-11	NA	NA	1.53503e-11	NA	1.56876e-11	NA	1.53267e-11
sp|P62304|RUXE_HUMAN	6	63	24.791	3170750394418470	127899115669761	7.18638e-15	1.90245e+16	8057644287195000	2.22872e-14	Yes	NA	NA	NA	NA	1.02221e-08	NA	NA	NA	NA	1.55452e-11	0.00619972	NA	NA	1.55022e-11	0.00491519	NA	2.01379e-11	NA	9.66086e-09	NA	5.64597e-07
sp|P62306|RUXF_HUMAN	6	63	2.95258	6.45824e+12	2.18732e+12	0.0132717	3.87495e+13	137801319326999	0.0156249	Yes	NA	NA	NA	NA	NA	NA	NA	NA	NA	0.019695	NA	NA	NA	NA	NA	NA	0.0219534	NA	NA	NA	0.019695
sp|P62308|RUXG_HUMAN;sp|A8MWD9|RUXGL_HUMAN	6	63	3.89281	435315247829952	111825357729984	0.00227851	2611891486979710	7044997536989000	0.00287253	Yes	NA	NA	NA	NA	0.0078627	NA	NA	NA	NA	0.00623046	NA	NA	NA	0.00623046	NA	NA	0.00918218	NA	0.0180517	NA	0.00695709
sp|P62310|LSM3_HUMAN	6	63	8.05971	6.92853e+13	8.5965e+12	1.79312e-06	415711586730856	541579260339999	2.9118e-06	Yes	NA	NA	NA	NA	NA	1.07346e-05	NA	NA	NA	NA	4.07173e-05	NA	NA	NA	3.74614e-05	NA	NA	2.27364e-05	NA	9.14309e-05	3.43463e-05
sp|P62314|SMD1_HUMAN	6	63	38.3395	4839629171743950	126230823596460	3.19249e-19	2.90378e+16	7952541886577000	1.54869e-18	Yes	0.00095785	0.00265207	NA	NA	8.28629e-11	NA	NA	NA	0.0164344	1.53259e-11	NA	NA	0.0383756	1.53281e-11	NA	NA	1.53629e-11	NA	1.72885e-11	NA	1.56078e-11
sp|P62316|SMD2_HUMAN	6	63	18.4221	2296622420961230	124666745558904	3.14822e-12	1.37797e+16	7854004970211000	7.88601e-12	Yes	NA	NA	NA	NA	2.27376e-06	NA	NA	NA	NA	9.66681e-11	NA	NA	NA	6.09672e-11	NA	NA	3.01021e-10	NA	1.31181e-08	NA	1.30672e-06
sp|P62318|SMD3_HUMAN	6	63	26.2075	9651572133703900	368274897487301	2.14596e-15	5.79094e+16	2.32013e+16	6.94374e-15	Yes	NA	NA	NA	NA	2.99583e-09	NA	NA	NA	NA	1.54096e-11	NA	NA	NA	1.54886e-11	NA	NA	1.71013e-11	NA	8.81051e-11	NA	3.80855e-11
sp|P62328|TYB4_HUMAN	6	63	108.617	4.02481e+18	3.70552e+16	2.70809e-31	2.41489e+19	2.33448e+18	7.67542e-30	Yes	NA	NA	NA	NA	0.0235539	1.53221e-11	NA	NA	NA	NA	1.53221e-11	NA	NA	NA	1.53221e-11	NA	NA	1.53221e-11	NA	1.53221e-11	1.53221e-11
sp|P62330|ARF6_HUMAN	6	63	26.6137	615717720964904	2.31353e+13	1.53003e-15	3694306325789420	1457526085889000	5.08515e-15	Yes	NA	NA	NA	2.19055e-05	2.03344e-08	9.97978e-09	NA	NA	0.000250532	2.86828e-07	1.41743e-07	NA	1.1475e-06	9.50314e-10	4.7337e-10	1.88001e-05	1.72867e-08	8.48309e-09	NA	NA	NA
sp|P62333|PRS10_HUMAN	6	63	18.6533	3096224984557140	165988064699999	2.47097e-12	1.85773e+16	1.04572e+16	6.23035e-12	Yes	0.00413824	0.0182468	0.0377663	0.0397578	NA	1.56285e-11	NA	NA	NA	NA	1.43054e-06	NA	NA	NA	2.07057e-07	NA	NA	7.2586e-08	NA	6.71819e-08	3.60801e-09
sp|P62424|RL7A_HUMAN	6	63	44.9009	2.66818e+17	5942379939623810	6.40186e-21	1.60091e+18	3.7437e+17	3.78303e-20	Yes	NA	NA	NA	NA	1.53307e-11	NA	NA	NA	NA	1.53247e-11	NA	NA	NA	1.53281e-11	NA	NA	1.53469e-11	NA	1.54518e-11	0.0486485	1.53236e-11
sp|P62495|ERF1_HUMAN	6	63	4.32285	2.42003e+12	5.59821e+11	0.001031	14520157928000	35268743212000	0.00133895	Yes	NA	NA	NA	NA	0.0167396	NA	NA	NA	NA	0.0128163	NA	NA	NA	0.0108051	NA	NA	0.00975647	NA	NA	NA	0.0347791
sp|P62701|RS4X_HUMAN	6	63	63.0871	2.31888e+17	3675682287812700	9.32905e-25	1.39133e+18	2.31568e+17	9.51874e-24	Yes	NA	NA	NA	NA	1.53223e-11	NA	NA	NA	0.0413208	1.53221e-11	NA	NA	NA	1.53223e-11	NA	NA	1.53236e-11	NA	1.53305e-11	0.0172763	1.53221e-11
sp|P62745|RHOB_HUMAN	6	63	57.8589	3.33172e+16	575835261422222	9.2751e-24	1.99903e+17	3.62776e+16	8.10605e-23	Yes	NA	NA	0.0086642	0.000624368	7.47779e-06	1.54611e-11	NA	NA	NA	0.0214468	1.53279e-11	NA	NA	0.0477592	1.53265e-11	NA	NA	1.53227e-11	NA	1.53223e-11	1.53221e-11
sp|P62750|RL23A_HUMAN	6	63	31.3415	4.9947e+16	1593638844435630	3.80819e-17	2.99682e+17	1.00399e+17	1.48118e-16	Yes	NA	NA	NA	NA	1.5404e-11	NA	NA	NA	NA	1.53747e-11	NA	NA	NA	1.5384e-11	NA	NA	1.69249e-11	NA	1.28671e-10	NA	1.53596e-11
sp|P62753|RS6_HUMAN	6	63	43.358	1.36272e+17	3142945388250310	1.53849e-20	8.17631e+17	1.98006e+17	8.67276e-20	Yes	NA	NA	NA	NA	1.53279e-11	NA	NA	NA	NA	1.53281e-11	NA	NA	NA	1.53292e-11	NA	NA	1.53372e-11	NA	1.53576e-11	NA	1.53294e-11
sp|P62760|VISL1_HUMAN	6	63	57.8542	2.56014e+18	4.42516e+16	9.29507e-24	1.53608e+19	2.78785e+18	8.10605e-23	Yes	NA	NA	NA	NA	NA	1.53221e-11	NA	NA	NA	NA	1.53236e-11	NA	NA	NA	1.53223e-11	NA	NA	1.53227e-11	NA	1.53245e-11	1.53236e-11
sp|P62805|H4_HUMAN	6	63	148.616	2.10434e+19	1.41596e+17	3.10407e-35	1.26261e+20	8.92052e+18	1.9391e-33	Yes	1.53221e-11	1.53221e-11	1.53221e-11	1.53221e-11	1.53221e-11	1.53221e-11	NA	NA	NA	NA	NA	NA	NA	NA	NA	NA	NA	NA	NA	NA	NA
sp|P62820|RAB1A_HUMAN	6	63	4.93809	1.23926e+16	2509583380158730	0.000338202	7.43553e+16	1.58104e+17	0.000456857	Yes	0.0224837	NA	0.0119372	0.00127811	0.00121072	NA	NA	NA	NA	NA	NA	NA	NA	NA	NA	NA	NA	NA	NA	NA	NA
sp|P62826|RAN_HUMAN	6	63	140.06	1.3178e+17	940880136793650	1.75673e-34	7.90679e+17	5.92754e+16	8.81531e-33	Yes	NA	NA	NA	NA	NA	1.53221e-11	NA	NA	NA	NA	1.53221e-11	NA	NA	NA	1.53221e-11	NA	NA	1.53221e-11	NA	1.53221e-11	1.53221e-11
sp|P62829|RL23_HUMAN	6	63	21.1684	1.13273e+17	5351032882540570	1.98159e-13	6.79637e+17	3.37115e+17	5.44981e-13	Yes	NA	NA	NA	NA	1.16215e-10	NA	NA	NA	NA	3.13446e-11	NA	NA	NA	5.57355e-11	NA	NA	2.14154e-09	NA	2.30652e-08	NA	2.011e-11
sp|P62834|RAP1A_HUMAN	6	63	26.2471	1.45996e+17	5562380420141260	2.07613e-15	8.75976e+17	3.5043e+17	6.73918e-15	Yes	NA	NA	NA	NA	2.89866e-05	3.41783e-07	NA	NA	NA	7.28033e-05	1.27753e-07	NA	NA	6.30938e-05	1.4911e-07	NA	0.0132953	2.68677e-10	NA	2.23436e-11	1.53405e-11
sp|P62837|UB2D2_HUMAN	6	63	6.57428	7.20352e+12	1.09571e+12	1.98677e-05	4.32211e+13	69029809984720	2.94933e-05	Yes	NA	NA	NA	NA	NA	0.000139794	NA	NA	NA	NA	0.000139794	NA	NA	NA	0.000139794	NA	NA	0.000156224	NA	0.000445868	0.000481471
sp|P62841|RS15_HUMAN	6	63	64.6723	3.10596e+16	480261694149191	4.79949e-25	1.86358e+17	3.02565e+16	5.03125e-24	Yes	NA	NA	NA	0.00313321	1.53221e-11	NA	NA	NA	0.000793087	1.53221e-11	NA	NA	0.00585843	1.53221e-11	NA	NA	1.53254e-11	NA	1.53478e-11	0.00362192	1.53221e-11
sp|P62847|RS24_HUMAN	6	63	45.2113	6.12083e+16	1353826778237690	5.38223e-21	3.6725e+17	8.52911e+16	3.23674e-20	Yes	NA	NA	NA	NA	1.53292e-11	NA	NA	NA	NA	1.53236e-11	NA	NA	NA	1.53281e-11	NA	NA	1.53403e-11	NA	1.5382e-11	NA	1.5325e-11
sp|P62851|RS25_HUMAN	6	63	46.8378	3.0029e+16	641126725920254	2.20172e-21	1.80174e+17	4.0391e+16	1.40405e-20	Yes	NA	NA	NA	NA	1.53247e-11	NA	NA	NA	NA	1.53236e-11	NA	NA	NA	1.53245e-11	NA	NA	1.53347e-11	NA	1.53814e-11	NA	1.53261e-11
sp|P62854|RS26_HUMAN;sp|Q5JNZ5|RS26L_HUMAN	6	63	46.2831	2.96524e+16	640675880245571	2.97807e-21	1.77915e+17	4.03626e+16	1.868e-20	Yes	NA	NA	NA	NA	1.53254e-11	NA	NA	NA	NA	1.53245e-11	NA	NA	NA	1.53279e-11	NA	NA	1.53301e-11	NA	1.53931e-11	NA	1.53254e-11
sp|P62857|RS28_HUMAN	6	63	55.9198	2.26244e+16	404585688157174	2.27266e-23	1.35746e+17	2.54889e+16	1.88526e-22	Yes	NA	NA	NA	NA	1.53236e-11	NA	NA	NA	NA	1.53223e-11	NA	NA	NA	1.53223e-11	NA	NA	1.53236e-11	NA	1.53314e-11	NA	1.53223e-11
sp|P62861|RS30_HUMAN	6	63	36.4925	4954105033351280	135756935082380	1.0532e-18	2.97246e+16	8552686910190000	4.84787e-18	Yes	NA	NA	NA	NA	1.53492e-11	NA	NA	NA	NA	1.53467e-11	NA	NA	NA	1.53467e-11	NA	NA	1.53541e-11	NA	1.76593e-11	NA	1.53507e-11
sp|P62873|GBB1_HUMAN	6	63	70.0735	3.5156e+19	5.01702e+17	5.50849e-26	2.10936e+20	3.16072e+19	6.88224e-25	Yes	NA	NA	0.00602251	1.47151e-10	9.96684e-11	3.31285e-11	NA	NA	9.06947e-07	5.84822e-07	1.53572e-11	NA	1.97139e-06	1.27523e-06	1.53545e-11	0.000344791	0.000232046	1.53281e-11	NA	1.53221e-11	1.53221e-11
sp|P62879|GBB2_HUMAN	6	63	39.1455	1.93441e+18	4.94161e+16	1.92277e-19	1.16065e+19	3.11321e+18	9.60128e-19	Yes	NA	NA	NA	0.00255059	NA	2.00077e-11	NA	NA	NA	NA	1.53529e-11	NA	NA	NA	1.54222e-11	NA	NA	1.53345e-11	NA	1.53236e-11	1.53827e-11
sp|P62888|RL30_HUMAN	6	63	51.6548	8.36251e+16	1618922828644580	1.79314e-22	5.01751e+17	1.01992e+17	1.3226e-21	Yes	NA	NA	NA	NA	1.53236e-11	NA	NA	NA	0.036049	1.53227e-11	NA	NA	NA	1.53239e-11	NA	NA	1.53352e-11	NA	1.53758e-11	0.00611199	1.53223e-11
sp|P62899|RL31_HUMAN	6	63	48.8899	3.63495e+16	743498050749301	7.38187e-22	2.18097e+17	4.68404e+16	4.9991e-21	Yes	NA	NA	NA	NA	1.5325e-11	NA	NA	NA	0.03871	1.53236e-11	NA	NA	NA	1.53239e-11	NA	NA	1.53396e-11	NA	1.54202e-11	0.0195831	1.5323e-11
sp|P62906|RL10A_HUMAN	6	63	43.5363	9.39228e+16	2157345673365770	1.38848e-20	5.63537e+17	1.35913e+17	7.89991e-20	Yes	NA	NA	NA	NA	1.53352e-11	NA	NA	NA	NA	1.53256e-11	NA	NA	NA	1.53312e-11	NA	NA	1.53496e-11	NA	1.54102e-11	NA	1.53239e-11
sp|P62910|RL32_HUMAN	6	63	45.7442	2.17719e+16	475948034357920	4.00463e-21	1.30631e+17	2.99847e+16	2.48141e-20	Yes	NA	NA	NA	NA	1.53259e-11	NA	NA	NA	NA	1.53247e-11	NA	NA	NA	1.53259e-11	NA	NA	1.53352e-11	NA	1.5388e-11	NA	1.53274e-11
sp|P62913|RL11_HUMAN	6	63	46.9689	3.87498e+16	825008882661333	2.05095e-21	2.32499e+17	5.19756e+16	1.31084e-20	Yes	NA	NA	NA	NA	1.53276e-11	NA	NA	NA	NA	1.53243e-11	NA	NA	NA	1.53281e-11	NA	NA	1.53354e-11	NA	1.53847e-11	0.0368126	1.5323e-11
sp|P62917|RL8_HUMAN	6	63	102.472	2.92963e+17	2858955504220630	1.42161e-30	1.75778e+18	1.80114e+17	3.45362e-29	Yes	NA	NA	NA	0.00291049	1.53221e-11	NA	NA	NA	0.00148081	1.53221e-11	NA	NA	0.00917955	1.53221e-11	NA	NA	1.53221e-11	NA	1.53221e-11	8.06562e-05	1.53221e-11
sp|P62937|PPIA_HUMAN;sp|A0A0B4J2A2|PAL4C_HUMAN;sp|A0A075B767|PAL4H_HUMAN;sp|P0DN37|PAL4G_HUMAN	6	63	16.5329	6.05435e+18	3.662e+17	2.44681e-11	3.63261e+19	2.30706e+19	5.76131e-11	Yes	NA	NA	NA	NA	NA	5.82668e-09	NA	NA	NA	NA	3.50641e-09	NA	NA	NA	2.61009e-09	NA	NA	7.97006e-10	NA	2.97909e-08	4.1106e-09
sp|P62942|FKB1A_HUMAN	6	63	98.0944	2.79989e+16	285427771184126	4.8974e-30	1.67993e+17	1.79819e+16	1.11873e-28	Yes	NA	NA	NA	NA	NA	1.53221e-11	NA	NA	NA	NA	1.53221e-11	NA	NA	NA	1.53221e-11	NA	NA	1.53221e-11	NA	1.53221e-11	1.53221e-11
sp|P62979|RS27A_HUMAN;sp|P62987|RL40_HUMAN;sp|P0CG47|UBB_HUMAN;sp|P0CG48|UBC_HUMAN	6	63	1.99526	3.19882e+16	1.60321e+16	0.0795437	1.91929e+17	1.01002e+18	0.0882186	No	NA	NA	NA	NA	NA	NA	NA	NA	NA	NA	NA	NA	NA	NA	NA	NA	NA	NA	NA	NA	NA
sp|P62993|GRB2_HUMAN	6	63	139.43	2.10101e+16	150685967650396	2.00366e-34	1.26061e+17	9493215961974990	9.58311e-33	Yes	NA	NA	NA	NA	NA	1.53221e-11	NA	NA	NA	NA	1.53221e-11	NA	NA	NA	1.53221e-11	NA	NA	1.53221e-11	NA	1.53221e-11	1.53221e-11
sp|P62995|TRA2B_HUMAN	6	63	26.4494	2151198397978230	8.13325e+13	1.75362e-15	1.29072e+16	5123945172509990	5.77185e-15	Yes	1.55941e-11	1.58226e-11	1.64503e-11	1.91018e-11	7.11653e-09	1.62413e-11	NA	NA	NA	NA	NA	NA	NA	NA	NA	NA	NA	NA	NA	NA	NA
sp|P63000|RAC1_HUMAN;sp|P15153|RAC2_HUMAN	6	63	25.1954	2.05554e+17	8158376950158730	5.06542e-15	1.23332e+18	5.13978e+17	1.59355e-14	Yes	NA	NA	NA	6.02315e-07	2.98251e-11	NA	NA	NA	6.22216e-06	1.73861e-10	NA	NA	5.96515e-06	1.67038e-10	NA	0.00414824	2.37238e-07	NA	NA	9.3028e-07	3.78123e-11
sp|P63010|AP2B1_HUMAN	6	63	13.1062	1.75134e+18	1.33627e+17	1.45652e-09	1.0508e+19	8.41848e+18	2.97426e-09	Yes	NA	NA	NA	NA	1.74815e-06	NA	NA	NA	NA	1.09656e-05	NA	NA	NA	1.20264e-06	NA	NA	1.01332e-06	NA	4.11929e-06	NA	2.51584e-10
sp|P63027|VAMP2_HUMAN	6	63	15.0376	6.30917e+17	4.19561e+16	1.36724e-10	3.7855e+18	2.64323e+18	3.05483e-10	Yes	NA	NA	NA	0.00803071	1.37952e-06	NA	NA	NA	NA	0.00233366	0.000356745	NA	NA	0.000294961	0.00278101	NA	0.00299154	0.000272294	NA	6.81997e-07	5.71262e-11
sp|P63092|GNAS2_HUMAN;sp|Q5JWF2|GNAS1_HUMAN	6	63	97.4962	8.95959e+16	918968450303634	5.82142e-30	5.37576e+17	5.7895e+16	1.30068e-28	Yes	0.0156991	0.00216274	9.69677e-06	2.10572e-06	4.27765e-06	1.53236e-11	NA	NA	NA	NA	1.53221e-11	NA	NA	NA	1.53221e-11	NA	NA	1.53221e-11	NA	1.53221e-11	1.53221e-11
sp|P63096|GNAI1_HUMAN	6	63	128.738	2.12391e+18	1.64979e+16	2.03727e-33	1.27434e+19	1.03937e+18	8.66121e-32	Yes	NA	NA	0.0107354	2.63841e-09	9.81403e-11	1.53221e-11	NA	NA	9.57594e-08	3.05416e-09	1.53221e-11	NA	1.14714e-07	3.66178e-09	1.53221e-11	0.00228599	0.000115213	1.53221e-11	NA	1.53221e-11	1.53221e-11
sp|P63098|CANB1_HUMAN	6	63	57.2406	4.03131e+17	7042736125730160	1.2309e-23	2.41878e+18	4.43692e+17	1.05246e-22	Yes	NA	NA	NA	NA	NA	1.53223e-11	NA	NA	NA	NA	1.53267e-11	NA	NA	NA	1.53239e-11	NA	NA	1.53223e-11	NA	1.53223e-11	1.53223e-11
sp|P63104|1433Z_HUMAN	6	63	9.97889	1.73789e+18	1.74157e+17	1.00193e-07	1.04274e+19	1.09719e+19	1.80194e-07	Yes	NA	NA	NA	NA	0.0201856	0.0075288	NA	NA	NA	NA	0.00025218	NA	NA	NA	5.02945e-06	NA	NA	3.76486e-05	NA	0.000221536	2.83266e-08
sp|P63151|2ABA_HUMAN;sp|Q00005|2ABB_HUMAN	6	63	2.75481	1731856554128570	628666533184127	0.0192677	1.03911e+16	3.9606e+16	0.0224595	Yes	NA	NA	NA	NA	0.008259	NA	NA	NA	NA	NA	NA	NA	NA	NA	NA	NA	NA	NA	NA	NA	NA
sp|P63162|RSMN_HUMAN;sp|P14678|RSMB_HUMAN	6	63	23.0916	2484909428954610	107610998874047	3.26355e-14	1.49095e+16	6779492929064990	9.57786e-14	Yes	NA	NA	NA	NA	6.07781e-08	NA	NA	NA	NA	1.63204e-11	NA	NA	NA	1.66208e-11	NA	NA	1.96919e-11	NA	2.84809e-09	NA	3.61237e-10
sp|P63167|DYL1_HUMAN	6	63	3.01287	823709111380952	273397074330158	0.011846	4942254668285710	1.7224e+16	0.0140164	Yes	NA	NA	NA	NA	NA	0.0117443	NA	NA	NA	NA	NA	NA	NA	NA	0.00853229	NA	NA	NA	NA	NA	NA
sp|P63172|DYLT1_HUMAN	6	63	5.48858	5.01776e+13	9.14217e+12	0.000127522	301065338439428	575956554635000	0.000177672	Yes	NA	NA	NA	NA	NA	NA	NA	NA	NA	NA	NA	NA	NA	NA	0.00617657	NA	NA	0.000134501	NA	0.000763433	0.00190984
sp|P63173|RL38_HUMAN	6	63	54.5981	1.5044e+16	275540270520968	4.2492e-23	9.02639e+16	1.7359e+16	3.33507e-22	Yes	NA	NA	NA	0.0124401	1.5323e-11	NA	NA	NA	0.00205955	1.53223e-11	NA	NA	NA	1.53236e-11	NA	NA	1.53281e-11	NA	1.54526e-11	0.000608749	1.53223e-11
sp|P63208|SKP1_HUMAN	6	63	78.8519	1.15482e+17	1464540788253960	2.18053e-27	6.92891e+17	9.22661e+16	3.38812e-26	Yes	NA	NA	NA	NA	NA	1.53221e-11	NA	NA	NA	NA	1.53221e-11	NA	NA	NA	1.53221e-11	NA	NA	1.53221e-11	NA	1.53221e-11	1.53221e-11
sp|P63215|GBG3_HUMAN	6	63	7.49063	2.11537e+16	2824014611309980	4.423e-06	1.26922e+17	1.77913e+17	6.93586e-06	Yes	NA	NA	NA	NA	NA	0.00284761	NA	NA	NA	NA	0.000135742	NA	NA	NA	9.54746e-05	NA	NA	2.35899e-05	NA	7.99071e-05	1.75574e-05
sp|P63218|GBG5_HUMAN	6	63	12.4274	2.46872e+13	1.98651e+12	3.48961e-09	148122914003428	125149896527999	6.93167e-09	Yes	NA	NA	NA	0.00052615	7.89202e-06	NA	NA	NA	0.00052615	7.89202e-06	NA	NA	0.00052615	7.89202e-06	NA	0.000921236	1.46666e-05	NA	NA	0.00052615	7.89202e-06
sp|P63220|RS21_HUMAN	6	63	47.6732	1.50642e+16	315988155302254	1.40464e-21	9.03851e+16	1.99073e+16	9.20686e-21	Yes	NA	NA	NA	NA	1.53259e-11	NA	NA	NA	0.0297444	1.53245e-11	NA	NA	0.03448	1.53247e-11	NA	NA	1.53345e-11	NA	1.57084e-11	0.00815295	1.53236e-11
sp|P63241|IF5A1_HUMAN;sp|Q6IS14|IF5AL_HUMAN;sp|Q9GZV4|IF5A2_HUMAN	6	63	1.46828	1127800096490470	768107192725396	0.203583	6766800578942850	4.83908e+16	0.217056	No	NA	NA	NA	NA	NA	NA	NA	NA	NA	NA	NA	NA	NA	NA	NA	NA	NA	NA	NA	NA	NA
sp|P63244|RACK1_HUMAN	6	63	77.6193	4.04176e+17	5207153380417920	3.36534e-27	2.42506e+18	3.28051e+17	5.04966e-26	Yes	NA	NA	NA	0.0141017	1.53221e-11	NA	NA	NA	0.00156217	1.53221e-11	NA	NA	0.0195001	1.53221e-11	NA	NA	1.53223e-11	0.0492541	1.53267e-11	9.42919e-05	1.53221e-11
sp|P63261|ACTG_HUMAN	6	63	35.6394	6.27975e+19	1.76203e+18	1.85646e-18	3.76785e+20	1.11008e+20	8.40623e-18	Yes	NA	0.0110521	0.000128826	0.0187464	0.00747888	6.74944e-09	NA	0.00638319	NA	NA	8.13306e-11	NA	NA	NA	1.53614e-11	NA	NA	1.53305e-11	NA	1.53738e-11	1.53583e-11
sp|P63313|TYB10_HUMAN;CON__P21752	6	63	103.345	4.41003e+17	4267273541738180	1.11711e-30	2.64602e+18	2.68838e+17	2.75765e-29	Yes	NA	NA	NA	0.00278455	0.0141018	1.53221e-11	NA	NA	0.00858983	0.0383692	1.53221e-11	NA	0.00459849	0.022103	1.53221e-11	0.012263	NA	1.53221e-11	NA	1.53221e-11	1.53221e-11
sp|P67775|PP2AA_HUMAN	6	63	6.65779	1.01894e+16	1530451209912690	1.72823e-05	6.11365e+16	9.64184e+16	2.5818e-05	Yes	NA	NA	NA	0.00285356	1.03882e-05	NA	NA	NA	NA	0.00603645	NA	NA	NA	0.00154267	NA	NA	NA	NA	NA	NA	NA
sp|P67870|CSK2B_HUMAN	6	63	5.59051	425711123414904	76148832197365	0.000106706	2554266740489420	4797376428434000	0.00014976	Yes	NA	NA	NA	NA	NA	0.000508691	NA	NA	NA	NA	0.0229075	NA	NA	NA	NA	NA	0.0415219	NA	NA	NA	0.000146796
sp|P67936|TPM4_HUMAN	6	63	81.7836	3.55869e+17	4351349455873010	7.95166e-28	2.13521e+18	2.74135e+17	1.32283e-26	Yes	NA	NA	NA	NA	NA	1.53221e-11	NA	NA	NA	NA	1.53221e-11	NA	NA	NA	1.53221e-11	NA	NA	1.53221e-11	NA	1.53221e-11	1.53221e-11
sp|P68032|ACTC_HUMAN;sp|P68133|ACTS_HUMAN	6	63	2.07508	4.74379e+17	2.28608e+17	0.0686842	2.84628e+18	1.44023e+19	0.0767868	No	NA	NA	NA	NA	NA	NA	NA	NA	NA	NA	NA	NA	NA	NA	NA	NA	NA	NA	NA	NA	NA
sp|P68036|UB2L3_HUMAN;sp|A0A1B0GUS4|UB2L5_HUMAN	6	63	105.072	6.12998e+16	583408823020635	6.97377e-31	3.67799e+17	3.67548e+16	1.85624e-29	Yes	NA	NA	NA	0.00265683	0.00491199	1.53221e-11	NA	NA	NA	NA	1.53221e-11	NA	NA	NA	1.53221e-11	NA	NA	1.53221e-11	NA	1.53221e-11	1.53221e-11
sp|P68104|EF1A1_HUMAN;sp|Q5VTE0|EF1A3_HUMAN	6	63	52.2693	1.87401e+18	3.58529e+16	1.32035e-22	1.12441e+19	2.25874e+18	9.83352e-22	Yes	NA	NA	NA	NA	NA	1.53279e-11	NA	0.000288523	0.0058822	0.0314002	1.54673e-11	NA	NA	NA	1.53365e-11	NA	NA	1.53223e-11	NA	1.53225e-11	1.53236e-11
sp|P68363|TBA1B_HUMAN;sp|Q9H853|TBA4B_HUMAN	6	63	46.6802	5.67923e+20	1.21663e+19	2.39833e-21	3.40754e+21	7.66475e+20	1.51994e-20	Yes	0.000397132	4.0302e-06	1.63379e-06	6.10669e-07	2.05613e-11	1.53221e-11	NA	NA	NA	0.000352022	1.53565e-11	NA	NA	0.0189925	1.56649e-11	NA	0.0361049	1.60937e-11	NA	1.72822e-11	2.23775e-07
sp|P68366|TBA4A_HUMAN	6	63	26.9822	4.28957e+18	1.58978e+17	1.12917e-15	2.57374e+19	1.00156e+19	3.79824e-15	Yes	NA	0.000179886	1.67046e-05	9.29561e-05	1.21921e-08	1.53403e-11	NA	NA	NA	0.000576646	2.91918e-11	NA	NA	NA	4.55266e-08	NA	NA	5.85479e-07	NA	9.41537e-08	0.000575458
sp|P68371|TBB4B_HUMAN	6	63	29.9395	2.83957e+19	9.48434e+17	1.08946e-16	1.70374e+20	5.97513e+19	4.05524e-16	Yes	0.0314617	0.0070326	0.000474981	0.00195572	5.03449e-07	1.53294e-11	NA	NA	NA	0.0379033	1.88157e-11	NA	NA	NA	4.20547e-11	NA	NA	7.1965e-10	NA	1.47849e-10	1.01433e-06
sp|P68400|CSK21_HUMAN;sp|Q8NEV1|CSK23_HUMAN	6	63	7.72466	2660455857714280	344410599211111	3.0428e-06	1.59627e+16	2.16979e+16	4.846e-06	Yes	NA	0.0267515	0.000320709	NA	NA	2.50502e-06	NA	NA	NA	NA	NA	NA	NA	NA	NA	NA	0.0308402	NA	NA	0.0267738	0.000521042
sp|P68402|PA1B2_HUMAN	6	63	43.3631	2.09163e+17	4823537549782540	1.53398e-20	1.25498e+18	3.03883e+17	8.66329e-20	Yes	NA	NA	NA	NA	NA	1.53247e-11	NA	NA	NA	NA	1.53372e-11	NA	NA	NA	1.53292e-11	NA	NA	1.53352e-11	NA	1.53545e-11	1.53321e-11
sp|P68431|H31_HUMAN;sp|Q16695|H31T_HUMAN;sp|Q6NXT2|H3C_HUMAN	6	63	38.7121	614612567396468	15876511080879	2.52291e-19	3687675404378810	1000220198095380	1.22972e-18	Yes	1.53436e-11	1.53405e-11	1.5341e-11	1.53536e-11	1.53541e-11	1.53392e-11	NA	NA	NA	NA	NA	NA	NA	NA	NA	NA	NA	NA	NA	NA	NA
sp|P68871|HBB_HUMAN	6	63	57.1283	2.94265e+21	5.15095e+19	1.29622e-23	1.76559e+22	3.2451e+21	1.10215e-22	Yes	NA	NA	NA	NA	NA	1.53223e-11	NA	NA	NA	NA	1.53223e-11	NA	NA	NA	1.53223e-11	NA	NA	1.53225e-11	NA	1.53261e-11	1.53279e-11
sp|P69849|NOMO3_HUMAN;sp|Q5JPE7|NOMO2_HUMAN	6	63	31.1866	173200628853952	5.55369e+12	4.26991e-17	1039203773123710	349882604284999	1.65236e-16	Yes	0.0257493	NA	1.8191e-05	NA	0.000110197	9.3549e-07	0.00249116	5.35492e-11	NA	NA	NA	0.000307112	NA	6.13126e-06	4.40642e-08	2.07532e-06	1.54302e-11	1.53438e-11	0.000814701	8.3795e-06	NA
sp|P69891|HBG1_HUMAN	6	63	1.97934	7.02403e+16	3.54867e+16	0.0818985	4.21442e+17	2.23566e+18	0.0906988	No	NA	NA	NA	NA	NA	NA	NA	NA	NA	NA	NA	NA	NA	NA	NA	NA	NA	NA	NA	NA	NA
sp|P69905|HBA_HUMAN;sp|P02008|HBAZ_HUMAN	6	63	33.0435	1.13497e+21	3.43477e+19	1.11194e-17	6.80982e+21	2.16391e+21	4.51412e-17	Yes	NA	NA	NA	NA	NA	1.53518e-11	NA	NA	NA	NA	1.53592e-11	NA	NA	NA	1.53643e-11	NA	NA	1.53814e-11	NA	1.58659e-11	1.65075e-11
sp|P78324|SHPS1_HUMAN;sp|Q5TFQ8|SIRBL_HUMAN	6	63	11.3974	1.92376e+17	1.68789e+16	1.37533e-08	1.15426e+18	1.06337e+18	2.60835e-08	Yes	NA	NA	NA	NA	NA	9.86896e-05	NA	NA	NA	NA	1.22376e-06	NA	NA	NA	4.90234e-06	NA	NA	4.73254e-08	NA	7.86297e-08	0.000201142
sp|P78344|IF4G2_HUMAN	6	63	33.3478	224656869392571	6.73679e+12	8.96742e-18	1347941216355420	424417766268000	3.68447e-17	Yes	0.0088778	NA	NA	4.91801e-09	4.63103e-10	1.53667e-11	NA	NA	0.00462154	0.000642735	1.28839e-08	NA	3.28613e-05	3.40114e-06	5.85313e-11	6.4735e-07	6.09738e-08	1.61465e-11	NA	0.0180243	NA
sp|P78347|GTF2I_HUMAN	6	63	33.3177	309838622232141	9.29952e+12	9.15956e-18	1859031733392850	585870039124993	3.75334e-17	Yes	1.53776e-11	1.53776e-11	1.53776e-11	1.53776e-11	1.53916e-11	1.53776e-11	NA	NA	NA	NA	NA	NA	NA	NA	NA	NA	NA	NA	NA	NA	NA
sp|P78352|DLG4_HUMAN	6	63	67.9045	1.912e+17	2815719781993700	1.29081e-25	1.1472e+18	1.7739e+17	1.50808e-24	Yes	1.27086e-08	NA	1.06778e-05	1.30471e-08	9.06142e-10	3.27557e-08	1.70271e-05	1.5327e-11	1.53223e-11	1.53221e-11	1.53223e-11	7.76548e-09	2.38164e-11	1.59907e-11	3.64219e-11	NA	NA	NA	NA	NA	NA
sp|P78356|PI42B_HUMAN	6	63	12.0163	3745621567680950	311712950809523	5.99245e-09	2.24737e+16	1.96379e+16	1.16908e-08	Yes	NA	NA	NA	NA	0.010754	4.72715e-09	NA	NA	NA	NA	8.52241e-08	NA	NA	NA	1.69179e-05	NA	NA	3.5444e-05	NA	0.000335469	0.0036573
sp|P78357|CNTP1_HUMAN	6	63	32.6763	5.4621e+17	1.67158e+16	1.4444e-17	3.27726e+18	1.05309e+18	5.81182e-17	Yes	0.044364	NA	NA	NA	NA	1.53456e-11	NA	NA	NA	NA	1.41532e-10	NA	NA	NA	1.654e-11	NA	NA	1.54782e-11	NA	1.53756e-11	1.53532e-11
sp|P78362|SRPK2_HUMAN;sp|Q9UPE1|SRPK3_HUMAN	6	63	31.9525	1849390214296470	5.78794e+13	2.43447e-17	1.10963e+16	3646404930931990	9.62781e-17	Yes	NA	NA	NA	NA	1.53694e-11	NA	NA	NA	NA	1.53585e-11	NA	NA	NA	1.53618e-11	NA	NA	1.54533e-11	NA	2.89923e-11	NA	1.57784e-11
sp|P78369|CLD10_HUMAN	6	63	1.5587	1.73569e+12	1.11355e+12	0.174102	1.04141e+13	7.01534e+13	0.186861	No	NA	NA	NA	NA	NA	NA	NA	NA	NA	NA	NA	NA	NA	NA	NA	NA	NA	NA	NA	NA	NA
sp|P78371|TCPB_HUMAN	6	63	26.2388	7.12617e+16	2715894543650790	2.09059e-15	4.2757e+17	1.71101e+17	6.77891e-15	Yes	NA	NA	NA	NA	0.0136221	1.35268e-10	NA	NA	NA	8.29908e-07	6.2692e-06	NA	NA	4.65656e-06	1.12373e-06	NA	0.000665925	5.24343e-09	0.00155939	1.92371e-09	1.53356e-11
sp|P78417|GSTO1_HUMAN	6	63	153.846	1.60604e+17	1043926004830150	1.12561e-35	9.63626e+17	6.57673e+16	7.65662e-34	Yes	NA	NA	NA	0.00297259	0.0215411	1.53221e-11	NA	NA	0.0199982	NA	1.53221e-11	NA	0.0294235	NA	1.53221e-11	NA	NA	1.53221e-11	NA	1.53221e-11	1.53221e-11
sp|P78508|KCJ10_HUMAN	6	63	3.36375	2.72901e+13	8.11301e+12	0.00612049	163740839183714	511119549285000	0.00742267	Yes	NA	NA	NA	0.040297	NA	NA	NA	NA	NA	NA	NA	NA	NA	NA	NA	NA	NA	NA	NA	0.00941801	NA
sp|P78527|PRKDC_HUMAN	6	63	87.0265	3.76823e+16	432997688226259	1.41344e-28	2.26094e+17	2.72789e+16	2.60634e-27	Yes	1.53221e-11	1.53221e-11	1.53221e-11	1.53221e-11	1.53221e-11	1.53221e-11	NA	NA	NA	NA	NA	NA	NA	NA	NA	NA	NA	NA	NA	NA	NA
sp|P78559|MAP1A_HUMAN	6	63	19.7962	1.40064e+18	7.07527e+16	7.65914e-13	8.40382e+18	4.45742e+18	2.01414e-12	Yes	NA	NA	NA	NA	4.45732e-07	NA	NA	NA	NA	4.98074e-11	0.000835106	NA	NA	3.69206e-11	0.000556782	NA	5.60296e-10	0.00783948	1.25158e-07	NA	0.000875045
sp|P80404|GABT_HUMAN	6	63	40.1297	7.23866e+17	1.80381e+16	1.04639e-19	4.3432e+18	1.1364e+18	5.43803e-19	Yes	0.00208582	8.68085e-05	NA	NA	0.0218119	4.1812e-11	NA	0.000913296	5.36912e-08	6.27408e-09	0.000268454	3.4891e-05	1.40465e-09	1.76747e-10	0.00568571	NA	0.0426297	2.52954e-11	NA	1.53447e-11	1.53345e-11
sp|P80723|BASP1_HUMAN	6	63	13.934	3.84352e+18	2.75838e+17	5.17395e-10	2.30611e+19	1.73778e+19	1.08848e-09	Yes	NA	NA	NA	0.000150368	5.15826e-06	NA	NA	NA	0.00665951	0.000332572	NA	NA	0.00525854	0.000254045	NA	NA	0.00494524	0.00973745	NA	2.21831e-07	6.06022e-09
sp|P82909|RT36_HUMAN	6	63	13.076	1568308810127950	119938140289301	1.5136e-09	9409852860767700	7556102838225980	3.07848e-09	Yes	0.00823135	0.000134363	NA	NA	NA	NA	NA	0.00460228	5.32313e-05	0.000777886	6.0556e-05	6.77335e-05	4.8439e-07	8.95492e-06	5.55788e-07	NA	NA	NA	NA	NA	NA
sp|P83731|RL24_HUMAN	6	63	43.3939	2.67321e+16	616034504048920	1.50702e-20	1.60393e+17	3.88102e+16	8.52678e-20	Yes	NA	NA	NA	NA	1.53276e-11	NA	NA	NA	0.0411343	1.53263e-11	NA	NA	NA	1.53343e-11	NA	NA	1.53816e-11	NA	1.59516e-11	0.0400785	1.53261e-11
sp|P83916|CBX1_HUMAN	6	63	29.3622	383977481990905	1.30773e+13	1.69699e-16	2303864891945430	823867368225999	6.17657e-16	Yes	NA	NA	NA	NA	NA	1.64203e-11	NA	NA	NA	NA	1.54611e-11	NA	NA	NA	1.56061e-11	NA	NA	1.54611e-11	NA	1.5501e-11	1.54737e-11
sp|P84074|HPCA_HUMAN	6	63	7.68582	2365634034793890	307791843004698	3.2368e-06	1.41938e+16	1.93909e+16	5.14426e-06	Yes	NA	NA	NA	NA	NA	1.49624e-05	NA	NA	NA	NA	0.00893729	NA	NA	NA	0.00575236	NA	NA	0.00105552	NA	2.2671e-05	9.24679e-06
sp|P84077|ARF1_HUMAN	6	63	27.7907	2.14348e+17	7712952627936510	5.85648e-16	1.28609e+18	4.85916e+17	2.02561e-15	Yes	0.0100078	0.0400536	NA	NA	NA	1.53592e-11	NA	NA	NA	NA	6.4339e-09	NA	NA	NA	9.09235e-10	NA	NA	2.19658e-10	NA	1.54531e-11	1.55979e-11
sp|P84085|ARF5_HUMAN	6	63	1.47301	148120914619619	100556738316761	0.201939	888725487717714	6335074513955990	0.215379	No	NA	NA	NA	NA	NA	NA	NA	NA	NA	NA	NA	NA	NA	NA	NA	NA	NA	NA	NA	NA	NA
sp|P84090|ERH_HUMAN	6	63	13.567	228107969640809	1.68135e+13	8.1542e-10	1368647817844850	1059250576989990	1.70259e-09	Yes	NA	NA	NA	NA	NA	1.44999e-07	NA	NA	NA	NA	1.97105e-07	NA	NA	NA	4.27691e-08	NA	NA	4.27691e-08	NA	4.27691e-08	4.27691e-08
sp|P84095|RHOG_HUMAN	6	63	9.24103	9991240542185150	1081182255978150	2.95274e-07	5.99474e+16	6.81145e+16	5.11218e-07	Yes	NA	NA	NA	NA	NA	2.53499e-05	NA	NA	NA	NA	4.61625e-05	NA	NA	NA	2.37875e-05	NA	NA	0.000125952	NA	1.09078e-05	1.91664e-07
sp|P84098|RL19_HUMAN	6	63	32.0268	556878316424143	1.73879e+13	2.30647e-17	3341269898544850	1095436854004990	9.1452e-17	Yes	NA	NA	NA	NA	1.53845e-11	NA	NA	NA	NA	1.53845e-11	NA	NA	NA	1.53845e-11	NA	NA	1.546e-11	NA	1.54624e-11	NA	1.53845e-11
sp|P84103|SRSF3_HUMAN	6	63	18.4141	1.55495e+16	844435363396825	3.17486e-12	9.3297e+16	5.31994e+16	7.94624e-12	Yes	0.0014117	0.0100454	NA	NA	0.000658543	0.0386071	NA	NA	0.00371579	6.13122e-11	NA	NA	0.0236664	5.58369e-10	NA	NA	2.03989e-08	NA	0.000233225	NA	3.6839e-09
sp|P84243|H33_HUMAN	6	63	119.841	1.7803e+19	1.48555e+17	1.61326e-32	1.06818e+20	9.35898e+18	5.7421e-31	Yes	1.53221e-11	1.53221e-11	1.53221e-11	1.53221e-11	1.53221e-11	1.53221e-11	NA	NA	NA	NA	NA	NA	NA	NA	NA	NA	NA	NA	NA	NA	NA
sp|P98160|PGBM_HUMAN	6	63	27.5841	4.33285e+16	1570780740125870	6.91753e-16	2.59971e+17	9.89592e+16	2.37117e-15	Yes	1.58683e-11	1.56325e-11	1.5754e-11	1.61825e-11	1.84243e-11	1.56436e-11	NA	NA	NA	NA	NA	NA	NA	NA	NA	NA	NA	NA	NA	NA	NA
sp|P98179|RBM3_HUMAN	6	63	1.05452	5.10685e+13	4.84283e+13	0.399316	306411085065428	3050982467534000	0.414763	No	NA	NA	NA	NA	NA	NA	NA	NA	NA	NA	NA	NA	NA	NA	NA	NA	NA	NA	NA	NA	NA
sp|P98194|AT2C1_HUMAN	6	63	2.20459	2.30426e+12	1.04521e+12	0.0540434	1.38256e+13	6.58484e+13	0.0609307	No	NA	NA	NA	NA	NA	NA	NA	NA	NA	NA	NA	NA	NA	NA	NA	NA	NA	NA	NA	NA	NA
sp|P99999|CYC_HUMAN;CON__P62894	6	63	11.5858	2.39728e+17	2.06915e+16	1.06562e-08	1.43837e+18	1.30357e+18	2.03866e-08	Yes	NA	NA	0.000585724	0.000111474	0.00344891	3.34505e-08	NA	NA	0.026273	NA	2.32769e-05	NA	0.0275972	NA	2.48913e-05	NA	NA	NA	NA	NA	0.0445196
sp|Q00013|EM55_HUMAN	6	63	15.5114	930748168768142	6.00043e+13	7.8483e-11	5584489012608850	3780271184126000	1.7769e-10	Yes	NA	NA	NA	0.00179516	1.82003e-06	1.17628e-10	NA	NA	NA	0.0172859	3.40418e-06	NA	NA	0.00999424	1.6494e-06	NA	0.0140022	2.5685e-06	NA	0.00102054	NA
sp|Q00059|TFAM_HUMAN	6	63	24.8045	1408308097648000	56776394675619	7.1029e-15	8449848585888000	3576912864564000	2.20507e-14	Yes	NA	NA	0.00136942	4.2419e-06	3.26863e-06	2.30677e-07	NA	8.39247e-05	1.89111e-07	1.44678e-07	9.7171e-09	5.34187e-06	1.01686e-08	7.76096e-09	5.2785e-10	NA	NA	NA	NA	NA	NA
sp|Q00169|PIPNA_HUMAN	6	63	31.7892	3481733954614280	109525515552380	2.74184e-17	2.08904e+16	6900107479800000	1.07738e-16	Yes	0.0122491	NA	NA	0.0434387	NA	1.5329e-11	NA	NA	NA	NA	3.33561e-11	NA	NA	NA	1.55173e-11	NA	NA	1.63308e-11	NA	1.83639e-11	1.56132e-11
sp|Q00325|MPCP_HUMAN	6	63	66.6424	4.30193e+17	6455241801049200	2.14167e-25	2.58116e+18	4.0668e+17	2.41016e-24	Yes	0.00362521	8.1778e-05	NA	3.004e-06	1.31423e-08	1.60142e-11	NA	0.0289555	1.58294e-11	1.53549e-11	1.53236e-11	0.000966238	1.53678e-11	1.53314e-11	1.53223e-11	1.94417e-07	8.12961e-10	1.54149e-11	NA	0.00479296	NA
sp|Q00341|VIGLN_HUMAN	6	63	18.8285	364853113742238	1.93778e+13	2.0592e-12	2189118682453420	1220798487344990	5.24829e-12	Yes	NA	NA	0.0423849	NA	NA	2.4859e-07	NA	0.00119301	NA	NA	2.3852e-05	0.022805	NA	NA	6.12855e-07	NA	6.76443e-05	1.63817e-11	0.01199	4.65803e-10	0.000455853
sp|Q00535|CDK5_HUMAN;sp|P06493|CDK1_HUMAN;sp|P24941|CDK2_HUMAN;sp|Q00534|CDK6_HUMAN;sp|P50750|CDK9_HUMAN;sp|Q96Q40|CDK15_HUMAN;sp|Q9NYV4|CDK12_HUMAN;sp|Q14004|CDK13_HUMAN	6	63	30.3158	1.14021e+16	376111560148948	8.18844e-17	6.84128e+16	2.3695e+16	3.09061e-16	Yes	0.000573124	6.71475e-05	1.49567e-05	5.79382e-05	2.81628e-09	1.53259e-11	NA	NA	NA	0.0359313	1.37714e-10	NA	NA	NA	1.36819e-09	NA	NA	6.81176e-09	NA	1.60409e-09	3.43064e-05
sp|Q00577|PURA_HUMAN	6	63	5.42059	1.86057e+16	3432413104863490	0.00014368	1.11634e+17	2.16242e+17	0.000199367	Yes	NA	NA	NA	NA	NA	0.000553584	NA	NA	NA	NA	NA	NA	NA	NA	NA	NA	NA	0.00222518	NA	NA	0.000735384
sp|Q00587|BORG5_HUMAN	6	63	1.76897	1.74075e+13	9.84051e+12	0.119969	104445112903714	619952037285000	0.131151	No	NA	NA	NA	NA	NA	NA	NA	NA	NA	NA	NA	NA	NA	NA	NA	NA	NA	NA	NA	NA	NA
sp|Q00610|CLH1_HUMAN	6	63	31.8162	8.90093e+19	2.7976e+18	2.68836e-17	5.34056e+20	1.76249e+20	1.05908e-16	Yes	NA	NA	NA	0.027694	1.53567e-11	NA	NA	NA	NA	2.33201e-11	NA	NA	NA	1.53751e-11	NA	0.0232031	1.53541e-11	NA	9.39145e-10	NA	1.57504e-11
sp|Q00688|FKBP3_HUMAN	6	63	23.5493	5182659720898470	220076766353968	2.15572e-14	3.1096e+16	1.38648e+16	6.48198e-14	Yes	NA	NA	NA	NA	2.81596e-11	NA	NA	NA	NA	1.88968e-11	NA	NA	NA	3.24335e-11	NA	NA	3.85633e-09	NA	5.23165e-08	0.0453171	1.56194e-11
sp|Q00765|REEP5_HUMAN	6	63	2.51567	223839907092143	8.89782e+13	0.0302164	1343039442552850	5605627626616990	0.0345766	Yes	NA	NA	NA	NA	0.0394809	NA	NA	NA	NA	NA	NA	NA	NA	NA	NA	NA	NA	NA	NA	NA	NA
sp|Q00796|DHSO_HUMAN	6	63	63.5901	3.64865e+16	573775539203761	7.54366e-25	2.18919e+17	3.61479e+16	7.74871e-24	Yes	NA	NA	NA	NA	NA	1.53221e-11	NA	NA	NA	NA	1.53221e-11	NA	NA	NA	1.53221e-11	NA	NA	1.53223e-11	NA	1.53236e-11	1.53234e-11
sp|Q00839|HNRPU_HUMAN	6	63	251.984	5.19194e+17	2060426588955980	4.64835e-42	3.11516e+18	1.29807e+17	2.84572e-39	Yes	1.53221e-11	1.53221e-11	1.53221e-11	1.53221e-11	1.53221e-11	1.53221e-11	NA	NA	NA	NA	NA	NA	NA	NA	NA	NA	NA	NA	NA	NA	NA
sp|Q01064|PDE1B_HUMAN	6	63	19.5213	369617432839666	18934021346619	1.01121e-12	2217704597038000	1192843344837000	2.63654e-12	Yes	NA	0.0118845	1.6212e-05	9.61155e-06	1.79915e-08	2.22983e-11	NA	0.0138334	0.0091894	3.91079e-05	1.8306e-08	NA	NA	0.0092946	9.91321e-06	NA	NA	0.00805447	NA	0.0121729	NA
sp|Q01082|SPTB2_HUMAN	6	63	50.5884	1.70119e+19	3.36281e+17	3.07174e-22	1.02071e+20	2.11857e+19	2.19174e-21	Yes	3.86661e-05	7.64036e-09	1.68794e-11	1.5327e-11	1.53225e-11	1.53281e-11	NA	0.00109349	3.26623e-09	3.81805e-11	1.05935e-08	NA	1.74343e-05	1.40798e-07	5.23439e-05	0.0237538	0.00046572	NA	NA	NA	NA
sp|Q01105|SET_HUMAN;sp|P0DME0|SETLP_HUMAN	6	63	24.2472	3023084386123800	124677596684126	1.15726e-14	1.81385e+16	7854688591100000	3.52126e-14	Yes	NA	NA	NA	NA	NA	6.61597e-11	NA	NA	NA	NA	1.67539e-11	NA	NA	NA	3.41056e-11	NA	NA	1.71406e-11	NA	2.80628e-11	1.90686e-11
sp|Q01130|SRSF2_HUMAN	6	63	36.5208	2136150780349610	5.84914e+13	1.03375e-18	1.28169e+16	3684957610903000	4.76552e-18	Yes	NA	NA	NA	NA	1.6198e-11	NA	NA	NA	0.0151538	1.53354e-11	NA	NA	0.0224099	1.53363e-11	NA	NA	1.53525e-11	NA	7.27076e-11	NA	1.53589e-11
sp|Q01432|AMPD3_HUMAN	6	63	1.36627	1.73744e+12	1.27167e+12	0.242079	1.04246e+13	8.0115e+13	0.256403	No	NA	NA	NA	NA	NA	NA	NA	NA	NA	NA	NA	NA	NA	NA	NA	NA	NA	NA	NA	NA	NA
sp|Q01433|AMPD2_HUMAN	6	63	3.28441	61662813797619	18774396272619	0.00710444	369976882785714	1182786965174990	0.00856168	Yes	NA	NA	NA	NA	NA	0.00509854	NA	NA	NA	NA	0.0311173	NA	NA	NA	0.0241441	NA	NA	NA	NA	0.0154075	NA
sp|Q01469|FABP5_HUMAN;sp|A8MUU1|FB5L3_HUMAN	6	63	68.5247	1.56582e+17	2285045318917280	1.00948e-25	9.39492e+17	1.43958e+17	1.21178e-24	Yes	NA	NA	NA	NA	NA	1.53221e-11	NA	NA	NA	NA	1.53221e-11	NA	NA	NA	1.53221e-11	NA	NA	1.53221e-11	NA	1.53223e-11	1.53223e-11
sp|Q01484|ANK2_HUMAN	6	63	71.9548	2.58232e+18	3.5888e+16	2.68002e-26	1.54939e+19	2.26094e+18	3.46141e-25	Yes	NA	NA	NA	4.17965e-06	2.70264e-11	1.53221e-11	NA	NA	2.5278e-07	1.60746e-11	1.53221e-11	NA	1.24044e-05	5.1448e-11	1.53221e-11	0.00513719	3.46474e-08	1.53236e-11	0.0326514	1.61865e-11	2.94034e-07
sp|Q01518|CAP1_HUMAN	6	63	27.378	4.08727e+16	1492902069523810	8.17427e-16	2.45236e+17	9.40528e+16	2.78946e-15	Yes	NA	NA	NA	NA	NA	1.56445e-11	NA	NA	NA	NA	1.54113e-11	NA	NA	NA	1.54984e-11	NA	NA	1.78956e-11	NA	5.7829e-10	2.27885e-11
sp|Q01650|LAT1_HUMAN;sp|Q9UM01|YLAT1_HUMAN;sp|Q92536|YLAT2_HUMAN	6	63	7.20457	451034817576619	6.2604e+13	7.02378e-06	2706208905459710	3944051566928990	1.08094e-05	Yes	NA	NA	NA	NA	NA	NA	NA	NA	0.0341427	0.0353615	NA	NA	0.0316279	0.0327666	NA	NA	NA	0.0257707	NA	3.39508e-05	3.5649e-05
sp|Q01813|PFKAP_HUMAN	6	63	39.9153	6.61287e+17	1.65673e+16	1.19352e-19	3.96772e+18	1.04374e+18	6.12982e-19	Yes	0.0186483	0.0108807	NA	0.0266772	5.29993e-05	1.53225e-11	NA	NA	NA	NA	1.53849e-11	NA	NA	NA	1.54029e-11	NA	NA	1.53521e-11	NA	1.53758e-11	3.11809e-11
sp|Q01814|AT2B2_HUMAN	6	63	18.6847	1.67815e+18	8.98144e+16	2.39143e-12	1.00689e+19	5.65831e+18	6.04472e-12	Yes	NA	NA	0.0375517	0.00165709	0.0136233	0.000176556	NA	NA	0.0472203	NA	2.62337e-06	NA	0.0214171	NA	8.0935e-06	NA	NA	7.99917e-10	NA	2.79504e-11	1.98679e-10
sp|Q01844|EWS_HUMAN	6	63	1.34755	1.62416e+12	1.20526e+12	0.249787	9.74495e+12	75931628859000	0.264202	No	NA	NA	NA	NA	NA	NA	NA	NA	NA	NA	NA	NA	NA	NA	NA	NA	NA	NA	NA	NA	NA
sp|Q01995|TAGL_HUMAN	6	63	6.42098	4.09361e+16	6375368523989100	2.56973e-05	2.45617e+17	4.01648e+17	3.77625e-05	Yes	NA	NA	NA	NA	NA	0.000192627	NA	NA	NA	NA	0.000164461	NA	NA	NA	0.000142347	NA	NA	0.000230054	NA	0.000497408	0.000588537
sp|Q02108|GCYA1_HUMAN	6	63	0.855872	3.39596e+11	3.96784e+11	0.532228	2.03758e+12	24997407575000	0.544502	No	NA	NA	NA	NA	NA	NA	NA	NA	NA	NA	NA	NA	NA	NA	NA	NA	NA	NA	NA	NA	NA
sp|Q02153|GCYB1_HUMAN	6	63	5.99941	169038094366904	28175793625365	5.26031e-05	1014228566201420	1775074998397990	7.53477e-05	Yes	NA	NA	NA	NA	0.00513354	NA	NA	NA	0.0143412	0.00061463	NA	NA	NA	0.0481029	NA	NA	0.0076437	NA	NA	0.026789	0.00130172
sp|Q02156|KPCE_HUMAN;sp|Q9NU63|ZFP57_HUMAN;sp|P24723|KPCL_HUMAN	6	63	23.4594	2827723708423800	120537076853968	2.33777e-14	1.69663e+16	7593835841799990	6.99504e-14	Yes	NA	NA	0.0209116	NA	7.34146e-07	1.54435e-11	NA	NA	NA	0.000504717	7.97445e-11	NA	NA	0.0184581	5.90057e-09	NA	NA	4.4423e-08	0.00666485	1.50147e-09	0.00240606
sp|Q02218|ODO1_HUMAN	6	63	157.697	4.89546e+17	3104338220133330	5.44308e-36	2.93728e+18	1.95573e+17	3.96697e-34	Yes	1.86275e-09	1.55086e-11	NA	1.59054e-11	2.73866e-11	1.53283e-11	NA	3.04833e-11	1.53221e-11	1.53221e-11	1.53221e-11	1.53512e-11	1.53221e-11	1.53221e-11	1.53221e-11	7.55177e-11	1.48038e-09	1.53492e-11	NA	NA	0.0093918
sp|Q02246|CNTN2_HUMAN	6	63	4.72628	1371116684423800	290104943673015	0.000495006	8226700106542850	1.82766e+16	0.000657359	Yes	NA	NA	NA	NA	NA	0.000672822	NA	NA	NA	NA	NA	NA	NA	NA	NA	NA	NA	NA	NA	0.00577022	0.00218543
sp|Q02252|MMSA_HUMAN	6	63	14.5633	4.09306e+17	2.81052e+16	2.40621e-10	2.45583e+18	1.77063e+18	5.23855e-10	Yes	0.0299149	1.96166e-07	0.0221792	NA	NA	0.000427254	0.0207458	NA	0.0439684	0.00569973	NA	0.0280361	3.47422e-07	2.05287e-08	NA	0.0330032	0.00405608	NA	NA	0.000705188	5.55597e-05
sp|Q02338|BDH_HUMAN	6	63	67.9667	3.09215e+16	454951154492063	1.25926e-25	1.85529e+17	2.86619e+16	1.48254e-24	Yes	0.00030362	3.30301e-07	NA	1.4265e-05	2.54266e-07	2.48545e-11	NA	2.42603e-05	1.55046e-11	1.53558e-11	1.53234e-11	2.10533e-08	1.53361e-11	1.53254e-11	1.53221e-11	0.000183865	3.81181e-06	1.64624e-10	NA	0.0113251	NA
sp|Q02543|RL18A_HUMAN	6	63	42.2351	8718168014816890	206419773515841	2.958e-20	5.2309e+16	1.30044e+16	1.62266e-19	Yes	NA	NA	NA	0.0376567	1.53276e-11	NA	NA	NA	0.0333757	1.53279e-11	NA	NA	NA	1.53307e-11	NA	NA	1.53709e-11	NA	1.66657e-11	NA	1.53352e-11
sp|Q02750|MP2K1_HUMAN	6	63	25.0575	4.64446e+16	1853521269963230	5.7047e-15	2.78668e+17	1.16772e+17	1.78549e-14	Yes	NA	0.000954621	0.00139645	1.16486e-05	5.1255e-10	1.54107e-11	NA	NA	0.0112829	1.37449e-06	1.12209e-10	NA	NA	0.00675841	1.2535e-06	NA	0.00475739	8.06034e-07	NA	0.000125048	NA
sp|Q02790|FKBP4_HUMAN	6	63	0.720713	451528196990475	626501886880952	0.634399	2709169181942850	3.94696e+16	0.644719	No	NA	NA	NA	NA	NA	NA	NA	NA	NA	NA	NA	NA	NA	NA	NA	NA	NA	NA	NA	NA	NA
sp|Q02818|NUCB1_HUMAN	6	63	11.9549	427184264657809	35733050944492	6.50111e-09	2563105587946850	2251182209503000	1.26349e-08	Yes	NA	NA	5.17024e-05	0.00785264	NA	NA	NA	4.40523e-07	0.000119793	NA	NA	0.00328715	NA	NA	NA	NA	0.000231106	4.63617e-07	0.026045	0.000125558	NA
sp|Q02878|RL6_HUMAN	6	63	61.2159	8.53564e+16	1394351967541660	2.0824e-24	5.12139e+17	8.78442e+16	2.00447e-23	Yes	NA	NA	NA	NA	1.53223e-11	NA	NA	NA	0.0371531	1.53221e-11	NA	NA	NA	1.53223e-11	NA	NA	1.53281e-11	0.0484634	1.53323e-11	0.0157711	1.53221e-11
sp|Q02880|TOP2B_HUMAN	6	63	19.5802	117424904693476	5.99711e+12	9.52568e-13	704549428160856	377818093790000	2.48789e-12	Yes	4.36909e-07	4.36909e-07	4.36909e-07	2.41128e-06	NA	4.36909e-07	NA	NA	NA	2.27684e-07	NA	NA	NA	2.27684e-07	NA	NA	2.27684e-07	NA	1.26852e-06	NA	2.27684e-07
sp|Q02952|AKA12_HUMAN	6	63	24.8976	2.29271e+16	920856896311110	6.55108e-15	1.37563e+17	5.8014e+16	2.04412e-14	Yes	0.0252279	0.000118351	0.0324784	0.000572923	9.6666e-06	0.000796034	NA	NA	NA	NA	2.45345e-09	NA	NA	NA	1.88107e-11	NA	NA	3.54744e-09	NA	3.53174e-11	1.56281e-11
sp|Q02978|M2OM_HUMAN	6	63	85.7719	3.25571e+17	3795782907823810	2.1188e-28	1.95343e+18	2.39134e+17	3.83766e-27	Yes	0.00523201	3.6897e-08	NA	9.31125e-08	8.36831e-10	1.53918e-11	0.0335348	0.00757957	1.53936e-11	1.53398e-11	1.53223e-11	5.95247e-08	1.53232e-11	1.53223e-11	1.53221e-11	5.77646e-08	5.2324e-10	1.53838e-11	NA	0.00510251	NA
sp|Q03001|DYST_HUMAN	6	63	7.61981	5079798644090480	666657234346031	3.59624e-06	3.04788e+16	4.19994e+16	5.69188e-06	Yes	NA	NA	NA	NA	0.000993593	1.11976e-05	NA	NA	NA	NA	0.00261594	NA	NA	NA	0.00560151	NA	0.0200817	0.000378557	NA	0.0487607	NA
sp|Q03013|GSTM4_HUMAN	6	63	1.56798	1332439413351950	849782537060650	0.171306	7994636480111700	5.35363e+16	0.184118	No	NA	NA	NA	NA	NA	NA	NA	NA	NA	NA	NA	NA	NA	NA	NA	NA	NA	NA	NA	NA	NA
sp|Q03135|CAV1_HUMAN;sp|P56539|CAV3_HUMAN	6	63	10.8851	691366608954809	63514722469238	2.77983e-08	4148199653728850	4001427515561990	5.17898e-08	Yes	NA	NA	NA	NA	2.68134e-05	NA	NA	NA	NA	2.80581e-07	NA	NA	NA	3.06581e-07	NA	NA	7.97903e-06	NA	0.00054051	NA	2.80581e-07
sp|Q03154|ACY1_HUMAN	6	63	24.2642	530561481392952	2.1866e+13	1.14002e-14	3183368888357710	1377557811095000	3.47224e-14	Yes	NA	NA	NA	NA	NA	1.86934e-11	NA	NA	NA	NA	1.7066e-11	NA	NA	NA	2.15774e-11	NA	NA	2.24671e-11	NA	2.75538e-11	3.28413e-11
sp|Q03252|LMNB2_HUMAN	6	63	133.429	8.57304e+16	642515084229383	7.21036e-34	5.14382e+17	4.04785e+16	3.19868e-32	Yes	1.53221e-11	1.53221e-11	1.53221e-11	1.53221e-11	1.53221e-11	1.53221e-11	NA	NA	NA	NA	NA	NA	NA	NA	NA	NA	NA	NA	NA	NA	NA
sp|Q03426|KIME_HUMAN	6	63	0.959921	2.54566e+11	2.65195e+11	0.4596	1.5274e+12	1.67073e+13	0.473523	No	NA	NA	NA	NA	NA	NA	NA	NA	NA	NA	NA	NA	NA	NA	NA	NA	NA	NA	NA	NA	NA
sp|Q04323|UBXN1_HUMAN	6	63	6.14369	226691817800618	3.68983e+13	4.1105e-05	1360150906803710	2324595592885000	5.94624e-05	Yes	NA	NA	NA	NA	NA	0.00533317	NA	NA	NA	NA	0.00114818	NA	NA	NA	0.000696025	NA	NA	0.00650508	NA	0.00125799	1.13468e-05
sp|Q04446|GLGB_HUMAN	6	63	6.47783	371494186958000	5.73486e+13	2.33541e-05	2228965121748000	3612959712474990	3.44848e-05	Yes	NA	NA	NA	NA	NA	7.68435e-05	NA	NA	NA	NA	0.00112362	NA	NA	NA	0.0133397	NA	NA	0.000241545	NA	0.0005119	NA
sp|Q04609|FOLH1_HUMAN;sp|Q9HBA9|FOH1B_HUMAN	6	63	3.33606	1747951299143900	523956837531476	0.00644724	1.04877e+16	3.30093e+16	0.00780348	Yes	NA	NA	NA	NA	0.0280537	NA	NA	NA	NA	NA	NA	NA	NA	NA	NA	NA	NA	NA	NA	NA	0.00407261
sp|Q04637|IF4G1_HUMAN	6	63	4.56424	52145324650238	11424759951000	0.000663823	312871947901428	719759876913000	0.000872836	Yes	NA	NA	NA	NA	NA	NA	NA	0.0380523	NA	NA	NA	NA	NA	NA	NA	NA	NA	0.000906983	NA	NA	0.00835177
sp|Q04760|LGUL_HUMAN	6	63	213.63	2.39058e+17	1119030613487300	6.64142e-40	1.43435e+18	7.04989e+16	2.03294e-37	Yes	NA	NA	NA	1.68141e-05	0.0207029	1.53221e-11	NA	NA	0.0101496	NA	1.53221e-11	NA	0.041195	NA	1.53221e-11	NA	NA	1.53221e-11	NA	1.53221e-11	1.53221e-11
sp|Q04828|AK1C1_HUMAN;sp|P52895|AK1C2_HUMAN;sp|P17516|AK1C4_HUMAN	6	63	5.79062	417543965894285	7.21069e+13	7.53698e-05	2505263795365710	4542737801107990	0.000106858	Yes	NA	NA	NA	NA	NA	0.0407097	NA	NA	0.0050431	NA	NA	NA	0.0246206	NA	NA	NA	NA	0.00637031	NA	0.000339891	0.0436259
sp|Q04837|SSBP_HUMAN	6	63	25.2095	3629733650490130	143982801196650	5.00451e-15	2.17784e+16	9070916475388980	1.57601e-14	Yes	0.0221391	0.000222205	NA	0.00177122	0.000118362	NA	NA	0.00880614	5.2557e-09	2.47129e-10	0.0044863	7.07487e-05	3.29524e-11	1.62034e-11	3.15289e-05	0.00491054	0.000366066	NA	NA	0.00960209	0.000780505
sp|Q04917|1433F_HUMAN	6	63	12.1381	1.31235e+17	1.08119e+16	5.10079e-09	7.87413e+17	6.8115e+17	1.0028e-08	Yes	NA	NA	NA	0.00172921	4.91109e-07	5.29558e-08	NA	NA	NA	0.000382555	5.03683e-05	NA	NA	0.0144061	0.00253778	NA	0.0198384	0.00363352	NA	NA	NA
sp|Q05193|DYN1_HUMAN	6	63	64.9031	1.31395e+19	2.02448e+17	4.36197e-25	7.88368e+19	1.27542e+19	4.63611e-24	Yes	NA	NA	NA	0.000166927	1.5503e-11	1.53221e-11	NA	NA	0.00131307	1.66291e-11	1.53221e-11	NA	NA	1.69473e-09	1.53243e-11	NA	2.09625e-08	1.53279e-11	2.65846e-05	1.53825e-11	1.89085e-05
sp|Q05329|DCE2_HUMAN	6	63	10.624	2617345557947610	246361662458730	4.00234e-08	1.57041e+16	1.55208e+16	7.35805e-08	Yes	NA	NA	NA	NA	NA	0.00738539	NA	NA	0.0039256	5.71326e-05	1.67947e-06	NA	0.0186244	0.000366286	1.2198e-05	NA	0.0173081	0.000927556	NA	NA	NA
sp|Q05469|LIPS_HUMAN	6	63	4.82744	1686000239776900	349253387356539	0.000412509	1.0116e+16	2.2003e+16	0.000553326	Yes	NA	NA	NA	NA	NA	0.00318066	NA	NA	NA	NA	0.00663733	NA	NA	NA	0.00274107	NA	NA	0.00382994	NA	NA	NA
sp|Q05586|NMDZ1_HUMAN	6	63	9.10224	7.43012e+13	8.16296e+12	3.63236e-07	445807453631999	514266377234999	6.22893e-07	Yes	NA	NA	NA	NA	NA	NA	NA	5.8032e-05	4.50407e-05	4.50407e-05	4.50407e-05	0.0248261	0.0204914	0.0204914	0.0204914	NA	NA	NA	NA	NA	NA
sp|Q05639|EF1A2_HUMAN	6	63	4.35923	1.14077e+17	2.61691e+16	0.0009646	6.84463e+17	1.64866e+18	0.00125537	Yes	NA	NA	NA	NA	NA	0.000445847	NA	NA	NA	NA	0.00689968	NA	NA	NA	NA	NA	NA	0.00445523	NA	NA	0.0141994
sp|Q06124|PTN11_HUMAN	6	63	37.835	2.23779e+16	591460399368254	4.40336e-19	1.34268e+17	3.7262e+16	2.09948e-18	Yes	NA	NA	NA	NA	NA	1.53287e-11	NA	NA	NA	NA	1.53416e-11	NA	NA	NA	1.53383e-11	NA	NA	1.53727e-11	NA	1.53907e-11	1.54571e-11
sp|Q06136|KDSR_HUMAN	6	63	7.26266	271448658402142	3.73759e+13	6.39115e-06	1628691950412850	2354683784053000	9.87548e-06	Yes	NA	NA	NA	NA	0.00442362	NA	NA	NA	0.0283178	0.00039824	NA	NA	NA	0.00302317	NA	NA	NA	NA	NA	0.0037088	3.34936e-05
sp|Q06323|PSME1_HUMAN	6	63	43.6946	2671980925220330	6.11512e+13	1.26794e-20	1.60319e+16	3852526874900990	7.28175e-20	Yes	NA	NA	NA	0.01853	4.57981e-05	1.53236e-11	NA	NA	NA	0.000334236	1.53276e-11	NA	NA	0.000337659	1.53276e-11	NA	NA	1.53645e-11	NA	1.56947e-11	3.99203e-10
sp|Q06481|APLP2_HUMAN	6	63	1.12838	3.24128e+11	2.87251e+11	0.356329	1.94477e+12	18096802415000	0.371753	No	NA	NA	NA	NA	NA	NA	NA	NA	NA	NA	NA	NA	NA	NA	NA	NA	NA	NA	NA	NA	NA
sp|Q06830|PRDX1_HUMAN	6	63	74.4734	3.14695e+18	4.2256e+16	1.04751e-26	1.88817e+19	2.66213e+18	1.41877e-25	Yes	NA	NA	NA	0.0077085	NA	1.53221e-11	NA	NA	0.0253649	NA	1.53221e-11	NA	NA	NA	1.53221e-11	NA	NA	1.53223e-11	NA	1.53234e-11	1.53223e-11
sp|Q07002|CDK18_HUMAN	6	63	7.27804	304861233358238	4.18878e+13	6.23363e-06	1829167400149420	2638931492749990	9.64668e-06	Yes	NA	NA	NA	NA	0.00513617	0.000114523	NA	NA	NA	0.0114195	0.000292949	NA	NA	0.0266143	0.000819042	NA	NA	0.0111751	NA	NA	NA
sp|Q07020|RL18_HUMAN	6	63	40.8682	6.42975e+16	1573289523268210	6.67945e-20	3.85785e+17	9.91172e+16	3.53734e-19	Yes	NA	NA	NA	NA	1.53347e-11	NA	NA	NA	NA	1.53281e-11	NA	NA	NA	1.53352e-11	NA	NA	1.53967e-11	NA	1.6246e-11	NA	1.53292e-11
sp|Q07021|C1QBP_HUMAN	6	63	77.2608	1.93063e+17	2498854297909300	3.82246e-27	1.15838e+18	1.57428e+17	5.65244e-26	Yes	1.03577e-08	1.82807e-11	NA	1.33085e-05	1.83764e-06	0.000246461	NA	2.4567e-09	1.53272e-11	1.53236e-11	1.53358e-11	1.60897e-11	1.53223e-11	1.53221e-11	1.53225e-11	5.12631e-05	7.37186e-06	0.00086439	NA	NA	NA
sp|Q07065|CKAP4_HUMAN	6	63	27.2229	383532562981238	1.40886e+13	9.27387e-16	2301195377887420	887581584366999	3.14715e-15	Yes	NA	NA	2.0571e-11	0.000162119	NA	NA	NA	1.84981e-11	0.00010145	NA	NA	1.1704e-08	NA	NA	0.0228831	0.00084526	2.12445e-10	1.53905e-11	0.0036638	7.68158e-07	NA
sp|Q07157|ZO1_HUMAN	6	63	6.71454	367235488188285	5.46925e+13	1.57243e-05	2203412929129710	3445630252978990	2.36406e-05	Yes	NA	NA	NA	0.00104341	0.00123773	8.25239e-05	NA	NA	NA	NA	NA	NA	NA	NA	0.00799335	NA	NA	NA	NA	NA	NA
sp|Q07666|KHDR1_HUMAN	6	63	44.8826	2938195689601470	6.54641e+13	6.46798e-21	1.76292e+16	4124236451289000	3.81474e-20	Yes	1.53305e-11	1.53279e-11	1.53361e-11	1.53274e-11	1.53283e-11	1.53276e-11	NA	NA	NA	NA	NA	NA	NA	NA	NA	NA	NA	NA	NA	NA	NA
sp|Q07866|KLC1_HUMAN	6	63	8.67105	1398030166495230	161229565649206	6.96893e-07	8388180998971420	1.01575e+16	1.16504e-06	Yes	NA	NA	NA	NA	0.0182048	1.92238e-06	NA	NA	NA	NA	1.63483e-05	NA	NA	NA	0.00265288	NA	NA	7.70566e-05	NA	0.000185808	NA
sp|Q07954|LRP1_HUMAN	6	63	15.9278	6485174944553900	407161538374856	4.85565e-11	3.8911e+16	2.56512e+16	1.1209e-10	Yes	NA	NA	0.0203695	1.98333e-06	2.31499e-05	NA	NA	NA	0.000138393	0.00130266	NA	NA	0.000233043	0.00210949	NA	NA	NA	8.81318e-05	NA	2.83839e-09	3.69863e-08
sp|Q07955|SRSF1_HUMAN	6	63	53.3996	1.3897e+16	260246107534650	7.57697e-23	8.33823e+16	1.63955e+16	5.81281e-22	Yes	2.38158e-09	2.0711e-09	1.0428e-07	NA	8.65033e-07	1.98229e-06	NA	NA	0.000185003	1.53227e-11	NA	NA	0.000163118	1.53227e-11	NA	0.00456135	1.53256e-11	NA	2.3506e-11	0.0401871	1.5333e-11
sp|Q07960|RHG01_HUMAN	6	63	64.4252	3.89276e+16	604230138624381	5.31857e-25	2.33566e+17	3.80665e+16	5.55637e-24	Yes	NA	NA	NA	0.00011838	8.25414e-09	1.53232e-11	NA	NA	2.87302e-07	3.03967e-11	1.53221e-11	NA	1.62671e-05	9.772e-10	1.53223e-11	2.41165e-05	1.47852e-09	1.53223e-11	NA	3.79151e-11	4.29995e-07
sp|Q08174|PCDH1_HUMAN	6	63	5.19521	1131728416180800	217840897886365	0.00021388	6790370497084850	1.3724e+16	0.000292402	Yes	NA	NA	NA	NA	NA	NA	NA	NA	NA	NA	0.00153944	NA	NA	NA	0.0111498	NA	NA	0.000213919	NA	NA	NA
sp|Q08209|PP2BA_HUMAN	6	63	106.509	1.88007e+18	1.76517e+16	4.73614e-31	1.12804e+19	1.11206e+18	1.2717e-29	Yes	NA	NA	NA	NA	NA	1.53221e-11	NA	NA	NA	NA	1.53221e-11	NA	NA	NA	1.53221e-11	NA	NA	1.53221e-11	NA	1.53221e-11	1.53221e-11
sp|Q08211|DHX9_HUMAN	6	63	218.514	9.49103e+16	434344858171461	3.37477e-40	5.69462e+17	2.73637e+16	1.1478e-37	Yes	1.53221e-11	1.53221e-11	1.53221e-11	1.53221e-11	1.53221e-11	1.53221e-11	NA	NA	NA	NA	NA	NA	NA	NA	NA	NA	NA	NA	NA	NA	NA
sp|Q08257|QOR_HUMAN	6	63	4.24561	2647042184466660	623477575357142	0.0011879	1.58823e+16	3.92791e+16	0.0015336	Yes	NA	NA	NA	NA	NA	NA	NA	NA	NA	NA	NA	NA	0.0350717	NA	NA	NA	NA	0.04677	NA	0.00177361	0.0429012
sp|Q08380|LG3BP_HUMAN	6	63	13.0944	2923366586761900	223253734920507	1.47862e-09	1.75402e+16	1.4065e+16	3.01738e-09	Yes	NA	NA	NA	NA	0.00598073	9.06184e-09	NA	NA	NA	0.0385547	1.1926e-07	NA	NA	NA	4.28657e-07	NA	NA	7.08022e-06	NA	1.31646e-06	0.0109619
sp|Q08431|MFGM_HUMAN	6	63	3.65123	281632443324906	7.71335e+13	0.00357244	1689794659949430	4859409976385000	0.00442007	Yes	NA	NA	NA	NA	0.0194848	NA	NA	NA	NA	0.0130473	NA	NA	NA	0.0130473	NA	NA	NA	NA	NA	NA	0.0130473
sp|Q08462|ADCY2_HUMAN	6	63	34.5556	194084774004904	5.6166e+12	3.8721e-18	1164508644029420	353845919134000	1.66001e-17	Yes	0.00665045	0.0434517	NA	NA	0.000129042	3.02031e-08	NA	NA	3.40173e-06	6.52906e-11	1.53767e-11	NA	4.11411e-05	7.06748e-10	1.55119e-11	0.00105116	2.65101e-08	1.9987e-11	NA	0.00011531	NA
sp|Q08495|DEMA_HUMAN	6	63	15.5893	2871857757212230	184219312471444	7.16948e-11	1.72311e+16	1.16058e+16	1.63166e-10	Yes	NA	9.87916e-05	7.0306e-05	3.19706e-05	5.44873e-09	2.94337e-09	NA	0.0412631	0.0231776	1.27234e-05	7.07229e-06	NA	NA	NA	NA	NA	NA	NA	NA	NA	NA
sp|Q08499|PDE4D_HUMAN	6	63	1.20789	2.24897e+12	1.8619e+12	0.314102	1.34938e+13	117299510283999	0.329608	No	NA	NA	NA	NA	NA	NA	NA	NA	NA	NA	NA	NA	NA	NA	NA	NA	NA	NA	NA	NA	NA
sp|Q08623|HDHD1_HUMAN	6	63	57.5743	1624186615486520	2.82103e+13	1.05621e-23	9745119692919170	1777246309295570	9.1072e-23	Yes	NA	NA	NA	NA	NA	1.53221e-11	NA	NA	NA	NA	1.53223e-11	NA	NA	NA	1.53223e-11	NA	NA	1.53245e-11	NA	1.53272e-11	1.53239e-11
sp|Q08722|CD47_HUMAN	6	63	16.1829	6.52694e+16	4033232774028960	3.63074e-11	3.91616e+17	2.54094e+17	8.46435e-11	Yes	NA	NA	NA	0.0146999	NA	2.80202e-05	NA	NA	NA	NA	3.08488e-07	NA	NA	NA	2.23848e-06	NA	NA	1.10201e-08	NA	4.28547e-11	6.273e-09
sp|Q08752|PPID_HUMAN	6	63	4.60439	18548828613619	4.02851e+12	0.000617167	111292971681714	253796012636000	0.000814288	Yes	NA	NA	NA	NA	NA	0.00506418	NA	NA	NA	NA	0.00366983	NA	NA	NA	0.0438897	NA	NA	NA	NA	NA	NA
sp|Q08828|ADCY1_HUMAN	6	63	2.87021	4.59828e+13	1.60207e+13	0.0155012	275897085282856	1009305604452000	0.018152	Yes	NA	NA	NA	NA	NA	NA	NA	NA	NA	NA	NA	NA	NA	NA	NA	NA	NA	0.00606633	NA	NA	NA
sp|Q08AD1|CAMP2_HUMAN	6	63	2.68778	8.8169e+12	3.28037e+12	0.021861	5.29014e+13	206663384949000	0.0254145	Yes	NA	NA	NA	0.0458055	NA	0.0458055	NA	NA	NA	NA	NA	NA	NA	NA	NA	NA	NA	NA	NA	NA	NA
sp|Q08AE8|SPIR1_HUMAN	6	63	0.995807	2.87113e+11	2.88322e+11	0.436054	1.72268e+12	18164309840000	0.450933	No	NA	NA	NA	NA	NA	NA	NA	NA	NA	NA	NA	NA	NA	NA	NA	NA	NA	NA	NA	NA	NA
sp|Q08AM6|VAC14_HUMAN	6	63	27.2202	882591231034666	3.24242e+13	9.29463e-16	5295547386207990	2042722562944000	3.1507e-15	Yes	NA	NA	NA	NA	NA	1.17633e-09	NA	NA	NA	NA	2.23886e-11	NA	0.0409637	NA	1.61288e-11	0.00165592	NA	1.53809e-11	0.0200559	1.9445e-07	1.5646e-11
sp|Q09028|RBBP4_HUMAN	6	63	12.8001	437299448603809	3.41638e+13	2.15388e-09	2623796691622850	2152322446811990	4.34609e-09	Yes	2.37582e-08	2.02769e-07	2.10083e-07	3.90117e-08	8.89383e-07	1.09906e-06	NA	NA	NA	NA	NA	NA	NA	NA	NA	NA	NA	NA	NA	NA	NA
sp|Q09666|AHNK_HUMAN	6	63	7.12761	2.25237e+16	3160062535779360	7.96229e-06	1.35142e+17	1.99084e+17	1.22046e-05	Yes	NA	NA	NA	NA	NA	NA	NA	NA	0.0464408	0.00367487	1.52455e-05	NA	NA	0.0332471	0.000236482	NA	NA	0.00660257	NA	NA	NA
sp|Q0VDG4|SCRN3_HUMAN	6	63	28.9412	780270741431904	2.69606e+13	2.35377e-16	4681624448591420	1698515815923000	8.44652e-16	Yes	NA	NA	NA	NA	NA	1.54775e-11	NA	NA	NA	NA	1.55623e-11	NA	NA	NA	1.55304e-11	NA	NA	1.56067e-11	NA	1.5795e-11	1.57018e-11
sp|Q10567|AP1B1_HUMAN	6	63	2.51349	1594645839866660	634434547071428	0.0303403	9567875039199980	3.99694e+16	0.0346924	Yes	NA	NA	NA	NA	NA	NA	NA	NA	NA	NA	NA	NA	NA	NA	NA	NA	NA	NA	0.0290185	NA	NA
sp|Q10713|MPPA_HUMAN	6	63	23.1751	646214063003284	2.7884e+13	3.0246e-14	3877284378019700	1756692512774000	8.92795e-14	Yes	4.61686e-06	3.39254e-06	NA	NA	NA	NA	NA	4.9296e-05	2.42574e-09	8.27632e-10	2.69118e-07	3.6643e-05	1.76457e-09	6.04929e-10	1.96155e-07	NA	NA	NA	NA	NA	NA
sp|Q12756|KIF1A_HUMAN;sp|O60333|KIF1B_HUMAN	6	63	27.1203	925738892360570	3.41346e+13	1.00846e-15	5554433354163420	2150478663096000	3.41094e-15	Yes	0.000338615	2.48969e-05	7.17786e-05	1.31636e-07	2.70299e-11	1.53432e-11	NA	NA	NA	0.000838626	3.26294e-08	NA	NA	0.00850001	5.59372e-07	NA	0.00349324	1.81332e-07	NA	9.64437e-05	NA
sp|Q12765|SCRN1_HUMAN	6	63	12.4979	2.31463e+17	1.85202e+16	3.18361e-09	1.38878e+18	1.16677e+18	6.36514e-09	Yes	NA	NA	NA	NA	NA	6.5248e-08	NA	NA	NA	NA	3.6458e-07	NA	NA	NA	9.31435e-08	NA	NA	1.04295e-06	NA	3.66354e-06	4.50896e-08
sp|Q12768|WASC5_HUMAN	6	63	9.13343	163646149233809	1.79173e+13	3.46677e-07	981876895402856	1128787865222990	5.96839e-07	Yes	NA	NA	NA	NA	NA	5.98654e-05	NA	NA	NA	NA	0.00091781	NA	NA	NA	2.48987e-05	0.0213101	0.0436989	9.39571e-08	NA	0.0173438	0.00792688
sp|Q12791|KCMA1_HUMAN	6	63	9.58538	8.03546e+13	8.38303e+12	1.77551e-07	482127306445427	528130792433000	3.12706e-07	Yes	NA	NA	NA	NA	NA	0.000900415	0.0464202	NA	0.00614924	0.000168727	1.91418e-08	NA	NA	NA	0.00208047	NA	NA	0.0011979	NA	0.0184173	NA
sp|Q12792|TWF1_HUMAN	6	63	1.36999	7.07915e+12	5.1673e+12	0.240571	4.24749e+13	325539956786999	0.254982	No	NA	NA	NA	NA	NA	NA	NA	NA	NA	NA	NA	NA	NA	NA	NA	NA	NA	NA	NA	NA	NA
sp|Q12797|ASPH_HUMAN	6	63	33.7966	1489585737197660	4.40751e+13	6.54657e-18	8937514423185980	2776730032136990	2.73384e-17	Yes	NA	NA	2.3551e-11	4.13367e-08	NA	NA	NA	1.57671e-11	1.85537e-09	0.038004	NA	3.42806e-08	0.00012802	NA	0.00252345	NA	1.11974e-07	1.53585e-11	0.000369568	3.00414e-11	0.000938608
sp|Q12846|STX4_HUMAN	6	63	5.03523	2.26637e+13	4.50104e+12	0.000284288	135982435509428	283565284314000	0.000385558	Yes	NA	NA	NA	NA	NA	NA	NA	NA	NA	NA	NA	NA	NA	NA	NA	NA	0.014217	0.000777173	0.049007	0.00345935	NA
sp|Q12849|GRSF1_HUMAN	6	63	43.3455	336821205849571	7.77062e+12	1.54961e-20	2020927235097420	489549098008999	8.71943e-20	Yes	NA	2.00032e-05	NA	0.00237237	2.78214e-06	1.35277e-08	0.0380613	NA	5.50057e-07	3.38482e-10	1.69144e-11	0.000870773	1.72541e-11	1.53534e-11	1.53276e-11	6.12152e-05	4.49391e-08	2.18529e-10	NA	0.0332042	NA
sp|Q12860|CNTN1_HUMAN	6	63	21.2521	2.10744e+18	9.91641e+16	1.82812e-13	1.26446e+19	6.24734e+18	5.04132e-13	Yes	NA	NA	NA	0.0132787	0.000296173	2.10198e-05	NA	NA	NA	0.00244761	1.95577e-06	NA	0.0277157	0.000730774	7.86837e-06	NA	NA	5.19679e-09	NA	3.30241e-11	1.55639e-11
sp|Q12879|NMDE1_HUMAN	6	63	8.47593	1.65102e+13	1.94789e+12	9.39666e-07	9.90612e+13	122717137078000	1.55729e-06	Yes	0.00140493	NA	NA	NA	NA	NA	NA	5.99915e-05	2.08438e-05	8.2357e-05	2.08438e-05	NA	0.0366116	NA	0.0366116	NA	NA	NA	NA	NA	NA
sp|Q12904|AIMP1_HUMAN	6	63	6.77852	395258688630809	58310513217238	1.41401e-05	2371552131784850	3673562332685990	2.13426e-05	Yes	NA	NA	NA	NA	0.00280387	NA	NA	NA	0.00606269	0.000166011	NA	NA	NA	0.00350751	NA	NA	NA	NA	NA	0.017766	0.000592127
sp|Q12905|ILF2_HUMAN	6	63	23.1269	3.07045e+16	1327653997446950	3.16018e-14	1.84227e+17	8.36422e+16	9.29232e-14	Yes	4.03682e-05	2.12512e-05	0.000136806	0.000458397	NA	0.00984999	NA	NA	NA	NA	3.90339e-11	NA	NA	NA	2.73456e-11	NA	NA	1.04531e-10	NA	3.63295e-10	9.66049e-07
sp|Q12906|ILF3_HUMAN	6	63	11.9424	1.11182e+16	930982396341301	6.60993e-09	6.67089e+16	5.86519e+16	1.28301e-08	Yes	0.00458576	0.00292953	0.00630037	0.0121735	NA	NA	NA	NA	NA	NA	9.71409e-07	NA	NA	NA	5.59881e-07	NA	NA	1.44569e-06	NA	3.36855e-06	0.00161984
sp|Q12907|LMAN2_HUMAN	6	63	9.77488	455125674108333	4.65607e+13	1.3463e-07	2730754044649990	2933326331802000	2.39734e-07	Yes	NA	NA	NA	5.21416e-05	NA	NA	NA	NA	2.67052e-06	0.0306983	NA	NA	1.37954e-05	NA	NA	0.000358589	NA	NA	NA	1.42124e-06	0.019564
sp|Q12931|TRAP1_HUMAN	6	63	58.1568	2.86003e+16	491778456542672	8.09986e-24	1.71602e+17	3.0982e+16	7.21796e-23	Yes	1.01003e-05	1.91075e-10	NA	0.000334367	3.366e-05	0.000154216	NA	1.76659e-05	1.54742e-11	1.53725e-11	1.54153e-11	3.32513e-10	1.53256e-11	1.53239e-11	1.53243e-11	0.00019802	1.93637e-05	9.03143e-05	NA	NA	NA
sp|Q12955|ANK3_HUMAN	6	63	90.7923	6.84696e+16	754133948358428	4.32253e-29	4.10817e+17	4.75104e+16	8.48157e-28	Yes	1.27618e-05	1.06936e-07	5.29955e-11	1.53236e-11	1.53221e-11	1.53221e-11	NA	0.0329241	8.89064e-10	1.53756e-11	1.53232e-11	NA	1.18266e-07	1.6535e-11	1.53281e-11	0.000231704	3.17371e-09	1.53947e-11	NA	3.88177e-06	NA
sp|Q12959|DLG1_HUMAN	6	63	6.9105	721482871612618	104403807358682	1.13685e-05	4328897229675710	6577439863597000	1.72699e-05	Yes	NA	NA	NA	NA	NA	0.000424581	NA	NA	NA	NA	NA	NA	NA	NA	0.0103724	NA	NA	0.000629257	NA	0.00156144	3.05769e-06
sp|Q12965|MYO1E_HUMAN;sp|O00160|MYO1F_HUMAN	6	63	4.18154	1.64376e+13	3.93099e+12	0.00133635	9.86256e+13	247652176819000	0.00171872	Yes	NA	NA	0.0155339	NA	NA	NA	NA	0.0266308	NA	NA	NA	0.0223235	NA	NA	NA	0.0172673	0.00659999	0.00044644	NA	NA	NA
sp|Q12974|TP4A2_HUMAN	6	63	7.45453	9.41127e+12	1.26249e+12	4.68735e-06	5.64676e+13	79536841886520	7.3204e-06	Yes	NA	NA	NA	NA	0.023205	6.18644e-06	NA	NA	NA	NA	0.000100738	NA	NA	NA	0.00262248	NA	NA	0.000552157	NA	NA	NA
sp|Q12979|ABR_HUMAN	6	63	39.1411	8504489248061900	217277654860317	1.92799e-19	5.10269e+16	1.36885e+16	9.61168e-19	Yes	NA	NA	NA	0.0297729	6.45407e-08	1.53276e-11	NA	NA	NA	1.80628e-05	1.53507e-11	NA	NA	0.000148256	1.53771e-11	NA	0.000167789	1.53809e-11	0.0092116	1.66346e-11	2.60149e-06
sp|Q13011|ECH1_HUMAN	6	63	9.62063	1845176444723800	191793671453968	1.68614e-07	1.10711e+16	1.2083e+16	2.97652e-07	Yes	NA	0.0096233	NA	NA	NA	NA	NA	NA	0.00552655	0.000429569	NA	0.027478	2.39745e-05	1.25126e-06	NA	NA	NA	NA	NA	0.00696381	0.000557138
sp|Q13015|AF1Q_HUMAN	6	63	1.25154	6.55186e+11	5.23505e+11	0.292683	3.93111e+12	32980788659000	0.307448	No	NA	NA	NA	NA	NA	NA	NA	NA	NA	NA	NA	NA	NA	NA	NA	NA	NA	NA	NA	NA	NA
sp|Q13017|RHG05_HUMAN	6	63	2.9487	3.71522e+13	1.25995e+13	0.0133691	222913455200857	793770330805000	0.0157335	Yes	NA	NA	NA	NA	NA	0.013167	NA	NA	NA	NA	NA	NA	NA	NA	0.0404706	NA	NA	NA	NA	NA	NA
sp|Q13045|FLII_HUMAN	6	63	5.38064	4.34455e+13	8.0744e+12	0.000154136	260672922184856	508687498230000	0.000213104	Yes	NA	NA	NA	NA	0.00455797	0.000794759	NA	NA	NA	0.0167099	0.00331401	NA	NA	NA	NA	NA	NA	NA	NA	NA	NA
[truncated: 1,456 more rows]
