# Supplementary material for: Proteomic characterization of post-mortem human brain tissue following ultracentrifugation-based subcellular fractionation
Source: Brain Commun. 2022 Apr 21;4(3):fcac103. doi: 10.1093/braincomms/fcac103 (PMC9123841; doi:10.1093/braincomms/fcac103)
Supplement: fcac103_Supplementary_Data [file fcac103_supplementary_data.zip › Supplementary Table 4.csv]

ProteinID	Location
A0MZ66	Cytoskeleton
O14950	Cytoskeleton
O14950	Cytoskeleton
O15144	Cytoskeleton
O15145	Cytoskeleton
O60271	Cytoskeleton
O75347	Cytoskeleton
O75369	Cytoskeleton
P04350	Cytoskeleton
P06753	Cytoskeleton
P07737	Cytoskeleton
P09493	Cytoskeleton
P12814	Cytoskeleton
P13797	Cytoskeleton
P23528	Cytoskeleton
P28289	Cytoskeleton
P29966	Cytoskeleton
P47755	Cytoskeleton
P47756	Cytoskeleton
P52907	Cytoskeleton
P59998	Cytoskeleton
P61158	Cytoskeleton
P61160	Cytoskeleton
P63261	Cytoskeleton
P67936	Cytoskeleton
Q01518	Cytoskeleton
Q08AD1	Cytoskeleton
Q14847	Cytoskeleton
Q16658	Cytoskeleton
Q92747	Cytoskeleton
Q9BPX5	Cytoskeleton
Q9H3Q1	Cytoskeleton
Q9NZ32	Cytoskeleton
Q9NZR1	Cytoskeleton
Q9UJW0	Cytoskeleton
Q9Y281	Cytoskeleton
Q9Y4G6	Cytoskeleton
O00244	Cytoplasm
O00625	Cytoplasm
O14737	Cytoplasm
O95989	Cytoplasm
P04114	Cytoplasm
P06132	Cytoplasm
P06702	Cytoplasm
P09488	Cytoplasm
P09960	Cytoplasm
P13798	Cytoplasm
P15559	Cytoplasm
P16083	Cytoplasm
P16930	Cytoplasm
P19174	Cytoplasm
P19623	Cytoplasm
P19971	Cytoplasm
P22676	Cytoplasm
P29218	Cytoplasm
P30566	Cytoplasm
P32929	Cytoplasm
P34949	Cytoplasm
P35754	Cytoplasm
P35813	Cytoplasm
P37837	Cytoplasm
P50579	Cytoplasm
P52566	Cytoplasm
P54687	Cytoplasm
P61081	Cytoplasm
P61086	Cytoplasm
P62328	Cytoplasm
Q00796	Cytoplasm
Q01469	Cytoplasm
Q13126	Cytoplasm
Q13177	Cytoplasm
Q13630	Cytoplasm
Q15493	Cytoplasm
Q16222	Cytoplasm
Q3LXA3	Cytoplasm
Q6XQN6	Cytoplasm
Q8TF30	Cytoplasm
Q92688	Cytoplasm
Q96AT9	Cytoplasm
Q9BRA2	Cytoplasm
Q9BRF8	Cytoplasm
Q9BUT1	Cytoplasm
Q9BY32	Cytoplasm
Q9HA64	Cytoplasm
Q9NQ88	Cytoplasm
Q9NVS9	Cytoplasm
Q9NY33	Cytoplasm
Q9P2T1	Cytoplasm
Q9UHD1	Cytoplasm
Q9UIC8	Cytoplasm
Q9Y5P6	Cytoplasm
P07339	Endolysosome
P07686	Endolysosome
P07858	Endolysosome
P09496	Endolysosome
P10253	Endolysosome
P51148	Endolysosome
Q14108	Endolysosome
A0FGR8	Endoplasmic Reticulum
O15260	Endoplasmic Reticulum
O43852	Endoplasmic Reticulum
O75844	Endoplasmic Reticulum
O94874	Endoplasmic Reticulum
O96005	Endoplasmic Reticulum
P07237	Endoplasmic Reticulum
P13667	Endoplasmic Reticulum
P14314	Endoplasmic Reticulum
P14625	Endoplasmic Reticulum
P16435	Endoplasmic Reticulum
P16615	Endoplasmic Reticulum
P26885	Endoplasmic Reticulum
P27544	Endoplasmic Reticulum
P30040	Endoplasmic Reticulum
P33121	Endoplasmic Reticulum
P39656	Endoplasmic Reticulum
P48723	Endoplasmic Reticulum
P49257	Endoplasmic Reticulum
P49755	Endoplasmic Reticulum
P51571	Endoplasmic Reticulum
Q02818	Endoplasmic Reticulum
Q06136	Endoplasmic Reticulum
Q12797	Endoplasmic Reticulum
Q12907	Endoplasmic Reticulum
Q13162	Endoplasmic Reticulum
Q13217	Endoplasmic Reticulum
Q13586	Endoplasmic Reticulum
Q13724	Endoplasmic Reticulum
Q14165	Endoplasmic Reticulum
Q14257	Endoplasmic Reticulum
Q14571	Endoplasmic Reticulum
Q14696	Endoplasmic Reticulum
Q14697	Endoplasmic Reticulum
Q15293	Endoplasmic Reticulum
Q15738	Endoplasmic Reticulum
Q6DD88	Endoplasmic Reticulum
Q6IAN0	Endoplasmic Reticulum
Q6PIU2	Endoplasmic Reticulum
Q6UW68	Endoplasmic Reticulum
Q86YN1	Endoplasmic Reticulum
Q8N9F7	Endoplasmic Reticulum
Q8NBM8	Endoplasmic Reticulum
Q8NBS9	Endoplasmic Reticulum
Q8NF37	Endoplasmic Reticulum
Q8TC12	Endoplasmic Reticulum
Q92504	Endoplasmic Reticulum
Q96A33	Endoplasmic Reticulum
Q96AG4	Endoplasmic Reticulum
Q96JJ7	Endoplasmic Reticulum
Q96N66	Endoplasmic Reticulum
Q96S52	Endoplasmic Reticulum
Q99653	Endoplasmic Reticulum
Q9BS26	Endoplasmic Reticulum
Q9BTV4	Endoplasmic Reticulum
Q9H3N1	Endoplasmic Reticulum
Q9H490	Endoplasmic Reticulum
Q9HDC9	Endoplasmic Reticulum
Q9NYU2	Endoplasmic Reticulum
Q9NZ01	Endoplasmic Reticulum
Q9P035	Endoplasmic Reticulum
Q9UBP0	Endoplasmic Reticulum
Q9UHG3	Endoplasmic Reticulum
Q9Y2B0	Endoplasmic Reticulum
Q9Y2G8	Endoplasmic Reticulum
Q9Y320	Endoplasmic Reticulum
Q9Y6B6	Endoplasmic Reticulum
O14579	Golgi Apparatus
P61923	Golgi Apparatus
Q5SQI0	Golgi Apparatus
Q9H4A6	Golgi Apparatus
Q9NZ52	Golgi Apparatus
Q9Y678	Golgi Apparatus
O00217	Mitochondria
O14521	Mitochondria
O14874	Mitochondria
O14949	Mitochondria
O43181	Mitochondria
O43676	Mitochondria
O43678	Mitochondria
O43772	Mitochondria
O75208	Mitochondria
O75306	Mitochondria
O75879	Mitochondria
O95139	Mitochondria
O95167	Mitochondria
O95202	Mitochondria
O95299	Mitochondria
O95571	Mitochondria
O96008	Mitochondria
P11498	Mitochondria
P12074	Mitochondria
P18859	Mitochondria
P19404	Mitochondria
P21953	Mitochondria
P27144	Mitochondria
P30837	Mitochondria
P36542	Mitochondria
P42704	Mitochondria
P43897	Mitochondria
P48047	Mitochondria
P50336	Mitochondria
P53597	Mitochondria
P54886	Mitochondria
P56181	Mitochondria
P82909	Mitochondria
Q10713	Mitochondria
Q12931	Mitochondria
Q15031	Mitochondria
Q15119	Mitochondria
Q15120	Mitochondria
Q16891	Mitochondria
Q4G176	Mitochondria
Q5HYK3	Mitochondria
Q5JPH6	Mitochondria
Q5JTZ9	Mitochondria
Q5RI15	Mitochondria
Q6KCM7	Mitochondria
Q7L3T8	Mitochondria
Q7Z7H8	Mitochondria
Q86SX6	Mitochondria
Q8IYQ7	Mitochondria
Q8NE62	Mitochondria
Q8NFV4	Mitochondria
Q969S9	Mitochondria
Q969Z0	Mitochondria
Q96EY7	Mitochondria
Q96RP9	Mitochondria
Q99643	Mitochondria
Q99766	Mitochondria
Q99807	Mitochondria
Q9BXW7	Mitochondria
Q9BYD6	Mitochondria
Q9GZT3	Mitochondria
Q9H6K4	Mitochondria
Q9H845	Mitochondria
Q9HAV7	Mitochondria
Q9HD34	Mitochondria
Q9NP81	Mitochondria
Q9NSE4	Mitochondria
Q9NWS8	Mitochondria
Q9P032	Mitochondria
Q9P0J1	Mitochondria
Q9P2R7	Mitochondria
Q9UBX3	Mitochondria
Q9UGM6	Mitochondria
Q9UQ90	Mitochondria
Q9Y2C4	Mitochondria
Q9Y5U8	Mitochondria
Q9Y697	Mitochondria
O00567	Nucleus
O75475	Nucleus
O75533	Nucleus
O75694	Nucleus
P02545	Nucleus
P07910	Nucleus
P09874	Nucleus
P17096	Nucleus
P17844	Nucleus
P49750	Nucleus
P51608	Nucleus
P52272	Nucleus
P62805	Nucleus
P62805	Nucleus
P62805	Nucleus
P62805	Nucleus
P62805	Nucleus
P62805	Nucleus
P62805	Nucleus
P62805	Nucleus
P62805	Nucleus
P62805	Nucleus
P62805	Nucleus
P62805	Nucleus
P62805	Nucleus
P62805	Nucleus
P62995	Nucleus
P68431	Nucleus
P68431	Nucleus
P68431	Nucleus
P68431	Nucleus
P68431	Nucleus
P68431	Nucleus
P68431	Nucleus
P68431	Nucleus
P68431	Nucleus
P68431	Nucleus
P78347	Nucleus
Q00839	Nucleus
Q03252	Nucleus
Q07666	Nucleus
Q08211	Nucleus
Q13151	Nucleus
Q13263	Nucleus
Q14683	Nucleus
Q14980	Nucleus
Q15029	Nucleus
Q15233	Nucleus
Q1KMD3	Nucleus
Q6P2Q9	Nucleus
Q8WU68	Nucleus
Q8WVV9	Nucleus
Q92621	Nucleus
Q9NTI5	Nucleus
Q9NYB0	Nucleus
Q9NYF8	Nucleus
Q9P2K5	Nucleus
Q9UBT2	Nucleus
Q9UH99	Nucleus
Q9Y2X3	Nucleus
Q9Y3Z3	Nucleus
O14734	Peroxisome
O75381	Peroxisome
P28288	Peroxisome
Q9P0Z9	Peroxisome
O15031	Plasma membrane
O15394	Plasma membrane
O75955	Plasma membrane
O94856	Plasma membrane
P00533	Plasma membrane
P04216	Plasma membrane
P05023	Plasma membrane
P05026	Plasma membrane
P05556	Plasma membrane
P08754	Plasma membrane
P11234	Plasma membrane
P13591	Plasma membrane
P14384	Plasma membrane
P19022	Plasma membrane
P20020	Plasma membrane
P21589	Plasma membrane
P26992	Plasma membrane
P27105	Plasma membrane
P32004	Plasma membrane
P35221	Plasma membrane
P41732	Plasma membrane
P51674	Plasma membrane
P53985	Plasma membrane
P63092	Plasma membrane
P80723	Plasma membrane
P84095	Plasma membrane
Q01814	Plasma membrane
Q08722	Plasma membrane
Q13491	Plasma membrane
Q14254	Plasma membrane
Q16720	Plasma membrane
Q7Z3B1	Plasma membrane
Q96RD7	Plasma membrane
Q96S97	Plasma membrane
Q9P121	Plasma membrane
Q9UIW2	Plasma membrane
Q9Y2J2	Plasma membrane
Q9Y639	Plasma membrane
O14490	Postsynapse
O14548	Postsynapse
O14578	Postsynapse
O15034	Postsynapse
O15083	Postsynapse
O43615	Postsynapse
O43920	Postsynapse
O60229	Postsynapse
O60359	Postsynapse
O75334	Postsynapse
O94925	Postsynapse
O95169	Postsynapse
O95886	Postsynapse
P10606	Postsynapse
P14927	Postsynapse
P22695	Postsynapse
P28331	Postsynapse
P32189	Postsynapse
P34897	Postsynapse
P35232	Postsynapse
P35609	Postsynapse
P36776	Postsynapse
P49411	Postsynapse
P49821	Postsynapse
P51970	Postsynapse
P78352	Postsynapse
Q05586	Postsynapse
Q07021	Postsynapse
Q12879	Postsynapse
Q13505	Postsynapse
Q16795	Postsynapse
Q5JU85	Postsynapse
Q5T5P2	Postsynapse
Q6UXV4	Postsynapse
Q7Z6G8	Postsynapse
Q8NFZ4	Postsynapse
Q8WZA2	Postsynapse
Q96DA6	Postsynapse
Q96EY1	Postsynapse
Q96PV0	Postsynapse
Q96RQ3	Postsynapse
Q96SB3	Postsynapse
Q9BRQ6	Postsynapse
Q9BUR5	Postsynapse
Q9NNW7	Postsynapse
Q9NVI7	Postsynapse
Q9NX14	Postsynapse
Q9UDW1	Postsynapse
Q9UI09	Postsynapse
Q9ULD0	Postsynapse
Q9UPA5	Postsynapse
Q9UPW8	Postsynapse
Q9UPX8	Postsynapse
Q9Y2Z4	Postsynapse
Q9Y4W6	Postsynapse
Q9Y6M9	Postsynapse
O14672	Presynapse
P06307	Presynapse
P08247	Presynapse
P11169	Presynapse
P11279	Presynapse
P13473	Presynapse
P17600	Presynapse
P21579	Presynapse
P21964	Presynapse
P23763	Presynapse
P27449	Presynapse
P30531	Presynapse
P32418	Presynapse
P48066	Presynapse
P50150	Presynapse
P54709	Presynapse
P60880	Presynapse
P61266	Presynapse
Q12974	Presynapse
Q13740	Presynapse
Q16623	Presynapse
Q16849	Presynapse
Q6IAA8	Presynapse
Q7Z6L0	Presynapse
Q8N126	Presynapse
Q8N608	Presynapse
Q8TAC9	Presynapse
Q8TBG9	Presynapse
Q92542	Presynapse
Q969L2	Presynapse
Q99726	Presynapse
Q9BVK6	Presynapse
Q9C0H2	Presynapse
Q9H0Q3	Presynapse
Q9H1V8	Presynapse
Q9H3Z4	Presynapse
Q9H598	Presynapse
Q9UGV2	Presynapse
Q9UJ14	Presynapse
Q9Y371	Presynapse
Q9Y5L3	Presynapse
