# Supplementary material for: Proteomic characterization of post-mortem human brain tissue following ultracentrifugation-based subcellular fractionation
Source: Brain Commun. 2022 Apr 21;4(3):fcac103. doi: 10.1093/braincomms/fcac103 (PMC9123841; doi:10.1093/braincomms/fcac103)
Supplement: fcac103_Supplementary_Data [file fcac103_supplementary_data.zip › Supplementary Table 5.csv]

Uniprot_ID	Uniprot_name	Location_control	Confidence_control	Location_AD	Confidence_AD
A0A024RBG1	NUD4B_HUMAN;sp	Endoplasmic Reticulum	Medium	Endoplasmic Reticulum	High
A0AVT1	UBA6_HUMAN	Endoplasmic Reticulum	High	Endoplasmic Reticulum	Medium
A0FGR8	ESYT2_HUMAN	Endoplasmic Reticulum	High	Endoplasmic Reticulum	High
A1L0T0	ILVBL_HUMAN	Endoplasmic Reticulum	Medium	Endoplasmic Reticulum_Presynapse	Low
A2RRP1	NBAS_HUMAN	Endoplasmic Reticulum	High	Endoplasmic Reticulum	High
A2RTX5	SYTC2_HUMAN	Endoplasmic Reticulum	Medium	Nucleus	Medium
A2RU67	F234B_HUMAN	Mitochondria	Low	Mitochondria	Medium
A5PKW4	PSD1_HUMAN	Mitochondria	Medium	Mitochondria_Nucleus	Low
A5YM72	CRNS1_HUMAN	Cytoskeleton	Medium	Cytoskeleton_Endoplasmic Reticulum	Low
A6NDG6	PGP_HUMAN	Cytoplasm	High	Cytoplasm	High
A6NE02	BTBDH_HUMAN	NA	None	Mitochondria	Low
A6NHX0	CAST2_HUMAN;sp	Cytoplasm	High	Cytoplasm	High
C9J069	AJM1_HUMAN	Postsynapse	High	Mitochondria	Medium
E9PAV3	NACAM_HUMAN;sp	Plasma membrane	Medium	Cytoskeleton	Medium
O00116	ADAS_HUMAN	Endoplasmic Reticulum	Low	Endoplasmic Reticulum_Mitochondria	Low
O00139	KIF2A_HUMAN	Endoplasmic Reticulum	Medium	Cytoskeleton	Medium
O00142	KITM_HUMAN	Mitochondria	High	Mitochondria	High
O00154	BACH_HUMAN	Plasma membrane	Medium	Cytoskeleton	High
O00159	MYO1C_HUMAN	Nucleus	High	Nucleus	Medium
O00161	SNP23_HUMAN	Endoplasmic Reticulum	High	Endoplasmic Reticulum	Medium
O00165	HAX1_HUMAN	Postsynapse	Medium	Mitochondria_Nucleus	Low
O00170	AIP_HUMAN	Endoplasmic Reticulum	Low	NA	None
O00178	GTPB1_HUMAN	Endoplasmic Reticulum	Medium	Mitochondria	High
O00186	STXB3_HUMAN	Endoplasmic Reticulum	Medium	Cytoskeleton	Medium
O00192	ARVC_HUMAN	Endoplasmic Reticulum	Medium	Mitochondria	High
O00194	RB27B_HUMAN	Endoplasmic Reticulum_Mitochondria	Low	Endoplasmic Reticulum	Medium
O00217	NDUS8_HUMAN	Postsynapse	Low	Cytoskeleton_Postsynapse	Low
O00231	PSD11_HUMAN	Cytoskeleton	Medium	Presynapse	Medium
O00232	PSD12_HUMAN	Endoplasmic Reticulum	Medium	Endoplasmic Reticulum	Low
O00244	ATOX1_HUMAN	Cytoplasm	High	Cytoplasm	Medium
O00264	PGRC1_HUMAN	Cytoskeleton	Medium	Cytoskeleton	Low
O00291	HIP1_HUMAN	Endoplasmic Reticulum_Presynapse	Low	Endoplasmic Reticulum_Presynapse	Low
O00299	CLIC1_HUMAN	Cytoplasm	High	Cytoplasm	Medium
O00303	EIF3F_HUMAN	Presynapse	High	Endoplasmic Reticulum	High
O00305	CACB4_HUMAN;sp	Endoplasmic Reticulum	Medium	Mitochondria_Presynapse	Low
O00330	ODPX_HUMAN	Plasma membrane	Low	Mitochondria	Medium
O00399	DCTN6_HUMAN	Cytoplasm	Low	Mitochondria_Postsynapse	Low
O00401	WASL_HUMAN	Cytoskeleton_Endoplasmic Reticulum	Low	Endoplasmic Reticulum_Presynapse	Low
O00408	PDE2A_HUMAN	Cytoskeleton	Low	Cytoskeleton	Medium
O00410	IPO5_HUMAN	Cytoskeleton	High	Cytoskeleton	High
O00429	DNM1L_HUMAN	Plasma membrane	Medium	Cytoskeleton	High
O00442	RTCA_HUMAN	Endoplasmic Reticulum	High	Cytoskeleton	Medium
O00445	SYT5_HUMAN	Endoplasmic Reticulum	High	Nucleus	Low
O00468	AGRIN_HUMAN	Nucleus	High	Nucleus	High
O00471	EXOC5_HUMAN	Endoplasmic Reticulum	Low	Endoplasmic Reticulum	Medium
O00478	BT3A3_HUMAN;sp	Endoplasmic Reticulum	High	Endoplasmic Reticulum_Presynapse	Low
O00483	NDUA4_HUMAN	Plasma membrane	Medium	Cytoskeleton	High
O00487	PSDE_HUMAN	Cytoskeleton	Medium	Endoplasmic Reticulum_Presynapse	Low
O00499	BIN1_HUMAN;sp	Plasma membrane	Medium	Cytoskeleton	High
O00505	IMA4_HUMAN	Cytoskeleton	High	Cytoskeleton	High
O00519	FAAH1_HUMAN	Endoplasmic Reticulum	High	Endoplasmic Reticulum	High
O00533	NCHL1_HUMAN	Cytoskeleton	Medium	Cytoskeleton	Medium
O00560	SDCB1_HUMAN	Presynapse	Medium	Plasma membrane	Medium
O00571	DDX3X_HUMAN	Endoplasmic Reticulum	High	Endoplasmic Reticulum	Low
O00584	RNT2_HUMAN	Cytoplasm	High	Cytoplasm	High
O00625	PIR_HUMAN	NA	None	Cytoplasm	High
O00629	IMA3_HUMAN	Endoplasmic Reticulum	Medium	Endoplasmic Reticulum	Medium
O00743	PPP6_HUMAN	Endoplasmic Reticulum	High	Endoplasmic Reticulum_Mitochondria	Low
O00764	PDXK_HUMAN	Plasma membrane	Medium	Cytoskeleton	High
O14490	DLGP1_HUMAN	Mitochondria	High	Mitochondria	High
O14495	PLPP3_HUMAN	Presynapse	High	Plasma membrane	Low
O14521	DHSD_HUMAN	Mitochondria	High	Mitochondria	High
O14523	C2C2L_HUMAN	Endoplasmic Reticulum	High	Endoplasmic Reticulum	High
O14525	ASTN1_HUMAN	Endoplasmic Reticulum	High	Endoplasmic Reticulum_Mitochondria	Low
O14531	DPYL4_HUMAN	Cytoskeleton	High	Cytoskeleton	High
O14548	COX7R_HUMAN	Cytoskeleton	High	Cytoskeleton	High
O14558	HSPB6_HUMAN	Endoplasmic Reticulum_Presynapse	Low	Endoplasmic Reticulum	Medium
O14561	ACPM_HUMAN	Plasma membrane	Medium	Cytoskeleton	High
O14576	DC1I1_HUMAN	Cytoskeleton	High	Cytoskeleton	High
O14579	COPE_HUMAN	Endoplasmic Reticulum	Medium	Endoplasmic Reticulum	High
O14594	NCAN_HUMAN	Plasma membrane	Medium	Cytoskeleton	High
O14617	AP3D1_HUMAN	Cytoskeleton	High	Cytoskeleton	Medium
O14639	ABLM1_HUMAN	Endoplasmic Reticulum	Medium	Endoplasmic Reticulum	Low
O14653	GOSR2_HUMAN	Endoplasmic Reticulum	Medium	Endoplasmic Reticulum	Medium
O14662	STX16_HUMAN	Mitochondria_Postsynapse	Low	Endoplasmic Reticulum_Mitochondria	Low
O14672	ADA10_HUMAN	Presynapse	High	Cytoskeleton_Presynapse	Low
O14734	ACOT8_HUMAN	Endoplasmic Reticulum	High	Mitochondria_Presynapse	Low
O14735	CDIPT_HUMAN	Endoplasmic Reticulum	High	Endoplasmic Reticulum	High
O14737	PDCD5_HUMAN	Cytoplasm	High	Cytoplasm	High
O14744	ANM5_HUMAN	Cytoplasm_Endoplasmic Reticulum	Low	Endoplasmic Reticulum	Low
O14745	NHRF1_HUMAN	Cytoskeleton	Medium	Cytoskeleton	High
O14773	TPP1_HUMAN	Cytoskeleton	High	Cytoskeleton	High
O14775	GNB5_HUMAN	Cytoskeleton_Plasma membrane	Low	Cytoskeleton_Presynapse	Low
O14787	TNPO2_HUMAN	Cytoskeleton	Medium	Cytoskeleton	High
O14807	RASM_HUMAN	Endoplasmic Reticulum_Presynapse	Low	Presynapse	Low
O14810	CPLX1_HUMAN	Cytoskeleton	Medium	Cytoskeleton	Medium
O14818	PSA7_HUMAN;sp	Cytoskeleton	Medium	Cytoskeleton	High
O14827	RGRF2_HUMAN	Endoplasmic Reticulum	High	Endoplasmic Reticulum_Mitochondria	Low
O14828	SCAM3_HUMAN	Endoplasmic Reticulum	High	Endoplasmic Reticulum	Medium
O14841	OPLA_HUMAN	Cytoplasm_Endoplasmic Reticulum	Low	Endoplasmic Reticulum_Mitochondria	Low
O14874	BCKD_HUMAN	Mitochondria	High	Mitochondria	High
O14880	MGST3_HUMAN	Plasma membrane	Medium	Cytoskeleton	High
O14907	TX1B3_HUMAN	Cytoplasm	Medium	Endoplasmic Reticulum	Medium
O14910	LIN7A_HUMAN;sp	Endoplasmic Reticulum	Low	Endoplasmic Reticulum	Low
O14936	CSKP_HUMAN	Endoplasmic Reticulum_Presynapse	Low	Cytoskeleton	Medium
O14949	QCR8_HUMAN	Mitochondria	High	Mitochondria_Postsynapse	Low
O14964	HGS_HUMAN	Cytoplasm	Low	Cytoskeleton	Low
O14974	MYPT1_HUMAN	Endoplasmic Reticulum	Medium	Endoplasmic Reticulum	Medium
O14976	GAK_HUMAN	Presynapse	Medium	Presynapse	Medium
O14979	HNRDL_HUMAN	Nucleus	Medium	Endoplasmic Reticulum_Nucleus	Low
O14980	XPO1_HUMAN	Cytoskeleton_Plasma membrane	Low	Cytoskeleton	High
O14994	SYN3_HUMAN	Cytoskeleton	Medium	Cytoskeleton	High
O15020	SPTN2_HUMAN	Plasma membrane	Medium	Cytoskeleton	High
O15027	SC16A_HUMAN	Endoplasmic Reticulum	High	Endoplasmic Reticulum	Medium
O15061	SYNEM_HUMAN	Nucleus	High	Endoplasmic Reticulum	Medium
O15066	KIF3B_HUMAN	Endoplasmic Reticulum	High	Endoplasmic Reticulum_Mitochondria	Low
O15067	PUR4_HUMAN	Cytoplasm	High	Cytoplasm	High
O15068	MCF2L_HUMAN	Mitochondria	Medium	Postsynapse	Medium
O15069	NACAD_HUMAN	Endoplasmic Reticulum	High	Nucleus	Low
O15075	DCLK1_HUMAN	Plasma membrane	Medium	Cytoskeleton	High
O15079	SNPH_HUMAN	Postsynapse_Presynapse	Low	Mitochondria_Postsynapse	Low
O15083	ERC2_HUMAN	Postsynapse	High	Postsynapse	High
O15118	NPC1_HUMAN	Endoplasmic Reticulum_Presynapse	Low	Presynapse	Medium
O15126	SCAM1_HUMAN	Plasma membrane	Medium	Cytoskeleton	High
O15127	SCAM2_HUMAN	Endoplasmic Reticulum	Medium	Endoplasmic Reticulum	Medium
O15173	PGRC2_HUMAN	Endoplasmic Reticulum	Medium	Cytoskeleton	Medium
O15212	PFD6_HUMAN	Cytoplasm	Medium	Cytoplasm	Medium
O15228	GNPAT_HUMAN	Endoplasmic Reticulum	High	Mitochondria	Medium
O15230	LAMA5_HUMAN	Nucleus	High	Nucleus	High
O15240	VGF_HUMAN	Plasma membrane	Medium	Presynapse	Low
O15260	SURF4_HUMAN	Endoplasmic Reticulum	High	Endoplasmic Reticulum	High
O15294	OGT1_HUMAN	Cytoskeleton_Postsynapse	Low	Postsynapse	Low
O15371	EIF3D_HUMAN	Plasma membrane_Presynapse	Low	Endoplasmic Reticulum	Medium
O15372	EIF3H_HUMAN	Endoplasmic Reticulum_Plasma membrane	Low	Endoplasmic Reticulum	Medium
O15400	STX7_HUMAN	Presynapse	Medium	Cytoplasm	Low
O15439	MRP4_HUMAN	Mitochondria	Medium	Mitochondria	High
O15484	CAN5_HUMAN	Presynapse	Medium	Plasma membrane	Medium
O15498	YKT6_HUMAN	Endoplasmic Reticulum	Medium	Endoplasmic Reticulum	Medium
O15523	DDX3Y_HUMAN	Endoplasmic Reticulum	Low	Mitochondria_Nucleus	Low
O15530	PDPK1_HUMAN;sp	Mitochondria_Postsynapse	Low	Nucleus	Medium
O15540	FABP7_HUMAN	Cytoplasm	Medium	Cytoskeleton	High
O43143	DHX15_HUMAN	Nucleus	High	Nucleus	High
O43149	ZZEF1_HUMAN	Mitochondria	Low	Mitochondria	High
O43157	PLXB1_HUMAN	Endoplasmic Reticulum	Medium	Endoplasmic Reticulum	Low
O43169	CYB5B_HUMAN	Plasma membrane_Presynapse	Low	Cytoskeleton_Endoplasmic Reticulum	Low
O43175	SERA_HUMAN	Plasma membrane	Medium	Cytoskeleton	High
O43181	NDUS4_HUMAN	Postsynapse	High	Postsynapse	High
O43236	SEPT4_HUMAN;sp	Plasma membrane	Medium	Cytoskeleton	High
O43237	DC1L2_HUMAN	Plasma membrane	High	Cytoskeleton	High
O43242	PSMD3_HUMAN	Cytoskeleton	Medium	Cytoskeleton	High
O43272	PROD_HUMAN	Endoplasmic Reticulum_Mitochondria	Low	Endoplasmic Reticulum_Mitochondria	Low
O43295	SRGP3_HUMAN	Endoplasmic Reticulum_Presynapse	Low	Presynapse	Medium
O43301	HS12A_HUMAN	Plasma membrane	Medium	Cytoskeleton	High
O43324	MCA3_HUMAN	Endoplasmic Reticulum	High	Endoplasmic Reticulum	High
O43390	HNRPR_HUMAN	Plasma membrane	Medium	Cytoskeleton	High
O43396	TXNL1_HUMAN	Cytoskeleton	High	Cytoskeleton	High
O43399	TPD54_HUMAN	Cytoskeleton_Plasma membrane	Low	Cytoskeleton_Plasma membrane	Low
O43414	ERI3_HUMAN	Cytoplasm	High	Cytoplasm	High
O43426	SYNJ1_HUMAN	Plasma membrane	Medium	Cytoskeleton	High
O43427	FIBP_HUMAN	Endoplasmic Reticulum	High	Presynapse	Low
O43432	IF4G3_HUMAN	Endoplasmic Reticulum	High	Endoplasmic Reticulum	High
O43464	HTRA2_HUMAN	Mitochondria_Postsynapse	Low	Mitochondria	Low
O43488	ARK72_HUMAN;sp	Cytoskeleton	Medium	Cytoskeleton	High
O43491	E41L2_HUMAN	Cytoskeleton	Medium	Cytoskeleton	High
O43504	LTOR5_HUMAN	Plasma membrane	Medium	Presynapse	Medium
O43505	B4GA1_HUMAN	Endoplasmic Reticulum	Low	Cytoskeleton	Medium
O43572	AKA10_HUMAN	Mitochondria	Low	Mitochondria	High
O43581	SYT7_HUMAN	Presynapse	Medium	Presynapse	High
O43592	XPOT_HUMAN	Endoplasmic Reticulum	Low	Endoplasmic Reticulum	High
O43598	DNPH1_HUMAN	Cytoplasm	High	Cytoplasm	High
O43615	TIM44_HUMAN	Mitochondria_Postsynapse	Low	Mitochondria_Plasma membrane	Low
O43674	NDUB5_HUMAN	Mitochondria	Medium	Postsynapse	Medium
O43676	NDUB3_HUMAN	Postsynapse	Medium	Postsynapse	Low
O43678	NDUA2_HUMAN	Mitochondria	High	Postsynapse	High
O43681	ASNA_HUMAN	Cytoskeleton_Plasma membrane	Low	Cytoskeleton	Medium
O43687	AKA7A_HUMAN;sp	NA	None	Nucleus	Low
O43707	ACTN4_HUMAN	Plasma membrane	Medium	Cytoskeleton	High
O43708	MAAI_HUMAN	Cytoplasm	Medium	Cytoplasm_Cytoskeleton	Low
O43739	CYH3_HUMAN;sp	Endoplasmic Reticulum	Low	Mitochondria_Nucleus	Low
O43747	AP1G1_HUMAN	Cytoskeleton	Medium	Cytoskeleton	Medium
O43752	STX6_HUMAN	Endoplasmic Reticulum	High	Mitochondria	Low
O43759	SNG1_HUMAN	Presynapse	Medium	Presynapse	High
O43760	SNG2_HUMAN	NA	None	Mitochondria_Nucleus	Low
O43761	SNG3_HUMAN	Presynapse	High	Presynapse	High
O43765	SGTA_HUMAN	Endoplasmic Reticulum	Medium	Plasma membrane	Low
O43768	ENSA_HUMAN	Cytoplasm	Medium	Cytoplasm	Low
O43772	MCAT_HUMAN	Mitochondria	High	Mitochondria	High
O43776	SYNC_HUMAN	Cytoskeleton	High	Cytoskeleton	High
O43809	CPSF5_HUMAN	Endoplasmic Reticulum	Medium	Endoplasmic Reticulum_Plasma membrane	Low
O43813	LANC1_HUMAN	Plasma membrane	Medium	Cytoskeleton	High
O43837	IDH3B_HUMAN	Plasma membrane	Medium	Cytoskeleton	High
O43852	CALU_HUMAN	Endoplasmic Reticulum	High	Endoplasmic Reticulum	High
O43854	EDIL3_HUMAN	NA	None	Mitochondria	Low
O43865	SAHH2_HUMAN	Plasma membrane	Medium	Cytoskeleton	High
O43920	NDUS5_HUMAN	Postsynapse	High	Cytoskeleton	Medium
O60220	TIM8A_HUMAN	Mitochondria_Postsynapse	Low	Postsynapse	Low
O60229	KALRN_HUMAN	Mitochondria	High	Mitochondria	High
O60245	PCDH7_HUMAN	Endoplasmic Reticulum_Mitochondria	Low	NA	None
O60256	KPRB_HUMAN	Cytoskeleton	High	Cytoskeleton	High
O60262	GBG7_HUMAN	Plasma membrane	Medium	Cytoskeleton_Plasma membrane	Low
O60268	K0513_HUMAN	Cytoskeleton_Plasma membrane	Low	Cytoskeleton	Low
O60282	KIF5C_HUMAN	Cytoskeleton	High	Cytoskeleton	High
O60307	MAST3_HUMAN	Mitochondria	Low	Mitochondria	High
O60313	OPA1_HUMAN	Plasma membrane	Medium	Cytoskeleton	High
O60331	PI51C_HUMAN;sp	Cytoskeleton_Presynapse	Low	Endoplasmic Reticulum_Presynapse	Low
O60346	PHLP1_HUMAN	Endoplasmic Reticulum_Postsynapse	Low	NA	None
O60359	CCG3_HUMAN	Mitochondria	High	Mitochondria	High
O60493	SNX3_HUMAN	Cytoskeleton	Medium	Cytoskeleton	Medium
O60502	OGA_HUMAN	Cytoskeleton	High	Endoplasmic Reticulum	Medium
O60503	ADCY9_HUMAN	Endoplasmic Reticulum	High	Mitochondria	Medium
O60506	HNRPQ_HUMAN	Cytoskeleton	High	Cytoskeleton	High
O60613	SEP15_HUMAN	Cytoplasm	Low	Endoplasmic Reticulum	Medium
O60641	AP180_HUMAN	Plasma membrane	Medium	Cytoskeleton	High
O60645	EXOC3_HUMAN	Endoplasmic Reticulum	High	Endoplasmic Reticulum	Medium
O60658	PDE8A_HUMAN	Endoplasmic Reticulum	Low	Mitochondria	Medium
O60664	PLIN3_HUMAN	Cytoskeleton_Endoplasmic Reticulum	Low	Cytoskeleton	Medium
O60684	IMA7_HUMAN	Cytoskeleton	Medium	Cytoskeleton	Medium
O60716	CTND1_HUMAN	Presynapse	Low	Endoplasmic Reticulum	High
O60739	EIF1B_HUMAN	Endoplasmic Reticulum	Medium	Endoplasmic Reticulum	Medium
O60741	HCN1_HUMAN	Endoplasmic Reticulum	Medium	Endoplasmic Reticulum_Plasma membrane	Low
O60749	SNX2_HUMAN	Cytoplasm	Medium	Mitochondria	Medium
O60762	DPM1_HUMAN	Endoplasmic Reticulum	High	Endoplasmic Reticulum	High
O60763	USO1_HUMAN	Endoplasmic Reticulum	Medium	Endoplasmic Reticulum	High
O60784	TOM1_HUMAN	Cytoskeleton	Medium	Cytoskeleton	Medium
O60825	F262_HUMAN;sp	Endoplasmic Reticulum	High	Endoplasmic Reticulum	Medium
O60831	PRAF2_HUMAN	Endoplasmic Reticulum	High	Endoplasmic Reticulum	High
O60841	IF2P_HUMAN	Endoplasmic Reticulum	High	Mitochondria	Medium
O60861	GAS7_HUMAN	Endoplasmic Reticulum	Low	Cytoskeleton	Medium
O60869	EDF1_HUMAN	Endoplasmic Reticulum	High	Plasma membrane	Medium
O60883	G37L1_HUMAN	Presynapse	High	Presynapse	Medium
O60884	DNJA2_HUMAN	Plasma membrane	Medium	Cytoskeleton	Medium
O60888	CUTA_HUMAN	Cytoskeleton	High	Cytoskeleton	High
O60925	PFD1_HUMAN	Cytoplasm	Medium	Cytoplasm	Low
O60936	NOL3_HUMAN	Cytoplasm	High	Cytoplasm	Medium
O60939	SCN2B_HUMAN	Endoplasmic Reticulum	Medium	Presynapse	Low
O75027	ABCB7_HUMAN	Mitochondria	Medium	Mitochondria	High
O75044	SRGP2_HUMAN;sp	Mitochondria	Low	Mitochondria	High
O75051	PLXA2_HUMAN	Endoplasmic Reticulum	High	Endoplasmic Reticulum_Presynapse	Low
O75061	AUXI_HUMAN	Plasma membrane	Medium	Cytoskeleton	High
O75077	ADA23_HUMAN	Endoplasmic Reticulum_Plasma membrane	Low	Presynapse	Low
O75078	ADA11_HUMAN	Endoplasmic Reticulum	High	Endoplasmic Reticulum	Medium
O75083	WDR1_HUMAN	Plasma membrane	Medium	Cytoskeleton	High
O75110	ATP9A_HUMAN	Endoplasmic Reticulum	Medium	Endoplasmic Reticulum_Plasma membrane	Low
O75116	ROCK2_HUMAN	Cytoskeleton	High	Cytoskeleton	High
O75122	CLAP2_HUMAN	Plasma membrane	Medium	Cytoskeleton	High
O75131	CPNE3_HUMAN;sp	Cytoskeleton_Presynapse	Low	Cytoskeleton_Presynapse	Low
O75145	LIPA3_HUMAN	Postsynapse_Presynapse	Low	Cytoskeleton	Medium
O75146	HIP1R_HUMAN	Presynapse	High	Endoplasmic Reticulum_Plasma membrane	Low
O75155	CAND2_HUMAN	Endoplasmic Reticulum	High	Mitochondria	Medium
O75170	PP6R2_HUMAN	Endoplasmic Reticulum	High	Mitochondria	Medium
O75208	COQ9_HUMAN	Mitochondria	Medium	Mitochondria	Medium
O75223	GGCT_HUMAN	Cytoplasm	High	Cytoplasm	High
O75251	NDUS7_HUMAN	Postsynapse	Medium	Postsynapse	Medium
O75306	NDUS2_HUMAN	Plasma membrane	Medium	Cytoskeleton	High
O75323	NIPS2_HUMAN	Cytoskeleton	Medium	Cytoskeleton	Medium
O75334	LIPA2_HUMAN	Mitochondria	High	Mitochondria	High
O75340	PDCD6_HUMAN	Cytoskeleton	Medium	Cytoskeleton	High
O75348	VATG1_HUMAN	Endoplasmic Reticulum	Low	Cytoskeleton	Low
O75351	VPS4B_HUMAN	Endoplasmic Reticulum	Medium	Endoplasmic Reticulum	Low
O75352	MPU1_HUMAN	Endoplasmic Reticulum	High	Endoplasmic Reticulum	High
O75363	BCAS1_HUMAN	Plasma membrane	High	Plasma membrane	High
O75367	H2AY_HUMAN	Nucleus	High	Nucleus	High
O75368	SH3L1_HUMAN	Cytoskeleton	High	Cytoskeleton	Medium
O75380	NDUS6_HUMAN	Mitochondria	Low	Postsynapse	Medium
O75381	PEX14_HUMAN	Endoplasmic Reticulum	High	Endoplasmic Reticulum_Plasma membrane	Low
O75382	TRIM3_HUMAN	Endoplasmic Reticulum	Medium	Presynapse	Medium
O75390	CISY_HUMAN	Plasma membrane	Medium	Cytoskeleton	High
O75396	SC22B_HUMAN	Endoplasmic Reticulum	High	Endoplasmic Reticulum	High
O75431	MTX2_HUMAN	Mitochondria	Medium	Postsynapse	High
O75436	VP26A_HUMAN	NA	None	Endoplasmic Reticulum	Low
O75438	NDUB1_HUMAN	Postsynapse	Medium	Postsynapse	High
O75439	MPPB_HUMAN	Mitochondria	High	Mitochondria	High
O75489	NDUS3_HUMAN	Plasma membrane	Medium	Cytoskeleton	High
O75506	HSBP1_HUMAN	Postsynapse	Medium	Postsynapse	Medium
O75508	CLD11_HUMAN	Cytoskeleton	Medium	Cytoskeleton	High
O75521	ECI2_HUMAN	Endoplasmic Reticulum_Mitochondria	Low	Endoplasmic Reticulum_Nucleus	Low
O75531	BAF_HUMAN	Nucleus	High	Nucleus	Low
O75534	CSDE1_HUMAN	Endoplasmic Reticulum	High	Endoplasmic Reticulum	High
O75569	PRKRA_HUMAN	Presynapse	Low	Endoplasmic Reticulum	Medium
O75592	MYCB2_HUMAN	NA	None	Mitochondria_Nucleus	Low
O75608	LYPA1_HUMAN	Cytoplasm	High	Cytoplasm	High
O75643	U520_HUMAN	Nucleus	High	Nucleus	High
O75663	TIPRL_HUMAN	Cytoplasm	High	Cytoskeleton	High
O75689	ADAP1_HUMAN;sp	Endoplasmic Reticulum	Medium	Endoplasmic Reticulum	Medium
O75746	CMC1_HUMAN	Plasma membrane	Medium	Cytoskeleton	High
O75781	PALM_HUMAN	Cytoskeleton	High	Cytoskeleton	High
O75821	EIF3G_HUMAN	Cytoplasm	Medium	Mitochondria	Low
O75822	EIF3J_HUMAN	Plasma membrane	Medium	Plasma membrane	Low
O75828	CBR3_HUMAN	Cytoplasm	High	Cytoskeleton	Medium
O75832	PSD10_HUMAN	Endoplasmic Reticulum	High	Endoplasmic Reticulum	Medium
O75844	FACE1_HUMAN	Endoplasmic Reticulum	High	Endoplasmic Reticulum	High
O75874	IDHC_HUMAN	Cytoskeleton	Medium	Cytoplasm	Medium
O75879	GATB_HUMAN	Mitochondria	High	Mitochondria	High
O75880	SCO1_HUMAN	Mitochondria	High	Mitochondria	Medium
O75884	RBBP9_HUMAN	Cytoplasm	High	Cytoplasm	High
O75891	AL1L1_HUMAN	Plasma membrane	Medium	Cytoskeleton	High
O75896	TUSC2_HUMAN	Endoplasmic Reticulum_Mitochondria	Low	Nucleus	Medium
O75899	GABR2_HUMAN	Presynapse	Medium	Endoplasmic Reticulum	Medium
O75914	PAK3_HUMAN	Cytoplasm	High	Cytoplasm	Medium
O75915	PRAF3_HUMAN	Cytoskeleton_Plasma membrane	Low	Cytoskeleton	Medium
O75923	DYSF_HUMAN	Endoplasmic Reticulum	Low	Mitochondria_Nucleus	Low
O75935	DCTN3_HUMAN	Cytoskeleton	Medium	Endoplasmic Reticulum	Low
O75936	BODG_HUMAN	Cytoplasm	Low	Endoplasmic Reticulum_Nucleus	Low
O75937	DNJC8_HUMAN	Nucleus_Postsynapse	Low	Nucleus	High
O75947	ATP5H_HUMAN	Plasma membrane	Medium	Cytoskeleton	High
O75962	TRIO_HUMAN	Endoplasmic Reticulum	Low	Postsynapse	Medium
O75964	ATP5L_HUMAN	Mitochondria_Postsynapse	Low	Postsynapse	High
O75964	ATP5L_HUMAN	Mitochondria_Postsynapse	Low	Postsynapse	High
O76003	GLRX3_HUMAN	Endoplasmic Reticulum	High	Endoplasmic Reticulum_Presynapse	Low
O76024	WFS1_HUMAN	Endoplasmic Reticulum	High	Endoplasmic Reticulum	High
O76041	NEBL_HUMAN	Cytoskeleton	Medium	Cytoskeleton	Low
O76054	S14L2_HUMAN;sp	NA	None	Cytoskeleton_Endoplasmic Reticulum	Low
O76070	SYUG_HUMAN	Plasma membrane	Medium	Cytoskeleton	High
O76094	SRP72_HUMAN	Endoplasmic Reticulum	Medium	Endoplasmic Reticulum	Medium
O94760	DDAH1_HUMAN	Plasma membrane	Medium	Cytoskeleton	High
O94772	LY6H_HUMAN	Presynapse	Medium	Plasma membrane	Medium
O94805	ACL6B_HUMAN	Nucleus	Medium	Nucleus	Medium
O94811	TPPP_HUMAN	Plasma membrane	Medium	Cytoskeleton	High
O94819	KBTBB_HUMAN	Plasma membrane	Medium	Cytoskeleton	High
O94826	TOM70_HUMAN	Plasma membrane	Medium	Cytoskeleton	High
O94830	DDHD2_HUMAN	Endoplasmic Reticulum	Low	Mitochondria	Medium
O94832	MYO1D_HUMAN	Cytoskeleton	Low	Cytoskeleton	High
O94874	UFL1_HUMAN	Endoplasmic Reticulum	High	Endoplasmic Reticulum	High
O94875	SRBS2_HUMAN	Mitochondria	Medium	Mitochondria	Medium
O94903	PLPHP_HUMAN	Endoplasmic Reticulum	Medium	Cytoskeleton_Endoplasmic Reticulum	Low
O94905	ERLN2_HUMAN	Plasma membrane	Low	Cytoskeleton	Medium
O94910	AGRL1_HUMAN	Plasma membrane	High	NA	None
O94911	ABCA8_HUMAN	Cytoplasm_Endoplasmic Reticulum	Low	Endoplasmic Reticulum	Medium
O94915	FRYL_HUMAN	Cytoskeleton	Medium	Cytoskeleton	Low
O94919	ENDD1_HUMAN	Plasma membrane	Medium	Cytoskeleton	High
O94925	GLSK_HUMAN	Plasma membrane	High	Cytoskeleton	High
O94966	UBP19_HUMAN	Nucleus	Low	Nucleus	Medium
O94966	UBP19_HUMAN	Nucleus	Low	Nucleus	Medium
O94967	WDR47_HUMAN	Endoplasmic Reticulum	Medium	Cytoskeleton	Low
O94973	AP2A2_HUMAN	Plasma membrane	Medium	Cytoskeleton	High
O94979	SC31A_HUMAN	Endoplasmic Reticulum	High	Endoplasmic Reticulum	High
O94985	CSTN1_HUMAN	Cytoplasm	High	Cytoplasm	Medium
O95057	DIRA1_HUMAN	Endoplasmic Reticulum	High	Endoplasmic Reticulum	Medium
O95139	NDUB6_HUMAN	Mitochondria	High	Mitochondria	High
O95140	MFN2_HUMAN	Plasma membrane_Presynapse	Low	Presynapse	Medium
O95167	NDUA3_HUMAN	Mitochondria_Postsynapse	Low	Postsynapse	Low
O95168	NDUB4_HUMAN	Postsynapse	Medium	Postsynapse	High
O95169	NDUB8_HUMAN	Postsynapse	Medium	NA	None
O95182	NDUA7_HUMAN	Mitochondria	Medium	Mitochondria	High
O95196	CSPG5_HUMAN	Endoplasmic Reticulum	Medium	Presynapse	Medium
O95197	RTN3_HUMAN	Plasma membrane	Medium	Cytoskeleton	High
O95202	LETM1_HUMAN	Plasma membrane	Medium	Cytoskeleton	High
O95219	SNX4_HUMAN	Presynapse	Medium	Mitochondria_Postsynapse	Low
O95248	MTMR5_HUMAN	Cytoskeleton	Medium	Cytoskeleton	High
O95278	EPM2A_HUMAN	Cytoplasm	High	Cytoplasm	Medium
O95292	VAPB_HUMAN	Cytoskeleton	Medium	Cytoskeleton	Medium
O95294	RASL1_HUMAN	Endoplasmic Reticulum	Medium	Endoplasmic Reticulum	Medium
O95295	SNAPN_HUMAN	Cytoplasm	Low	Mitochondria	Medium
O95298	NDUC2_HUMAN;sp	Postsynapse	Medium	Postsynapse	High
O95299	NDUAA_HUMAN	Cytoskeleton_Plasma membrane	Low	Cytoskeleton_Plasma membrane	Low
O95319	CELF2_HUMAN	Endoplasmic Reticulum_Nucleus	Low	Endoplasmic Reticulum	Low
O95336	6PGL_HUMAN	Cytoskeleton	Medium	Cytoskeleton	High
O95352	ATG7_HUMAN	Cytoplasm	High	Cytoplasm	High
O95372	LYPA2_HUMAN	Endoplasmic Reticulum	High	Cytoskeleton	Medium
O95373	IPO7_HUMAN	Cytoskeleton	High	Cytoskeleton	Medium
O95394	AGM1_HUMAN	Cytoplasm	High	Cytoplasm	High
O95433	AHSA1_HUMAN	Cytoskeleton	Medium	Cytoskeleton	High
O95487	SC24B_HUMAN	Endoplasmic Reticulum	High	Endoplasmic Reticulum	Medium
O95502	NPTXR_HUMAN	Presynapse	High	Endoplasmic Reticulum	Medium
O95563	MPC2_HUMAN	Postsynapse	High	Mitochondria_Postsynapse	Low
O95571	ETHE1_HUMAN	Mitochondria	High	Cytoplasm	Medium
O95573	ACSL3_HUMAN	Endoplasmic Reticulum_Presynapse	Low	Endoplasmic Reticulum_Presynapse	Low
O95670	VATG2_HUMAN	Plasma membrane	Medium	Cytoskeleton	High
O95671	ASML_HUMAN	Cytoplasm_Endoplasmic Reticulum	Low	Cytoskeleton_Endoplasmic Reticulum	Low
O95674	CDS2_HUMAN	Endoplasmic Reticulum_Presynapse	Low	Endoplasmic Reticulum	Medium
O95716	RAB3D_HUMAN	Cytoskeleton	Low	Cytoskeleton	Medium
O95741	CPNE6_HUMAN	Cytoskeleton	Medium	Cytoskeleton	Medium
O95747	OXSR1_HUMAN	Endoplasmic Reticulum	Medium	Endoplasmic Reticulum	Low
O95757	HS74L_HUMAN	Cytoskeleton	High	Cytoskeleton	High
O95777	LSM8_HUMAN	Cytoplasm	High	Cytoplasm	High
O95782	AP2A1_HUMAN	Plasma membrane	Medium	Cytoskeleton	High
O95810	CAVN2_HUMAN	Nucleus	High	Nucleus	High
O95817	BAG3_HUMAN	Cytoplasm	High	Cytoplasm	High
O95822	DCMC_HUMAN	Cytoplasm	High	Cytoplasm	Medium
O95825	QORL1_HUMAN	Endoplasmic Reticulum	High	Cytoplasm	High
O95831	AIFM1_HUMAN	Mitochondria	High	Postsynapse	High
O95837	GNA14_HUMAN	Endoplasmic Reticulum	Low	Mitochondria	Low
O95847	UCP4_HUMAN	Mitochondria	Medium	Mitochondria	Medium
O95858	TSN15_HUMAN	Endoplasmic Reticulum	Medium	Plasma membrane	Medium
O95861	BPNT1_HUMAN	Cytoplasm	High	Cytoplasm	High
O95865	DDAH2_HUMAN	Cytoskeleton	High	Cytoskeleton	High
O95881	TXD12_HUMAN	Endoplasmic Reticulum	High	Endoplasmic Reticulum	High
O95886	DLGP3_HUMAN	Postsynapse	Medium	Postsynapse	Low
O95970	LGI1_HUMAN	Endoplasmic Reticulum_Plasma membrane	Low	Endoplasmic Reticulum	Medium
O96000	NDUBA_HUMAN	Plasma membrane	Medium	Cytoskeleton	High
O96005	CLPT1_HUMAN	Endoplasmic Reticulum	High	Mitochondria	Low
O96008	TOM40_HUMAN	Mitochondria_Postsynapse	Low	Mitochondria	High
P00338	LDHA_HUMAN	Plasma membrane	Medium	Cytoskeleton	High
P00352	AL1A1_HUMAN	Plasma membrane	Medium	Cytoskeleton	High
P00367	DHE3_HUMAN;sp	Plasma membrane	Medium	Cytoskeleton	High
P00387	NB5R3_HUMAN	Cytoskeleton	Medium	Cytoskeleton	High
P00390	GSHR_HUMAN	Cytoskeleton	High	Cytoskeleton	Medium
P00395	COX1_HUMAN	Cytoskeleton_Plasma membrane	Low	Cytoskeleton	High
P00403	COX2_HUMAN	Plasma membrane	Medium	Cytoskeleton	High
P00441	SODC_HUMAN	Plasma membrane	Medium	Cytoskeleton	High
P00450	CERU_HUMAN;CON__ENSEMBL:ENSBTAP00000031900	Cytoplasm	Medium	Cytoplasm	Medium
P00488	F13A_HUMAN	Cytoplasm	Low	Cytoplasm	High
P00491	PNPH_HUMAN	Cytoplasm	High	Cytoplasm	Medium
P00492	HPRT_HUMAN	Plasma membrane	Medium	Cytoskeleton	High
P00505	AATM_HUMAN	Plasma membrane	Medium	Cytoskeleton	High
P00533	EGFR_HUMAN;sp	Endoplasmic Reticulum	Medium	Endoplasmic Reticulum	Medium
P00558	PGK1_HUMAN	Plasma membrane	Medium	Cytoskeleton	High
P00568	KAD1_HUMAN	Cytoskeleton	High	Cytoskeleton	High
P00738	HPT_HUMAN;sp	Plasma membrane	Medium	Cytoskeleton	High
P00751	CFAB_HUMAN	Cytoplasm	High	Cytoplasm	High
P00813	ADA_HUMAN	Cytoplasm	High	Cytoplasm	High
P00846	ATP6_HUMAN	Postsynapse	Low	Mitochondria	Medium
P00915	CAH1_HUMAN	Cytoskeleton_Plasma membrane	Low	Cytoskeleton	High
P00918	CAH2_HUMAN	Plasma membrane	Medium	Cytoskeleton	High
P00966	ASSY_HUMAN	Cytoplasm	Medium	Cytoplasm	Medium
P01008	ANT3_HUMAN	Cytoplasm	Medium	Cytoplasm	High
P01009	A1AT_HUMAN	Cytoplasm_Plasma membrane	Low	Cytoskeleton	High
P01011	AACT_HUMAN	Cytoplasm	High	Cytoplasm	Medium
P01019	ANGT_HUMAN	Cytoplasm	High	Cytoplasm	High
P01023	A2MG_HUMAN;CON__ENSEMBL:ENSBTAP00000024146	Plasma membrane	Medium	Cytoskeleton	High
P01024	CO3_HUMAN	Cytoplasm_Plasma membrane	Low	Cytoskeleton	High
P01024	CO3_HUMAN	Cytoplasm_Plasma membrane	Low	Cytoskeleton	High
P01034	CYTC_HUMAN	Cytoskeleton	High	Cytoskeleton	High
P01112	RASH_HUMAN	Plasma membrane	Medium	Cytoskeleton	High
P01116	RASK_HUMAN	Presynapse	Medium	Endoplasmic Reticulum_Presynapse	Low
P01303	NPY_HUMAN	Endoplasmic Reticulum	High	Mitochondria	Low
P01591	IGJ_HUMAN	NA	None	Cytoplasm	Low
P01834	IGKC_HUMAN	Cytoskeleton	High	Cytoskeleton	High
P01857	IGHG1_HUMAN	Plasma membrane	Medium	Cytoskeleton	High
P01859	IGHG2_HUMAN	Cytoplasm	Medium	Cytoskeleton	High
P01860	IGHG3_HUMAN	Cytoplasm_Cytoskeleton	Low	Cytoskeleton	High
P01861	IGHG4_HUMAN	NA	None	Cytoplasm_Cytoskeleton	Low
P01871	IGHM_HUMAN	Endoplasmic Reticulum	Low	Plasma membrane	Medium
P01876	IGHA1_HUMAN	Cytoskeleton	Medium	Cytoskeleton	High
P01903	DRA_HUMAN;sp	Endoplasmic Reticulum	Medium	Mitochondria	Low
P02042	HBD_HUMAN	Plasma membrane	Medium	Cytoskeleton	High
P02462	CO4A1_HUMAN;sp	Nucleus	High	Nucleus	High
P02511	CRYAB_HUMAN	Plasma membrane	Medium	Cytoskeleton	High
P02549	SPTA1_HUMAN	Mitochondria	High	Mitochondria	High
P02647	APOA1_HUMAN	Cytoplasm_Cytoskeleton	Low	Cytoplasm	High
P02649	APOE_HUMAN;CON__Q03247	Cytoskeleton	Medium	Cytoskeleton	High
P02652	APOA2_HUMAN	Cytoplasm	High	Cytoplasm_Mitochondria	Low
P02656	APOC3_HUMAN	NA	None	Cytoskeleton_Mitochondria	Low
P02671	FIBA_HUMAN	Cytoskeleton	High	Cytoskeleton	High
P02675	FIBB_HUMAN;CON__P02676	Cytoskeleton	High	Cytoskeleton	High
P02679	FIBG_HUMAN	Cytoskeleton_Plasma membrane	Low	Cytoskeleton	High
P02686	MBP_HUMAN	Plasma membrane	Medium	Cytoskeleton	High
P02689	MYP2_HUMAN;sp	Cytoskeleton	Medium	Cytoskeleton	High
P02730	B3AT_HUMAN	Cytoskeleton_Plasma membrane	Low	Cytoskeleton	Low
P02745	C1QA_HUMAN	Endoplasmic Reticulum	High	NA	None
P02746	C1QB_HUMAN	Endoplasmic Reticulum	Medium	Presynapse	Medium
P02747	C1QC_HUMAN	Endoplasmic Reticulum	Medium	Plasma membrane	Low
P02749	APOH_HUMAN	Endoplasmic Reticulum	High	Endoplasmic Reticulum_Presynapse	Low
P02750	A2GL_HUMAN	Cytoplasm	High	Cytoplasm	High
P02763	A1AG1_HUMAN	Cytoplasm	High	Cytoskeleton	Medium
P02765	FETUA_HUMAN	Cytoplasm	High	Cytoplasm_Mitochondria	Low
P02766	TTHY_HUMAN	Cytoplasm	High	Cytoplasm	High
P02774	VTDB_HUMAN;CON__Q3MHN5;CON__ENSEMBL:ENSBTAP00000018229	Cytoplasm	High	Cytoplasm	High
P02786	TFR1_HUMAN	Endoplasmic Reticulum	High	Endoplasmic Reticulum	High
P02787	TRFE_HUMAN;CON__Q29443;CON__Q0IIK2	Plasma membrane	Medium	Cytoskeleton	High
P02790	HEMO_HUMAN	Cytoplasm_Cytoskeleton	Low	Cytoplasm	Medium
P02792	FRIL_HUMAN	Plasma membrane	Medium	Cytoskeleton	High
P02794	FRIH_HUMAN	Plasma membrane	Medium	Cytoskeleton	High
P03886	NU1M_HUMAN	Postsynapse	High	Mitochondria	Medium
P03891	NU2M_HUMAN	Postsynapse	Medium	Mitochondria	High
P03905	NU4M_HUMAN	Postsynapse	Low	Mitochondria	Medium
P03915	NU5M_HUMAN	Postsynapse	Medium	Mitochondria	Medium
P03928	ATP8_HUMAN	Mitochondria	High	Mitochondria	High
P04003	C4BPA_HUMAN	Endoplasmic Reticulum	Low	Plasma membrane	Low
P04040	CATA_HUMAN	Cytoplasm	Medium	Cytoskeleton	Medium
P04062	GLCM_HUMAN	Endoplasmic Reticulum	Medium	Endoplasmic Reticulum	High
P04075	ALDOA_HUMAN;sp	Plasma membrane	Medium	Cytoskeleton	High
P04080	CYTB_HUMAN	Cytoskeleton	High	Cytoskeleton	High
P04083	ANXA1_HUMAN	Cytoskeleton	Medium	Cytoskeleton	High
P04114	APOB_HUMAN;CON__ENSEMBL:ENSBTAP00000032840	Cytoskeleton	High	Cytoskeleton	High
P04156	PRIO_HUMAN	Plasma membrane	Medium	Cytoskeleton	Medium
P04179	SODM_HUMAN	Plasma membrane	Medium	Cytoskeleton	High
P04181	OAT_HUMAN	Mitochondria	Medium	Mitochondria	Medium
P04216	THY1_HUMAN	Cytoskeleton	High	Cytoskeleton	High
P04217	A1BG_HUMAN	Cytoplasm_Endoplasmic Reticulum	Low	Cytoplasm	Medium
P04271	S100B_HUMAN	Plasma membrane	Medium	Cytoskeleton	High
P04406	G3P_HUMAN	Plasma membrane	Medium	Cytoskeleton	High
P04632	CPNS1_HUMAN	Cytoskeleton	High	Cytoskeleton	High
P04792	HSPB1_HUMAN	Plasma membrane	Medium	Cytoskeleton	High
P04839	CY24B_HUMAN	Endoplasmic Reticulum	Medium	Endoplasmic Reticulum_Presynapse	Low
P04843	RPN1_HUMAN	Plasma membrane_Presynapse	Low	Cytoskeleton	Medium
P04844	RPN2_HUMAN	Presynapse	Medium	Endoplasmic Reticulum	Medium
P04899	GNAI2_HUMAN	Plasma membrane	Medium	Cytoskeleton	High
P05060	SCG1_HUMAN	Postsynapse	Low	Mitochondria_Postsynapse	Low
P05067	A4_HUMAN	Cytoskeleton	High	Cytoskeleton	High
P05090	APOD_HUMAN	Plasma membrane	Medium	Cytoskeleton	High
P05091	ALDH2_HUMAN;sp	Plasma membrane	Medium	Cytoskeleton	High
P05107	ITB2_HUMAN	Endoplasmic Reticulum_Plasma membrane	Low	Plasma membrane	High
P05109	S10A8_HUMAN	Nucleus	Medium	Cytoplasm	High
P05129	KPCG_HUMAN	Plasma membrane	Medium	Cytoskeleton	Medium
P05141	ADT2_HUMAN	Plasma membrane_Postsynapse	Low	Cytoskeleton	High
P05155	IC1_HUMAN	Cytoplasm	Medium	Cytoplasm_Endoplasmic Reticulum	Low
P05164	PERM_HUMAN	Endoplasmic Reticulum	Low	Endoplasmic Reticulum_Mitochondria	Low
P05165	PCCA_HUMAN	Mitochondria	Low	Postsynapse	Medium
P05166	PCCB_HUMAN	Cytoskeleton	Low	Cytoskeleton	High
P05198	IF2A_HUMAN	Plasma membrane_Presynapse	Low	Endoplasmic Reticulum_Plasma membrane	Low
P05230	FGF1_HUMAN	Cytoplasm	High	Cytoplasm	High
P05362	ICAM1_HUMAN	Cytoplasm	Low	Endoplasmic Reticulum	Low
P05386	RLA1_HUMAN	Plasma membrane	Medium	Cytoskeleton	High
P05387	RLA2_HUMAN	Plasma membrane	Medium	Cytoskeleton	High
P05388	RLA0_HUMAN;sp	Plasma membrane	Medium	Cytoskeleton	High
P05413	FABPH_HUMAN	Cytoskeleton_Plasma membrane	Low	Cytoskeleton	High
P05455	LA_HUMAN	Cytoplasm_Nucleus	Low	Nucleus	High
P05771	KPCB_HUMAN	Plasma membrane	Medium	Cytoskeleton	High
P05937	CALB1_HUMAN	Cytoplasm	High	Cytoplasm	High
P06132	DCUP_HUMAN	Cytoplasm	High	Cytoplasm	High
P06241	FYN_HUMAN	Endoplasmic Reticulum	Medium	Cytoskeleton_Endoplasmic Reticulum	Low
P06396	GELS_HUMAN;REV__sp	Plasma membrane	Medium	Cytoskeleton	High
P06576	ATPB_HUMAN	Plasma membrane	Medium	Cytoskeleton	High
P06702	S10A9_HUMAN	Cytoplasm	High	Cytoskeleton	High
P06703	S10A6_HUMAN	Cytoskeleton	High	Cytoskeleton	Medium
P06730	IF4E_HUMAN;sp	Mitochondria	Low	Mitochondria	Low
P06733	ENOA_HUMAN	Plasma membrane	Medium	Cytoskeleton	High
P06744	G6PI_HUMAN;sp	Plasma membrane	Medium	Cytoskeleton	High
P06748	NPM_HUMAN	Plasma membrane	Medium	Cytoskeleton	High
P06756	ITAV_HUMAN	Plasma membrane	Medium	Presynapse	Medium
P07093	GDN_HUMAN	Endoplasmic Reticulum	Medium	Mitochondria	Medium
P07099	HYEP_HUMAN	Plasma membrane	Medium	Cytoskeleton	High
P07108	ACBP_HUMAN	Plasma membrane	Medium	Cytoskeleton	High
P07195	LDHB_HUMAN;sp	Plasma membrane	Medium	Cytoskeleton	High
P07196	NFL_HUMAN	Plasma membrane	Medium	Cytoskeleton	High
P07197	NFM_HUMAN;REV__sp	Plasma membrane	Medium	Cytoskeleton	High
P07203	GPX1_HUMAN	Cytoskeleton	High	Cytoskeleton	High
P07237	PDIA1_HUMAN	Cytoskeleton	Medium	Cytoskeleton	High
P07305	H10_HUMAN	Nucleus_Plasma membrane	Low	Cytoskeleton_Nucleus	Low
P07311	ACYP1_HUMAN	Cytoplasm	High	Cytoplasm	High
P07339	CATD_HUMAN	Plasma membrane	Medium	Cytoskeleton	High
P07355	ANXA2_HUMAN;sp	Plasma membrane	Medium	Cytoskeleton	High
P07384	CAN1_HUMAN	Cytoskeleton	High	Cytoskeleton	High
P07437	TBB5_HUMAN;sp	Plasma membrane	Medium	Cytoskeleton	High
P07602	SAP_HUMAN	Plasma membrane	Medium	Cytoskeleton	High
P07686	HEXB_HUMAN	Cytoplasm	High	Cytoplasm	High
P07738	PMGE_HUMAN	Cytoplasm	Low	Cytoplasm	High
P07741	APT_HUMAN	Cytoskeleton	Medium	Cytoskeleton	Low
P07814	SYEP_HUMAN	Cytoskeleton_Plasma membrane	Low	Cytoskeleton	High
P07858	CATB_HUMAN	Cytoplasm	Medium	Cytoplasm	Medium
P07900	HS90A_HUMAN;sp	Plasma membrane	Medium	Cytoskeleton	High
P07919	QCR6_HUMAN;sp	Plasma membrane	Medium	Cytoskeleton	High
P07947	YES_HUMAN	Endoplasmic Reticulum	Medium	Mitochondria	Medium
P07954	FUMH_HUMAN	Plasma membrane	Medium	Cytoskeleton	High
P08123	CO1A2_HUMAN	Endoplasmic Reticulum	Low	Nucleus	Medium
P08133	ANXA6_HUMAN	Plasma membrane	Medium	Cytoskeleton	High
P08134	RHOC_HUMAN	Endoplasmic Reticulum	High	Endoplasmic Reticulum	High
P08183	MDR1_HUMAN	Endoplasmic Reticulum	High	Nucleus	High
P08195	4F2_HUMAN	Plasma membrane	Medium	Cytoskeleton	High
P08237	PFKAM_HUMAN	Plasma membrane	Medium	Cytoskeleton	High
P08238	HS90B_HUMAN;sp	Plasma membrane	Medium	Cytoskeleton	High
P08240	SRPRA_HUMAN	Mitochondria	Low	Nucleus	Low
P08246	ELNE_HUMAN	Nucleus	Low	Nucleus_Postsynapse	Low
P08311	CATG_HUMAN	Nucleus	Low	Nucleus	Low
P08397	HEM3_HUMAN	Cytoplasm	Low	Cytoplasm	Medium
P08559	ODPA_HUMAN	Plasma membrane	Medium	Cytoskeleton	High
P08571	CD14_HUMAN	Cytoplasm	High	Cytoplasm	Medium
P08572	CO4A2_HUMAN	Nucleus	High	Nucleus	High
P08574	CY1_HUMAN	Plasma membrane	Medium	Cytoskeleton	High
P08575	PTPRC_HUMAN	Cytoplasm_Endoplasmic Reticulum	Low	Mitochondria	Low
P08603	CFAH_HUMAN	Cytoplasm	Low	Cytoskeleton_Presynapse	Low
P08621	RU17_HUMAN	Cytoplasm_Plasma membrane	Low	Plasma membrane	Low
P08670	VIME_HUMAN;sp	Plasma membrane	Medium	Cytoskeleton	High
P08708	RS17_HUMAN	Plasma membrane	Medium	Cytoskeleton	High
P08758	ANXA5_HUMAN	Plasma membrane	Medium	Cytoskeleton	High
P08865	RSSA_HUMAN	Plasma membrane	Medium	Cytoskeleton	High
P09012	SNRPA_HUMAN	Plasma membrane	Low	Nucleus_Presynapse	Low
P09104	ENOG_HUMAN	Plasma membrane	Medium	Cytoskeleton	High
P09110	THIK_HUMAN	Plasma membrane	Medium	Cytoskeleton	Low
P09211	GSTP1_HUMAN	Plasma membrane	Medium	Cytoskeleton	High
P09382	LEG1_HUMAN	Plasma membrane	Medium	Cytoskeleton	High
P09417	DHPR_HUMAN	Plasma membrane	Medium	Cytoskeleton	High
P09429	HMGB1_HUMAN;sp	Cytoskeleton	High	Cytoskeleton	High
P09455	RET1_HUMAN	Cytoplasm	Medium	Cytoplasm	Medium
P09471	GNAO_HUMAN	Plasma membrane	Medium	Cytoskeleton	High
P09488	GSTM1_HUMAN	Cytoplasm	High	Cytoskeleton	High
P09496	CLCA_HUMAN	Plasma membrane	Medium	Cytoskeleton	High
P09497	CLCB_HUMAN	Cytoskeleton	Medium	Cytoskeleton	High
P09525	ANXA4_HUMAN	Plasma membrane	Medium	Cytoplasm_Cytoskeleton	Low
P09543	CN37_HUMAN	Plasma membrane	Medium	Cytoskeleton	High
P09622	DLDH_HUMAN	Plasma membrane	Medium	Cytoskeleton	High
P09651	ROA1_HUMAN;sp	Plasma membrane	Medium	Cytoskeleton	High
P09669	COX6C_HUMAN	Cytoskeleton_Plasma membrane	Low	Cytoskeleton	Medium
P09936	UCHL1_HUMAN	Plasma membrane	Medium	Cytoskeleton	High
P09960	LKHA4_HUMAN	Cytoplasm	High	Cytoskeleton	High
P09972	ALDOC_HUMAN	Plasma membrane	Medium	Cytoskeleton	High
P0C0L4	CO4A_HUMAN	Cytoplasm	Low	Mitochondria	Low
P0C0L5	CO4B_HUMAN	Cytoskeleton	High	Cytoskeleton	High
P0C7M8	CLC2L_HUMAN	Endoplasmic Reticulum	High	Endoplasmic Reticulum	High
P0CG30	GSTT2_HUMAN	Cytoplasm	Medium	Cytoplasm	High
P0DJI8	SAA1_HUMAN	Endoplasmic Reticulum	Medium	Plasma membrane	Low
P0DMV9	HS71B_HUMAN;sp	Plasma membrane	Medium	Cytoskeleton	High
P0DOY3	IGLC3_HUMAN;sp	Cytoskeleton	High	Cytoskeleton	High
P0DP25	CALM3_HUMAN;sp	Plasma membrane	Medium	Cytoskeleton	High
P0DPI2	GAL3A_HUMAN;sp	Plasma membrane	Medium	Cytoskeleton	High
P10114	RAP2A_HUMAN	Plasma membrane	High	Cytoskeleton	Medium
P10155	RO60_HUMAN	Cytoplasm	High	Cytoplasm	High
P10253	LYAG_HUMAN	Cytoplasm	Medium	Cytoplasm	High
P10301	RRAS_HUMAN	Endoplasmic Reticulum	High	Endoplasmic Reticulum	High
P10412	H14_HUMAN;sp	Plasma membrane	Medium	Cytoskeleton	High
P10451	OSTP_HUMAN;CON__P31096	Cytoplasm	High	Cytoplasm	High
P10515	ODP2_HUMAN	Plasma membrane	Medium	Cytoskeleton	High
P10599	THIO_HUMAN	Cytoskeleton_Plasma membrane	Low	Cytoskeleton	High
P10606	COX5B_HUMAN	Plasma membrane	High	Cytoskeleton	High
P10620	MGST1_HUMAN	Endoplasmic Reticulum_Mitochondria	Low	Mitochondria	Medium
P10636	TAU_HUMAN	Plasma membrane	Medium	Cytoskeleton	High
P10644	KAP0_HUMAN	Endoplasmic Reticulum_Plasma membrane	Low	Cytoskeleton	Medium
P10645	CMGA_HUMAN	Cytoskeleton	Low	Cytoskeleton	Medium
P10768	ESTD_HUMAN	Plasma membrane	Medium	Cytoskeleton	High
P10809	CH60_HUMAN	Plasma membrane	Medium	Cytoskeleton	High
P10909	CLUS_HUMAN	Cytoskeleton	High	Cytoskeleton	High
P10915	HPLN1_HUMAN	Cytoskeleton	Medium	Cytoskeleton	High
P11021	BIP_HUMAN	Plasma membrane	Medium	Cytoskeleton	High
P11047	LAMC1_HUMAN	Nucleus	High	Nucleus	High
P11137	MTAP2_HUMAN	Plasma membrane	Medium	Cytoskeleton	High
P11142	HSP7C_HUMAN	Plasma membrane	Medium	Cytoskeleton	High
P11166	GTR1_HUMAN	Endoplasmic Reticulum_Presynapse	Low	Plasma membrane	Medium
P11169	GTR3_HUMAN;sp	Presynapse	High	Presynapse	High
P11177	ODPB_HUMAN	Plasma membrane	Medium	Cytoskeleton	High
P11182	ODB2_HUMAN	Postsynapse	Medium	Postsynapse	Medium
P11215	ITAM_HUMAN	Endoplasmic Reticulum	Medium	Endoplasmic Reticulum	Medium
P11216	PYGB_HUMAN	Plasma membrane	Medium	Cytoskeleton	High
P11217	PYGM_HUMAN	Cytoskeleton	Medium	Cytoskeleton	High
P11233	RALA_HUMAN	Plasma membrane	Medium	Cytoskeleton	High
P11274	BCR_HUMAN	Mitochondria	Medium	Nucleus	Medium
P11277	SPTB1_HUMAN	Mitochondria	Medium	Mitochondria	Low
P11310	ACADM_HUMAN	Cytoplasm	Medium	Cytoplasm	Medium
P11413	G6PD_HUMAN	Cytoskeleton	Medium	Cytoskeleton	High
P11498	PYC_HUMAN	Cytoskeleton	Medium	Cytoskeleton	Medium
P11532	DMD_HUMAN	Endoplasmic Reticulum	High	Endoplasmic Reticulum	High
P11586	C1TC_HUMAN	Cytoskeleton	Medium	Cytoskeleton	Medium
P11766	ADHX_HUMAN	Plasma membrane	Medium	Cytoskeleton	High
P11940	PABP1_HUMAN	Cytoskeleton	High	Cytoskeleton	High
P12036	NFH_HUMAN;sp	Plasma membrane	Medium	Cytoskeleton	High
P12074	CX6A1_HUMAN	Plasma membrane	Medium	Cytoskeleton	High
P12081	SYHC_HUMAN	Cytoskeleton	Medium	Cytoskeleton	Medium
P12109	CO6A1_HUMAN	Endoplasmic Reticulum	Medium	Endoplasmic Reticulum	High
P12110	CO6A2_HUMAN	Endoplasmic Reticulum	Medium	Nucleus	Medium
P12111	CO6A3_HUMAN	Plasma membrane	Medium	Cytoskeleton	High
P12235	ADT1_HUMAN	Plasma membrane	Medium	Cytoskeleton	High
P12236	ADT3_HUMAN	Plasma membrane	Medium	Cytoskeleton	High
P12268	IMDH2_HUMAN	Endoplasmic Reticulum	Medium	Endoplasmic Reticulum	Low
P12270	TPR_HUMAN	Cytoplasm	Medium	Nucleus	High
P12270	TPR_HUMAN	Cytoplasm	Medium	Nucleus	High
P12277	KCRB_HUMAN;sp	Plasma membrane	Medium	Cytoskeleton	High
P12429	ANXA3_HUMAN	Cytoplasm	High	Cytoplasm	Medium
P12532	KCRU_HUMAN	Plasma membrane	Medium	Cytoskeleton	High
P12694	ODBA_HUMAN	Mitochondria	Medium	NA	None
P12931	SRC_HUMAN	Endoplasmic Reticulum	High	Endoplasmic Reticulum_Postsynapse	Low
P12955	PEPD_HUMAN	Cytoplasm	Medium	Cytoskeleton	Medium
P12956	XRCC6_HUMAN	Nucleus_Plasma membrane	Low	Cytoskeleton	Medium
P13010	XRCC5_HUMAN	Plasma membrane	Medium	Cytoskeleton	High
P13073	COX41_HUMAN	Plasma membrane	Medium	Cytoskeleton	High
P13489	RINI_HUMAN	Plasma membrane	Medium	Cytoskeleton	High
P13521	SCG2_HUMAN	Plasma membrane_Presynapse	Low	Cytoskeleton	Low
P13611	CSPG2_HUMAN	Plasma membrane	Medium	Cytoskeleton	High
P13637	AT1A3_HUMAN	Plasma membrane	Medium	Cytoskeleton	High
P13639	EF2_HUMAN	Plasma membrane	Medium	Cytoskeleton	High
P13667	PDIA4_HUMAN	Endoplasmic Reticulum	High	Endoplasmic Reticulum	High
P13693	TCTP_HUMAN;sp	Cytoskeleton	Medium	Cytoskeleton	High
P13716	HEM2_HUMAN	Cytoskeleton_Plasma membrane	Low	Cytoskeleton	High
P13726	TF_HUMAN	Presynapse	Medium	Presynapse	Medium
P13796	PLSL_HUMAN	Cytoplasm	High	Cytoplasm	High
P13798	ACPH_HUMAN	Cytoplasm	High	Cytoplasm	High
P13804	ETFA_HUMAN	Cytoskeleton	High	Cytoskeleton	High
P13807	GYS1_HUMAN	Endoplasmic Reticulum	Medium	Presynapse	Medium
P13861	KAP2_HUMAN	Cytoskeleton	High	Cytoskeleton	High
P13929	ENOB_HUMAN	Cytoplasm	High	Cytoplasm	High
P13987	CD59_HUMAN	Plasma membrane	Medium	Plasma membrane	High
P14136	GFAP_HUMAN	Plasma membrane	Medium	Cytoskeleton	High
P14174	MIF_HUMAN	Plasma membrane	Medium	Cytoskeleton	High
P14209	CD99_HUMAN	Endoplasmic Reticulum	Medium	Endoplasmic Reticulum_Presynapse	Low
P14314	GLU2B_HUMAN	Endoplasmic Reticulum	High	Endoplasmic Reticulum	High
P14324	FPPS_HUMAN	Cytoplasm	High	Cytoplasm	High
P14384	CBPM_HUMAN	Cytoplasm	High	Plasma membrane	High
P14406	CX7A2_HUMAN	Plasma membrane	Medium	Cytoskeleton	High
P14415	AT1B2_HUMAN	Plasma membrane	Medium	Cytoskeleton	High
P14543	NID1_HUMAN	Nucleus	High	Nucleus	High
P14550	AK1A1_HUMAN	Cytoskeleton	High	Cytoskeleton	High
P14618	KPYM_HUMAN;sp	Plasma membrane	Medium	Cytoskeleton	High
P14621	ACYP2_HUMAN	Cytoplasm	Medium	Cytoplasm	High
P14625	ENPL_HUMAN	Plasma membrane	Medium	Cytoskeleton	High
P14649	MYL6B_HUMAN	Endoplasmic Reticulum	High	Endoplasmic Reticulum	High
P14854	CX6B1_HUMAN	Plasma membrane	Medium	Cytoskeleton	High
P14866	HNRPL_HUMAN	Plasma membrane	Medium	Cytoskeleton	High
P14867	GBRA1_HUMAN;sp	Mitochondria	Low	Postsynapse_Presynapse	Low
P14868	SYDC_HUMAN	Presynapse	Medium	Plasma membrane	Medium
P14923	PLAK_HUMAN	Endoplasmic Reticulum	Medium	Mitochondria	High
P14927	QCR7_HUMAN	Plasma membrane	Medium	Cytoskeleton	Medium
P15056	BRAF_HUMAN;sp	Mitochondria	Medium	Nucleus	Medium
P15104	GLNA_HUMAN	Plasma membrane	Medium	Cytoskeleton	High
P15121	ALDR_HUMAN	Plasma membrane	Medium	Cytoskeleton	High
P15170	ERF3A_HUMAN	Cytoplasm_Cytoskeleton	Low	Endoplasmic Reticulum	High
P15259	PGAM2_HUMAN	Cytoplasm	High	Cytoplasm	High
P15311	EZRI_HUMAN	Plasma membrane	Medium	Cytoskeleton	High
P15374	UCHL3_HUMAN	Endoplasmic Reticulum	Medium	Endoplasmic Reticulum	Low
P15531	NDKA_HUMAN	Plasma membrane	Medium	Cytoskeleton	High
P15559	NQO1_HUMAN	Cytoplasm	High	Cytoplasm	High
P15880	RS2_HUMAN	Plasma membrane	Medium	Cytoskeleton	Medium
P15882	CHIN_HUMAN	Endoplasmic Reticulum_Mitochondria	Low	Endoplasmic Reticulum	Low
P15927	RFA2_HUMAN	Endoplasmic Reticulum	Medium	Endoplasmic Reticulum	Medium
P15954	COX7C_HUMAN	Mitochondria_Postsynapse	Low	Cytoskeleton_Postsynapse	Low
P16070	CD44_HUMAN	Plasma membrane	Medium	Cytoskeleton	Medium
P16083	NQO2_HUMAN	Cytoskeleton	High	Cytoplasm	High
P16104	H2AX_HUMAN;sp	Cytoskeleton_Nucleus	Low	Cytoskeleton	High
P16112	PGCA_HUMAN	Plasma membrane_Presynapse	Low	Cytoskeleton	High
P16144	ITB4_HUMAN	Endoplasmic Reticulum	High	Endoplasmic Reticulum_Presynapse	Low
P16152	CBR1_HUMAN	Plasma membrane	Medium	Cytoskeleton	High
P16157	ANK1_HUMAN	Mitochondria_Postsynapse	Low	Mitochondria	Medium
P16219	ACADS_HUMAN	Cytoskeleton	High	Cytoskeleton	High
P16298	PP2BB_HUMAN	Cytoplasm	High	Cytoplasm	Medium
P16389	KCNA2_HUMAN;sp	Plasma membrane	Medium	Cytoskeleton	High
P16403	H12_HUMAN	Nucleus_Plasma membrane	Low	Cytoskeleton	Low
P16435	NCPR_HUMAN	Presynapse	High	Plasma membrane	High
P16615	AT2A2_HUMAN;sp	Plasma membrane	High	Cytoskeleton	High
P16870	CBPE_HUMAN	Endoplasmic Reticulum	Medium	Cytoskeleton	Medium
P16930	FAAA_HUMAN	Cytoplasm	High	Cytoplasm	High
P16949	STMN1_HUMAN	Plasma membrane	Medium	Cytoskeleton	High
P17066	HSP76_HUMAN;sp	Cytoskeleton	Medium	Cytoskeleton	High
P17152	TMM11_HUMAN	Mitochondria	Low	Postsynapse	Low
P17174	AATC_HUMAN	Plasma membrane	Medium	Cytoskeleton	High
P17252	KPCA_HUMAN	Plasma membrane_Presynapse	Low	Cytoskeleton	Medium
P17301	ITA2_HUMAN	Cytoskeleton	High	Cytoskeleton_Endoplasmic Reticulum	Low
P17302	CXA1_HUMAN	Plasma membrane	Medium	Cytoskeleton	High
P17540	KCRS_HUMAN	NA	None	Mitochondria	Low
P17568	NDUB7_HUMAN	Mitochondria	Low	Mitochondria	Medium
P17655	CAN2_HUMAN	Cytoskeleton	High	Cytoskeleton	High
P17677	NEUM_HUMAN	Plasma membrane	Medium	Cytoskeleton	High
P17812	PYRG1_HUMAN	Endoplasmic Reticulum	High	Endoplasmic Reticulum	High
P17844	DDX5_HUMAN	Nucleus	High	Nucleus	High
P17858	PFKAL_HUMAN	Plasma membrane	High	Cytoskeleton	High
P17900	SAP3_HUMAN	Endoplasmic Reticulum	Medium	Cytoplasm_Cytoskeleton	Low
P17931	LEG3_HUMAN	Presynapse	Low	Plasma membrane	Low
P17980	PRS6A_HUMAN	Plasma membrane	Medium	Cytoskeleton	Medium
P17987	TCPA_HUMAN	Plasma membrane	Medium	Cytoskeleton	High
P18077	RL35A_HUMAN	Endoplasmic Reticulum	Medium	Plasma membrane	High
P18085	ARF4_HUMAN	Cytoskeleton_Plasma membrane	Low	Cytoskeleton	Medium
P18124	RL7_HUMAN	Plasma membrane	Medium	Cytoskeleton	High
P18206	VINC_HUMAN	Cytoskeleton	High	Cytoskeleton	High
P18433	PTPRA_HUMAN	Endoplasmic Reticulum	High	Endoplasmic Reticulum	High
P18507	GBRG2_HUMAN	Postsynapse	Medium	Cytoskeleton	Low
P18621	RL17_HUMAN	Cytoskeleton_Plasma membrane	Low	Cytoskeleton_Plasma membrane	Low
P18669	PGAM1_HUMAN;sp	Plasma membrane	Medium	Cytoskeleton	High
P18859	ATP5J_HUMAN	Plasma membrane	High	Cytoskeleton	High
P19086	GNAZ_HUMAN	Plasma membrane	Medium	Cytoskeleton	High
P19174	PLCG1_HUMAN	Cytoplasm	High	Mitochondria_Nucleus	Low
P19338	NUCL_HUMAN	Plasma membrane	Medium	Cytoskeleton	High
P19367	HXK1_HUMAN;sp	Plasma membrane	Medium	Cytoskeleton	High
P19404	NDUV2_HUMAN	Plasma membrane	High	Cytoskeleton	Medium
P19525	E2AK2_HUMAN	Endoplasmic Reticulum	High	Endoplasmic Reticulum	High
P19623	SPEE_HUMAN	Cytoplasm	High	Cytoplasm	High
P19634	SL9A1_HUMAN	Endoplasmic Reticulum	Medium	Endoplasmic Reticulum_Presynapse	Low
P19652	A1AG2_HUMAN	Cytoplasm	High	Cytoplasm	High
P19784	CSK22_HUMAN	Endoplasmic Reticulum	Low	Nucleus	Low
P19971	TYPH_HUMAN	Cytoplasm	High	Cytoplasm	High
P20073	ANXA7_HUMAN	Plasma membrane	Medium	Cytoskeleton	High
P20290	BTF3_HUMAN	Plasma membrane	Medium	Plasma membrane	Medium
P20336	RAB3A_HUMAN	Plasma membrane	Medium	Cytoskeleton	High
P20337	RAB3B_HUMAN	Endoplasmic Reticulum	High	Mitochondria	Medium
P20338	RAB4A_HUMAN	Cytoskeleton	High	Cytoplasm	High
P20339	RAB5A_HUMAN	Plasma membrane	Medium	Cytoplasm_Cytoskeleton	Low
P20340	RAB6A_HUMAN	Cytoplasm	Medium	Cytoplasm_Cytoskeleton	Low
P20618	PSB1_HUMAN	Cytoskeleton	High	Cytoskeleton	High
P20645	MPRD_HUMAN	Endoplasmic Reticulum	High	Endoplasmic Reticulum_Presynapse	Low
P20674	COX5A_HUMAN	Plasma membrane	Medium	Cytoskeleton	High
P20700	LMNB1_HUMAN	Nucleus	High	Nucleus	High
P20774	MIME_HUMAN	Endoplasmic Reticulum	Medium	Nucleus	Medium
P20810	ICAL_HUMAN	Cytoplasm	High	Cytoplasm	High
P20916	MAG_HUMAN	Plasma membrane	Medium	Cytoskeleton	High
P20936	RASA1_HUMAN	Cytoplasm_Mitochondria	Low	Mitochondria	Low
P21266	GSTM3_HUMAN	Cytoskeleton	Medium	Cytoskeleton	High
P21281	VATB2_HUMAN;sp	Plasma membrane	Medium	Cytoskeleton	High
P21283	VATC1_HUMAN;sp	Plasma membrane	Medium	Cytoskeleton	High
P21291	CSRP1_HUMAN	Cytoskeleton	Medium	Cytoskeleton	High
P21333	FLNA_HUMAN	Cytoskeleton	High	Cytoskeleton	High
P21359	NF1_HUMAN	Endoplasmic Reticulum	High	Endoplasmic Reticulum	Medium
P21397	AOFA_HUMAN	Plasma membrane	Medium	Cytoskeleton	Medium
P21399	ACOC_HUMAN	Cytoplasm	Medium	Cytoskeleton	Medium
P21695	GPDA_HUMAN	Cytoplasm	High	Cytoskeleton	High
P21796	VDAC1_HUMAN	Plasma membrane	Medium	Cytoskeleton	High
P21810	PGS1_HUMAN	Plasma membrane	Low	Nucleus	Low
P21912	SDHB_HUMAN	Postsynapse	Low	Cytoskeleton	Medium
P21926	CD9_HUMAN	Plasma membrane	Medium	Cytoskeleton	High
P21953	ODBB_HUMAN	Mitochondria	High	Mitochondria	High
P21964	COMT_HUMAN	Cytoskeleton_Plasma membrane	Low	Cytoskeleton	High
P21980	TGM2_HUMAN	Nucleus	High	Nucleus	High
P22033	MUTA_HUMAN	Mitochondria	High	Mitochondria	High
P22059	OSBP1_HUMAN	Cytoplasm_Mitochondria	Low	Nucleus	Low
P22061	PIMT_HUMAN	Plasma membrane	Medium	Cytoskeleton	High
P22102	PUR2_HUMAN	Endoplasmic Reticulum	Medium	Endoplasmic Reticulum	Medium
P22234	PUR6_HUMAN	Plasma membrane	Medium	Cytoskeleton	High
P22307	NLTP_HUMAN	Endoplasmic Reticulum	High	Endoplasmic Reticulum	Medium
P22314	UBA1_HUMAN	Plasma membrane	Medium	Cytoskeleton	High
P22392	NDKB_HUMAN;sp	Cytoskeleton	High	Cytoskeleton	High
P22570	ADRO_HUMAN	Cytoskeleton	Medium	Cytoskeleton	Medium
P22626	ROA2_HUMAN	Plasma membrane	Medium	Cytoskeleton	High
P22676	CALB2_HUMAN	Cytoplasm_Cytoskeleton	Low	Cytoplasm	High
P22694	KAPCB_HUMAN	Cytoskeleton	High	Cytoskeleton	High
P22695	QCR2_HUMAN	Cytoskeleton_Plasma membrane	Low	Cytoskeleton_Plasma membrane	Low
P22732	GTR5_HUMAN	Endoplasmic Reticulum	Medium	Endoplasmic Reticulum	Low
P22748	CAH4_HUMAN	Endoplasmic Reticulum	Medium	Endoplasmic Reticulum_Presynapse	Low
P22830	HEMH_HUMAN	Mitochondria_Postsynapse	Low	NA	None
P23141	EST1_HUMAN	Cytoplasm	Low	Cytoplasm_Mitochondria	Low
P23142	FBLN1_HUMAN	Cytoplasm	High	Cytoplasm	High
P23246	SFPQ_HUMAN	Cytoskeleton	Medium	Cytoskeleton	High
P23258	TBG1_HUMAN;sp	Endoplasmic Reticulum	High	Mitochondria	High
P23284	PPIB_HUMAN	Cytoskeleton_Plasma membrane	Low	Cytoskeleton	Medium
P23297	S10A1_HUMAN	Plasma membrane	Medium	Cytoskeleton	High
P23368	MAOM_HUMAN	Cytoskeleton	High	Cytoskeleton	High
P23381	SYWC_HUMAN	Plasma membrane	Medium	Cytoskeleton	High
P23396	RS3_HUMAN	Plasma membrane	Medium	Cytoskeleton	High
P23434	GCSH_HUMAN	Cytoplasm	High	Cytoskeleton	High
P23468	PTPRD_HUMAN	Endoplasmic Reticulum	Medium	Cytoskeleton	Low
P23469	PTPRE_HUMAN	Cytoplasm_Endoplasmic Reticulum	Low	Endoplasmic Reticulum_Mitochondria	Low
P23471	PTPRZ_HUMAN	Plasma membrane	Medium	Cytoskeleton	High
P23515	OMGP_HUMAN	Plasma membrane	Medium	Cytoskeleton	High
P23526	SAHH_HUMAN	Cytoskeleton	Medium	Cytoskeleton	High
P23588	IF4B_HUMAN	Cytoplasm	High	Cytoplasm	High
P23610	F8I2_HUMAN	Endoplasmic Reticulum	Medium	Presynapse	Low
P23634	AT2B4_HUMAN	Plasma membrane	Medium	Cytoskeleton	High
P23677	IP3KA_HUMAN	Postsynapse	Low	Postsynapse	Low
P23743	DGKA_HUMAN	Mitochondria	Low	Mitochondria_Nucleus	Low
P23763	VAMP1_HUMAN	Plasma membrane	High	Plasma membrane	High
P23786	CPT2_HUMAN	Mitochondria	Medium	Mitochondria	Medium
P24043	LAMA2_HUMAN	Nucleus	High	Nucleus	High
P24534	EF1B_HUMAN	Cytoskeleton	High	Plasma membrane	Medium
P24539	AT5F1_HUMAN	Plasma membrane	Medium	Cytoskeleton	Medium
P24588	AKAP5_HUMAN	Postsynapse	Low	Mitochondria_Postsynapse	Low
P24666	PPAC_HUMAN	Cytoplasm	High	Cytoplasm	Medium
P24752	THIL_HUMAN	Plasma membrane	Medium	Cytoskeleton	High
P24821	TENA_HUMAN	Plasma membrane	Medium	Cytoskeleton	High
P25098	ARBK1_HUMAN	Endoplasmic Reticulum	High	Endoplasmic Reticulum	High
P25325	THTM_HUMAN	Cytoplasm	High	Cytoplasm	High
P25398	RS12_HUMAN	Cytoskeleton_Plasma membrane	Low	Cytoskeleton	Medium
P25685	DNJB1_HUMAN	Endoplasmic Reticulum	Medium	Endoplasmic Reticulum	Medium
P25686	DNJB2_HUMAN	Endoplasmic Reticulum	High	Cytoskeleton	High
P25705	ATPA_HUMAN	Plasma membrane	Medium	Cytoskeleton	High
P25713	MT3_HUMAN	Cytoplasm	High	Cytoplasm	Medium
P25786	PSA1_HUMAN	Cytoskeleton	Medium	Cytoskeleton	High
P25787	PSA2_HUMAN	Cytoskeleton	Medium	Cytoskeleton	High
P25788	PSA3_HUMAN	Cytoplasm	Medium	Cytoplasm	High
P25789	PSA4_HUMAN	Cytoskeleton	High	Cytoskeleton	High
P26012	ITB8_HUMAN	Endoplasmic Reticulum	Medium	Endoplasmic Reticulum	High
P26038	MOES_HUMAN	Plasma membrane	Medium	Cytoskeleton	High
P26196	DDX6_HUMAN	Endoplasmic Reticulum	High	Endoplasmic Reticulum_Plasma membrane	Low
P26232	CTNA2_HUMAN	Plasma membrane	Medium	Cytoskeleton	High
P26368	U2AF2_HUMAN	Cytoskeleton_Plasma membrane	Low	Cytoplasm_Cytoskeleton	Low
P26373	RL13_HUMAN	Plasma membrane	Medium	Cytoskeleton	High
P26378	ELAV4_HUMAN	Endoplasmic Reticulum	Low	Cytoplasm	Medium
P26440	IVD_HUMAN	Cytoskeleton	Medium	Cytoplasm_Cytoskeleton	Low
P26599	PTBP1_HUMAN	Cytoskeleton_Nucleus	Low	Nucleus	Medium
P26639	SYTC_HUMAN	Cytoskeleton	High	NA	None
P26640	SYVC_HUMAN	Cytoskeleton	Medium	Endoplasmic Reticulum_Presynapse	Low
P26641	EF1G_HUMAN	Plasma membrane	Medium	Cytoskeleton	High
P26885	FKBP2_HUMAN	Endoplasmic Reticulum	High	Endoplasmic Reticulum_Plasma membrane	Low
P26992	CNTFR_HUMAN	Presynapse	High	Endoplasmic Reticulum	High
P27338	AOFB_HUMAN	Plasma membrane	Medium	Cytoskeleton	High
P27348	1433T_HUMAN	Plasma membrane	Medium	Cytoskeleton	High
P27361	MK03_HUMAN	Cytoskeleton	High	Cytoskeleton	High
P27449	VATL_HUMAN	Endoplasmic Reticulum_Presynapse	Low	Cytoplasm_Presynapse	Low
P27544	CERS1_HUMAN	Endoplasmic Reticulum	High	Endoplasmic Reticulum_Mitochondria	Low
P27635	RL10_HUMAN;sp	Plasma membrane	Medium	Cytoskeleton	High
P27695	APEX1_HUMAN	Nucleus_Plasma membrane	Low	Cytoskeleton_Nucleus	Low
P27701	CD82_HUMAN	Plasma membrane	High	Presynapse	Medium
P27797	CALR_HUMAN	Plasma membrane	Medium	Cytoskeleton	High
P27816	MAP4_HUMAN	Cytoskeleton	Medium	Cytoskeleton	High
P27824	CALX_HUMAN;sp	Plasma membrane	Medium	Cytoskeleton	High
P27986	P85A_HUMAN;sp	Endoplasmic Reticulum	High	Endoplasmic Reticulum	Medium
P28066	PSA5_HUMAN	Cytoskeleton	High	Cytoskeleton	High
P28070	PSB4_HUMAN	Cytoplasm	High	Cytoplasm	High
P28072	PSB6_HUMAN	Cytoplasm_Cytoskeleton	Low	Cytoplasm	Medium
P28074	PSB5_HUMAN	Cytoplasm	High	Cytoplasm	High
P28161	GSTM2_HUMAN	Cytoskeleton	Medium	Cytoskeleton	High
P28288	ABCD3_HUMAN	Endoplasmic Reticulum	Medium	Endoplasmic Reticulum	High
P28331	NDUS1_HUMAN	Plasma membrane	High	Plasma membrane	High
P28482	MK01_HUMAN	Plasma membrane	Medium	Cytoskeleton	High
P28676	GRAN_HUMAN	Cytoplasm	Low	Mitochondria	Low
P28838	AMPL_HUMAN	Cytoskeleton	High	Cytoskeleton	High
P28907	CD38_HUMAN	Endoplasmic Reticulum	Medium	Plasma membrane_Presynapse	Low
P29120	NEC1_HUMAN	Endoplasmic Reticulum	Medium	Endoplasmic Reticulum_Mitochondria	Low
P29144	TPP2_HUMAN	Plasma membrane	Medium	Cytoskeleton	High
P29218	IMPA1_HUMAN	Cytoskeleton	High	Cytoskeleton	High
P29401	TKT_HUMAN	Plasma membrane	Medium	Cytoskeleton	High
P29692	EF1D_HUMAN	Cytoskeleton	Medium	Endoplasmic Reticulum	Low
P29762	RABP1_HUMAN;sp	Cytoplasm	High	Nucleus	Low
P29972	AQP1_HUMAN	Plasma membrane	Medium	Cytoskeleton_Plasma membrane	Low
P29992	GNA11_HUMAN	Plasma membrane	Medium	Cytoskeleton	Low
P30038	AL4A1_HUMAN	Cytoskeleton	Medium	Cytoskeleton	High
P30041	PRDX6_HUMAN	Plasma membrane	Medium	Cytoskeleton	High
P30043	BLVRB_HUMAN	Cytoskeleton	Medium	Cytoskeleton	High
P30044	PRDX5_HUMAN	Plasma membrane	Medium	Cytoskeleton	High
P30046	DOPD_HUMAN;sp	Cytoskeleton	Medium	Cytoskeleton	High
P30048	PRDX3_HUMAN	Plasma membrane	Medium	Cytoskeleton	High
P30049	ATPD_HUMAN	Cytoskeleton_Plasma membrane	Low	Cytoskeleton	High
P30050	RL12_HUMAN	Cytoskeleton_Plasma membrane	Low	Cytoskeleton	Medium
P30084	ECHM_HUMAN	Plasma membrane	Medium	Cytoskeleton	High
P30085	KCY_HUMAN	Cytoskeleton	High	Cytoskeleton	High
P30086	PEBP1_HUMAN	Plasma membrane	Medium	Cytoskeleton	High
P30101	PDIA3_HUMAN	Plasma membrane	Medium	Cytoskeleton	High
P30153	2AAA_HUMAN;sp	Plasma membrane	Medium	Cytoskeleton	High
P30405	PPIF_HUMAN;sp	Mitochondria	Medium	Mitochondria	Low
P30419	NMT1_HUMAN	Endoplasmic Reticulum	Medium	Endoplasmic Reticulum	Medium
P30453	1A34_HUMAN;sp	Endoplasmic Reticulum	Medium	Plasma membrane_Presynapse	Low
P30484	1B46_HUMAN;sp	Endoplasmic Reticulum	Low	Endoplasmic Reticulum_Plasma membrane	Low
P30519	HMOX2_HUMAN	Plasma membrane	Medium	Endoplasmic Reticulum_Presynapse	Low
P30520	PURA2_HUMAN	Cytoplasm	High	Cytoplasm	Medium
P30531	SC6A1_HUMAN	Plasma membrane_Presynapse	Low	Plasma membrane_Presynapse	Low
P30536	TSPO_HUMAN	Endoplasmic Reticulum	High	Endoplasmic Reticulum_Mitochondria	Low
P30566	PUR8_HUMAN	Cytoplasm	High	Cytoplasm	High
P30626	SORCN_HUMAN	Plasma membrane	Medium	Cytoskeleton	High
P30711	GSTT1_HUMAN	Cytoskeleton	Low	Cytoplasm	Medium
P30740	ILEU_HUMAN;sp	Cytoplasm	High	Cytoplasm	High
P30837	AL1B1_HUMAN	Mitochondria	High	Mitochondria	High
P30876	RPB2_HUMAN	Cytoplasm	Low	Cytoskeleton_Nucleus	Low
P31040	SDHA_HUMAN	Plasma membrane	Medium	Cytoskeleton	High
P31146	COR1A_HUMAN	Cytoskeleton	Medium	Cytoskeleton	High
P31150	GDIA_HUMAN	Plasma membrane	Medium	Cytoskeleton	High
P31153	METK2_HUMAN;sp	Cytoplasm	Medium	Cytoplasm	High
P31323	KAP3_HUMAN	Plasma membrane	Medium	Cytoskeleton	High
P31689	DNJA1_HUMAN	Cytoskeleton_Endoplasmic Reticulum	Low	Cytoskeleton_Endoplasmic Reticulum	Low
P31930	QCR1_HUMAN	Plasma membrane	Medium	Cytoskeleton	High
P31937	3HIDH_HUMAN	Cytoskeleton	Medium	Cytoskeleton	High
P31939	PUR9_HUMAN	Cytoskeleton_Plasma membrane	Low	Cytoskeleton	High
P31942	HNRH3_HUMAN	Nucleus	High	Nucleus	High
P31943	HNRH1_HUMAN	Cytoskeleton_Plasma membrane	Low	Endoplasmic Reticulum_Nucleus	Low
P31946	1433B_HUMAN	Plasma membrane	Medium	Cytoskeleton	High
P31947	1433S_HUMAN	Cytoplasm	Medium	Mitochondria	Low
P31948	STIP1_HUMAN	Plasma membrane	Medium	Cytoskeleton	High
P31949	S10AB_HUMAN	Cytoplasm	High	Cytoplasm	High
P32119	PRDX2_HUMAN	Plasma membrane	Medium	Cytoskeleton	High
P32189	GLPK_HUMAN;sp	Mitochondria	High	Mitochondria	High
P32455	GBP1_HUMAN	Cytoplasm	High	Cytoplasm	Medium
P32929	CGL_HUMAN	Cytoplasm	High	Nucleus	High
P32969	RL9_HUMAN	Plasma membrane	Medium	Cytoskeleton	Medium
P33176	KINH_HUMAN	Cytoskeleton	Low	Endoplasmic Reticulum	High
P33316	DUT_HUMAN	Mitochondria	Medium	Postsynapse	Medium
P33402	GCYA2_HUMAN	Endoplasmic Reticulum	Low	Endoplasmic Reticulum_Mitochondria	Low
P34897	GLYM_HUMAN	Mitochondria	High	NA	None
P34913	HYES_HUMAN	Cytoplasm_Cytoskeleton	Low	Cytoplasm	High
P34932	HSP74_HUMAN	Plasma membrane	Medium	Cytoskeleton	High
P34949	MPI_HUMAN	Plasma membrane	High	Cytoplasm	High
P35080	PROF2_HUMAN	Cytoskeleton	High	Cytoskeleton	High
P35221	CTNA1_HUMAN	Endoplasmic Reticulum	High	Endoplasmic Reticulum	High
P35222	CTNB1_HUMAN	Plasma membrane	Medium	Cytoskeleton	High
P35232	PHB_HUMAN	Cytoskeleton_Plasma membrane	Low	Cytoskeleton	High
P35237	SPB6_HUMAN	Cytoplasm	High	Cytoplasm	Medium
P35241	RADI_HUMAN	Cytoskeleton	Medium	Cytoskeleton	High
P35244	RFA3_HUMAN	Cytoskeleton	Medium	Cytoskeleton	Medium
P35268	RL22_HUMAN	Plasma membrane	Medium	Cytoskeleton	High
P35270	SPRE_HUMAN	Cytoskeleton	High	Cytoplasm	Medium
P35498	SCN1A_HUMAN	Postsynapse	Low	Mitochondria_Postsynapse	Low
P35520	CBS_HUMAN;sp	Cytoplasm	High	Cytoplasm	High
P35573	GDE_HUMAN	Cytoskeleton	High	Cytoskeleton	High
P35579	MYH9_HUMAN	Plasma membrane	Medium	Cytoskeleton	High
P35580	MYH10_HUMAN	Plasma membrane	Medium	Cytoskeleton	High
P35606	COPB2_HUMAN	Endoplasmic Reticulum	High	Endoplasmic Reticulum	High
P35611	ADDA_HUMAN	Plasma membrane	Medium	Cytoskeleton	High
P35612	ADDB_HUMAN	Plasma membrane	Medium	Cytoskeleton	High
P35613	BASI_HUMAN	Plasma membrane	Medium	Cytoskeleton	Medium
P35637	FUS_HUMAN	Nucleus	High	Nucleus	Medium
P35749	MYH11_HUMAN	Nucleus	High	Nucleus	High
P35749	MYH11_HUMAN	Nucleus	High	Nucleus	High
P35754	GLRX1_HUMAN	Cytoskeleton	High	Cytoskeleton	High
P35813	PPM1A_HUMAN	Cytoplasm	High	Cytoplasm_Cytoskeleton	Low
P35998	PRS7_HUMAN	Cytoskeleton	Medium	Presynapse	Low
P36222	CH3L1_HUMAN	NA	None	Mitochondria	Low
P36269	GGT5_HUMAN	Endoplasmic Reticulum	Low	Endoplasmic Reticulum_Plasma membrane	Low
P36404	ARL2_HUMAN	Endoplasmic Reticulum	Medium	Presynapse	Low
P36405	ARL3_HUMAN	Cytoskeleton	High	Cytoskeleton_Plasma membrane	Low
P36507	MP2K2_HUMAN	Endoplasmic Reticulum	High	Endoplasmic Reticulum	High
P36542	ATPG_HUMAN	Cytoskeleton_Plasma membrane	Low	Cytoskeleton	High
P36543	VATE1_HUMAN;sp	Plasma membrane	Medium	Cytoskeleton	High
P36578	RL4_HUMAN	Plasma membrane	Medium	Cytoskeleton	High
P36776	LONM_HUMAN	NA	None	Cytoskeleton	Medium
P36871	PGM1_HUMAN	Plasma membrane	Medium	Cytoskeleton	High
P36873	PP1G_HUMAN	Endoplasmic Reticulum	Medium	Cytoplasm	Low
P36915	GNL1_HUMAN	Cytoskeleton_Presynapse	Low	Endoplasmic Reticulum	Low
P36955	PEDF_HUMAN;CON__Q95121	Endoplasmic Reticulum	High	Endoplasmic Reticulum	Low
P36957	ODO2_HUMAN	Plasma membrane	Medium	Cytoskeleton	High
P36959	GMPR1_HUMAN	Cytoplasm	High	Cytoplasm	High
P36969	GPX4_HUMAN	Plasma membrane	Medium	Cytoskeleton	Medium
P37108	SRP14_HUMAN	Cytoskeleton	Medium	Endoplasmic Reticulum	Low
P37235	HPCL1_HUMAN	Cytoplasm	Medium	Cytoskeleton	Low
P37802	TAGL2_HUMAN	Cytoplasm	High	Cytoplasm	High
P37837	TALDO_HUMAN	Cytoskeleton	High	Cytoskeleton	High
P37840	SYUA_HUMAN	Plasma membrane	Medium	Cytoskeleton	High
P38117	ETFB_HUMAN	Cytoskeleton	High	Cytoskeleton	High
P38159	RBMX_HUMAN;sp	Nucleus	High	Nucleus	High
P38405	GNAL_HUMAN	NA	None	Mitochondria_Nucleus	Low
P38606	VATA_HUMAN	Plasma membrane	Medium	Cytoskeleton	High
P38646	GRP75_HUMAN	Plasma membrane	Medium	Cytoskeleton	High
P38919	IF4A3_HUMAN	Nucleus	High	Nucleus	Medium
P39019	RS19_HUMAN	Plasma membrane	Medium	Cytoskeleton	Medium
P39023	RL3_HUMAN;sp	Plasma membrane	Medium	Cytoskeleton	High
P39060	COIA1_HUMAN	Nucleus	High	Nucleus	High
P39210	MPV17_HUMAN	Mitochondria	High	Mitochondria	High
P39656	OST48_HUMAN	Endoplasmic Reticulum	High	Endoplasmic Reticulum_Plasma membrane	Low
P39687	AN32A_HUMAN;sp	Cytoskeleton	High	Cytoskeleton	Medium
P40121	CAPG_HUMAN	Cytoplasm	High	Cytoplasm_Cytoskeleton	Low
P40123	CAP2_HUMAN	Plasma membrane	Medium	Cytoskeleton	High
P40145	ADCY8_HUMAN	NA	None	Endoplasmic Reticulum_Mitochondria	Low
P40227	TCPZ_HUMAN	Plasma membrane	Medium	Cytoskeleton	High
P40429	RL13A_HUMAN;sp	Plasma membrane	Medium	Cytoskeleton_Presynapse	Low
P40616	ARL1_HUMAN	Endoplasmic Reticulum	High	Endoplasmic Reticulum	High
P40763	STAT3_HUMAN	Endoplasmic Reticulum	High	Endoplasmic Reticulum	High
P40855	PEX19_HUMAN	Mitochondria	Low	Mitochondria_Postsynapse	Low
P40925	MDHC_HUMAN	Plasma membrane	Medium	Cytoskeleton	High
P40926	MDHM_HUMAN	Plasma membrane	Medium	Cytoskeleton	High
P40939	ECHA_HUMAN	Plasma membrane	Medium	Cytoskeleton	High
P41091	IF2G_HUMAN;sp	Plasma membrane	Medium	Plasma membrane	Low
P41208	CETN2_HUMAN;sp	Endoplasmic Reticulum	Medium	Mitochondria_Postsynapse	Low
P41217	OX2G_HUMAN	Plasma membrane	Medium	Presynapse	Medium
P41222	PTGDS_HUMAN	Plasma membrane	Medium	Cytoskeleton	High
P41240	CSK_HUMAN	Endoplasmic Reticulum	High	Mitochondria	Medium
P41250	GARS_HUMAN	Cytoskeleton	High	Cytoskeleton	Medium
P41252	SYIC_HUMAN	Endoplasmic Reticulum_Presynapse	Low	Endoplasmic Reticulum	Medium
P41567	EIF1_HUMAN	Endoplasmic Reticulum_Plasma membrane	Low	Endoplasmic Reticulum_Plasma membrane	Low
P41586	PACR_HUMAN	Endoplasmic Reticulum	High	Endoplasmic Reticulum	Medium
P42025	ACTY_HUMAN	Cytoskeleton	High	Cytoskeleton	High
P42126	ECI1_HUMAN	Cytoplasm	High	Cytoplasm	High
P42167	LAP2B_HUMAN;sp	Nucleus	High	Nucleus	Medium
P42224	STAT1_HUMAN	Endoplasmic Reticulum	Medium	Endoplasmic Reticulum	Low
P42262	GRIA2_HUMAN	Postsynapse	Medium	Cytoskeleton	Low
P42263	GRIA3_HUMAN	Postsynapse	Medium	Postsynapse	Medium
P42330	AK1C3_HUMAN	Cytoplasm_Cytoskeleton	Low	Endoplasmic Reticulum	High
P42345	MTOR_HUMAN	Endoplasmic Reticulum	Medium	Endoplasmic Reticulum	High
P42356	PI4KA_HUMAN;sp	Plasma membrane	High	Presynapse	Low
P42566	EPS15_HUMAN	Endoplasmic Reticulum	Medium	Endoplasmic Reticulum	High
P42658	DPP6_HUMAN	Plasma membrane	Medium	Cytoskeleton	Medium
P42677	RS27_HUMAN	Plasma membrane_Presynapse	Low	Cytoskeleton_Plasma membrane	Low
P42704	LPPRC_HUMAN	Cytoskeleton_Postsynapse	Low	Cytoskeleton_Plasma membrane	Low
P42765	THIM_HUMAN	Cytoskeleton	High	Cytoskeleton	High
P42766	RL35_HUMAN	Plasma membrane	Medium	Cytoskeleton	Medium
P42785	PCP_HUMAN	Cytoplasm	Medium	Cytoplasm	Medium
P42858	HD_HUMAN	Endoplasmic Reticulum_Presynapse	Low	Cytoskeleton	Medium
P43003	EAA1_HUMAN;sp	Plasma membrane	Medium	Cytoskeleton	High
P43004	EAA2_HUMAN	Plasma membrane	Medium	Cytoskeleton	High
P43007	SATT_HUMAN	Presynapse	Medium	Cytoskeleton	High
P43034	LIS1_HUMAN	Cytoskeleton	High	Cytoskeleton	High
P43121	MUC18_HUMAN	Plasma membrane	Medium	Plasma membrane	High
P43155	CACP_HUMAN	Cytoskeleton	Medium	Mitochondria_Postsynapse	Low
P43243	MATR3_HUMAN	Plasma membrane	Medium	Cytoskeleton	High
P43304	GPDM_HUMAN	Plasma membrane	Medium	Cytoskeleton	High
P43307	SSRA_HUMAN	Endoplasmic Reticulum	Low	Endoplasmic Reticulum	High
P43487	RANG_HUMAN	Cytoskeleton	Low	Cytoskeleton	Medium
P43490	NAMPT_HUMAN	Cytoskeleton	High	Cytoskeleton	Medium
P43686	PRS6B_HUMAN	Plasma membrane	High	Cytoskeleton	High
P43897	EFTS_HUMAN	Postsynapse	High	Postsynapse	High
P45381	ACY2_HUMAN	Cytoskeleton	High	Cytoskeleton	High
P45880	VDAC2_HUMAN	Plasma membrane	Medium	Cytoskeleton	High
P45954	ACDSB_HUMAN	Mitochondria	High	Mitochondria	Low
P45974	UBP5_HUMAN	Plasma membrane	Medium	Cytoskeleton	High
P45985	MP2K4_HUMAN	Plasma membrane	Medium	Cytoskeleton	High
P46060	RAGP1_HUMAN	Endoplasmic Reticulum	Low	Endoplasmic Reticulum	Low
P46108	CRK_HUMAN	Cytoskeleton	Low	Cytoskeleton	High
P46109	CRKL_HUMAN	Cytoskeleton	High	Cytoskeleton	High
P46379	BAG6_HUMAN	Endoplasmic Reticulum	High	Endoplasmic Reticulum	High
P46439	GSTM5_HUMAN	Cytoplasm	Medium	Mitochondria	Medium
P46459	NSF_HUMAN	Plasma membrane	Medium	Cytoskeleton	High
P46776	RL27A_HUMAN	Plasma membrane	Medium	Cytoskeleton	Medium
P46777	RL5_HUMAN	Plasma membrane	Medium	Cytoskeleton	High
P46778	RL21_HUMAN	Plasma membrane	Medium	Cytoskeleton	Medium
P46779	RL28_HUMAN	Endoplasmic Reticulum_Plasma membrane	Low	Plasma membrane	Medium
P46781	RS9_HUMAN	Cytoskeleton_Plasma membrane	Low	Cytoskeleton	Medium
P46782	RS5_HUMAN	Plasma membrane	Medium	Cytoskeleton	High
P46783	RS10_HUMAN;sp	Plasma membrane	Medium	Cytoskeleton	High
P46821	MAP1B_HUMAN	Plasma membrane	Medium	Cytoskeleton	High
P46926	GNPI1_HUMAN	Cytoskeleton_Plasma membrane	Low	Cytoskeleton	Medium
P46939	UTRO_HUMAN	Endoplasmic Reticulum	High	Endoplasmic Reticulum	Medium
P46940	IQGA1_HUMAN	Cytoplasm_Cytoskeleton	Low	Cytoplasm_Cytoskeleton	Low
P46952	3HAO_HUMAN	Cytoskeleton_Nucleus	Low	Cytoskeleton	High
P46976	GLYG_HUMAN	Cytoplasm	High	Cytoplasm	High
P47736	RPGP1_HUMAN	Endoplasmic Reticulum	Medium	Cytoskeleton_Presynapse	Low
P47870	GBRB2_HUMAN	Postsynapse	Medium	Cytoskeleton	Medium
P47897	SYQ_HUMAN	Endoplasmic Reticulum	High	Endoplasmic Reticulum	Medium
P47914	RL29_HUMAN	Plasma membrane	Medium	Cytoskeleton	Medium
P47985	UCRI_HUMAN;sp	Plasma membrane	Medium	Cytoskeleton	High
P48047	ATPO_HUMAN	Cytoskeleton_Plasma membrane	Low	Cytoskeleton_Plasma membrane	Low
P48066	S6A11_HUMAN;sp	Presynapse	High	Endoplasmic Reticulum	High
P48147	PPCE_HUMAN	Cytoskeleton	High	Cytoskeleton	High
P48163	MAOX_HUMAN	Cytoskeleton	High	Cytoskeleton	Medium
P48426	PI42A_HUMAN	Cytoskeleton	Medium	Cytoskeleton	High
P48444	COPD_HUMAN	Endoplasmic Reticulum	High	Endoplasmic Reticulum	High
P48506	GSH1_HUMAN	Cytoplasm_Endoplasmic Reticulum	Low	Endoplasmic Reticulum	Medium
P48539	PCP4_HUMAN	Cytoplasm	High	Cytoplasm	High
P48553	TPC10_HUMAN	Endoplasmic Reticulum	High	Mitochondria_Nucleus	Low
P48556	PSMD8_HUMAN	Presynapse	Medium	Endoplasmic Reticulum	High
P48637	GSHB_HUMAN	Cytoplasm	Medium	Cytoplasm	High
P48643	TCPE_HUMAN	Plasma membrane	Medium	Cytoskeleton	High
P48723	HSP13_HUMAN	Endoplasmic Reticulum	Medium	Nucleus	Medium
P48735	IDHP_HUMAN	Plasma membrane	Medium	Cytoskeleton	High
P48739	PIPNB_HUMAN	Cytoplasm	High	Cytoplasm	Low
P49006	MRP_HUMAN	Endoplasmic Reticulum	Low	Plasma membrane_Presynapse	Low
P49189	AL9A1_HUMAN	Plasma membrane	Medium	Cytoskeleton	High
P49207	RL34_HUMAN	Plasma membrane	Low	Presynapse	Low
P49257	LMAN1_HUMAN	Endoplasmic Reticulum	Medium	Endoplasmic Reticulum	Medium
P49327	FAS_HUMAN	Plasma membrane	Medium	Cytoskeleton	High
P49354	FNTA_HUMAN	Endoplasmic Reticulum	Medium	Cytoplasm_Endoplasmic Reticulum	Low
P49368	TCPG_HUMAN	Plasma membrane	Medium	Cytoskeleton	High
P49407	ARRB1_HUMAN	Cytoskeleton	High	Cytoskeleton	High
P49411	EFTU_HUMAN	Plasma membrane	High	Cytoskeleton	Medium
P49418	AMPH_HUMAN	Plasma membrane	Medium	Cytoskeleton	High
P49419	AL7A1_HUMAN	Plasma membrane	Medium	Cytoskeleton	High
P49441	INPP_HUMAN	Cytoskeleton	Medium	Cytoskeleton	Medium
P49588	SYAC_HUMAN	Plasma membrane	Medium	Cytoskeleton	High
P49589	SYCC_HUMAN	Cytoplasm	High	Cytoplasm	High
P49591	SYSC_HUMAN	Plasma membrane	Medium	Cytoskeleton	High
P49593	PPM1F_HUMAN	Cytoplasm_Cytoskeleton	Low	Cytoskeleton	Low
P49720	PSB3_HUMAN	Cytoskeleton	Medium	Cytoplasm	Medium
P49721	PSB2_HUMAN	Cytoplasm	Medium	Cytoplasm	High
P49748	ACADV_HUMAN	Plasma membrane	Medium	Plasma membrane	Medium
P49755	TMEDA_HUMAN	Endoplasmic Reticulum	High	Presynapse	Medium
P49758	RGS6_HUMAN	Endoplasmic Reticulum_Presynapse	Low	Endoplasmic Reticulum	Medium
P49773	HINT1_HUMAN	Plasma membrane	Medium	Cytoskeleton	High
P49802	RGS7_HUMAN	Plasma membrane	High	NA	None
P49815	TSC2_HUMAN	Endoplasmic Reticulum	High	Mitochondria	High
P49821	NDUV1_HUMAN	Plasma membrane	Medium	Cytoskeleton	High
P49840	GSK3A_HUMAN	Cytoskeleton	Medium	Cytoskeleton_Endoplasmic Reticulum	Low
P49841	GSK3B_HUMAN	Endoplasmic Reticulum	High	Plasma membrane	Low
P49902	5NTC_HUMAN	Cytoplasm	High	Cytoplasm	High
P49915	GUAA_HUMAN	Cytoplasm	Medium	Cytoskeleton	Medium
P50135	HNMT_HUMAN	Cytoplasm	High	Cytoplasm	High
P50148	GNAQ_HUMAN	Plasma membrane	Medium	Cytoskeleton	High
P50151	GBG10_HUMAN	Plasma membrane	Medium	Presynapse	Low
P50213	IDH3A_HUMAN	Plasma membrane	Medium	Cytoskeleton	High
P50226	ST1A2_HUMAN;sp	Endoplasmic Reticulum	Low	Nucleus	Low
P50336	PPOX_HUMAN	Mitochondria_Postsynapse	Low	Mitochondria	High
P50395	GDIB_HUMAN	Plasma membrane	Medium	Cytoskeleton	High
P50402	EMD_HUMAN	Endoplasmic Reticulum	Low	Endoplasmic Reticulum_Nucleus	Low
P50416	CPT1A_HUMAN	Endoplasmic Reticulum	High	Endoplasmic Reticulum	High
P50440	GATM_HUMAN	Cytoplasm	High	Cytoplasm	Medium
P50453	SPB9_HUMAN;sp	Cytoplasm	High	Cytoplasm	High
P50454	SERPH_HUMAN	Nucleus	Medium	Endoplasmic Reticulum	High
P50502	F10A1_HUMAN;sp	Cytoskeleton_Plasma membrane	Low	Cytoskeleton	High
P50570	DYN2_HUMAN	Cytoskeleton	Medium	Cytoskeleton	High
P50579	MAP2_HUMAN	Cytoplasm	High	Nucleus	High
P50583	AP4A_HUMAN	Endoplasmic Reticulum_Mitochondria	Low	Endoplasmic Reticulum	Medium
P50897	PPT1_HUMAN	Cytoskeleton	High	Cytoskeleton	High
P50914	RL14_HUMAN	Plasma membrane	Medium	Cytoskeleton	Medium
P50990	TCPQ_HUMAN	Plasma membrane	Medium	Cytoskeleton	High
P50991	TCPD_HUMAN	Plasma membrane	Medium	Cytoskeleton	High
P50993	AT1A2_HUMAN	Plasma membrane	Medium	Cytoskeleton	High
P50995	ANX11_HUMAN;sp	Plasma membrane	Medium	Cytoskeleton	Medium
P51114	FXR1_HUMAN	Endoplasmic Reticulum	High	Endoplasmic Reticulum	High
P51148	RAB5C_HUMAN	Cytoskeleton	High	Cytoskeleton	Medium
P51149	RAB7A_HUMAN	Plasma membrane	Medium	Cytoskeleton	High
P51178	PLCD1_HUMAN;sp	Cytoskeleton	High	Cytoskeleton	High
P51398	RT29_HUMAN	Mitochondria	Medium	Mitochondria_Nucleus	Low
P51452	DUS3_HUMAN	Cytoskeleton	High	Cytoskeleton	Medium
P51513	NOVA1_HUMAN	Endoplasmic Reticulum	Medium	Endoplasmic Reticulum_Nucleus	Low
P51553	IDH3G_HUMAN	Plasma membrane	Medium	Cytoskeleton	High
P51570	GALK1_HUMAN	Endoplasmic Reticulum	High	Endoplasmic Reticulum	Medium
P51571	SSRD_HUMAN	Endoplasmic Reticulum	High	Endoplasmic Reticulum	High
P51572	BAP31_HUMAN	Endoplasmic Reticulum_Presynapse	Low	Endoplasmic Reticulum_Presynapse	Low
P51610	HCFC1_HUMAN	Nucleus	Medium	Endoplasmic Reticulum_Nucleus	Low
P51648	AL3A2_HUMAN;sp	Endoplasmic Reticulum	Medium	Endoplasmic Reticulum	High
P51649	SSDH_HUMAN	Plasma membrane	Medium	Cytoskeleton	High
P51659	DHB4_HUMAN	Plasma membrane	Medium	Cytoskeleton	High
P51665	PSMD7_HUMAN	Cytoskeleton	Medium	Endoplasmic Reticulum	Medium
P51693	APLP1_HUMAN	Cytoplasm	High	Cytoplasm	High
P51784	UBP11_HUMAN	Nucleus	Medium	Nucleus	High
P51790	CLCN3_HUMAN	Endoplasmic Reticulum	Medium	Mitochondria	Medium
P51808	DYLT3_HUMAN	Cytoskeleton	Medium	Cytoskeleton	High
P51858	HDGF_HUMAN	Cytoplasm	High	Cytoplasm	High
P51888	PRELP_HUMAN	Plasma membrane	High	Endoplasmic Reticulum	Low
P51911	CNN1_HUMAN	Nucleus	Low	Nucleus	High
P51970	NDUA8_HUMAN	Plasma membrane	High	Plasma membrane	High
P51991	ROA3_HUMAN	Plasma membrane	Medium	Cytoskeleton	High
P52209	6PGD_HUMAN	Plasma membrane	Medium	Cytoskeleton	High
P52294	IMA5_HUMAN	Cytoskeleton	Low	Endoplasmic Reticulum	Low
P52306	GDS1_HUMAN	Plasma membrane	Medium	Cytoskeleton	High
P52429	DGKE_HUMAN	Endoplasmic Reticulum	High	Endoplasmic Reticulum	High
P52565	GDIR1_HUMAN	Plasma membrane	Medium	Cytoskeleton	High
P52566	GDIR2_HUMAN	Cytoplasm	High	Cytoplasm	High
P52594	AGFG1_HUMAN	Endoplasmic Reticulum_Mitochondria	Low	Postsynapse	Low
P52597	HNRPF_HUMAN	Nucleus	Medium	Nucleus	High
P52758	RIDA_HUMAN	Cytoskeleton	Medium	Cytoskeleton	Medium
P52788	SPSY_HUMAN	Cytoskeleton	Medium	Endoplasmic Reticulum	Medium
P52815	RM12_HUMAN	Postsynapse	Low	Postsynapse	Medium
P52888	THOP1_HUMAN	Cytoplasm	High	Cytoplasm	High
P52943	CRIP2_HUMAN	Cytoskeleton	High	Cytoskeleton	High
P53004	BIEA_HUMAN	Cytoskeleton	Medium	Cytoskeleton	Medium
P53007	TXTP_HUMAN	Mitochondria	Medium	Mitochondria	Medium
P53041	PPP5_HUMAN	Cytoplasm	High	Cytoplasm	High
P53365	ARFP2_HUMAN	Endoplasmic Reticulum	Low	Presynapse	Low
P53367	ARFP1_HUMAN	Mitochondria	Low	Mitochondria	Low
P53396	ACLY_HUMAN	Cytoskeleton	Medium	Cytoskeleton	High
P53582	MAP11_HUMAN	Cytoplasm_Endoplasmic Reticulum	Low	Cytoplasm	Low
P53597	SUCA_HUMAN	Postsynapse	High	Cytoskeleton	High
P53602	MVD1_HUMAN	Cytoskeleton_Endoplasmic Reticulum	Low	Endoplasmic Reticulum	High
P53618	COPB_HUMAN	Endoplasmic Reticulum	High	Endoplasmic Reticulum	High
P53621	COPA_HUMAN	Endoplasmic Reticulum	High	Endoplasmic Reticulum	Medium
P53677	AP3M2_HUMAN	Plasma membrane	Medium	Cytoskeleton_Presynapse	Low
P53680	AP2S1_HUMAN	Cytoskeleton	Medium	Cytoskeleton	Medium
P53779	MK10_HUMAN	Cytoskeleton	Medium	Cytoskeleton	High
P53990	IST1_HUMAN	Endoplasmic Reticulum	High	Endoplasmic Reticulum	Medium
P53992	SC24C_HUMAN	Endoplasmic Reticulum	Medium	Endoplasmic Reticulum	Medium
P53999	TCP4_HUMAN	Plasma membrane_Presynapse	Low	Presynapse	Low
P54136	SYRC_HUMAN	Presynapse	Medium	Endoplasmic Reticulum_Presynapse	Low
P54284	CACB3_HUMAN	Endoplasmic Reticulum_Mitochondria	Low	Mitochondria	Low
P54289	CA2D1_HUMAN	Plasma membrane	High	Plasma membrane	Medium
P54577	SYYC_HUMAN	Cytoskeleton	High	Cytoskeleton	High
P54578	UBP14_HUMAN	Cytoskeleton	High	Cytoskeleton	High
P54619	AAKG1_HUMAN	Endoplasmic Reticulum	High	Presynapse	High
P54652	HSP72_HUMAN	Plasma membrane	Medium	Cytoskeleton	High
P54687	BCAT1_HUMAN	Cytoplasm	High	Cytoplasm	High
P54709	AT1B3_HUMAN	Presynapse	High	Presynapse	High
P54725	RD23A_HUMAN	Cytoplasm	Medium	Cytoplasm	High
P54727	RD23B_HUMAN	Cytoplasm	Medium	Cytoplasm	High
P54750	PDE1A_HUMAN	Cytoskeleton	High	NA	None
P54764	EPHA4_HUMAN;sp	Presynapse	Medium	Cytoskeleton	Low
P54803	GALC_HUMAN	Mitochondria	Medium	Nucleus	Low
P54819	KAD2_HUMAN	Cytoplasm	High	Cytoplasm	High
P54829	PTN5_HUMAN	Postsynapse	High	Mitochondria_Nucleus	Low
P54886	P5CS_HUMAN	Endoplasmic Reticulum_Nucleus	Low	Mitochondria	Medium
P54920	SNAA_HUMAN	Plasma membrane	Medium	Cytoskeleton	High
P55010	IF5_HUMAN	Endoplasmic Reticulum	High	Endoplasmic Reticulum	Medium
P55011	S12A2_HUMAN	Cytoskeleton_Plasma membrane	Low	Cytoskeleton	High
P55036	PSMD4_HUMAN	Endoplasmic Reticulum	Medium	Plasma membrane	Medium
P55060	XPO2_HUMAN	Cytoskeleton	Medium	Cytoskeleton	High
P55072	TERA_HUMAN	Plasma membrane	Medium	Cytoskeleton	High
P55084	ECHB_HUMAN	Plasma membrane	Medium	Cytoskeleton	High
P55087	AQP4_HUMAN	Plasma membrane	Medium	Cytoskeleton	High
P55160	NCKPL_HUMAN	NA	None	Mitochondria	High
P55196	AFAD_HUMAN	Cytoskeleton	Medium	Cytoskeleton	Medium
P55209	NP1L1_HUMAN	Cytoskeleton	Medium	Cytoskeleton	High
P55263	ADK_HUMAN	Cytoplasm	High	Cytoplasm	High
P55268	LAMB2_HUMAN	Nucleus	High	Cytoskeleton	Medium
P55290	CAD13_HUMAN	Plasma membrane	High	Plasma membrane	Medium
P55327	TPD52_HUMAN	Cytoskeleton	Medium	Cytoskeleton	High
P55735	SEC13_HUMAN	Cytoskeleton	Medium	Endoplasmic Reticulum	Low
P55769	NH2L1_HUMAN	Nucleus	High	Nucleus	Medium
P55786	PSA_HUMAN;sp	Plasma membrane	Medium	Cytoskeleton	High
P55795	HNRH2_HUMAN	Cytoskeleton	Medium	Cytoskeleton	High
P55809	SCOT1_HUMAN;sp	Plasma membrane	Medium	Cytoskeleton	High
P55854	SUMO3_HUMAN;sp	Cytoplasm	Medium	Cytoplasm_Nucleus	Low
P55884	EIF3B_HUMAN	Presynapse	Medium	Endoplasmic Reticulum	Medium
P55957	BID_HUMAN	Cytoplasm	High	Cytoplasm	High
P56134	ATPK_HUMAN	Cytoskeleton_Plasma membrane	Low	Cytoskeleton	High
P56181	NDUV3_HUMAN	Mitochondria	Medium	Mitochondria	High
P56192	SYMC_HUMAN	Presynapse	High	Presynapse	Medium
P56378	68MP_HUMAN	Mitochondria_Postsynapse	Low	Mitochondria	Medium
P56385	ATP5I_HUMAN	Postsynapse	Medium	Cytoskeleton	High
P56537	IF6_HUMAN	Endoplasmic Reticulum	Low	Cytoplasm	High
P56556	NDUA6_HUMAN	Postsynapse	High	Postsynapse	High
P57087	JAM2_HUMAN	Endoplasmic Reticulum	Medium	Cytoplasm	Medium
P57088	TMM33_HUMAN	Endoplasmic Reticulum_Presynapse	Low	Endoplasmic Reticulum_Presynapse	Low
P57737	CORO7_HUMAN	Endoplasmic Reticulum	Medium	Endoplasmic Reticulum	High
P58546	MTPN_HUMAN	Cytoskeleton	High	Cytoskeleton	High
P58549	FXYD7_HUMAN	Presynapse	Medium	Plasma membrane	Medium
P59666	DEF3_HUMAN;sp	NA	None	Nucleus	Low
P59768	GBG2_HUMAN	Plasma membrane	Medium	Cytoskeleton	High
P60033	CD81_HUMAN	Plasma membrane	Medium	Cytoskeleton	High
P60174	TPIS_HUMAN	Plasma membrane	Medium	Cytoskeleton	High
P60201	MYPR_HUMAN	Plasma membrane	Medium	Cytoskeleton	High
P60228	EIF3E_HUMAN	Endoplasmic Reticulum	Medium	Endoplasmic Reticulum	Medium
P60520	GBRL2_HUMAN	Cytoskeleton	High	Cytoplasm	Medium
P60660	MYL6_HUMAN	Cytoskeleton	Medium	Cytoskeleton	High
P60709	ACTB_HUMAN;sp	Cytoskeleton_Plasma membrane	Low	Cytoskeleton	High
P60842	IF4A1_HUMAN	Endoplasmic Reticulum	High	Endoplasmic Reticulum	High
P60866	RS20_HUMAN	Plasma membrane	High	Cytoskeleton	Medium
P60891	PRPS1_HUMAN;sp	Cytoskeleton	High	Cytoskeleton	High
P60900	PSA6_HUMAN	Cytoskeleton	High	Cytoskeleton	High
P60903	S10AA_HUMAN	Cytoplasm_Presynapse	Low	Cytoplasm	Low
P60953	CDC42_HUMAN	Plasma membrane	Medium	Cytoskeleton	High
P60981	DEST_HUMAN	Cytoskeleton	Medium	Cytoskeleton	High
P60983	GMFB_HUMAN	Plasma membrane	Medium	Cytoskeleton	High
P61006	RAB8A_HUMAN	Endoplasmic Reticulum	Medium	Endoplasmic Reticulum	Medium
P61011	SRP54_HUMAN	Endoplasmic Reticulum	High	Endoplasmic Reticulum	High
P61018	RAB4B_HUMAN	Cytoskeleton	High	Cytoplasm	Medium
P61019	RAB2A_HUMAN	Cytoskeleton	Medium	Cytoskeleton	High
P61020	RAB5B_HUMAN	Cytoskeleton_Plasma membrane	Low	Cytoskeleton	Medium
P61026	RAB10_HUMAN	Plasma membrane	Medium	Plasma membrane	Medium
P61077	UB2D3_HUMAN	Cytoskeleton	High	Cytoskeleton	High
P61081	UBC12_HUMAN	Cytoplasm	High	Cytoplasm	High
P61086	UBE2K_HUMAN	Cytoplasm	High	Cytoplasm	High
P61088	UBE2N_HUMAN;sp	Plasma membrane	Medium	Cytoskeleton	High
P61106	RAB14_HUMAN	Cytoskeleton	High	Cytoskeleton	High
P61163	ACTZ_HUMAN	Plasma membrane	Medium	Cytoskeleton	High
P61201	CSN2_HUMAN	Cytoskeleton	High	Cytoskeleton	Medium
P61204	ARF3_HUMAN	Endoplasmic Reticulum	Low	Cytoplasm	Low
P61221	ABCE1_HUMAN	Endoplasmic Reticulum_Presynapse	Low	Endoplasmic Reticulum_Plasma membrane	Low
P61224	RAP1B_HUMAN;sp	Plasma membrane	Medium	Presynapse	High
P61225	RAP2B_HUMAN	Presynapse	Medium	Presynapse	High
P61247	RS3A_HUMAN	Plasma membrane	Medium	Cytoskeleton	High
P61254	RL26_HUMAN	Plasma membrane	Medium	Cytoskeleton	Medium
P61266	STX1B_HUMAN	Cytoskeleton	High	Cytoskeleton	High
P61313	RL15_HUMAN	Plasma membrane	High	Presynapse	Medium
P61328	FGF12_HUMAN;sp	Cytoskeleton	Medium	Cytoplasm	Medium
P61353	RL27_HUMAN	Plasma membrane	Medium	Cytoskeleton	Medium
P61421	VA0D1_HUMAN	Plasma membrane	Medium	Cytoskeleton	High
P61457	PHS_HUMAN	Cytoplasm	Medium	Cytoplasm	Low
P61513	RL37A_HUMAN;sp	Cytoplasm	Low	Cytoskeleton	Low
P61586	RHOA_HUMAN	Plasma membrane	Medium	Cytoskeleton	High
P61601	NCALD_HUMAN	Cytoskeleton	High	Cytoskeleton	High
P61604	CH10_HUMAN	Plasma membrane	Medium	Cytoskeleton	High
P61619	S61A1_HUMAN	Endoplasmic Reticulum	High	Endoplasmic Reticulum	Medium
P61758	PFD3_HUMAN	Cytoskeleton	Medium	Cytoskeleton	Medium
P61764	STXB1_HUMAN	Plasma membrane	Medium	Cytoskeleton	High
P61769	B2MG_HUMAN	Cytoskeleton	High	Plasma membrane_Presynapse	Low
P61916	NPC2_HUMAN	Cytoplasm	High	Cytoplasm	Medium
P61923	COPZ1_HUMAN	Endoplasmic Reticulum	High	Endoplasmic Reticulum	Medium
P61925	IPKA_HUMAN	Cytoplasm	High	Cytoplasm	Medium
P61960	UFM1_HUMAN	Cytoskeleton	Medium	Cytoskeleton	Medium
P61970	NTF2_HUMAN	Cytoskeleton_Plasma membrane	Low	Cytoskeleton	High
P61978	HNRPK_HUMAN	Plasma membrane	Medium	Cytoskeleton	High
P61981	1433G_HUMAN	Plasma membrane	Medium	Cytoskeleton	High
P62068	UBP46_HUMAN	Endoplasmic Reticulum_Mitochondria	Low	Mitochondria	Medium
P62070	RRAS2_HUMAN	Endoplasmic Reticulum	Low	Mitochondria_Nucleus	Low
P62081	RS7_HUMAN	Plasma membrane	Medium	Cytoskeleton	High
P62140	PP1B_HUMAN	Plasma membrane	Medium	Cytoskeleton	High
P62166	NCS1_HUMAN	Endoplasmic Reticulum	Medium	Plasma membrane_Postsynapse	Low
P62191	PRS4_HUMAN	Endoplasmic Reticulum	High	Endoplasmic Reticulum	High
P62195	PRS8_HUMAN	Cytoskeleton	Medium	Cytoskeleton	Low
P62241	RS8_HUMAN	Plasma membrane	Medium	Cytoskeleton	High
P62244	RS15A_HUMAN	Plasma membrane	High	Cytoskeleton	Medium
P62249	RS16_HUMAN	Plasma membrane	Medium	Cytoskeleton	High
P62258	1433E_HUMAN	Plasma membrane	Medium	Cytoskeleton	High
P62263	RS14_HUMAN	Plasma membrane	Medium	Cytoskeleton	Medium
P62266	RS23_HUMAN	Plasma membrane	High	Cytoskeleton_Plasma membrane	Low
P62269	RS18_HUMAN	Plasma membrane	Medium	Cytoskeleton	Medium
P62273	RS29_HUMAN	Endoplasmic Reticulum	Low	Plasma membrane	Low
P62277	RS13_HUMAN	Plasma membrane	Medium	Cytoskeleton	High
P62280	RS11_HUMAN	Cytoskeleton	Medium	Cytoskeleton	Medium
P62304	RUXE_HUMAN	Plasma membrane	Medium	Cytoplasm_Plasma membrane	Low
P62306	RUXF_HUMAN	Endoplasmic Reticulum_Nucleus	Low	Mitochondria	Medium
P62308	RUXG_HUMAN;sp	Endoplasmic Reticulum	Low	Cytoskeleton	Low
P62310	LSM3_HUMAN	Cytoplasm	High	Cytoplasm	High
P62314	SMD1_HUMAN	Plasma membrane	Medium	Plasma membrane	Low
P62316	SMD2_HUMAN	Plasma membrane	Low	Plasma membrane	Medium
P62318	SMD3_HUMAN	Plasma membrane	High	Plasma membrane	Medium
P62328	TYB4_HUMAN	Cytoskeleton_Plasma membrane	Low	Cytoskeleton	High
P62330	ARF6_HUMAN	Postsynapse	Medium	Mitochondria_Postsynapse	Low
P62333	PRS10_HUMAN	Cytoskeleton	Medium	Cytoskeleton	Medium
P62424	RL7A_HUMAN	Plasma membrane	Medium	Cytoskeleton	High
P62495	ERF1_HUMAN	Endoplasmic Reticulum	Medium	Endoplasmic Reticulum	Medium
P62701	RS4X_HUMAN	Plasma membrane	Medium	Cytoskeleton	High
P62745	RHOB_HUMAN	Cytoskeleton_Plasma membrane	Low	Cytoskeleton	Medium
P62750	RL23A_HUMAN	Plasma membrane	Medium	Cytoskeleton	Medium
P62753	RS6_HUMAN	Plasma membrane	Medium	Cytoskeleton	Medium
P62760	VISL1_HUMAN	Plasma membrane	Medium	Cytoskeleton	High
P62805	H4_HUMAN	Plasma membrane	High	Cytoskeleton	High
P62820	RAB1A_HUMAN	Plasma membrane	Medium	Cytoskeleton	High
P62826	RAN_HUMAN	Plasma membrane	Medium	Cytoskeleton	High
P62829	RL23_HUMAN	Plasma membrane	Medium	Cytoskeleton	High
P62834	RAP1A_HUMAN	Plasma membrane	Medium	Cytoskeleton	High
P62837	UB2D2_HUMAN	Cytoplasm	Low	Cytoplasm_Nucleus	Low
P62841	RS15_HUMAN	Plasma membrane	High	Cytoskeleton	Medium
P62847	RS24_HUMAN	Plasma membrane	Medium	Cytoskeleton	Medium
P62851	RS25_HUMAN	Plasma membrane	High	Cytoskeleton	Medium
P62854	RS26_HUMAN;sp	Plasma membrane	High	Cytoskeleton_Plasma membrane	Low
P62857	RS28_HUMAN	Plasma membrane	High	Cytoskeleton	High
P62861	RS30_HUMAN	Plasma membrane_Presynapse	Low	Plasma membrane	Medium
P62873	GBB1_HUMAN	Plasma membrane	Medium	Cytoskeleton	High
P62879	GBB2_HUMAN	Plasma membrane	Medium	Cytoskeleton	High
P62888	RL30_HUMAN	Plasma membrane	Medium	Cytoskeleton	Medium
P62899	RL31_HUMAN	Plasma membrane	High	Cytoskeleton	Medium
P62906	RL10A_HUMAN	Cytoskeleton_Plasma membrane	Low	Cytoskeleton	Medium
P62910	RL32_HUMAN	Plasma membrane	High	Cytoskeleton_Plasma membrane	Low
P62913	RL11_HUMAN	Cytoskeleton_Plasma membrane	Low	Cytoskeleton	Medium
P62917	RL8_HUMAN	Plasma membrane	Medium	Cytoskeleton	High
P62937	PPIA_HUMAN;sp	Plasma membrane	Medium	Cytoskeleton	High
P62942	FKB1A_HUMAN	Cytoskeleton	Medium	Cytoskeleton	High
P62979	RS27A_HUMAN;sp	Plasma membrane	Medium	Cytoskeleton	High
P62993	GRB2_HUMAN	Cytoplasm	High	Cytoplasm	Medium
P62995	TRA2B_HUMAN	Nucleus	High	Nucleus	High
P63000	RAC1_HUMAN;sp	Plasma membrane	Medium	Cytoskeleton	High
P63010	AP2B1_HUMAN	Plasma membrane	Medium	Cytoskeleton	High
P63027	VAMP2_HUMAN	Plasma membrane	Medium	Cytoskeleton	High
P63096	GNAI1_HUMAN	Plasma membrane	Medium	Cytoskeleton	High
P63098	CANB1_HUMAN	Plasma membrane	Medium	Cytoskeleton	High
P63104	1433Z_HUMAN	Plasma membrane	Medium	Cytoskeleton	High
P63151	2ABA_HUMAN;sp	Cytoskeleton	High	Cytoskeleton	High
P63162	RSMN_HUMAN;sp	Plasma membrane	Medium	Plasma membrane_Presynapse	Low
P63167	DYL1_HUMAN	Cytoskeleton	High	Cytoskeleton	Low
P63172	DYLT1_HUMAN	Endoplasmic Reticulum	High	Endoplasmic Reticulum	High
P63173	RL38_HUMAN	Plasma membrane	High	Plasma membrane_Presynapse	Low
P63208	SKP1_HUMAN	Plasma membrane	Medium	Cytoskeleton	High
P63215	GBG3_HUMAN	Cytoskeleton_Plasma membrane	Low	Plasma membrane	Medium
P63218	GBG5_HUMAN	Endoplasmic Reticulum	High	Endoplasmic Reticulum	High
P63220	RS21_HUMAN	Plasma membrane	High	Plasma membrane	Medium
P63241	IF5A1_HUMAN;sp	Cytoskeleton	High	Cytoskeleton	High
P63244	RACK1_HUMAN	Plasma membrane	Medium	Cytoskeleton	High
P63313	TYB10_HUMAN;CON__P21752	Plasma membrane	Medium	Cytoskeleton	High
P67775	PP2AA_HUMAN	Cytoskeleton	Medium	Cytoskeleton	High
P67870	CSK2B_HUMAN	Cytoskeleton_Endoplasmic Reticulum	Low	Cytoskeleton	High
P68032	ACTC_HUMAN;sp	Plasma membrane	Medium	Cytoskeleton	High
P68036	UB2L3_HUMAN;sp	Cytoskeleton	High	Cytoskeleton	High
P68104	EF1A1_HUMAN;sp	Plasma membrane	Medium	Cytoskeleton	High
P68363	TBA1B_HUMAN;sp	Plasma membrane	Medium	Cytoskeleton	High
P68366	TBA4A_HUMAN	Plasma membrane	Medium	Cytoskeleton	High
P68371	TBB4B_HUMAN	Plasma membrane	Medium	Cytoskeleton	High
P68400	CSK21_HUMAN;sp	Cytoskeleton	Medium	Cytoskeleton	High
P68402	PA1B2_HUMAN	Plasma membrane	Medium	Cytoskeleton	High
P68431	H31_HUMAN;sp	Nucleus	High	Nucleus	High
P68871	HBB_HUMAN	Plasma membrane	Medium	Cytoskeleton	High
P69849	NOMO3_HUMAN;sp	Endoplasmic Reticulum	High	Endoplasmic Reticulum	High
P69891	HBG1_HUMAN	Cytoplasm	High	Cytoplasm_Nucleus	Low
P69905	HBA_HUMAN;sp	Plasma membrane	Medium	Cytoskeleton	High
P78324	SHPS1_HUMAN;sp	Plasma membrane	Medium	Cytoskeleton	High
P78344	IF4G2_HUMAN	Endoplasmic Reticulum	High	Endoplasmic Reticulum_Presynapse	Low
P78347	GTF2I_HUMAN	Cytoskeleton_Nucleus	Low	Nucleus	High
P78352	DLG4_HUMAN	Plasma membrane	High	Cytoskeleton	High
P78356	PI42B_HUMAN	Cytoskeleton	Medium	Cytoskeleton	High
P78357	CNTP1_HUMAN	Plasma membrane	Medium	Cytoskeleton	High
P78362	SRPK2_HUMAN;sp	Endoplasmic Reticulum_Plasma membrane	Low	Plasma membrane	Low
P78369	CLD10_HUMAN	Endoplasmic Reticulum	Low	Mitochondria	Medium
P78371	TCPB_HUMAN	Plasma membrane	Medium	Cytoskeleton	High
P78417	GSTO1_HUMAN	Cytoskeleton_Plasma membrane	Low	Cytoskeleton	High
P78508	KCJ10_HUMAN	Endoplasmic Reticulum	High	Endoplasmic Reticulum	Low
P78527	PRKDC_HUMAN	Cytoskeleton_Nucleus	Low	Nucleus	High
P78559	MAP1A_HUMAN	Plasma membrane	Medium	Cytoskeleton	High
P80404	GABT_HUMAN	Plasma membrane	Medium	Cytoskeleton	High
P80723	BASP1_HUMAN	Plasma membrane	High	Plasma membrane	High
P82909	RT36_HUMAN	Mitochondria_Postsynapse	Low	Cytoskeleton_Postsynapse	Low
P83731	RL24_HUMAN	Plasma membrane_Presynapse	Low	Cytoskeleton_Plasma membrane	Low
P83916	CBX1_HUMAN	Cytoplasm	High	Cytoplasm	High
P84074	HPCA_HUMAN	Cytoskeleton	High	Cytoskeleton	High
P84077	ARF1_HUMAN	Plasma membrane	Medium	Cytoskeleton	High
P84085	ARF5_HUMAN	Cytoskeleton	High	Cytoskeleton_Presynapse	Low
P84090	ERH_HUMAN	Cytoplasm	High	Cytoplasm	High
P84098	RL19_HUMAN	Plasma membrane	Low	Cytoskeleton	Low
P84103	SRSF3_HUMAN	Plasma membrane	High	Plasma membrane	Medium
P84243	H33_HUMAN	Plasma membrane	Medium	Cytoskeleton	High
P98160	PGBM_HUMAN	Nucleus	High	Cytoskeleton	High
P98179	RBM3_HUMAN	Nucleus	Medium	Nucleus	Medium
P98194	AT2C1_HUMAN	Endoplasmic Reticulum	Medium	Mitochondria	Medium
P99999	CYC_HUMAN;CON__P62894	Plasma membrane	Medium	Cytoskeleton	High
Q00013	EM55_HUMAN	Endoplasmic Reticulum	High	Cytoskeleton	Medium
Q00059	TFAM_HUMAN	Mitochondria_Postsynapse	Low	Postsynapse	Medium
Q00169	PIPNA_HUMAN	Cytoskeleton	Medium	Cytoskeleton	High
Q00325	MPCP_HUMAN	Plasma membrane	Medium	Cytoskeleton	High
Q00341	VIGLN_HUMAN	Endoplasmic Reticulum	High	Endoplasmic Reticulum	Medium
Q00535	CDK5_HUMAN;sp	Cytoskeleton_Endoplasmic Reticulum	Low	Cytoskeleton	Medium
Q00577	PURA_HUMAN	Plasma membrane	Medium	Cytoskeleton	High
Q00587	BORG5_HUMAN	Mitochondria	Low	Mitochondria_Nucleus	Low
Q00610	CLH1_HUMAN	Plasma membrane	Medium	Cytoskeleton	High
Q00688	FKBP3_HUMAN	Plasma membrane_Presynapse	Low	Plasma membrane_Presynapse	Low
Q00765	REEP5_HUMAN	Cytoskeleton_Presynapse	Low	Endoplasmic Reticulum	Low
Q00796	DHSO_HUMAN	Cytoskeleton	High	Cytoplasm_Cytoskeleton	Low
Q01064	PDE1B_HUMAN	Postsynapse	Low	Endoplasmic Reticulum_Presynapse	Low
Q01082	SPTB2_HUMAN	Plasma membrane	Medium	Cytoskeleton	High
Q01105	SET_HUMAN;sp	Cytoskeleton	High	Cytoskeleton	High
Q01130	SRSF2_HUMAN	Plasma membrane	High	Presynapse	High
Q01432	AMPD3_HUMAN	Cytoplasm	High	Mitochondria	Low
Q01433	AMPD2_HUMAN	Endoplasmic Reticulum	Medium	Cytoplasm	Medium
Q01469	FABP5_HUMAN;sp	NA	None	Cytoskeleton	High
Q01484	ANK2_HUMAN	Plasma membrane	Medium	Cytoskeleton	High
Q01650	LAT1_HUMAN;sp	Endoplasmic Reticulum	Medium	Plasma membrane	Medium
Q01813	PFKAP_HUMAN	Plasma membrane	Medium	Cytoskeleton	High
Q01844	EWS_HUMAN	Cytoplasm	Medium	Nucleus	High
Q01995	TAGL_HUMAN	Cytoplasm	Medium	Cytoplasm	High
Q02108	GCYA1_HUMAN	Cytoplasm	Medium	Postsynapse	Low
Q02153	GCYB1_HUMAN	Cytoskeleton_Endoplasmic Reticulum	Low	Cytoskeleton	Low
Q02156	KPCE_HUMAN;sp	Endoplasmic Reticulum	Medium	Cytoskeleton	Medium
Q02218	ODO1_HUMAN	Plasma membrane	Medium	Cytoskeleton	High
Q02246	CNTN2_HUMAN	Cytoskeleton	Medium	Plasma membrane	Medium
Q02252	MMSA_HUMAN	Plasma membrane	Medium	Cytoskeleton	High
Q02338	BDH_HUMAN	Postsynapse	Medium	Postsynapse	Medium
Q02543	RL18A_HUMAN	Plasma membrane_Presynapse	Low	Plasma membrane_Presynapse	Low
Q02750	MP2K1_HUMAN	Cytoskeleton	Medium	Cytoskeleton	High
Q02790	FKBP4_HUMAN	Cytoskeleton	High	Cytoskeleton	High
Q02818	NUCB1_HUMAN	Endoplasmic Reticulum	High	Endoplasmic Reticulum	High
Q02878	RL6_HUMAN	Cytoskeleton	Medium	Cytoskeleton	Medium
Q02880	TOP2B_HUMAN	Nucleus	High	Nucleus	High
Q02952	AKA12_HUMAN	Cytoskeleton	High	Cytoskeleton	High
Q02978	M2OM_HUMAN	Plasma membrane	Medium	Cytoskeleton	High
Q03001	DYST_HUMAN	Cytoskeleton	Medium	Cytoskeleton	High
Q03013	GSTM4_HUMAN	Cytoplasm	Medium	Mitochondria_Nucleus	Low
Q03135	CAV1_HUMAN;sp	NA	None	Plasma membrane	Low
Q03154	ACY1_HUMAN	Cytoplasm	High	Cytoplasm	High
Q03426	KIME_HUMAN	Endoplasmic Reticulum	Low	Mitochondria	Medium
Q04323	UBXN1_HUMAN	Cytoskeleton	Medium	Cytoskeleton	High
Q04446	GLGB_HUMAN	Endoplasmic Reticulum	High	Endoplasmic Reticulum	High
Q04609	FOLH1_HUMAN;sp	Endoplasmic Reticulum	Medium	Presynapse	Low
Q04637	IF4G1_HUMAN	Endoplasmic Reticulum	High	Endoplasmic Reticulum	Medium
Q04760	LGUL_HUMAN	Plasma membrane	Medium	Cytoskeleton	High
Q04828	AK1C1_HUMAN;sp	Endoplasmic Reticulum	High	Endoplasmic Reticulum	Medium
Q04837	SSBP_HUMAN	Cytoskeleton	Medium	Cytoskeleton	High
Q04917	1433F_HUMAN	Plasma membrane	Medium	Cytoskeleton	High
Q05193	DYN1_HUMAN	Plasma membrane	Medium	Cytoskeleton	High
Q05329	DCE2_HUMAN	Plasma membrane	Medium	Cytoskeleton	Low
Q05469	LIPS_HUMAN	Endoplasmic Reticulum	Medium	Cytoskeleton	Medium
Q05586	NMDZ1_HUMAN	Mitochondria_Postsynapse	Low	Nucleus_Postsynapse	Low
Q05639	EF1A2_HUMAN	Plasma membrane	Medium	Cytoskeleton	High
Q06124	PTN11_HUMAN	Cytoskeleton	High	Cytoskeleton	High
Q06136	KDSR_HUMAN	Endoplasmic Reticulum	High	Endoplasmic Reticulum_Presynapse	Low
Q06323	PSME1_HUMAN	Cytoplasm	High	Cytoplasm	High
Q06481	APLP2_HUMAN	Endoplasmic Reticulum	Low	Mitochondria	Medium
Q06830	PRDX1_HUMAN	Plasma membrane	Medium	Cytoskeleton	High
Q07002	CDK18_HUMAN	Postsynapse	Low	Endoplasmic Reticulum_Presynapse	Low
Q07020	RL18_HUMAN	Plasma membrane	Medium	Cytoskeleton	Medium
Q07020	RL18_HUMAN	Plasma membrane	Medium	Cytoskeleton	Medium
Q07021	C1QBP_HUMAN	Cytoskeleton	High	Cytoskeleton	High
Q07065	CKAP4_HUMAN	Endoplasmic Reticulum	High	Endoplasmic Reticulum	High
Q07157	ZO1_HUMAN	Endoplasmic Reticulum_Presynapse	Low	Cytoskeleton	Low
Q07866	KLC1_HUMAN	Cytoskeleton	Medium	Cytoskeleton	Medium
Q07954	LRP1_HUMAN	Presynapse	High	Presynapse	High
Q07955	SRSF1_HUMAN	Plasma membrane	Medium	Plasma membrane	High
Q07960	RHG01_HUMAN	Plasma membrane	High	Cytoskeleton	High
Q08174	PCDH1_HUMAN	Presynapse	Medium	Plasma membrane	Low
Q08209	PP2BA_HUMAN	Plasma membrane	Medium	Cytoskeleton	High
Q08257	QOR_HUMAN	Cytoskeleton	High	Cytoskeleton	High
Q08380	LG3BP_HUMAN	Cytoskeleton	Medium	Cytoplasm	Medium
Q08431	MFGM_HUMAN	NA	None	Endoplasmic Reticulum	Medium
Q08462	ADCY2_HUMAN	Mitochondria	Low	Presynapse	High
Q08495	DEMA_HUMAN	Cytoskeleton	High	Cytoskeleton_Endoplasmic Reticulum	Low
Q08499	PDE4D_HUMAN	Endoplasmic Reticulum_Postsynapse	Low	Nucleus	Medium
Q08623	HDHD1_HUMAN	Cytoplasm	High	Cytoplasm	High
Q08752	PPID_HUMAN	Endoplasmic Reticulum	Medium	NA	None
Q08828	ADCY1_HUMAN	Endoplasmic Reticulum	High	Endoplasmic Reticulum_Presynapse	Low
Q08AE8	SPIR1_HUMAN	NA	None	Mitochondria_Nucleus	Low
Q08AM6	VAC14_HUMAN	Presynapse	High	Endoplasmic Reticulum_Presynapse	Low
Q09028	RBBP4_HUMAN	Cytoskeleton	Medium	Nucleus	Medium
Q09666	AHNK_HUMAN	Cytoskeleton	Medium	Cytoskeleton	High
Q0VDG4	SCRN3_HUMAN	Cytoplasm	High	Cytoplasm	High
Q10567	AP1B1_HUMAN	Cytoskeleton	High	Cytoskeleton	High
Q10713	MPPA_HUMAN	Postsynapse	High	Postsynapse	High
Q12756	KIF1A_HUMAN;sp	Endoplasmic Reticulum	High	Cytoskeleton_Endoplasmic Reticulum	Low
Q12765	SCRN1_HUMAN	Plasma membrane	Medium	Cytoskeleton	High
Q12768	WASC5_HUMAN	Endoplasmic Reticulum	High	Endoplasmic Reticulum	Medium
Q12791	KCMA1_HUMAN	Endoplasmic Reticulum	High	Presynapse	Medium
Q12792	TWF1_HUMAN	Nucleus	Low	Mitochondria	Low
Q12797	ASPH_HUMAN	Endoplasmic Reticulum	High	Endoplasmic Reticulum	High
Q12846	STX4_HUMAN	Endoplasmic Reticulum	High	Mitochondria	Medium
Q12849	GRSF1_HUMAN	Mitochondria_Presynapse	Low	Mitochondria	Medium
Q12860	CNTN1_HUMAN	Plasma membrane	Medium	Cytoskeleton	High
Q12879	NMDE1_HUMAN	Mitochondria	High	NA	NA
Q12904	AIMP1_HUMAN	Endoplasmic Reticulum	Medium	Endoplasmic Reticulum	High
Q12905	ILF2_HUMAN	Cytoskeleton	Medium	Cytoskeleton	High
Q12906	ILF3_HUMAN	Cytoskeleton	Medium	Cytoskeleton	Medium
Q12907	LMAN2_HUMAN	Endoplasmic Reticulum_Nucleus	Low	Nucleus_Plasma membrane	Low
Q12931	TRAP1_HUMAN	Postsynapse	High	Cytoskeleton_Postsynapse	Low
Q12955	ANK3_HUMAN	Plasma membrane	Medium	Cytoskeleton	High
Q12959	DLG1_HUMAN	Cytoskeleton	High	Cytoskeleton	High
Q12965	MYO1E_HUMAN;sp	Endoplasmic Reticulum	Medium	Mitochondria	Medium
Q12974	TP4A2_HUMAN	Endoplasmic Reticulum	High	Mitochondria	High
Q12979	ABR_HUMAN	Plasma membrane	Medium	Cytoskeleton	Medium
Q13011	ECH1_HUMAN	Cytoskeleton	High	Cytoskeleton	Low
Q13015	AF1Q_HUMAN	Endoplasmic Reticulum	Low	Nucleus	Medium
Q13017	RHG05_HUMAN	Endoplasmic Reticulum	Medium	Endoplasmic Reticulum	High
Q13045	FLII_HUMAN	Endoplasmic Reticulum_Postsynapse	Low	Mitochondria	Medium
Q13057	COASY_HUMAN	Cytoskeleton	Low	NA	None
Q13085	ACACA_HUMAN	Endoplasmic Reticulum	Low	Mitochondria_Postsynapse	Low
Q13098	CSN1_HUMAN	Cytoskeleton	High	Cytoskeleton	High
Q13099	IFT88_HUMAN	Endoplasmic Reticulum	Low	Cytoskeleton	Low
Q13126	MTAP_HUMAN	Cytoplasm	High	Cytoplasm	High
Q13131	AAPK1_HUMAN	Endoplasmic Reticulum	High	Endoplasmic Reticulum	High
Q13148	TADBP_HUMAN	Endoplasmic Reticulum	Medium	Endoplasmic Reticulum	Medium
Q13151	ROA0_HUMAN	Nucleus	High	Nucleus	High
Q13153	PAK1_HUMAN	Plasma membrane	Medium	Cytoskeleton	High
Q13155	AIMP2_HUMAN	Endoplasmic Reticulum	Medium	Endoplasmic Reticulum	Medium
Q13162	PRDX4_HUMAN	Endoplasmic Reticulum	High	Endoplasmic Reticulum	High
Q13177	PAK2_HUMAN	Cytoplasm	High	Cytoplasm	Medium
Q13185	CBX3_HUMAN	Cytoplasm_Endoplasmic Reticulum	Low	Nucleus	Low
Q13200	PSMD2_HUMAN	Cytoskeleton	High	Cytoskeleton	Medium
Q13217	DNJC3_HUMAN	Endoplasmic Reticulum	High	Endoplasmic Reticulum	High
Q13224	NMDE2_HUMAN	Mitochondria	Medium	Postsynapse	Medium
Q13228	SBP1_HUMAN	Cytoplasm_Cytoskeleton	Low	Cytoskeleton	High
Q13232	NDK3_HUMAN	Mitochondria	Low	Mitochondria	Low
Q13243	SRSF5_HUMAN;sp	Nucleus	Medium	Nucleus	Low
Q13263	TIF1B_HUMAN	Nucleus	High	Nucleus	High
Q13303	KCAB2_HUMAN	Plasma membrane	Medium	Cytoskeleton	High
Q13332	PTPRS_HUMAN	Endoplasmic Reticulum	Low	Presynapse	Low
Q13336	UT1_HUMAN	Endoplasmic Reticulum	High	Endoplasmic Reticulum	Medium
Q13347	EIF3I_HUMAN	Presynapse	Low	Presynapse	Medium
Q13362	2A5G_HUMAN	Endoplasmic Reticulum_Presynapse	Low	Mitochondria_Presynapse	Low
Q13363	CTBP1_HUMAN	Cytoskeleton	High	Cytoskeleton	High
Q13367	AP3B2_HUMAN	Cytoskeleton	Medium	Cytoskeleton_Presynapse	Low
Q13404	UB2V1_HUMAN	Cytoplasm	High	Cytoplasm	High
Q13409	DC1I2_HUMAN	Plasma membrane	Low	Cytoskeleton_Plasma membrane	Low
Q13418	ILK_HUMAN	Endoplasmic Reticulum	High	Endoplasmic Reticulum	High
Q13423	NNTM_HUMAN	Plasma membrane	Medium	Cytoskeleton	High
Q13424	SNTA1_HUMAN	Presynapse	Low	Cytoskeleton	Medium
Q13442	HAP28_HUMAN	Plasma membrane	Low	Cytoskeleton_Plasma membrane	Low
Q13449	LSAMP_HUMAN	Plasma membrane	High	Cytoskeleton_Plasma membrane	Low
Q13491	GPM6B_HUMAN	Plasma membrane_Presynapse	Low	Cytoskeleton	High
Q13492	PICAL_HUMAN	Plasma membrane_Presynapse	Low	Presynapse	Medium
Q13496	MTM1_HUMAN	Endoplasmic Reticulum	Medium	Endoplasmic Reticulum	Medium
Q13505	MTX1_HUMAN	Mitochondria_Postsynapse	Low	Postsynapse	Low
Q13509	TBB3_HUMAN	Plasma membrane	Medium	Cytoskeleton	High
Q13510	ASAH1_HUMAN	Cytoskeleton	High	Cytoskeleton	High
Q13526	PIN1_HUMAN;sp	Plasma membrane	Medium	Cytoskeleton	High
Q13554	KCC2B_HUMAN	Plasma membrane	Medium	Cytoskeleton	High
Q13555	KCC2G_HUMAN	Plasma membrane	Medium	Cytoskeleton	High
Q13557	KCC2D_HUMAN	Plasma membrane	Medium	Cytoskeleton	Medium
Q13561	DCTN2_HUMAN	Plasma membrane	Medium	Cytoskeleton	High
Q13564	ULA1_HUMAN	Cytoplasm	High	Cytoskeleton	Medium
Q13574	DGKZ_HUMAN	NA	None	Mitochondria_Nucleus	Low
Q13586	STIM1_HUMAN	Endoplasmic Reticulum	Medium	Endoplasmic Reticulum	Medium
Q13596	SNX1_HUMAN	Presynapse	Medium	Endoplasmic Reticulum_Plasma membrane	Low
Q13613	MTMR1_HUMAN	Endoplasmic Reticulum	Medium	Endoplasmic Reticulum	Medium
Q13616	CUL1_HUMAN	Endoplasmic Reticulum	Medium	Cytoskeleton	High
Q13617	CUL2_HUMAN	Cytoplasm_Cytoskeleton	Low	Endoplasmic Reticulum	Low
Q13618	CUL3_HUMAN	Cytoplasm	High	Cytoskeleton	Medium
Q13620	CUL4B_HUMAN	Cytoplasm	High	Cytoplasm	High
Q13630	FCL_HUMAN	Cytoplasm	High	Endoplasmic Reticulum	High
Q13642	FHL1_HUMAN	Cytoplasm	Medium	Cytoskeleton	Medium
Q13683	ITA7_HUMAN	Endoplasmic Reticulum	Medium	Endoplasmic Reticulum_Plasma membrane	Low
Q13724	MOGS_HUMAN	Endoplasmic Reticulum	High	Endoplasmic Reticulum	High
Q13813	SPTN1_HUMAN	Plasma membrane	Medium	Cytoskeleton	High
Q13825	AUHM_HUMAN	Presynapse	Low	Presynapse	Low
Q13838	DX39B_HUMAN;sp	Cytoskeleton	High	Cytoskeleton	High
Q13867	BLMH_HUMAN	Cytoplasm	High	Cytoplasm	High
Q13875	MOBP_HUMAN	Endoplasmic Reticulum_Nucleus	Low	Postsynapse	Low
Q13884	SNTB1_HUMAN	Endoplasmic Reticulum	High	Endoplasmic Reticulum	High
Q13885	TBB2A_HUMAN	Plasma membrane	Medium	Cytoskeleton	High
Q13907	IDI1_HUMAN	Cytoplasm	High	Cytoplasm	High
Q13938	CAYP1_HUMAN	Cytoplasm	High	Cytoplasm	High
Q14008	CKAP5_HUMAN	Plasma membrane	High	Cytoskeleton	Medium
Q14011	CIRBP_HUMAN	Nucleus	Low	Nucleus	Medium
Q14019	COTL1_HUMAN	Cytoskeleton_Plasma membrane	Low	Cytoskeleton	High
Q14103	HNRPD_HUMAN	Plasma membrane	Medium	Cytoskeleton	High
Q14108	SCRB2_HUMAN	Plasma membrane	Medium	Cytoskeleton	High
Q14112	NID2_HUMAN	Nucleus	High	Nucleus	High
Q14118	DAG1_HUMAN	Cytoplasm	High	Cytoplasm	High
Q14123	PDE1C_HUMAN	Endoplasmic Reticulum	Medium	Endoplasmic Reticulum	Medium
Q14139	UBE4A_HUMAN	Endoplasmic Reticulum	High	Endoplasmic Reticulum	Medium
Q14141	SEPT6_HUMAN	Cytoskeleton_Presynapse	Low	Cytoskeleton	Medium
Q14152	EIF3A_HUMAN	Plasma membrane	High	Plasma membrane_Presynapse	Low
Q14155	ARHG7_HUMAN	Plasma membrane	High	Postsynapse	Low
Q14156	EFR3A_HUMAN	Endoplasmic Reticulum	Medium	Mitochondria	High
Q14157	UBP2L_HUMAN	Endoplasmic Reticulum	High	Endoplasmic Reticulum	High
Q14160	SCRIB_HUMAN	Endoplasmic Reticulum	Medium	Mitochondria	High
Q14161	GIT2_HUMAN	NA	None	Mitochondria	Low
Q14165	MLEC_HUMAN	Endoplasmic Reticulum	High	Endoplasmic Reticulum	High
Q14166	TTL12_HUMAN	Mitochondria	Low	Endoplasmic Reticulum_Postsynapse	Low
Q14168	MPP2_HUMAN	Cytoskeleton	Low	Cytoskeleton	Medium
Q14185	DOCK1_HUMAN	Endoplasmic Reticulum_Mitochondria	Low	Mitochondria	Low
Q14194	DPYL1_HUMAN	Plasma membrane	Medium	Cytoskeleton	High
Q14195	DPYL3_HUMAN;sp	Plasma membrane	Medium	Cytoskeleton	High
Q14203	DCTN1_HUMAN	Plasma membrane	Medium	Cytoskeleton	High
Q14204	DYHC1_HUMAN	Plasma membrane	Medium	Cytoskeleton	High
Q14204	DYHC1_HUMAN	Plasma membrane	Medium	Cytoskeleton	High
Q14232	EI2BA_HUMAN	Cytoplasm	High	Nucleus	Medium
Q14240	IF4A2_HUMAN	Cytoskeleton	High	Cytoskeleton	High
Q14247	SRC8_HUMAN	Cytoskeleton	High	Cytoplasm_Cytoskeleton	Low
Q14254	FLOT2_HUMAN	Plasma membrane	High	Cytoskeleton	High
Q14257	RCN2_HUMAN	Endoplasmic Reticulum	Medium	Endoplasmic Reticulum	High
Q14289	FAK2_HUMAN	Cytoskeleton	Medium	Plasma membrane	Medium
Q14315	FLNC_HUMAN	Endoplasmic Reticulum	Medium	Mitochondria	Medium
Q14318	FKBP8_HUMAN	Endoplasmic Reticulum	High	Endoplasmic Reticulum	High
Q14344	GNA13_HUMAN	Plasma membrane	High	Cytoskeleton	High
Q14353	GAMT_HUMAN	Cytoplasm	Medium	Cytoplasm	High
Q14376	GALE_HUMAN	Cytoplasm	Medium	Endoplasmic Reticulum_Mitochondria	Low
Q14416	GRM2_HUMAN;sp	Mitochondria	Medium	Nucleus	Low
Q14444	CAPR1_HUMAN	Plasma membrane_Presynapse	Low	Endoplasmic Reticulum	Medium
Q14515	SPRL1_HUMAN	Cytoskeleton	Medium	Cytoplasm	Medium
Q14558	KPRA_HUMAN	Plasma membrane	Medium	Cytoskeleton_Plasma membrane	Low
Q14571	ITPR2_HUMAN	NA	None	NA	None
Q14624	ITIH4_HUMAN	Cytoplasm	High	Cytoplasm	High
Q14642	I5P1_HUMAN	Endoplasmic Reticulum	Medium	Presynapse	Medium
Q14643	ITPR1_HUMAN	Endoplasmic Reticulum	Medium	Endoplasmic Reticulum	Medium
Q14643	ITPR1_HUMAN;REV__sp	Endoplasmic Reticulum	Medium	Endoplasmic Reticulum	Medium
Q14677	EPN4_HUMAN	Endoplasmic Reticulum	Medium	Cytoskeleton_Mitochondria	Low
Q14683	SMC1A_HUMAN	Cytoplasm	High	Mitochondria	High
Q14696	MESD_HUMAN	Endoplasmic Reticulum	High	Endoplasmic Reticulum	High
Q14697	GANAB_HUMAN	Plasma membrane	Medium	Cytoskeleton	High
Q14699	RFTN1_HUMAN	Endoplasmic Reticulum	Medium	Endoplasmic Reticulum	Medium
Q14721	KCNB1_HUMAN	Endoplasmic Reticulum	Medium	NA	None
Q14738	2A5D_HUMAN	Cytoskeleton_Plasma membrane	Low	Cytoskeleton	Medium
Q14764	MVP_HUMAN	Plasma membrane	Medium	Cytoskeleton	High
Q14832	GRM3_HUMAN	Presynapse	Low	Endoplasmic Reticulum_Plasma membrane	Low
Q14894	CRYM_HUMAN	Plasma membrane	Medium	Cytoskeleton	High
Q14914	PTGR1_HUMAN	Cytoplasm	High	Cytoplasm	High
Q14956	GPNMB_HUMAN	Cytoskeleton	Low	Cytoskeleton	Low
Q14964	RB39A_HUMAN	Cytoplasm	High	Cytoplasm	High
Q14974	IMB1_HUMAN	Plasma membrane	Medium	Cytoskeleton	High
Q14978	NOLC1_HUMAN	Cytoplasm	Low	Mitochondria_Nucleus	Low
Q14980	NUMA1_HUMAN	Nucleus	High	Nucleus	High
Q14982	OPCM_HUMAN	Plasma membrane	Medium	Cytoskeleton	High
Q14C86	GAPD1_HUMAN	Endoplasmic Reticulum_Postsynapse	Low	Mitochondria	High
Q14CZ8	HECAM_HUMAN	Plasma membrane	Medium	Cytoskeleton	High
Q15008	PSMD6_HUMAN	Endoplasmic Reticulum	Medium	Endoplasmic Reticulum	High
Q15019	SEPT2_HUMAN	Plasma membrane	Medium	Cytoskeleton	High
Q15031	SYLM_HUMAN	Mitochondria	High	Mitochondria	Medium
Q15041	AR6P1_HUMAN	Presynapse	Medium	Plasma membrane_Presynapse	Low
Q15042	RB3GP_HUMAN	Endoplasmic Reticulum	High	Endoplasmic Reticulum	High
Q15046	SYK_HUMAN	Endoplasmic Reticulum	High	Endoplasmic Reticulum	Medium
Q15049	MLC1_HUMAN	Endoplasmic Reticulum_Presynapse	Low	Endoplasmic Reticulum	Medium
Q15056	IF4H_HUMAN	Plasma membrane	Medium	Cytoskeleton	High
Q15067	ACOX1_HUMAN	NA	None	Endoplasmic Reticulum	Medium
Q15075	EEA1_HUMAN	Cytoplasm	Medium	Cytoplasm	High
Q15084	PDIA6_HUMAN	Cytoskeleton	Medium	Cytoskeleton	High
Q15102	PA1B3_HUMAN	Cytoskeleton	High	Endoplasmic Reticulum	Medium
Q15111	PLCL1_HUMAN	Endoplasmic Reticulum	High	Presynapse	High
Q15119	PDK2_HUMAN	Mitochondria	High	Postsynapse	High
Q15120	PDK3_HUMAN	Postsynapse	High	Mitochondria_Postsynapse	Low
Q15121	PEA15_HUMAN	Plasma membrane	Medium	Cytoskeleton	High
Q15126	PMVK_HUMAN	Endoplasmic Reticulum	High	Endoplasmic Reticulum	High
Q15149	PLEC_HUMAN	Plasma membrane	Medium	Cytoskeleton	High
Q15165	PON2_HUMAN	Cytoskeleton	Medium	Cytoskeleton	High
Q15181	IPYR_HUMAN	Cytoskeleton_Plasma membrane	Low	Cytoskeleton	High
Q15185	TEBP_HUMAN	Plasma membrane	High	Cytoskeleton	High
Q15223	NECT1_HUMAN	Endoplasmic Reticulum	Medium	NA	None
Q15257	PTPA_HUMAN	Cytoskeleton	High	Cytoskeleton	High
Q15274	NADC_HUMAN	Cytoplasm	High	Cytoplasm	Medium
Q15276	RABE1_HUMAN	Endoplasmic Reticulum	Medium	Presynapse	Medium
Q15286	RAB35_HUMAN	Endoplasmic Reticulum	Low	Cytoskeleton	Low
Q15293	RCN1_HUMAN	Presynapse	High	Endoplasmic Reticulum	High
Q15334	L2GL1_HUMAN	Plasma membrane_Presynapse	Low	Cytoskeleton	High
Q15349	KS6A2_HUMAN;sp	Endoplasmic Reticulum	High	Presynapse	High
Q15363	TMED2_HUMAN	Endoplasmic Reticulum	Low	Mitochondria	Low
Q15365	PCBP1_HUMAN	Cytoskeleton	High	Cytoskeleton	High
Q15366	PCBP2_HUMAN;sp	Cytoskeleton	High	Cytoskeleton	High
Q15369	ELOC_HUMAN	Endoplasmic Reticulum	High	Endoplasmic Reticulum	High
Q15370	ELOB_HUMAN	Cytoskeleton	High	Endoplasmic Reticulum_Presynapse	Low
Q15382	RHEB_HUMAN	Endoplasmic Reticulum	High	Endoplasmic Reticulum_Mitochondria	Low
Q15388	TOM20_HUMAN	Postsynapse	Low	Mitochondria	Medium
Q15404	RSU1_HUMAN	Cytoskeleton	High	Cytoskeleton	High
Q15417	CNN3_HUMAN;sp	Endoplasmic Reticulum	Low	Cytoskeleton_Endoplasmic Reticulum	Low
Q15435	PP1R7_HUMAN	Cytoskeleton	Medium	Cytoskeleton	High
Q15436	SC23A_HUMAN	Endoplasmic Reticulum_Plasma membrane	Low	Cytoskeleton_Plasma membrane	Low
Q15555	MARE2_HUMAN	Plasma membrane	Medium	Cytoskeleton	High
Q15582	BGH3_HUMAN	Nucleus	Low	NA	None
Q15599	NHRF2_HUMAN	Endoplasmic Reticulum	Medium	Presynapse	Low
Q15631	TSN_HUMAN	Cytoskeleton	Medium	Cytoplasm	Medium
Q15691	MARE1_HUMAN	Cytoplasm	Medium	Cytoplasm	High
Q15700	DLG2_HUMAN	Cytoskeleton	High	Cytoskeleton	High
Q15714	T22D1_HUMAN	Cytoskeleton	High	Cytoskeleton	High
Q15738	NSDHL_HUMAN	Endoplasmic Reticulum	High	Endoplasmic Reticulum_Mitochondria	Low
Q15746	MYLK_HUMAN	Endoplasmic Reticulum	High	Endoplasmic Reticulum	Medium
Q15750	TAB1_HUMAN	Endoplasmic Reticulum	Medium	Mitochondria_Nucleus	Low
Q15751	HERC1_HUMAN	Endoplasmic Reticulum	High	Endoplasmic Reticulum	High
Q15773	MLF2_HUMAN	Endoplasmic Reticulum	Low	Endoplasmic Reticulum	Medium
Q15811	ITSN1_HUMAN;CON__ENSEMBL:ENSBTAP00000001528	Endoplasmic Reticulum	Medium	Plasma membrane	Low
Q15813	TBCE_HUMAN	Cytoplasm	High	Endoplasmic Reticulum	Low
Q15814	TBCC_HUMAN	Endoplasmic Reticulum	Medium	Endoplasmic Reticulum	Low
Q15818	NPTX1_HUMAN	Plasma membrane	High	Cytoskeleton	High
Q15819	UB2V2_HUMAN	Cytoplasm_Cytoskeleton	Low	Cytoplasm	Medium
Q15843	NEDD8_HUMAN	Cytoskeleton	High	Cytoskeleton	High
Q15847	ADIRF_HUMAN	Cytoplasm	High	Cytoplasm	Medium
Q15904	VAS1_HUMAN	NA	None	Presynapse	Low
Q15907	RB11B_HUMAN	Cytoskeleton	High	Cytoskeleton	High
Q15942	ZYX_HUMAN	Cytoplasm	High	Cytoplasm_Mitochondria	Low
Q16134	ETFD_HUMAN	Postsynapse	Low	NA	None
Q16143	SYUB_HUMAN	Plasma membrane	Medium	Cytoskeleton	High
Q16181	SEPT7_HUMAN;sp	Plasma membrane	Medium	Cytoskeleton	High
Q16204	CCDC6_HUMAN	Endoplasmic Reticulum	Medium	Endoplasmic Reticulum	High
Q16222	UAP1_HUMAN	Cytoplasm	High	NA	None
Q16352	AINX_HUMAN	Plasma membrane	Medium	Cytoskeleton	High
Q16401	PSMD5_HUMAN	Endoplasmic Reticulum	High	Endoplasmic Reticulum	High
Q16531	DDB1_HUMAN	Cytoskeleton_Plasma membrane	Low	Cytoskeleton	High
Q16537	2A5E_HUMAN	Cytoskeleton	High	Cytoskeleton	Medium
Q16543	CDC37_HUMAN	Cytoskeleton	High	Cytoskeleton	High
Q16555	DPYL2_HUMAN	Plasma membrane	Medium	Cytoskeleton	High
Q16566	KCC4_HUMAN	Endoplasmic Reticulum	Medium	Postsynapse	Low
Q16620	NTRK2_HUMAN;sp	Plasma membrane_Presynapse	Low	Presynapse	Medium
Q16623	STX1A_HUMAN	Plasma membrane	High	Cytoskeleton	High
Q16629	SRSF7_HUMAN	Plasma membrane	Medium	Cytoskeleton	Low
Q16630	CPSF6_HUMAN	Plasma membrane	Medium	Cytoplasm_Presynapse	Low
Q16643	DREB_HUMAN	Cytoskeleton	High	Cytoskeleton	High
Q16653	MOG_HUMAN	Plasma membrane	Medium	Cytoskeleton	High
Q16698	DECR_HUMAN	Cytoskeleton_Plasma membrane	Low	Cytoskeleton	Medium
Q16718	NDUA5_HUMAN	Plasma membrane	Medium	Cytoskeleton	Medium
Q16762	THTR_HUMAN	Cytoplasm	High	Cytoplasm	High
Q16773	KAT1_HUMAN	Cytoskeleton	Medium	Cytoplasm	Medium
Q16774	KGUA_HUMAN	Cytoskeleton	Medium	Cytoskeleton_Presynapse	Low
Q16775	GLO2_HUMAN	Cytoskeleton	High	Cytoskeleton	High
Q16777	H2A2C_HUMAN;sp	Plasma membrane	Medium	Cytoskeleton	High
Q16778	H2B2E_HUMAN;sp	Plasma membrane	Medium	Cytoskeleton	High
Q16795	NDUA9_HUMAN	Plasma membrane	High	Cytoskeleton	High
Q16798	MAON_HUMAN	Plasma membrane	Medium	Cytoskeleton	High
Q16799	RTN1_HUMAN	Plasma membrane	Medium	Cytoskeleton	High
Q16836	HCDH_HUMAN	Cytoskeleton	High	Cytoskeleton	High
Q16851	UGPA_HUMAN	Plasma membrane	Medium	Cytoskeleton	High
Q16853	AOC3_HUMAN	NA	None	Nucleus	Low
Q16864	VATF_HUMAN	Cytoskeleton	High	Plasma membrane	Medium
Q16880	CGT_HUMAN	Endoplasmic Reticulum	High	Endoplasmic Reticulum	High
Q16881	TRXR1_HUMAN	Cytoplasm_Cytoskeleton	Low	Endoplasmic Reticulum	Low
Q16891	MIC60_HUMAN	Plasma membrane	Medium	Cytoskeleton	High
Q17R89	RHG44_HUMAN	Endoplasmic Reticulum	Low	Presynapse	Medium
Q1KMD3	HNRL2_HUMAN	Nucleus	High	Nucleus	High
Q27J81	INF2_HUMAN	Endoplasmic Reticulum	Low	Cytoskeleton	Low
Q2M2I8	AAK1_HUMAN;sp	Plasma membrane	Medium	Cytoskeleton	Medium
Q2M389	WASC4_HUMAN	Endoplasmic Reticulum	High	Endoplasmic Reticulum	Medium
Q2NKQ1	SGSM1_HUMAN	Endoplasmic Reticulum	High	Mitochondria	High
Q2TAA2	IAH1_HUMAN	Cytoplasm	High	Cytoplasm	High
Q330K2	NDUF6_HUMAN	Mitochondria	Low	Mitochondria_Nucleus	Low
Q3KQU3	MA7D1_HUMAN	Endoplasmic Reticulum	Low	Endoplasmic Reticulum	Medium
Q3KQV9	UAP1L_HUMAN	Cytoplasm	Low	Mitochondria	Medium
Q3LXA3	TKFC_HUMAN	Cytoplasm	Medium	Cytoplasm	High
Q3SXM5	HSDL1_HUMAN	Postsynapse	High	Postsynapse	Medium
Q3YEC7	RABL6_HUMAN	Endoplasmic Reticulum	Low	Cytoskeleton	Low
Q3ZCM7	TBB8_HUMAN	Plasma membrane	Medium	Cytoskeleton	High
Q3ZCQ8	TIM50_HUMAN	Mitochondria	Medium	Postsynapse	Medium
Q3ZCW2	LEGL_HUMAN	Cytoskeleton	Medium	Cytoplasm	Medium
Q49A26	GLYR1_HUMAN	Nucleus	Medium	Nucleus	High
Q4G0F5	VP26B_HUMAN	Cytoskeleton	Medium	Cytoskeleton	Medium
Q4G0N4	NAKD2_HUMAN	Cytoplasm	High	Cytoplasm	High
Q4G0P3	HYDIN_HUMAN	Cytoplasm_Endoplasmic Reticulum	Low	Cytoplasm	Low
Q4G176	ACSF3_HUMAN	Mitochondria	High	Mitochondria_Postsynapse	Low
Q4J6C6	PPCEL_HUMAN	Cytoskeleton	High	Cytoskeleton	High
Q4KMP7	TB10B_HUMAN	Endoplasmic Reticulum	Medium	Endoplasmic Reticulum	Medium
Q4KMQ2	ANO6_HUMAN	Endoplasmic Reticulum	High	Plasma membrane_Presynapse	Low
Q4V328	GRAP1_HUMAN	Endoplasmic Reticulum	Low	Cytoskeleton	Low
Q504Y0	S39AC_HUMAN	Endoplasmic Reticulum	High	Endoplasmic Reticulum	High
Q52LD8	RFTN2_HUMAN	NA	None	Mitochondria	Medium
Q52LJ0	FA98B_HUMAN	Nucleus	Medium	Nucleus	High
Q53GQ0	DHB12_HUMAN	Cytoskeleton_Plasma membrane	Low	Cytoskeleton	High
Q53H12	AGK_HUMAN	Cytoskeleton_Plasma membrane	Low	Cytoskeleton	Low
Q53HC9	EIPR1_HUMAN	Endoplasmic Reticulum	Medium	Mitochondria	Medium
Q562R1	ACTBL_HUMAN	Cytoplasm	Medium	Endoplasmic Reticulum	Low
Q58FF8	H90B2_HUMAN	Cytoskeleton_Endoplasmic Reticulum	Low	Cytoskeleton	High
Q59EK9	RUN3A_HUMAN	Endoplasmic Reticulum	High	Endoplasmic Reticulum	Medium
Q5FWE3	PRRT3_HUMAN	Plasma membrane	Low	Endoplasmic Reticulum	Medium
Q5H9L2	TCAL5_HUMAN	Cytoplasm	High	Cytoplasm	High
Q5H9R7	PP6R3_HUMAN	NA	None	Mitochondria	Medium
Q5HYK3	COQ5_HUMAN	Mitochondria	Medium	Mitochondria	Medium
Q5JPH6	SYEM_HUMAN	Mitochondria	High	Mitochondria	High
Q5JRX3	PREP_HUMAN	Postsynapse	Medium	Postsynapse	Low
Q5JSH3	WDR44_HUMAN	Cytoskeleton	Low	Cytoplasm	Medium
Q5JTD7	LRC73_HUMAN	Endoplasmic Reticulum	Medium	Mitochondria	Medium
Q5JTJ3	COA6_HUMAN	Cytoplasm	High	Cytoplasm_Postsynapse	Low
Q5JTZ9	SYAM_HUMAN	Mitochondria	High	Nucleus	High
Q5JU85	IQEC2_HUMAN	Postsynapse	High	Mitochondria	High
Q5RI15	COX20_HUMAN	Mitochondria_Postsynapse	Low	Mitochondria	Medium
Q5SQI0	ATAT_HUMAN	Endoplasmic Reticulum	High	Endoplasmic Reticulum	Medium
Q5SRE7	PHYD1_HUMAN	Endoplasmic Reticulum	Low	Endoplasmic Reticulum	High
Q5SSJ5	HP1B3_HUMAN	Plasma membrane	Medium	Cytoskeleton	High
Q5SYC1	CLVS2_HUMAN	Endoplasmic Reticulum	High	Presynapse	Low
Q5T0D9	TPRGL_HUMAN	Plasma membrane	High	Presynapse	Medium
Q5T440	CAF17_HUMAN	Mitochondria	Medium	Mitochondria	Medium
Q5T4S7	UBR4_HUMAN	Plasma membrane	Medium	Endoplasmic Reticulum	Medium
Q5T5C0	STXB5_HUMAN	Endoplasmic Reticulum_Presynapse	Low	Endoplasmic Reticulum	Medium
Q5T5P2	SKT_HUMAN	Postsynapse	Low	Nucleus	Low
Q5T848	GP158_HUMAN	Presynapse	Medium	Endoplasmic Reticulum	Medium
Q5TC12	ATPF1_HUMAN	Postsynapse	Low	Presynapse	Low
Q5TCZ1	SPD2A_HUMAN	Endoplasmic Reticulum	Low	Mitochondria	Medium
Q5TF21	SOGA3_HUMAN;sp	Endoplasmic Reticulum	Medium	Cytoskeleton	Low
Q5TFE4	NT5D1_HUMAN	Cytoplasm	High	Cytoplasm	High
Q5TGZ0	MIC10_HUMAN	Postsynapse	High	Mitochondria_Postsynapse	Low
Q5TH69	BIG3_HUMAN	Endoplasmic Reticulum	High	Endoplasmic Reticulum	Medium
Q5TZA2	CROCC_HUMAN	Cytoplasm	Low	Nucleus	Medium
Q5TZA2	CROCC_HUMAN	Cytoplasm	Low	Nucleus	Medium
Q5U4P2	ASPH1_HUMAN	Endoplasmic Reticulum	High	Mitochondria_Postsynapse	Low
Q5VIR6	VPS53_HUMAN	Endoplasmic Reticulum	High	Endoplasmic Reticulum	Medium
Q5VSL9	STRP1_HUMAN	Mitochondria	Medium	Mitochondria	High
Q5VST6	AB17B_HUMAN	Endoplasmic Reticulum	High	Endoplasmic Reticulum	Medium
Q5VT25	MRCKA_HUMAN	Endoplasmic Reticulum	Low	Mitochondria	High
Q5VT66	MARC1_HUMAN	Cytoplasm	Low	Mitochondria	Medium
Q5VUB5	F1711_HUMAN	Endoplasmic Reticulum	Medium	Mitochondria	Medium
Q5VW32	BROX_HUMAN	Endoplasmic Reticulum	High	Endoplasmic Reticulum_Presynapse	Low
Q5VWJ9	SNX30_HUMAN	Endoplasmic Reticulum	High	Mitochondria_Postsynapse	Low
Q5VWQ8	DAB2P_HUMAN	Mitochondria	Low	Mitochondria	Medium
Q5VWZ2	LYPL1_HUMAN	Endoplasmic Reticulum	Medium	Endoplasmic Reticulum	Low
Q5VYK3	ECM29_HUMAN	Endoplasmic Reticulum	High	Endoplasmic Reticulum	High
Q5VZ66	JKIP3_HUMAN	NA	None	Mitochondria_Postsynapse	Low
Q5VZK9	CARL1_HUMAN	Endoplasmic Reticulum	Low	Mitochondria_Nucleus	Low
Q5XKP0	MIC13_HUMAN	Mitochondria	Medium	Mitochondria_Postsynapse	Low
Q63HM9	PLCX3_HUMAN	Cytoplasm	Medium	Cytoplasm	Medium
Q643R3	LPCT4_HUMAN	Endoplasmic Reticulum	High	Endoplasmic Reticulum	High
Q66K14	TBC9B_HUMAN	Endoplasmic Reticulum	High	Endoplasmic Reticulum	High
Q66K74	MAP1S_HUMAN	Plasma membrane	High	Cytoskeleton	High
Q684P5	RPGP2_HUMAN	Endoplasmic Reticulum	Medium	NA	None
Q68CZ2	TENS3_HUMAN;sp	Endoplasmic Reticulum	Low	Cytoskeleton	Low
Q68D91	MBLC2_HUMAN	Endoplasmic Reticulum	Medium	Presynapse	High
Q68DH5	LMBD2_HUMAN	Endoplasmic Reticulum	High	Endoplasmic Reticulum_Mitochondria	Low
Q68DU8	KCD16_HUMAN	Mitochondria_Postsynapse	Low	Nucleus_Postsynapse	Low
Q6BCY4	NB5R2_HUMAN	Cytoplasm	High	Cytoplasm	Medium
Q6DD88	ATLA3_HUMAN	Endoplasmic Reticulum	High	Endoplasmic Reticulum	High
Q6DN90	IQEC1_HUMAN	Plasma membrane	High	Cytoskeleton	Medium
Q6FI81	CPIN1_HUMAN	Nucleus	Low	Nucleus	Medium
Q6GMV3	PTRD1_HUMAN	Cytoskeleton_Endoplasmic Reticulum	Low	Endoplasmic Reticulum	Medium
Q6H8Q1	ABLM2_HUMAN;sp	Cytoskeleton_Endoplasmic Reticulum	Low	NA	None
Q6IAA8	LTOR1_HUMAN	Plasma membrane	High	Presynapse	High
Q6IAN0	DRS7B_HUMAN	Endoplasmic Reticulum	High	Mitochondria	High
Q6IBS0	TWF2_HUMAN	Cytoskeleton	High	Cytoskeleton	High
Q6IQ20	NAPEP_HUMAN	Endoplasmic Reticulum	High	Presynapse	Medium
Q6IQ22	RAB12_HUMAN	Cytoplasm	Low	Mitochondria	Low
Q6KCM7	SCMC2_HUMAN	Postsynapse	High	Postsynapse	Low
Q6L8Q7	PDE12_HUMAN	Endoplasmic Reticulum_Postsynapse	Low	NA	None
Q6NUK1	SCMC1_HUMAN	Mitochondria	High	Mitochondria	High
Q6NV74	K121L_HUMAN	Mitochondria	Low	Mitochondria_Nucleus	Low
Q6NVY1	HIBCH_HUMAN	Cytoskeleton	Medium	Cytoskeleton_Postsynapse	Low
Q6NXS1	IPP2B_HUMAN;sp	Cytoplasm	High	Cytoplasm	High
Q6NZI2	CAVN1_HUMAN	Nucleus	High	Nucleus	High
Q6P1X6	CH082_HUMAN	Endoplasmic Reticulum	Low	Mitochondria	Medium
Q6P2E9	EDC4_HUMAN	Plasma membrane	Low	Endoplasmic Reticulum	Low
Q6P3W7	SCYL2_HUMAN	Endoplasmic Reticulum	Medium	Endoplasmic Reticulum	Low
Q6P4A7	SFXN4_HUMAN	Mitochondria	Low	Mitochondria	High
Q6P587	FAHD1_HUMAN	Cytoskeleton	Medium	Cytoskeleton	High
Q6P995	F171B_HUMAN	Mitochondria	Medium	Mitochondria	Medium
Q6P9B6	TLDC1_HUMAN	Endoplasmic Reticulum	Medium	Presynapse	Medium
Q6PCB7	S27A1_HUMAN	Endoplasmic Reticulum	High	Endoplasmic Reticulum	High
Q6PCE3	PGM2L_HUMAN	Cytoplasm	High	Cytoplasm	High
Q6PFW1	VIP1_HUMAN	Endoplasmic Reticulum	High	Endoplasmic Reticulum_Mitochondria	Low
Q6PGP7	TTC37_HUMAN	Mitochondria_Nucleus	Low	Endoplasmic Reticulum_Nucleus	Low
Q6PI78	TMM65_HUMAN	Mitochondria	Medium	Mitochondria_Postsynapse	Low
Q6PJW8	CNST_HUMAN	Endoplasmic Reticulum	Medium	Postsynapse	Low
Q6PKG0	LARP1_HUMAN	Endoplasmic Reticulum	High	Endoplasmic Reticulum	High
Q6PUV4	CPLX2_HUMAN	Plasma membrane	Medium	Cytoskeleton	High
Q6U841	S4A10_HUMAN	Plasma membrane	High	Cytoskeleton	Medium
Q6UW68	TM205_HUMAN	Endoplasmic Reticulum	High	Endoplasmic Reticulum	High
Q6UWE0	LRSM1_HUMAN	Endoplasmic Reticulum	High	Endoplasmic Reticulum	Medium
Q6UWP2	DHR11_HUMAN	Cytoplasm	High	Cytoplasm	High
Q6UWR7	ENPP6_HUMAN	Plasma membrane	Medium	Cytoskeleton	High
Q6UXD5	SE6L2_HUMAN	Postsynapse	Medium	Endoplasmic Reticulum_Mitochondria	Low
Q6VY07	PACS1_HUMAN	Presynapse	Medium	Endoplasmic Reticulum	Medium
Q6WCQ1	MPRIP_HUMAN	Postsynapse	Medium	Nucleus	Medium
Q6Y7W6	GGYF2_HUMAN	Endoplasmic Reticulum	High	Endoplasmic Reticulum_Mitochondria	Low
Q6YN16	HSDL2_HUMAN	Plasma membrane	High	Cytoskeleton	High
Q6YP21	KAT3_HUMAN	Mitochondria	Medium	Postsynapse	Low
Q6ZMI0	PPR21_HUMAN	Endoplasmic Reticulum	Medium	Endoplasmic Reticulum_Presynapse	Low
Q6ZSS7	MFSD6_HUMAN	Endoplasmic Reticulum	Medium	Endoplasmic Reticulum	Medium
Q6ZT12	UBR3_HUMAN	Endoplasmic Reticulum	Low	Mitochondria	Medium
Q6ZVL6	K154L_HUMAN	Endoplasmic Reticulum	High	Mitochondria_Postsynapse	Low
Q6ZVM7	TM1L2_HUMAN	Cytoskeleton	High	Cytoskeleton	High
Q709C8	VP13C_HUMAN	Endoplasmic Reticulum_Presynapse	Low	Cytoskeleton_Endoplasmic Reticulum	Low
Q71DI3	H32_HUMAN	Nucleus	High	Nucleus	High
Q71U36	TBA1A_HUMAN	Plasma membrane	Medium	Cytoskeleton	High
Q71UI9	H2AV_HUMAN;sp	Plasma membrane	Medium	Nucleus	Medium
Q71UM5	RS27L_HUMAN	Endoplasmic Reticulum	Medium	NA	None
Q765P7	MTSSL_HUMAN	Endoplasmic Reticulum	High	Endoplasmic Reticulum	High
Q7KZF4	SND1_HUMAN	Presynapse	Low	Cytoskeleton_Endoplasmic Reticulum	Low
Q7KZN9	COX15_HUMAN	Mitochondria	Medium	Mitochondria	High
Q7L099	RUFY3_HUMAN;sp	Plasma membrane	Medium	Cytoskeleton	High
Q7L0J3	SV2A_HUMAN	Plasma membrane	Medium	Cytoskeleton	Medium
Q7L1I2	SV2B_HUMAN	Plasma membrane	High	Plasma membrane	Medium
Q7L1Q6	BZW1_HUMAN	Endoplasmic Reticulum	High	Endoplasmic Reticulum	Medium
Q7L1S5	CHST9_HUMAN	Endoplasmic Reticulum	Medium	Postsynapse	Medium
Q7L266	ASGL1_HUMAN	Cytoplasm	Medium	Cytoskeleton	High
Q7L2E3	DHX30_HUMAN	Endoplasmic Reticulum	High	Endoplasmic Reticulum	High
Q7L2H7	EIF3M_HUMAN	Cytoplasm	Low	Endoplasmic Reticulum	High
Q7L3T8	SYPM_HUMAN	Mitochondria	Medium	NA	None
Q7L523	RRAGA_HUMAN;sp	Endoplasmic Reticulum	High	Endoplasmic Reticulum	Medium
Q7L576	CYFP1_HUMAN	Endoplasmic Reticulum	Medium	Endoplasmic Reticulum_Plasma membrane	Low
Q7L5N1	CSN6_HUMAN	Cytoplasm_Cytoskeleton	Low	Cytoskeleton_Presynapse	Low
Q7L5N7	PCAT2_HUMAN	Endoplasmic Reticulum_Mitochondria	Low	Endoplasmic Reticulum_Mitochondria	Low
Q7L775	EPMIP_HUMAN	Nucleus	Medium	Endoplasmic Reticulum	Medium
Q7Z2K8	GRIN1_HUMAN	Cytoplasm	Medium	Nucleus	Low
Q7Z392	TPC11_HUMAN	NA	None	Mitochondria	Medium
Q7Z3D6	GLUCM_HUMAN	Postsynapse	Medium	Cytoskeleton	Low
Q7Z3J2	CP062_HUMAN	Endoplasmic Reticulum	High	Endoplasmic Reticulum	High
Q7Z3U7	MON2_HUMAN	Endoplasmic Reticulum	Medium	Endoplasmic Reticulum	Medium
Q7Z406	MYH14_HUMAN	Endoplasmic Reticulum	Medium	Cytoskeleton	Medium
Q7Z460	CLAP1_HUMAN	Cytoskeleton_Endoplasmic Reticulum	Low	Cytoskeleton_Endoplasmic Reticulum	Low
Q7Z4H3	HDDC2_HUMAN	Cytoplasm	High	Cytoplasm	High
Q7Z4S6	KI21A_HUMAN;sp	Plasma membrane	Medium	Cytoskeleton	High
Q7Z4W1	DCXR_HUMAN	Cytoskeleton	High	Cytoskeleton	High
Q7Z6G3	NECA2_HUMAN	Cytoskeleton	High	Cytoplasm	High
Q7Z6G8	ANS1B_HUMAN	Postsynapse	High	Mitochondria_Postsynapse	Low
Q7Z6Z7	HUWE1_HUMAN	Cytoskeleton	Medium	Cytoskeleton	High
Q7Z7A4	PXK_HUMAN	Endoplasmic Reticulum	High	Endoplasmic Reticulum	High
Q7Z7H8	RM10_HUMAN	Mitochondria	High	Mitochondria	Medium
Q7Z7L7	ZER1_HUMAN	Cytoplasm	Medium	Mitochondria_Nucleus	Low
Q86SK9	SCD5_HUMAN	Endoplasmic Reticulum	Medium	Endoplasmic Reticulum	Medium
Q86SX6	GLRX5_HUMAN	Mitochondria_Postsynapse	Low	Mitochondria_Postsynapse	Low
Q86SZ2	TPC6B_HUMAN	Endoplasmic Reticulum	Medium	Endoplasmic Reticulum	Low
Q86T65	DAAM2_HUMAN	Endoplasmic Reticulum	High	Cytoskeleton	Low
Q86TP1	PRUN1_HUMAN	Endoplasmic Reticulum	Medium	Endoplasmic Reticulum	Medium
Q86TV6	TTC7B_HUMAN	Mitochondria	Low	Presynapse	Medium
Q86TX2	ACOT1_HUMAN	Cytoskeleton	High	Cytoplasm	Medium
Q86UP2	KTN1_HUMAN	Cytoskeleton_Endoplasmic Reticulum	Low	Endoplasmic Reticulum	Medium
Q86UR5	RIMS1_HUMAN	Mitochondria_Postsynapse	Low	Mitochondria_Postsynapse	Low
Q86UW7	CAPS2_HUMAN	Endoplasmic Reticulum_Mitochondria	Low	Endoplasmic Reticulum_Postsynapse	Low
Q86UW8	HPLN4_HUMAN	Cytoskeleton_Presynapse	Low	Cytoskeleton_Presynapse	Low
Q86UX6	ST32C_HUMAN	Endoplasmic Reticulum	Medium	Mitochondria_Presynapse	Low
Q86UY8	NT5D3_HUMAN	Mitochondria	Medium	Postsynapse	Medium
Q86V81	THOC4_HUMAN	Cytoskeleton_Endoplasmic Reticulum	Low	Endoplasmic Reticulum_Nucleus	Low
Q86V88	MGDP1_HUMAN	Cytoplasm	High	Cytoplasm_Endoplasmic Reticulum	Low
Q86VP6	CAND1_HUMAN	Plasma membrane	Medium	Cytoskeleton	High
Q86VS8	HOOK3_HUMAN	Cytoplasm	Low	Mitochondria	Medium
Q86VU5	CMTD1_HUMAN	Mitochondria	High	Mitochondria	High
Q86VW0	SESD1_HUMAN	Endoplasmic Reticulum	Low	Endoplasmic Reticulum	Medium
Q86WA6	BPHL_HUMAN	Mitochondria	High	Mitochondria_Postsynapse	Low
Q86WG3	ATCAY_HUMAN;sp	Cytoskeleton_Postsynapse	Low	Cytoskeleton	Medium
Q86WU2	LDHD_HUMAN	Mitochondria	High	Mitochondria	High
Q86X10	RLGPB_HUMAN	Endoplasmic Reticulum_Presynapse	Low	Cytoskeleton	Medium
Q86X55	CARM1_HUMAN	Endoplasmic Reticulum	Low	Mitochondria	Low
Q86X55	CARM1_HUMAN	Endoplasmic Reticulum	Low	Mitochondria	Low
Q86X76	NIT1_HUMAN	Cytoskeleton	Medium	Cytoskeleton	High
Q86XE3	MICU3_HUMAN	Mitochondria_Postsynapse	Low	Mitochondria	High
Q86Y39	NDUAB_HUMAN	Postsynapse	Low	Mitochondria	Medium
Q86Y82	STX12_HUMAN	Plasma membrane	Medium	Endoplasmic Reticulum	Low
Q86YM7	HOME1_HUMAN;REV__sp	Cytoskeleton_Mitochondria	Low	Postsynapse	High
Q86YN1	DOPP1_HUMAN	Endoplasmic Reticulum	Low	Mitochondria	Low
Q86YQ8	CPNE8_HUMAN	Endoplasmic Reticulum	Medium	Mitochondria	Low
Q86YS7	C2CD5_HUMAN	NA	None	Nucleus	Medium
Q8IU85	KCC1D_HUMAN	Endoplasmic Reticulum	Low	Cytoskeleton	Low
Q8IUR0	TPPC5_HUMAN	Endoplasmic Reticulum	High	Endoplasmic Reticulum	High
Q8IUR7	ARMC8_HUMAN	Endoplasmic Reticulum	High	Endoplasmic Reticulum_Nucleus	Low
Q8IUS5	EPHX4_HUMAN	NA	None	Mitochondria_Nucleus	Low
Q8IV01	SYT12_HUMAN	Presynapse	Low	Presynapse	Low
Q8IV08	PLD3_HUMAN	Endoplasmic Reticulum	Medium	Endoplasmic Reticulum	High
Q8IV38	ANKY2_HUMAN	Postsynapse	Medium	Mitochondria	Low
Q8IVD9	NUDC3_HUMAN	Endoplasmic Reticulum	Low	Presynapse	Low
Q8IVF2	AHNK2_HUMAN	Cytoplasm_Cytoskeleton	Low	Cytoplasm	Medium
Q8IVP5	FUND1_HUMAN	Mitochondria_Nucleus	Low	Mitochondria	Medium
Q8IW45	NNRD_HUMAN	Cytoskeleton	High	Cytoskeleton	High
Q8IWA5	CTL2_HUMAN	Presynapse	High	Cytoskeleton_Presynapse	Low
Q8IWB7	WDFY1_HUMAN	Endoplasmic Reticulum	High	Endoplasmic Reticulum	Low
Q8IWQ3	BRSK2_HUMAN	Endoplasmic Reticulum	Medium	Presynapse	Medium
Q8IWT6	LRC8A_HUMAN	Presynapse	High	Endoplasmic Reticulum_Presynapse	Low
Q8IXI2	MIRO1_HUMAN	Endoplasmic Reticulum_Presynapse	Low	Cytoskeleton_Postsynapse	Low
Q8IXJ6	SIR2_HUMAN	Plasma membrane	Medium	Cytoskeleton	High
Q8IXS8	F126B_HUMAN	Endoplasmic Reticulum	Medium	NA	None
Q8IY17	PLPL6_HUMAN	Endoplasmic Reticulum	High	Endoplasmic Reticulum	High
Q8IY22	CMIP_HUMAN	Endoplasmic Reticulum	Medium	NA	None
Q8IYB4	PEX5R_HUMAN	Endoplasmic Reticulum	Low	Presynapse	Low
Q8IYB5	SMAP1_HUMAN	Plasma membrane_Presynapse	Low	Presynapse	Medium
Q8IYI6	EXOC8_HUMAN	Endoplasmic Reticulum	High	Endoplasmic Reticulum	High
Q8IYJ1	CPNE9_HUMAN	NA	None	Mitochondria_Nucleus	Low
Q8IYQ7	THNS1_HUMAN	Mitochondria	High	Nucleus_Postsynapse	Low
Q8IZ83	A16A1_HUMAN	Endoplasmic Reticulum	Medium	Cytoplasm	Medium
Q8IZD9	DOCK3_HUMAN	Endoplasmic Reticulum	Medium	Mitochondria	Medium
Q8IZP0	ABI1_HUMAN	Presynapse	Medium	Presynapse	High
Q8IZS8	CA2D3_HUMAN	Presynapse	Medium	Endoplasmic Reticulum_Presynapse	Low
[truncated: 944 more rows]
