# Supplementary material for: Proteomic characterization of post-mortem human brain tissue following ultracentrifugation-based subcellular fractionation
Source: Brain Commun. 2022 Apr 21;4(3):fcac103. doi: 10.1093/braincomms/fcac103 (PMC9123841; doi:10.1093/braincomms/fcac103)
Supplement: fcac103_Supplementary_Data [file fcac103_supplementary_data.zip › Supplementary Table 6.csv]

Protein.IDs	Fraction	n	n_C	n_AD	tStat	pVal	padj	ttest_significant	Entropy Control	Entropy AD	Entropy difference
sp|A0A024RBG1|NUD4B_HUMAN;sp|Q9NZJ9|NUDT4_HUMAN;sp|Q96G61|NUD11_HUMAN;sp|Q8NFP7|NUD10_HUMAN	5	10	5	5	-3.042145736353757	0.01680660285160117	0.11764621996120818	No	0.8486598840757168	0.8622947949133012	0.01363491083758439
sp|A0A024RBG1|NUD4B_HUMAN;sp|Q9NZJ9|NUDT4_HUMAN;sp|Q96G61|NUD11_HUMAN;sp|Q8NFP7|NUD10_HUMAN	1	10	5	5	2.416867765918538	0.047894699251523565	0.14242656158379785	No	0.8486598840757168	0.8622947949133012	0.01363491083758439
sp|A0A024RBG1|NUD4B_HUMAN;sp|Q9NZJ9|NUDT4_HUMAN;sp|Q96G61|NUD11_HUMAN;sp|Q8NFP7|NUD10_HUMAN	4	10	5	5	-2.245805377976604	0.061039954964484784	0.14242656158379785	No	0.8486598840757168	0.8622947949133012	0.01363491083758439
sp|A0A024RBG1|NUD4B_HUMAN;sp|Q9NZJ9|NUDT4_HUMAN;sp|Q96G61|NUD11_HUMAN;sp|Q8NFP7|NUD10_HUMAN	3	10	5	5	1.2713155921809596	0.26141004820499925	0.3740966635234942	No	0.8486598840757168	0.8622947949133012	0.01363491083758439
sp|A0A024RBG1|NUD4B_HUMAN;sp|Q9NZJ9|NUDT4_HUMAN;sp|Q96G61|NUD11_HUMAN;sp|Q8NFP7|NUD10_HUMAN	7	10	5	5	1.2879825607603683	0.26721190251678156	0.3740966635234942	No	0.8486598840757168	0.8622947949133012	0.01363491083758439
sp|A0A024RBG1|NUD4B_HUMAN;sp|Q9NZJ9|NUDT4_HUMAN;sp|Q96G61|NUD11_HUMAN;sp|Q8NFP7|NUD10_HUMAN	6	10	5	5	0.32312673292450317	0.7549500843659445	0.8807750984269352	No	0.8486598840757168	0.8622947949133012	0.01363491083758439
sp|A0A024RBG1|NUD4B_HUMAN;sp|Q9NZJ9|NUDT4_HUMAN;sp|Q96G61|NUD11_HUMAN;sp|Q8NFP7|NUD10_HUMAN	2	10	5	5	-0.07816752460270282	0.9402387793356514	0.9402387793356514	No	0.8486598840757168	0.8622947949133012	0.01363491083758439
sp|A0AVT1|UBA6_HUMAN	1	10	5	5	2.4057911441694517	0.059009408456545204	0.4130658591958164	No	0.9366748612528553	0.9464924771206102	0.00981761586775498
sp|A0AVT1|UBA6_HUMAN	2	10	5	5	-0.8203101003369059	0.43662582447281684	0.8950710291942034	No	0.9366748612528553	0.9464924771206102	0.00981761586775498
sp|A0AVT1|UBA6_HUMAN	3	10	5	5	-1.0419176886097832	0.34040988222264534	0.8950710291942034	No	0.9366748612528553	0.9464924771206102	0.00981761586775498
sp|A0AVT1|UBA6_HUMAN	4	10	5	5	0.14786644704709567	0.8866374919892775	0.8950710291942034	No	0.9366748612528553	0.9464924771206102	0.00981761586775498
sp|A0AVT1|UBA6_HUMAN	5	10	5	5	0.19945963384830304	0.8472456079472828	0.8950710291942034	No	0.9366748612528553	0.9464924771206102	0.00981761586775498
sp|A0AVT1|UBA6_HUMAN	6	10	5	5	-0.1364970628945598	0.8950710291942034	0.8950710291942034	No	0.9366748612528553	0.9464924771206102	0.00981761586775498
sp|A0AVT1|UBA6_HUMAN	7	10	5	5	-0.33247406504069704	0.7484311385065461	0.8950710291942034	No	0.9366748612528553	0.9464924771206102	0.00981761586775498
sp|A0FGR8|ESYT2_HUMAN	4	10	5	5	4.1081137449502165	0.007575986300814501	0.05303190410570151	No	0.878322862988131	0.9089463642979568	0.03062350130982583
sp|A0FGR8|ESYT2_HUMAN	2	10	5	5	-1.7321249655025146	0.1215435721635352	0.4110117047683171	No	0.878322862988131	0.9089463642979568	0.03062350130982583
sp|A0FGR8|ESYT2_HUMAN	6	10	5	5	-1.515531478760666	0.1761478734721359	0.4110117047683171	No	0.878322862988131	0.9089463642979568	0.03062350130982583
sp|A0FGR8|ESYT2_HUMAN	3	10	5	5	-0.9105773026436245	0.38971805411037475	0.5141419725380186	No	0.878322862988131	0.9089463642979568	0.03062350130982583
sp|A0FGR8|ESYT2_HUMAN	5	10	5	5	-0.816466434277279	0.4406931193183017	0.5141419725380186	No	0.878322862988131	0.9089463642979568	0.03062350130982583
sp|A0FGR8|ESYT2_HUMAN	7	10	5	5	-1.0805673414570012	0.3190693643698319	0.5141419725380186	No	0.878322862988131	0.9089463642979568	0.03062350130982583
sp|A0FGR8|ESYT2_HUMAN	1	10	5	5	0.536853325639418	0.6099882692468217	0.6099882692468217	No	0.878322862988131	0.9089463642979568	0.03062350130982583
sp|A0MZ66|SHOT1_HUMAN	3	10	5	5	-2.616288673034842	0.05139882005073001	0.3597917403551101	No	0.9658332305368528	0.9451466899626472	0.020686540574205603
sp|A0MZ66|SHOT1_HUMAN	2	10	5	5	-1.7561256735024664	0.13209449384565736	0.4623307284598007	No	0.9658332305368528	0.9451466899626472	0.020686540574205603
sp|A0MZ66|SHOT1_HUMAN	1	10	5	5	0.7905631589873071	0.4622749292965804	0.5393207508460105	No	0.9658332305368528	0.9451466899626472	0.020686540574205603
sp|A0MZ66|SHOT1_HUMAN	4	10	5	5	-0.884329879070203	0.4090002810652135	0.5393207508460105	No	0.9658332305368528	0.9451466899626472	0.020686540574205603
sp|A0MZ66|SHOT1_HUMAN	5	10	5	5	1.2045101036336108	0.2695391863232961	0.5393207508460105	No	0.9658332305368528	0.9451466899626472	0.020686540574205603
sp|A0MZ66|SHOT1_HUMAN	7	10	5	5	1.0241998388151836	0.3357104345851407	0.5393207508460105	No	0.9658332305368528	0.9451466899626472	0.020686540574205603
sp|A0MZ66|SHOT1_HUMAN	6	10	5	5	-0.1889522198163895	0.8548812079515725	0.8548812079515725	No	0.9658332305368528	0.9451466899626472	0.020686540574205603
sp|A1L0T0|ILVBL_HUMAN	1	10	5	5	2.9865293157744293	0.025834215268111183	0.16697672389563625	No	0.9106620903639153	0.8982202554708242	0.012441834893091142
sp|A1L0T0|ILVBL_HUMAN	4	10	5	5	2.0788462366049156	0.07156145309812982	0.16697672389563625	No	0.9106620903639153	0.8982202554708242	0.012441834893091142
sp|A1L0T0|ILVBL_HUMAN	5	10	5	5	-2.321933030872009	0.05054928509301663	0.16697672389563625	No	0.9106620903639153	0.8982202554708242	0.012441834893091142
sp|A1L0T0|ILVBL_HUMAN	6	10	5	5	-1.0246105745416019	0.3569093313960472	0.5234613528200825	No	0.9106620903639153	0.8982202554708242	0.012441834893091142
sp|A1L0T0|ILVBL_HUMAN	7	10	5	5	1	0.373900966300059	0.5234613528200825	No	0.9106620903639153	0.8982202554708242	0.012441834893091142
sp|A1L0T0|ILVBL_HUMAN	2	10	5	5	-0.6868519714671564	0.5116135907302379	0.596882522518611	No	0.9106620903639153	0.8982202554708242	0.012441834893091142
sp|A1L0T0|ILVBL_HUMAN	3	10	5	5	-0.11414457106908202	0.9135001965982745	0.9135001965982745	No	0.9106620903639153	0.8982202554708242	0.012441834893091142
sp|A5YM72|CRNS1_HUMAN	1	10	5	5	3.1107918357083983	0.020738144475898307	0.14516701133128815	No	0.9809958369297029	0.8999454604078791	0.08105037652182379
sp|A5YM72|CRNS1_HUMAN	4	10	5	5	-2.030951063482052	0.09468569040597528	0.3313999164209135	No	0.9809958369297029	0.8999454604078791	0.08105037652182379
sp|A5YM72|CRNS1_HUMAN	7	10	5	5	1.200912416074972	0.28332824270145807	0.6610992329700689	No	0.9809958369297029	0.8999454604078791	0.08105037652182379
sp|A5YM72|CRNS1_HUMAN	3	10	5	5	-0.9253882200603414	0.3959073623346252	0.6928378840855941	No	0.9809958369297029	0.8999454604078791	0.08105037652182379
sp|A5YM72|CRNS1_HUMAN	2	10	5	5	-0.6275166058606653	0.5572451395008218	0.7801431953011504	No	0.9809958369297029	0.8999454604078791	0.08105037652182379
sp|A5YM72|CRNS1_HUMAN	5	10	5	5	0.09168644033800621	0.9292158273227095	0.9292158273227095	No	0.9809958369297029	0.8999454604078791	0.08105037652182379
sp|A5YM72|CRNS1_HUMAN	6	10	5	5	0.1541721325768358	0.8820181208726063	0.9292158273227095	No	0.9809958369297029	0.8999454604078791	0.08105037652182379
sp|A6NDG6|PGP_HUMAN	4	10	5	5	1.9504098892251407	0.09516366110328418	0.3330728138614946	No	0.8655318319022899	0.7846608765633047	0.08087095533898514
sp|A6NDG6|PGP_HUMAN	7	10	5	5	-2.5552677870244986	0.04822946413657406	0.3330728138614946	No	0.8655318319022899	0.7846608765633047	0.08087095533898514
sp|A6NDG6|PGP_HUMAN	5	10	5	5	1.5785134220842565	0.15873409089925852	0.37037954543160323	No	0.8655318319022899	0.7846608765633047	0.08087095533898514
sp|A6NDG6|PGP_HUMAN	1	10	5	5	1.00794738594266	0.3569336813954301	0.5276983665891376	No	0.8655318319022899	0.7846608765633047	0.08087095533898514
sp|A6NDG6|PGP_HUMAN	3	10	5	5	0.7946710812765349	0.4497558629144436	0.5276983665891376	No	0.8655318319022899	0.7846608765633047	0.08087095533898514
sp|A6NDG6|PGP_HUMAN	6	10	5	5	0.7900044354527666	0.45231288564783223	0.5276983665891376	No	0.8655318319022899	0.7846608765633047	0.08087095533898514
sp|A6NDG6|PGP_HUMAN	2	10	5	5	0.4949795779094734	0.6339232700272566	0.6339232700272566	No	0.8655318319022899	0.7846608765633047	0.08087095533898514
sp|E9PAV3|NACAM_HUMAN;sp|Q13765|NACA_HUMAN	1	10	5	5	-0.16693364233318228	0.8743229191767523	0.9719131463036126	No	0.7603167236479729	0.7514943778014126	0.008822345846560276
sp|E9PAV3|NACAM_HUMAN;sp|Q13765|NACA_HUMAN	2	10	5	5	-0.3520894872554487	0.7340442161747512	0.9719131463036126	No	0.7603167236479729	0.7514943778014126	0.008822345846560276
sp|E9PAV3|NACAM_HUMAN;sp|Q13765|NACA_HUMAN	3	10	5	5	0.6120068012046137	0.5587352707967019	0.9719131463036126	No	0.7603167236479729	0.7514943778014126	0.008822345846560276
sp|E9PAV3|NACAM_HUMAN;sp|Q13765|NACA_HUMAN	4	10	5	5	-0.4279161980982933	0.6809013041067127	0.9719131463036126	No	0.7603167236479729	0.7514943778014126	0.008822345846560276
sp|E9PAV3|NACAM_HUMAN;sp|Q13765|NACA_HUMAN	5	10	5	5	0.5105197415591124	0.6235393192766285	0.9719131463036126	No	0.7603167236479729	0.7514943778014126	0.008822345846560276
sp|E9PAV3|NACAM_HUMAN;sp|Q13765|NACA_HUMAN	6	10	5	5	-0.07311246678243678	0.9435547904268551	0.9719131463036126	No	0.7603167236479729	0.7514943778014126	0.008822345846560276
sp|E9PAV3|NACAM_HUMAN;sp|Q13765|NACA_HUMAN	7	10	5	5	0.03729400740407978	0.9719131463036126	0.9719131463036126	No	0.7603167236479729	0.7514943778014126	0.008822345846560276
sp|O00139|KIF2A_HUMAN	1	10	5	5	0.2523843043812525	0.8110473796865909	0.8110473796865909	No	0.927685871042711	0.9194984365519752	0.00818743449073589
sp|O00139|KIF2A_HUMAN	2	10	5	5	1.1353229140332086	0.2929145181566862	0.8110473796865909	No	0.927685871042711	0.9194984365519752	0.00818743449073589
sp|O00139|KIF2A_HUMAN	3	10	5	5	-0.9540408151940429	0.3825820061507675	0.8110473796865909	No	0.927685871042711	0.9194984365519752	0.00818743449073589
sp|O00139|KIF2A_HUMAN	4	10	5	5	-0.31088575638593485	0.7652965272761137	0.8110473796865909	No	0.927685871042711	0.9194984365519752	0.00818743449073589
sp|O00139|KIF2A_HUMAN	5	10	5	5	0.4268468748776963	0.682167674177502	0.8110473796865909	No	0.927685871042711	0.9194984365519752	0.00818743449073589
sp|O00139|KIF2A_HUMAN	6	10	5	5	-0.5940164582414011	0.5741133309577144	0.8110473796865909	No	0.927685871042711	0.9194984365519752	0.00818743449073589
sp|O00139|KIF2A_HUMAN	7	10	5	5	0.468100037438375	0.6522252149974876	0.8110473796865909	No	0.927685871042711	0.9194984365519752	0.00818743449073589
sp|O00154|BACH_HUMAN	1	10	5	5	-1.097335691142578	0.3190879891920402	0.7932552444691797	No	0.9218145697426487	0.9146801992128282	0.007134370529820577
sp|O00154|BACH_HUMAN	2	10	5	5	-0.5990787138587621	0.566610888906557	0.7932552444691797	No	0.9218145697426487	0.9146801992128282	0.007134370529820577
sp|O00154|BACH_HUMAN	4	10	5	5	0.7809093493594677	0.4595349773854196	0.7932552444691797	No	0.9218145697426487	0.9146801992128282	0.007134370529820577
sp|O00154|BACH_HUMAN	5	10	5	5	1.2157499127231317	0.2747586394330229	0.7932552444691797	No	0.9218145697426487	0.9146801992128282	0.007134370529820577
sp|O00154|BACH_HUMAN	7	10	5	5	-0.8308028515036903	0.44705969880537494	0.7932552444691797	No	0.9218145697426487	0.9146801992128282	0.007134370529820577
sp|O00154|BACH_HUMAN	3	10	5	5	0.3194714536763181	0.7584578506077158	0.8848674923756684	No	0.9218145697426487	0.9146801992128282	0.007134370529820577
sp|O00154|BACH_HUMAN	6	10	5	5	-0.10411511313187774	0.919687997324766	0.919687997324766	No	0.9218145697426487	0.9146801992128282	0.007134370529820577
sp|O00186|STXB3_HUMAN	4	10	5	5	-3.9202954004643256	0.00443168860080288	0.031021820205620162	Yes	0.9021143975452808	0.8970335492838967	0.005080848261384108
sp|O00186|STXB3_HUMAN	1	10	5	5	2.963250452748543	0.01926486039685194	0.06742701138898179	No	0.9021143975452808	0.8970335492838967	0.005080848261384108
sp|O00186|STXB3_HUMAN	3	10	5	5	-1.9812716474841492	0.08780636666357046	0.20488152221499775	No	0.9021143975452808	0.8970335492838967	0.005080848261384108
sp|O00186|STXB3_HUMAN	6	10	5	5	1.1407188250999474	0.2990198557529391	0.5232847475676434	No	0.9021143975452808	0.8970335492838967	0.005080848261384108
sp|O00186|STXB3_HUMAN	5	10	5	5	-0.37415090263719675	0.7183041404935748	0.8882875878786994	No	0.9021143975452808	0.8970335492838967	0.005080848261384108
sp|O00186|STXB3_HUMAN	7	10	5	5	0.3142533244818405	0.7613893610388852	0.8882875878786994	No	0.9021143975452808	0.8970335492838967	0.005080848261384108
sp|O00186|STXB3_HUMAN	2	10	5	5	0.011433895083073858	0.9911595855594975	0.9911595855594975	No	0.9021143975452808	0.8970335492838967	0.005080848261384108
sp|O00217|NDUS8_HUMAN	3	10	5	5	1.4383012804281394	0.20720252032983263	0.29008352846176566	No	0.7896539026171658	0.8293805298971137	0.03972662727994791
sp|O00217|NDUS8_HUMAN	4	10	5	5	-2.512530883628705	0.04378734007717051	0.29008352846176566	No	0.7896539026171658	0.8293805298971137	0.03972662727994791
sp|O00217|NDUS8_HUMAN	5	10	5	5	-1.9427439346796866	0.11211304092185684	0.29008352846176566	No	0.7896539026171658	0.8293805298971137	0.03972662727994791
sp|O00217|NDUS8_HUMAN	6	10	5	5	-1.398411651803336	0.19987706111643141	0.29008352846176566	No	0.7896539026171658	0.8293805298971137	0.03972662727994791
sp|O00217|NDUS8_HUMAN	7	10	5	5	-1.628187796347718	0.15220621777402707	0.29008352846176566	No	0.7896539026171658	0.8293805298971137	0.03972662727994791
sp|O00217|NDUS8_HUMAN	1	10	5	5	0.8129019569315711	0.4453543551765661	0.4453543551765661	No	0.7896539026171658	0.8293805298971137	0.03972662727994791
sp|O00217|NDUS8_HUMAN	2	10	5	5	0.8587273359514739	0.4166029973521388	0.4453543551765661	No	0.7896539026171658	0.8293805298971137	0.03972662727994791
sp|O00231|PSD11_HUMAN	1	10	5	5	0.6765621114741103	0.5177668086367235	0.7248735320914129	No	0.9770464289644956	0.932501537037575	0.04454489192692057
sp|O00231|PSD11_HUMAN	3	10	5	5	-0.827972631407768	0.45001682191866993	0.7248735320914129	No	0.9770464289644956	0.932501537037575	0.04454489192692057
sp|O00231|PSD11_HUMAN	5	10	5	5	-0.9035220315138994	0.39599393863376114	0.7248735320914129	No	0.9770464289644956	0.932501537037575	0.04454489192692057
sp|O00231|PSD11_HUMAN	6	10	5	5	-0.7380233417960471	0.48684246524836206	0.7248735320914129	No	0.9770464289644956	0.932501537037575	0.04454489192692057
sp|O00231|PSD11_HUMAN	7	10	5	5	1.8393785788319978	0.1124150311996142	0.7248735320914129	No	0.9770464289644956	0.932501537037575	0.04454489192692057
sp|O00231|PSD11_HUMAN	4	10	5	5	-0.42248482715427627	0.6878113201784075	0.8024465402081421	No	0.9770464289644956	0.932501537037575	0.04454489192692057
sp|O00231|PSD11_HUMAN	2	10	5	5	-0.18948435287003465	0.854821271447188	0.854821271447188	No	0.9770464289644956	0.932501537037575	0.04454489192692057
sp|O00232|PSD12_HUMAN	1	10	5	5	2.2549948841506744	0.05534320525585448	0.23213136696484962	No	0.9366764802457391	0.9425801954589728	0.005903715213233629
sp|O00232|PSD12_HUMAN	3	10	5	5	-2.1584447468468633	0.06632324770424275	0.23213136696484962	No	0.9366764802457391	0.9425801954589728	0.005903715213233629
sp|O00232|PSD12_HUMAN	4	10	5	5	-0.8171884606504664	0.4375277093389207	0.6177973267739395	No	0.9366764802457391	0.9425801954589728	0.005903715213233629
sp|O00232|PSD12_HUMAN	5	10	5	5	-0.8244289468486047	0.44128380483852825	0.6177973267739395	No	0.9366764802457391	0.9425801954589728	0.005903715213233629
sp|O00232|PSD12_HUMAN	6	10	5	5	1.0170298612629487	0.34290949011954447	0.6177973267739395	No	0.9366764802457391	0.9425801954589728	0.005903715213233629
sp|O00232|PSD12_HUMAN	2	10	5	5	-0.6458689901965021	0.5423429350150657	0.6327334241842434	No	0.9366764802457391	0.9425801954589728	0.005903715213233629
sp|O00232|PSD12_HUMAN	7	10	5	5	-0.3222461656526095	0.760498885391042	0.760498885391042	No	0.9366764802457391	0.9425801954589728	0.005903715213233629
sp|O00244|ATOX1_HUMAN	6	10	5	5	2.2785241883711116	0.0726923245117379	0.29944072803945726	No	0.6430418039521195	0.5364685533965732	0.10657325055554634
sp|O00244|ATOX1_HUMAN	7	10	5	5	-1.9609436932381794	0.08555449372555922	0.29944072803945726	No	0.6430418039521195	0.5364685533965732	0.10657325055554634
sp|O00244|ATOX1_HUMAN	5	10	5	5	1.3391082331477981	0.2450506050813289	0.5717847451897674	No	0.6430418039521195	0.5364685533965732	0.10657325055554634
sp|O00244|ATOX1_HUMAN	2	10	5	5	0.7530628614838273	0.4734926511915015	0.778930217962282	No	0.6430418039521195	0.5364685533965732	0.10657325055554634
sp|O00244|ATOX1_HUMAN	3	10	5	5	-0.6240981849178834	0.5563787271159157	0.778930217962282	No	0.6430418039521195	0.5364685533965732	0.10657325055554634
sp|O00244|ATOX1_HUMAN	1	10	5	5	-0.031510662137123086	0.9756473290051286	0.9756473290051286	No	0.6430418039521195	0.5364685533965732	0.10657325055554634
sp|O00244|ATOX1_HUMAN	4	10	5	5	0.040828108734331806	0.9685044463750958	0.9756473290051286	No	0.6430418039521195	0.5364685533965732	0.10657325055554634
sp|O00264|PGRC1_HUMAN	1	10	5	5	0.42246649118211577	0.6906682237887345	0.8176992324971009	No	0.9226695932529493	0.9025146651081829	0.020154928144766382
sp|O00264|PGRC1_HUMAN	2	10	5	5	0.43875440004798744	0.6726027756023638	0.8176992324971009	No	0.9226695932529493	0.9025146651081829	0.020154928144766382
sp|O00264|PGRC1_HUMAN	3	10	5	5	-0.7017200432855574	0.5142005100137765	0.8176992324971009	No	0.9226695932529493	0.9025146651081829	0.020154928144766382
sp|O00264|PGRC1_HUMAN	4	10	5	5	0.6409440244010253	0.5503246997574338	0.8176992324971009	No	0.9226695932529493	0.9025146651081829	0.020154928144766382
sp|O00264|PGRC1_HUMAN	5	10	5	5	-0.40637167584832506	0.7008850564260865	0.8176992324971009	No	0.9226695932529493	0.9025146651081829	0.020154928144766382
sp|O00264|PGRC1_HUMAN	7	10	5	5	0.915792971771531	0.391231422841372	0.8176992324971009	No	0.9226695932529493	0.9025146651081829	0.020154928144766382
sp|O00264|PGRC1_HUMAN	6	10	5	5	-0.10935900350964356	0.9168409433048035	0.9168409433048035	No	0.9226695932529493	0.9025146651081829	0.020154928144766382
sp|O00291|HIP1_HUMAN	1	10	5	5	1.8386690207464724	0.13047579258277675	0.6444688706696531	No	0.8524193459426934	0.8951348395284475	0.042715493585754105
sp|O00291|HIP1_HUMAN	4	10	5	5	-1.2282610361481698	0.27620094457270844	0.6444688706696531	No	0.8524193459426934	0.8951348395284475	0.042715493585754105
sp|O00291|HIP1_HUMAN	5	10	5	5	-1.310878765988649	0.23866444293900443	0.6444688706696531	No	0.8524193459426934	0.8951348395284475	0.042715493585754105
sp|O00291|HIP1_HUMAN	7	10	5	5	-0.9999999999999998	0.373900966300059	0.6543266910251032	No	0.8524193459426934	0.8951348395284475	0.042715493585754105
sp|O00291|HIP1_HUMAN	3	10	5	5	-0.5397911926363731	0.6048411368786482	0.8467775916301074	No	0.8524193459426934	0.8951348395284475	0.042715493585754105
sp|O00291|HIP1_HUMAN	2	10	5	5	0.3578027344063826	0.730737152823135	0.8525266782936576	No	0.8524193459426934	0.8951348395284475	0.042715493585754105
sp|O00291|HIP1_HUMAN	6	10	5	5	-0.04426663945890466	0.9657769287446043	0.9657769287446043	No	0.8524193459426934	0.8951348395284475	0.042715493585754105
sp|O00303|EIF3F_HUMAN	1	10	5	5	-1.7488456221198903	0.1450215182422871	0.2537876569240024	No	0.9140007431066746	0.9255432377004588	0.011542494593784203
sp|O00303|EIF3F_HUMAN	3	10	5	5	-2.232182301641066	0.0662324995581083	0.2537876569240024	No	0.9140007431066746	0.9255432377004588	0.011542494593784203
sp|O00303|EIF3F_HUMAN	4	10	5	5	-1.638421538921197	0.14050071055780333	0.2537876569240024	No	0.9140007431066746	0.9255432377004588	0.011542494593784203
sp|O00303|EIF3F_HUMAN	6	10	5	5	2.0171761171509104	0.08080191752390017	0.2537876569240024	No	0.9140007431066746	0.9255432377004588	0.011542494593784203
sp|O00303|EIF3F_HUMAN	7	10	5	5	1.0041947503920534	0.34564760596475613	0.48390664835065855	No	0.9140007431066746	0.9255432377004588	0.011542494593784203
sp|O00303|EIF3F_HUMAN	5	10	5	5	-0.7254305619759694	0.4890437277004688	0.5705510156505469	No	0.9140007431066746	0.9255432377004588	0.011542494593784203
sp|O00303|EIF3F_HUMAN	2	10	5	5	-0.30699010510288866	0.7671141923083696	0.7671141923083696	No	0.9140007431066746	0.9255432377004588	0.011542494593784203
sp|O00330|ODPX_HUMAN	4	10	5	5	-2.295972629941942	0.050799696692878135	0.35559787685014693	No	0.8638307681907578	0.8318167047450279	0.03201406344572988
sp|O00330|ODPX_HUMAN	5	10	5	5	1.4674478221659064	0.18123654266232678	0.6343278993181437	No	0.8638307681907578	0.8318167047450279	0.03201406344572988
sp|O00330|ODPX_HUMAN	6	10	5	5	0.9754267296565174	0.3596707690670785	0.8392317944898499	No	0.8638307681907578	0.8318167047450279	0.03201406344572988
sp|O00330|ODPX_HUMAN	1	10	5	5	-0.6525634744036943	0.5356573622445695	0.8894867412027458	No	0.8638307681907578	0.8318167047450279	0.03201406344572988
sp|O00330|ODPX_HUMAN	3	10	5	5	-0.4988014620195251	0.6353476722876756	0.8894867412027458	No	0.8638307681907578	0.8318167047450279	0.03201406344572988
sp|O00330|ODPX_HUMAN	7	10	5	5	-0.2998732259765573	0.7730770472145664	0.9019232217503275	No	0.8638307681907578	0.8318167047450279	0.03201406344572988
sp|O00330|ODPX_HUMAN	2	10	5	5	0.02260200666949438	0.9825235382397461	0.9825235382397461	No	0.8638307681907578	0.8318167047450279	0.03201406344572988
sp|O00401|WASL_HUMAN	3	10	5	5	-0.9481170002432202	0.37120341955175773	0.7885682226491951	No	0.9852751822115146	0.9892239240339264	0.003948741822411894
sp|O00401|WASL_HUMAN	5	10	5	5	0.7980972668179013	0.45061041294239723	0.7885682226491951	No	0.9852751822115146	0.9892239240339264	0.003948741822411894
sp|O00401|WASL_HUMAN	6	10	5	5	1.5821321643701058	0.17443428087553703	0.7885682226491951	No	0.9852751822115146	0.9892239240339264	0.003948741822411894
sp|O00401|WASL_HUMAN	7	10	5	5	-0.9692935150041883	0.3651318539879451	0.7885682226491951	No	0.9852751822115146	0.9892239240339264	0.003948741822411894
sp|O00401|WASL_HUMAN	2	10	5	5	-0.432638171057952	0.6790996049335573	0.8125338759977982	No	0.9852751822115146	0.9892239240339264	0.003948741822411894
sp|O00401|WASL_HUMAN	4	10	5	5	-0.4085413432745377	0.6964576079981127	0.8125338759977982	No	0.9852751822115146	0.9892239240339264	0.003948741822411894
sp|O00401|WASL_HUMAN	1	10	5	5	0.0331867776504183	0.9743834847983011	0.9743834847983011	No	0.9852751822115146	0.9892239240339264	0.003948741822411894
sp|O00408|PDE2A_HUMAN	2	10	5	5	-2.2206685826707826	0.060141310258482975	0.42098917180938084	No	0.9112593240721627	0.8854503507235976	0.025808973348565134
sp|O00408|PDE2A_HUMAN	1	10	5	5	-0.5971054398756089	0.5672262777697192	0.5672262777697192	No	0.9112593240721627	0.8854503507235976	0.025808973348565134
sp|O00408|PDE2A_HUMAN	3	10	5	5	-0.7101314220083695	0.49871717525233306	0.5672262777697192	No	0.9112593240721627	0.8854503507235976	0.025808973348565134
sp|O00408|PDE2A_HUMAN	4	10	5	5	0.8051614845011617	0.4441129989103809	0.5672262777697192	No	0.9112593240721627	0.8854503507235976	0.025808973348565134
sp|O00408|PDE2A_HUMAN	5	10	5	5	0.9951968234672112	0.3532666713309131	0.5672262777697192	No	0.9112593240721627	0.8854503507235976	0.025808973348565134
sp|O00408|PDE2A_HUMAN	6	10	5	5	1.4464691481084906	0.19528249626436542	0.5672262777697192	No	0.9112593240721627	0.8854503507235976	0.025808973348565134
sp|O00408|PDE2A_HUMAN	7	10	5	5	0.8591141288812018	0.4207524235247193	0.5672262777697192	No	0.9112593240721627	0.8854503507235976	0.025808973348565134
sp|O00410|IPO5_HUMAN	1	10	5	5	-1.6438914106696005	0.1438583548126316	0.2517521209221053	No	0.9630365564136117	0.9780932028751014	0.015056646461489631
sp|O00410|IPO5_HUMAN	3	10	5	5	-1.979411841754679	0.08316706146042692	0.2517521209221053	No	0.9630365564136117	0.9780932028751014	0.015056646461489631
sp|O00410|IPO5_HUMAN	4	10	5	5	-1.7618005565914023	0.11619470543614714	0.2517521209221053	No	0.9630365564136117	0.9780932028751014	0.015056646461489631
sp|O00410|IPO5_HUMAN	7	10	5	5	1.7271400651505067	0.13045445056641158	0.2517521209221053	No	0.9630365564136117	0.9780932028751014	0.015056646461489631
sp|O00410|IPO5_HUMAN	5	10	5	5	-1.1132886848792523	0.2990322039729976	0.41864508556219665	No	0.9630365564136117	0.9780932028751014	0.015056646461489631
sp|O00410|IPO5_HUMAN	2	10	5	5	-0.4275060060600508	0.6802952717931164	0.7847915073426504	No	0.9630365564136117	0.9780932028751014	0.015056646461489631
sp|O00410|IPO5_HUMAN	6	10	5	5	-0.286747387116347	0.7847915073426504	0.7847915073426504	No	0.9630365564136117	0.9780932028751014	0.015056646461489631
sp|O00429|DNM1L_HUMAN	1	10	5	5	-0.9560236620079935	0.36710146645089164	0.6222397320806887	No	0.9797794071305348	0.9419957149076663	0.03778369222286848
sp|O00429|DNM1L_HUMAN	2	10	5	5	-1.2358670204825954	0.25161742937279186	0.6222397320806887	No	0.9797794071305348	0.9419957149076663	0.03778369222286848
sp|O00429|DNM1L_HUMAN	3	10	5	5	-1.122555618886904	0.2941854691801571	0.6222397320806887	No	0.9797794071305348	0.9419957149076663	0.03778369222286848
sp|O00429|DNM1L_HUMAN	4	10	5	5	-0.6601475964408335	0.5333483417834475	0.6222397320806887	No	0.9797794071305348	0.9419957149076663	0.03778369222286848
sp|O00429|DNM1L_HUMAN	6	10	5	5	0.7815170316624215	0.4578728405607281	0.6222397320806887	No	0.9797794071305348	0.9419957149076663	0.03778369222286848
sp|O00429|DNM1L_HUMAN	7	10	5	5	1.1569108753330157	0.28292696659514893	0.6222397320806887	No	0.9797794071305348	0.9419957149076663	0.03778369222286848
sp|O00429|DNM1L_HUMAN	5	10	5	5	-0.41630826425347295	0.689561464020261	0.689561464020261	No	0.9797794071305348	0.9419957149076663	0.03778369222286848
sp|O00442|RTCA_HUMAN	1	10	5	5	-0.4581264227023479	0.6624876144668066	0.6624876144668066	No	0.9013264848958762	0.9082206547145942	0.006894169818718043
sp|O00442|RTCA_HUMAN	2	10	5	5	0.9174046650138523	0.3876443578816841	0.6624876144668066	No	0.9013264848958762	0.9082206547145942	0.006894169818718043
sp|O00442|RTCA_HUMAN	3	10	5	5	-0.5858228375096335	0.5779107618769883	0.6624876144668066	No	0.9013264848958762	0.9082206547145942	0.006894169818718043
sp|O00442|RTCA_HUMAN	4	10	5	5	0.4967536821764909	0.6340895184818333	0.6624876144668066	No	0.9013264848958762	0.9082206547145942	0.006894169818718043
sp|O00442|RTCA_HUMAN	5	10	5	5	1.3546254331171217	0.21998783700384855	0.6624876144668066	No	0.9013264848958762	0.9082206547145942	0.006894169818718043
sp|O00442|RTCA_HUMAN	6	10	5	5	-0.8944482388602959	0.41714248638313306	0.6624876144668066	No	0.9013264848958762	0.9082206547145942	0.006894169818718043
sp|O00442|RTCA_HUMAN	7	10	5	5	-0.9999999999999999	0.373900966300059	0.6624876144668066	No	0.9013264848958762	0.9082206547145942	0.006894169818718043
sp|O00483|NDUA4_HUMAN	1	10	5	5	1.6256265372315162	0.1501138565077705	0.587512572167468	No	0.7832346927883547	0.8069919699636149	0.023757277175260216
sp|O00483|NDUA4_HUMAN	5	10	5	5	-1.6130262305456786	0.16786073490499084	0.587512572167468	No	0.7832346927883547	0.8069919699636149	0.023757277175260216
sp|O00483|NDUA4_HUMAN	4	10	5	5	0.8861741030693158	0.4072094129393989	0.7311089637408328	No	0.7832346927883547	0.8069919699636149	0.023757277175260216
sp|O00483|NDUA4_HUMAN	6	10	5	5	-0.8559119108057781	0.4177765507090473	0.7311089637408328	No	0.7832346927883547	0.8069919699636149	0.023757277175260216
sp|O00483|NDUA4_HUMAN	2	10	5	5	0.3386958037928245	0.7441901487647913	0.8588221946136639	No	0.7832346927883547	0.8069919699636149	0.023757277175260216
sp|O00483|NDUA4_HUMAN	3	10	5	5	-0.3234535317550004	0.7547058477545527	0.8588221946136639	No	0.7832346927883547	0.8069919699636149	0.023757277175260216
sp|O00483|NDUA4_HUMAN	7	10	5	5	0.18494718274352157	0.8588221946136639	0.8588221946136639	No	0.7832346927883547	0.8069919699636149	0.023757277175260216
sp|O00487|PSDE_HUMAN	1	10	5	5	1.1366568210774557	0.28933642514728053	0.5362876467782908	No	0.970197758270134	0.9649407844868959	0.005256973783238084
sp|O00487|PSDE_HUMAN	3	10	5	5	-1.087019289953882	0.30892660278623696	0.5362876467782908	No	0.970197758270134	0.9649407844868959	0.005256973783238084
sp|O00487|PSDE_HUMAN	4	10	5	5	-0.9403460031957688	0.3830626048416363	0.5362876467782908	No	0.970197758270134	0.9649407844868959	0.005256973783238084
sp|O00487|PSDE_HUMAN	5	10	5	5	-1.0607507132039842	0.3238946682315874	0.5362876467782908	No	0.970197758270134	0.9649407844868959	0.005256973783238084
sp|O00487|PSDE_HUMAN	6	10	5	5	1.7514825465443797	0.1180676809076987	0.5362876467782908	No	0.970197758270134	0.9649407844868959	0.005256973783238084
sp|O00487|PSDE_HUMAN	2	10	5	5	0.3071097831367302	0.766874381069943	0.8946867779149336	No	0.970197758270134	0.9649407844868959	0.005256973783238084
sp|O00487|PSDE_HUMAN	7	10	5	5	-0.048504858390833766	0.9630154603524022	0.9630154603524022	No	0.970197758270134	0.9649407844868959	0.005256973783238084
sp|O00499|BIN1_HUMAN;sp|Q9UBW5|BIN2_HUMAN	3	10	5	5	-2.5787434395073574	0.03738642718836865	0.2617049903185805	No	0.9965104537679462	0.9939075178745602	0.0026029358933860047
sp|O00499|BIN1_HUMAN;sp|Q9UBW5|BIN2_HUMAN	4	10	5	5	1.8929371276378737	0.09532125893183567	0.33362440626142487	No	0.9965104537679462	0.9939075178745602	0.0026029358933860047
sp|O00499|BIN1_HUMAN;sp|Q9UBW5|BIN2_HUMAN	5	10	5	5	1.5015052321767668	0.18154605089097936	0.42360745207895184	No	0.9965104537679462	0.9939075178745602	0.0026029358933860047
sp|O00499|BIN1_HUMAN;sp|Q9UBW5|BIN2_HUMAN	1	10	5	5	-0.19567809881416362	0.8509480117234728	0.9664909739919596	No	0.9965104537679462	0.9939075178745602	0.0026029358933860047
sp|O00499|BIN1_HUMAN;sp|Q9UBW5|BIN2_HUMAN	2	10	5	5	-0.3765526285431055	0.7165509295133426	0.9664909739919596	No	0.9965104537679462	0.9939075178745602	0.0026029358933860047
sp|O00499|BIN1_HUMAN;sp|Q9UBW5|BIN2_HUMAN	6	10	5	5	0.04418138170892056	0.9664909739919596	0.9664909739919596	No	0.9965104537679462	0.9939075178745602	0.0026029358933860047
sp|O00499|BIN1_HUMAN;sp|Q9UBW5|BIN2_HUMAN	7	10	5	5	-0.35073996858846385	0.7361183425634537	0.9664909739919596	No	0.9965104537679462	0.9939075178745602	0.0026029358933860047
sp|O00505|IMA4_HUMAN	1	10	5	5	-0.877720081004982	0.4058651646748248	0.7530901534701268	No	0.9469989584050551	0.9195660707924733	0.02743288761258178
sp|O00505|IMA4_HUMAN	2	10	5	5	-0.8383270848795348	0.43033723055435813	0.7530901534701268	No	0.9469989584050551	0.9195660707924733	0.02743288761258178
sp|O00505|IMA4_HUMAN	3	10	5	5	-0.9340218917068203	0.3804440683687772	0.7530901534701268	No	0.9469989584050551	0.9195660707924733	0.02743288761258178
sp|O00505|IMA4_HUMAN	7	10	5	5	0.8503968739926445	0.4198969618315058	0.7530901534701268	No	0.9469989584050551	0.9195660707924733	0.02743288761258178
sp|O00505|IMA4_HUMAN	4	10	5	5	0.07080180220242932	0.9453152967445064	0.9453152967445064	No	0.9469989584050551	0.9195660707924733	0.02743288761258178
sp|O00505|IMA4_HUMAN	5	10	5	5	0.13232704557106698	0.8985488742081142	0.9453152967445064	No	0.9469989584050551	0.9195660707924733	0.02743288761258178
sp|O00505|IMA4_HUMAN	6	10	5	5	0.1719610492284097	0.8678659835060838	0.9453152967445064	No	0.9469989584050551	0.9195660707924733	0.02743288761258178
sp|O00519|FAAH1_HUMAN	2	10	5	5	2.3077635957729474	0.0513907440814543	0.21449109539061628	No	0.9064134873295987	0.9101498821693464	0.0037363948397477476
sp|O00519|FAAH1_HUMAN	7	10	5	5	2.1759860859085087	0.061283170111604654	0.21449109539061628	No	0.9064134873295987	0.9101498821693464	0.0037363948397477476
sp|O00519|FAAH1_HUMAN	5	10	5	5	-1.324776684284048	0.2332049258705274	0.5441448270312307	No	0.9064134873295987	0.9101498821693464	0.0037363948397477476
sp|O00519|FAAH1_HUMAN	1	10	5	5	0.9852462861980091	0.3550135318467981	0.6212736807318967	No	0.9064134873295987	0.9101498821693464	0.0037363948397477476
sp|O00519|FAAH1_HUMAN	3	10	5	5	-0.51025844052454	0.624172411906555	0.6266741161941636	No	0.9064134873295987	0.9101498821693464	0.0037363948397477476
sp|O00519|FAAH1_HUMAN	4	10	5	5	-0.5348882440047819	0.6107995663348134	0.6266741161941636	No	0.9064134873295987	0.9101498821693464	0.0037363948397477476
sp|O00519|FAAH1_HUMAN	6	10	5	5	-0.5058389516808864	0.6266741161941636	0.6266741161941636	No	0.9064134873295987	0.9101498821693464	0.0037363948397477476
sp|O00533|NCHL1_HUMAN	4	10	5	5	1.9497098117989669	0.10177742161337035	0.3562209756467962	No	0.8604877596102628	0.8327028938276133	0.027784865782649493
sp|O00533|NCHL1_HUMAN	6	10	5	5	-2.0641487508769165	0.07289826247735216	0.3562209756467962	No	0.8604877596102628	0.8327028938276133	0.027784865782649493
sp|O00533|NCHL1_HUMAN	1	10	5	5	1.0214018740946786	0.3371074168957713	0.753582455754092	No	0.8604877596102628	0.8327028938276133	0.027784865782649493
sp|O00533|NCHL1_HUMAN	2	10	5	5	0.832680331746957	0.43061854614519546	0.753582455754092	No	0.8604877596102628	0.8327028938276133	0.027784865782649493
sp|O00533|NCHL1_HUMAN	3	10	5	5	0.34676591014890723	0.7397904742871244	0.7861747250067841	No	0.8604877596102628	0.8327028938276133	0.027784865782649493
sp|O00533|NCHL1_HUMAN	5	10	5	5	0.5116065354603365	0.6229347782230483	0.7861747250067841	No	0.8604877596102628	0.8327028938276133	0.027784865782649493
sp|O00533|NCHL1_HUMAN	7	10	5	5	-0.2824595042201693	0.7861747250067841	0.7861747250067841	No	0.8604877596102628	0.8327028938276133	0.027784865782649493
sp|O00560|SDCB1_HUMAN	6	10	5	5	-2.92557633274624	0.026171458222557693	0.18320020755790384	No	0.8921299851177528	0.8450914265117953	0.047038558605957514
sp|O00560|SDCB1_HUMAN	1	10	5	5	2.257284904013788	0.053950893364804985	0.18882812677681746	No	0.8921299851177528	0.8450914265117953	0.047038558605957514
sp|O00560|SDCB1_HUMAN	3	10	5	5	1.6876234775675216	0.1299997317449512	0.30333270740488616	No	0.8921299851177528	0.8450914265117953	0.047038558605957514
sp|O00560|SDCB1_HUMAN	5	10	5	5	1.2610687161888732	0.24579702252117086	0.43014478941204903	No	0.8921299851177528	0.8450914265117953	0.047038558605957514
sp|O00560|SDCB1_HUMAN	4	10	5	5	-0.8492053423308384	0.4237700273361621	0.5932780382706269	No	0.8921299851177528	0.8450914265117953	0.047038558605957514
sp|O00560|SDCB1_HUMAN	7	10	5	5	0.4293108500103763	0.6854547296362477	0.7996971845756223	No	0.8921299851177528	0.8450914265117953	0.047038558605957514
sp|O00560|SDCB1_HUMAN	2	10	5	5	-0.009854557059882595	0.9923786499307296	0.9923786499307296	No	0.8921299851177528	0.8450914265117953	0.047038558605957514
sp|O00571|DDX3X_HUMAN	3	10	5	5	-1.7362713624448018	0.14102706452197072	0.7764079858636094	No	0.9280952488537819	0.9128042007253241	0.01529104812845783
sp|O00571|DDX3X_HUMAN	6	10	5	5	1.384365330469653	0.2218308531038884	0.7764079858636094	No	0.9280952488537819	0.9128042007253241	0.01529104812845783
sp|O00571|DDX3X_HUMAN	1	10	5	5	-0.28319526558974373	0.7886399368622462	0.7886399368622462	No	0.9280952488537819	0.9128042007253241	0.01529104812845783
sp|O00571|DDX3X_HUMAN	2	10	5	5	0.7744752487600184	0.46208673687429247	0.7886399368622462	No	0.9280952488537819	0.9128042007253241	0.01529104812845783
sp|O00571|DDX3X_HUMAN	4	10	5	5	-0.39393980538913476	0.7041752641153054	0.7886399368622462	No	0.9280952488537819	0.9128042007253241	0.01529104812845783
sp|O00571|DDX3X_HUMAN	5	10	5	5	0.6020541088122705	0.5711744536369094	0.7886399368622462	No	0.9280952488537819	0.9128042007253241	0.01529104812845783
sp|O00571|DDX3X_HUMAN	7	10	5	5	0.421422438016085	0.6883172714347275	0.7886399368622462	No	0.9280952488537819	0.9128042007253241	0.01529104812845783
sp|O00629|IMA3_HUMAN	2	10	5	5	-0.8043705570631003	0.4468673538165152	0.81065033724792	No	0.9619269908657248	0.9316571257372913	0.030269865128433437
sp|O00629|IMA3_HUMAN	3	10	5	5	-0.7326708399521634	0.4847461851000845	0.81065033724792	No	0.9619269908657248	0.9316571257372913	0.030269865128433437
sp|O00629|IMA3_HUMAN	4	10	5	5	-0.40699042233216925	0.6948431462125029	0.81065033724792	No	0.9619269908657248	0.9316571257372913	0.030269865128433437
sp|O00629|IMA3_HUMAN	5	10	5	5	-0.5341510256556931	0.6078426483237818	0.81065033724792	No	0.9619269908657248	0.9316571257372913	0.030269865128433437
sp|O00629|IMA3_HUMAN	6	10	5	5	-0.7419184805477274	0.4805135359586661	0.81065033724792	No	0.9619269908657248	0.9316571257372913	0.030269865128433437
sp|O00629|IMA3_HUMAN	7	10	5	5	1.0933434825805393	0.31148677130715646	0.81065033724792	No	0.9619269908657248	0.9316571257372913	0.030269865128433437
sp|O00629|IMA3_HUMAN	1	10	5	5	-0.057880960593726785	0.9552801705833271	0.9552801705833271	No	0.9619269908657248	0.9316571257372913	0.030269865128433437
sp|O00764|PDXK_HUMAN	1	10	5	5	-0.444988710614452	0.6729583253156175	0.9024396926143996	No	0.9501154240218951	0.9311613758401033	0.018954048181791805
sp|O00764|PDXK_HUMAN	2	10	5	5	0.4157475609446258	0.6915444614814767	0.9024396926143996	No	0.9501154240218951	0.9311613758401033	0.018954048181791805
sp|O00764|PDXK_HUMAN	3	10	5	5	-0.47136227577378	0.651901389279061	0.9024396926143996	No	0.9501154240218951	0.9311613758401033	0.018954048181791805
sp|O00764|PDXK_HUMAN	4	10	5	5	-0.4056436035571524	0.6959896715963105	0.9024396926143996	No	0.9501154240218951	0.9311613758401033	0.018954048181791805
sp|O00764|PDXK_HUMAN	6	10	5	5	0.3496708418153843	0.7365030790532185	0.9024396926143996	No	0.9501154240218951	0.9311613758401033	0.018954048181791805
sp|O00764|PDXK_HUMAN	7	10	5	5	0.3001034692700196	0.7735197365266282	0.9024396926143996	No	0.9501154240218951	0.9311613758401033	0.018954048181791805
sp|O00764|PDXK_HUMAN	5	10	5	5	-0.11281136766460012	0.9131958706795984	0.9131958706795984	No	0.9501154240218951	0.9311613758401033	0.018954048181791805
sp|O14495|PLPP3_HUMAN	6	10	5	5	-2.4850320210097063	0.06697597760650979	0.46883184324556854	No	0.8497064169170533	0.8416361051512494	0.008070311765803861
sp|O14495|PLPP3_HUMAN	1	10	5	5	1.3677088278400653	0.20866215267494584	0.5703067300439358	No	0.8497064169170533	0.8416361051512494	0.008070311765803861
sp|O14495|PLPP3_HUMAN	4	10	5	5	1.257746176615892	0.24441717001882965	0.5703067300439358	No	0.8497064169170533	0.8416361051512494	0.008070311765803861
sp|O14495|PLPP3_HUMAN	5	10	5	5	0.839724263678994	0.42609104550398313	0.5965274637055763	No	0.8497064169170533	0.8416361051512494	0.008070311765803861
sp|O14495|PLPP3_HUMAN	7	10	5	5	-1	0.373900966300059	0.5965274637055763	No	0.8497064169170533	0.8416361051512494	0.008070311765803861
sp|O14495|PLPP3_HUMAN	3	10	5	5	0.692979761553421	0.5176181927812877	0.603887891578169	No	0.8497064169170533	0.8416361051512494	0.008070311765803861
sp|O14495|PLPP3_HUMAN	2	10	5	5	-0.1447146197636049	0.8885565331907113	0.8885565331907113	No	0.8497064169170533	0.8416361051512494	0.008070311765803861
sp|O14525|ASTN1_HUMAN	3	10	5	5	-1.360516698984232	0.23270209592251873	0.8144573357288155	No	0.9427932911094831	0.8759580977988015	0.06683519331068155
sp|O14525|ASTN1_HUMAN	7	10	5	5	1.730806140557851	0.12173767676085093	0.8144573357288155	No	0.9427932911094831	0.8759580977988015	0.06683519331068155
sp|O14525|ASTN1_HUMAN	1	10	5	5	-0.390295119562849	0.7079863523936238	0.8674178209100226	No	0.9427932911094831	0.8759580977988015	0.06683519331068155
sp|O14525|ASTN1_HUMAN	4	10	5	5	0.7427710569111464	0.4898087026850221	0.8674178209100226	No	0.9427932911094831	0.8759580977988015	0.06683519331068155
sp|O14525|ASTN1_HUMAN	5	10	5	5	0.34634967761079666	0.7435009893514479	0.8674178209100226	No	0.9427932911094831	0.8759580977988015	0.06683519331068155
sp|O14525|ASTN1_HUMAN	6	10	5	5	-0.5734269538630087	0.5836341937225027	0.8674178209100226	No	0.9427932911094831	0.8759580977988015	0.06683519331068155
sp|O14525|ASTN1_HUMAN	2	10	5	5	0.1505343733375341	0.8859729792671193	0.8859729792671193	No	0.9427932911094831	0.8759580977988015	0.06683519331068155
sp|O14531|DPYL4_HUMAN	5	10	5	5	1.7896683359028278	0.11272246430963448	0.39452862508372066	No	0.9758060309909079	0.9789325243452697	0.00312649335436177
sp|O14531|DPYL4_HUMAN	6	10	5	5	-1.9006425519995847	0.09387955189480295	0.39452862508372066	No	0.9758060309909079	0.9789325243452697	0.00312649335436177
sp|O14531|DPYL4_HUMAN	2	10	5	5	-1.0479444255144985	0.330383730614765	0.5781715285758388	No	0.9758060309909079	0.9789325243452697	0.00312649335436177
sp|O14531|DPYL4_HUMAN	4	10	5	5	1.0861593126911075	0.32022069110415596	0.5781715285758388	No	0.9758060309909079	0.9789325243452697	0.00312649335436177
sp|O14531|DPYL4_HUMAN	1	10	5	5	-0.43751860136574305	0.6756684424230655	0.8690831511268888	No	0.9758060309909079	0.9789325243452697	0.00312649335436177
sp|O14531|DPYL4_HUMAN	3	10	5	5	0.32274372289181846	0.762131735657582	0.8690831511268888	No	0.9758060309909079	0.9789325243452697	0.00312649335436177
sp|O14531|DPYL4_HUMAN	7	10	5	5	-0.17024962898936188	0.8690831511268888	0.8690831511268888	No	0.9758060309909079	0.9789325243452697	0.00312649335436177
sp|O14548|COX7R_HUMAN	2	10	5	5	4.263171768632765	0.003644855477619139	0.025513988343333974	Yes	0.7758739066439422	0.8412470634590534	0.06537315681511124
sp|O14548|COX7R_HUMAN	5	10	5	5	-2.821737853590393	0.028574653153132176	0.09702189642257295	No	0.7758739066439422	0.8412470634590534	0.06537315681511124
sp|O14548|COX7R_HUMAN	6	10	5	5	-2.439159896630211	0.04158081275253126	0.09702189642257295	No	0.7758739066439422	0.8412470634590534	0.06537315681511124
sp|O14548|COX7R_HUMAN	4	10	5	5	-1.7329181349808993	0.12396604012987747	0.21694057022728558	No	0.7758739066439422	0.8412470634590534	0.06537315681511124
sp|O14548|COX7R_HUMAN	3	10	5	5	1.2234214469109068	0.2721927098084179	0.38106979373178507	No	0.7758739066439422	0.8412470634590534	0.06537315681511124
sp|O14548|COX7R_HUMAN	1	10	5	5	-0.5006170589842719	0.6336864206074901	0.7393008240420719	No	0.7758739066439422	0.8412470634590534	0.06537315681511124
sp|O14548|COX7R_HUMAN	7	10	5	5	-0.05848235937745721	0.9548058325072764	0.9548058325072764	No	0.7758739066439422	0.8412470634590534	0.06537315681511124
sp|O14558|HSPB6_HUMAN	1	10	5	5	0.7626820128111454	0.4713474776903759	0.6862215211587142	No	0.9310782461166758	0.9538975318570241	0.022819285740348305
sp|O14558|HSPB6_HUMAN	3	10	5	5	-1.1207819775957288	0.29737632068564285	0.6862215211587142	No	0.9310782461166758	0.9538975318570241	0.022819285740348305
sp|O14558|HSPB6_HUMAN	4	10	5	5	-1.1436051803593354	0.28780709521393466	0.6862215211587142	No	0.9310782461166758	0.9538975318570241	0.022819285740348305
sp|O14558|HSPB6_HUMAN	5	10	5	5	-0.5736254317783647	0.5881898752788978	0.6862215211587142	No	0.9310782461166758	0.9538975318570241	0.022819285740348305
sp|O14558|HSPB6_HUMAN	6	10	5	5	1.304944562916747	0.2360248595650502	0.6862215211587142	No	0.9310782461166758	0.9538975318570241	0.022819285740348305
sp|O14558|HSPB6_HUMAN	7	10	5	5	-0.5968216777196628	0.5687531607661658	0.6862215211587142	No	0.9310782461166758	0.9538975318570241	0.022819285740348305
sp|O14558|HSPB6_HUMAN	2	10	5	5	0.3952274225685068	0.703549116225352	0.703549116225352	No	0.9310782461166758	0.9538975318570241	0.022819285740348305
sp|O14561|ACPM_HUMAN	1	10	5	5	-1.2475664952787822	0.26577586589496743	0.5890062418081423	No	0.8281196076966247	0.839444252714755	0.011324645018130242
sp|O14561|ACPM_HUMAN	3	10	5	5	1.0294175505515082	0.33440875315263974	0.5890062418081423	No	0.8281196076966247	0.839444252714755	0.011324645018130242
sp|O14561|ACPM_HUMAN	4	10	5	5	-0.738654594121506	0.4882316490060382	0.5890062418081423	No	0.8281196076966247	0.839444252714755	0.011324645018130242
sp|O14561|ACPM_HUMAN	5	10	5	5	-0.8747978547033856	0.40807447953920695	0.5890062418081423	No	0.8281196076966247	0.839444252714755	0.011324645018130242
sp|O14561|ACPM_HUMAN	6	10	5	5	-0.7974097535815512	0.4529721941680741	0.5890062418081423	No	0.8281196076966247	0.839444252714755	0.011324645018130242
sp|O14561|ACPM_HUMAN	7	10	5	5	0.6994946076248353	0.5048624929784077	0.5890062418081423	No	0.8281196076966247	0.839444252714755	0.011324645018130242
sp|O14561|ACPM_HUMAN	2	10	5	5	0.555443094208849	0.5998894589539727	0.5998894589539727	No	0.8281196076966247	0.839444252714755	0.011324645018130242
sp|O14576|DC1I1_HUMAN	1	10	5	5	-0.6371108965958472	0.5429088042193722	0.7488358949663837	No	0.9476047444375868	0.9373696448207423	0.010235099616844545
sp|O14576|DC1I1_HUMAN	2	10	5	5	-0.6159166148631977	0.5550993041328004	0.7488358949663837	No	0.9476047444375868	0.9373696448207423	0.010235099616844545
sp|O14576|DC1I1_HUMAN	3	10	5	5	0.5337680066646664	0.6082935994843404	0.7488358949663837	No	0.9476047444375868	0.9373696448207423	0.010235099616844545
sp|O14576|DC1I1_HUMAN	5	10	5	5	0.8404682905330891	0.42516838782761257	0.7488358949663837	No	0.9476047444375868	0.9373696448207423	0.010235099616844545
sp|O14576|DC1I1_HUMAN	6	10	5	5	0.863885656833101	0.41411078870885765	0.7488358949663837	No	0.9476047444375868	0.9373696448207423	0.010235099616844545
sp|O14576|DC1I1_HUMAN	7	10	5	5	-0.4841109395407956	0.6418593385426146	0.7488358949663837	No	0.9476047444375868	0.9373696448207423	0.010235099616844545
sp|O14576|DC1I1_HUMAN	4	10	5	5	0.1062692602681066	0.9179960199510071	0.9179960199510071	No	0.9476047444375868	0.9373696448207423	0.010235099616844545
sp|O14594|NCAN_HUMAN	2	10	5	5	1.7897806282102993	0.1113569403450847	0.5702076011227739	No	0.968993162284821	0.9410165580193361	0.027976604265484872
sp|O14594|NCAN_HUMAN	3	10	5	5	1.3922205977480848	0.20568127258415606	0.5702076011227739	No	0.968993162284821	0.9410165580193361	0.027976604265484872
sp|O14594|NCAN_HUMAN	6	10	5	5	-1.1844442732070175	0.2781190498760154	0.5702076011227739	No	0.968993162284821	0.9410165580193361	0.027976604265484872
sp|O14594|NCAN_HUMAN	7	10	5	5	-1.0468350698398832	0.3258329149272994	0.5702076011227739	No	0.968993162284821	0.9410165580193361	0.027976604265484872
sp|O14594|NCAN_HUMAN	1	10	5	5	0.7434445315276287	0.4871807225159207	0.6177296088223392	No	0.968993162284821	0.9410165580193361	0.027976604265484872
sp|O14594|NCAN_HUMAN	4	10	5	5	0.665037000215069	0.5294825218477193	0.6177296088223392	No	0.968993162284821	0.9410165580193361	0.027976604265484872
sp|O14594|NCAN_HUMAN	5	10	5	5	0.14042534230412484	0.8921631616445127	0.8921631616445127	No	0.968993162284821	0.9410165580193361	0.027976604265484872
sp|O14617|AP3D1_HUMAN	2	10	5	5	-1.4463780307516523	0.18618423673304177	0.701419898655732	No	0.9444535904298395	0.9212262306727692	0.023227359757070243
sp|O14617|AP3D1_HUMAN	5	10	5	5	1.3856477808693284	0.2043012059117789	0.701419898655732	No	0.9444535904298395	0.9212262306727692	0.023227359757070243
sp|O14617|AP3D1_HUMAN	6	10	5	5	0.8884733187633973	0.4008113706604183	0.701419898655732	No	0.9444535904298395	0.9212262306727692	0.023227359757070243
sp|O14617|AP3D1_HUMAN	7	10	5	5	0.9547433885993477	0.36805125633945124	0.701419898655732	No	0.9444535904298395	0.9212262306727692	0.023227359757070243
sp|O14617|AP3D1_HUMAN	1	10	5	5	-0.6871113927955569	0.5233504792968238	0.7186847389721515	No	0.9444535904298395	0.9212262306727692	0.023227359757070243
sp|O14617|AP3D1_HUMAN	3	10	5	5	-0.5239231576770293	0.6160154905475583	0.7186847389721515	No	0.9444535904298395	0.9212262306727692	0.023227359757070243
sp|O14617|AP3D1_HUMAN	4	10	5	5	0.36761409298609504	0.7280291856448533	0.7280291856448533	No	0.9444535904298395	0.9212262306727692	0.023227359757070243
sp|O14639|ABLM1_HUMAN	4	10	5	5	-2.49767977062734	0.03859234468257741	0.27014641277804186	No	0.9136437949831603	0.9052560298302958	0.008387765152864435
sp|O14639|ABLM1_HUMAN	1	10	5	5	0.613495239418258	0.5650613195365148	0.9667724207342854	No	0.9136437949831603	0.9052560298302958	0.008387765152864435
sp|O14639|ABLM1_HUMAN	2	10	5	5	0.15371062272465116	0.8832474148085153	0.9667724207342854	No	0.9136437949831603	0.9052560298302958	0.008387765152864435
sp|O14639|ABLM1_HUMAN	3	10	5	5	-0.2726136005705357	0.7932433703579674	0.9667724207342854	No	0.9136437949831603	0.9052560298302958	0.008387765152864435
sp|O14639|ABLM1_HUMAN	5	10	5	5	0.8982587791185385	0.39649143057327085	0.9667724207342854	No	0.9136437949831603	0.9052560298302958	0.008387765152864435
sp|O14639|ABLM1_HUMAN	6	10	5	5	0.5943513218568728	0.5695362546659735	0.9667724207342854	No	0.9136437949831603	0.9052560298302958	0.008387765152864435
sp|O14639|ABLM1_HUMAN	7	10	5	5	-0.0429808238899576	0.9667724207342854	0.9667724207342854	No	0.9136437949831603	0.9052560298302958	0.008387765152864435
sp|O14672|ADA10_HUMAN	1	10	5	5	1.097374354987507	0.3061774321249504	0.6974286229812201	No	0.8567275926951852	0.8450006603922017	0.011726932302983495
sp|O14672|ADA10_HUMAN	3	10	5	5	0.8935533104885144	0.39853064170355434	0.6974286229812201	No	0.8567275926951852	0.8450006603922017	0.011726932302983495
sp|O14672|ADA10_HUMAN	6	10	5	5	-1.1063768457422458	0.3115123973196736	0.6974286229812201	No	0.8567275926951852	0.8450006603922017	0.011726932302983495
sp|O14672|ADA10_HUMAN	7	10	5	5	-1.6472190304192276	0.16779570859424947	0.6974286229812201	No	0.8567275926951852	0.8450006603922017	0.011726932302983495
sp|O14672|ADA10_HUMAN	2	10	5	5	0.33199474604214324	0.7484984616070391	0.8253409755787494	No	0.8567275926951852	0.8450006603922017	0.011726932302983495
sp|O14672|ADA10_HUMAN	4	10	5	5	0.4375299819941942	0.6733922962601356	0.8253409755787494	No	0.8567275926951852	0.8450006603922017	0.011726932302983495
sp|O14672|ADA10_HUMAN	5	10	5	5	0.23476051250244226	0.8253409755787494	0.8253409755787494	No	0.8567275926951852	0.8450006603922017	0.011726932302983495
sp|O14735|CDIPT_HUMAN	6	10	5	5	-3.1160683909343994	0.024784322068944604	0.17349025448261224	No	0.8875559206066588	0.9025236086308922	0.014967688024233428
sp|O14735|CDIPT_HUMAN	4	10	5	5	1.648472427970453	0.14995332149302826	0.5248366252255989	No	0.8875559206066588	0.9025236086308922	0.014967688024233428
sp|O14735|CDIPT_HUMAN	5	10	5	5	1.2141253900634597	0.26135889653536426	0.6098374252491833	No	0.8875559206066588	0.9025236086308922	0.014967688024233428
sp|O14735|CDIPT_HUMAN	2	10	5	5	0.6051665576425475	0.5627365967565368	0.656526029549293	No	0.8875559206066588	0.9025236086308922	0.014967688024233428
sp|O14735|CDIPT_HUMAN	3	10	5	5	-0.8090610914613678	0.4423302012950193	0.656526029549293	No	0.8875559206066588	0.9025236086308922	0.014967688024233428
sp|O14735|CDIPT_HUMAN	7	10	5	5	-0.6902295849294786	0.5118214259115175	0.656526029549293	No	0.8875559206066588	0.9025236086308922	0.014967688024233428
sp|O14735|CDIPT_HUMAN	1	10	5	5	0.09425905722012887	0.9274572981343943	0.9274572981343943	No	0.8875559206066588	0.9025236086308922	0.014967688024233428
sp|O14737|PDCD5_HUMAN	1	10	5	5	0.8608416966145327	0.42676132828143265	0.5266861092718136	No	0.6437945975531122	0.624758932609423	0.019035664943689246
sp|O14737|PDCD5_HUMAN	2	10	5	5	1.148200493484513	0.30553007227775136	0.5266861092718136	No	0.6437945975531122	0.624758932609423	0.019035664943689246
sp|O14737|PDCD5_HUMAN	4	10	5	5	-1.3152354485233282	0.22614167931974502	0.5266861092718136	No	0.6437945975531122	0.624758932609423	0.019035664943689246
sp|O14737|PDCD5_HUMAN	5	10	5	5	1.1895360212807138	0.28327235608626633	0.5266861092718136	No	0.6437945975531122	0.624758932609423	0.019035664943689246
sp|O14737|PDCD5_HUMAN	6	10	5	5	-1.1880327610923014	0.270637419733051	0.5266861092718136	No	0.6437945975531122	0.624758932609423	0.019035664943689246
sp|O14737|PDCD5_HUMAN	7	10	5	5	-0.8218193165977511	0.45144523651869733	0.5266861092718136	No	0.6437945975531122	0.624758932609423	0.019035664943689246
sp|O14737|PDCD5_HUMAN	3	10	5	5	0.11011171387234282	0.9150463688555033	0.9150463688555033	No	0.6437945975531122	0.624758932609423	0.019035664943689246
sp|O14745|NHRF1_HUMAN	1	10	5	5	0.9891213322164244	0.36560137264559445	0.9735266977745967	No	0.8822004473615882	0.8682050665616915	0.013995380799896706
sp|O14745|NHRF1_HUMAN	2	10	5	5	-0.227421409922438	0.8258032972824572	0.9735266977745967	No	0.8822004473615882	0.8682050665616915	0.013995380799896706
sp|O14745|NHRF1_HUMAN	3	10	5	5	-0.034320576059232305	0.9735266977745967	0.9735266977745967	No	0.8822004473615882	0.8682050665616915	0.013995380799896706
sp|O14745|NHRF1_HUMAN	4	10	5	5	-0.14400868179168475	0.8912106110279021	0.9735266977745967	No	0.8822004473615882	0.8682050665616915	0.013995380799896706
sp|O14745|NHRF1_HUMAN	5	10	5	5	0.7733138588119338	0.47583832459735365	0.9735266977745967	No	0.8822004473615882	0.8682050665616915	0.013995380799896706
sp|O14745|NHRF1_HUMAN	6	10	5	5	-0.1841146274187731	0.8587473391271674	0.9735266977745967	No	0.8822004473615882	0.8682050665616915	0.013995380799896706
sp|O14745|NHRF1_HUMAN	7	10	5	5	-0.48478110325381346	0.6418924477109738	0.9735266977745967	No	0.8822004473615882	0.8682050665616915	0.013995380799896706
sp|O14773|TPP1_HUMAN	2	10	5	5	2.798318599005251	0.03624363713416932	0.2537054599391852	No	0.9882995333523542	0.9914483550908127	0.0031488217384585404
sp|O14773|TPP1_HUMAN	4	10	5	5	-1.4791431121660406	0.1826516895684444	0.3783578989514951	No	0.9882995333523542	0.9914483550908127	0.0031488217384585404
sp|O14773|TPP1_HUMAN	6	10	5	5	-1.4287769214153565	0.21620451368656862	0.3783578989514951	No	0.9882995333523542	0.9914483550908127	0.0031488217384585404
sp|O14773|TPP1_HUMAN	7	10	5	5	1.6760480357950782	0.13226857437161188	0.3783578989514951	No	0.9882995333523542	0.9914483550908127	0.0031488217384585404
sp|O14773|TPP1_HUMAN	1	10	5	5	-0.8754450763280553	0.416401376585138	0.416401376585138	No	0.9882995333523542	0.9914483550908127	0.0031488217384585404
sp|O14773|TPP1_HUMAN	3	10	5	5	-0.9016624865549361	0.3936065576912019	0.416401376585138	No	0.9882995333523542	0.9914483550908127	0.0031488217384585404
sp|O14773|TPP1_HUMAN	5	10	5	5	-0.9061733309355487	0.3915150411675429	0.416401376585138	No	0.9882995333523542	0.9914483550908127	0.0031488217384585404
sp|O14775|GNB5_HUMAN	5	10	5	5	3.106616656921691	0.0189625164662568	0.1327376152637976	No	0.9752482682823732	0.9342998401886615	0.040948428093711686
sp|O14775|GNB5_HUMAN	1	10	5	5	-1.6421758815545624	0.1428785939082201	0.2500375393393852	No	0.9752482682823732	0.9342998401886615	0.040948428093711686
sp|O14775|GNB5_HUMAN	3	10	5	5	-1.8523290380067	0.11915191277882571	0.2500375393393852	No	0.9752482682823732	0.9342998401886615	0.040948428093711686
sp|O14775|GNB5_HUMAN	6	10	5	5	1.8940008722599542	0.10791052011073055	0.2500375393393852	No	0.9752482682823732	0.9342998401886615	0.040948428093711686
sp|O14775|GNB5_HUMAN	2	10	5	5	-0.5470022894731075	0.6093773476951441	0.7109402389776681	No	0.9752482682823732	0.9342998401886615	0.040948428093711686
sp|O14775|GNB5_HUMAN	7	10	5	5	-0.6199665974918922	0.5679454614015538	0.7109402389776681	No	0.9752482682823732	0.9342998401886615	0.040948428093711686
sp|O14775|GNB5_HUMAN	4	10	5	5	0.34037117790711924	0.7451083424598276	0.7451083424598276	No	0.9752482682823732	0.9342998401886615	0.040948428093711686
sp|O14787|TNPO2_HUMAN	1	10	5	5	1.7847232301326124	0.14369296233505882	0.46969959089175356	No	0.9237941524204405	0.9118055725921471	0.011988579828293378
sp|O14787|TNPO2_HUMAN	4	10	5	5	-1.4097791068351482	0.20129982466789437	0.46969959089175356	No	0.9237941524204405	0.9118055725921471	0.011988579828293378
sp|O14787|TNPO2_HUMAN	5	10	5	5	-1.448808479862948	0.1994312142177869	0.46969959089175356	No	0.9237941524204405	0.9118055725921471	0.011988579828293378
sp|O14787|TNPO2_HUMAN	2	10	5	5	-0.5058355291249896	0.6273104396823106	0.8782346155552347	No	0.9237941524204405	0.9118055725921471	0.011988579828293378
sp|O14787|TNPO2_HUMAN	7	10	5	5	0.5421088081123994	0.6033321927046811	0.8782346155552347	No	0.9237941524204405	0.9118055725921471	0.011988579828293378
sp|O14787|TNPO2_HUMAN	3	10	5	5	-0.1719569779127037	0.8682660416749886	0.925354363373042	No	0.9237941524204405	0.9118055725921471	0.011988579828293378
sp|O14787|TNPO2_HUMAN	6	10	5	5	0.09672154426443572	0.925354363373042	0.925354363373042	No	0.9237941524204405	0.9118055725921471	0.011988579828293378
sp|O14807|RASM_HUMAN	5	10	5	5	-2.3064514279178017	0.051180729424672916	0.35826510597271044	No	0.9466750718115078	0.9222444188729007	0.024430652938607134
sp|O14807|RASM_HUMAN	2	10	5	5	-0.8813213049246846	0.4149013626720334	0.4930221766833323	No	0.9466750718115078	0.9222444188729007	0.024430652938607134
sp|O14807|RASM_HUMAN	3	10	5	5	-1.1193048326658777	0.3011375180286879	0.4930221766833323	No	0.9466750718115078	0.9222444188729007	0.024430652938607134
sp|O14807|RASM_HUMAN	4	10	5	5	1.0840954630278452	0.31147712480058565	0.4930221766833323	No	0.9466750718115078	0.9222444188729007	0.024430652938607134
sp|O14807|RASM_HUMAN	6	10	5	5	0.8478160700357645	0.42259043715714195	0.4930221766833323	No	0.9466750718115078	0.9222444188729007	0.024430652938607134
sp|O14807|RASM_HUMAN	7	10	5	5	1.1084608884372893	0.300337937979067	0.4930221766833323	No	0.9466750718115078	0.9222444188729007	0.024430652938607134
sp|O14807|RASM_HUMAN	1	10	5	5	0.6252212029548828	0.5602927714418309	0.5602927714418309	No	0.9466750718115078	0.9222444188729007	0.024430652938607134
sp|O14810|CPLX1_HUMAN	2	10	5	5	-0.7125674206387453	0.49637706117524694	0.7191924132296986	No	0.8647567661364683	0.7951214737533406	0.06963529238312771
sp|O14810|CPLX1_HUMAN	3	10	5	5	0.9223366291325241	0.3834248656048629	0.7191924132296986	No	0.8647567661364683	0.7951214737533406	0.06963529238312771
sp|O14810|CPLX1_HUMAN	4	10	5	5	0.6834807676851573	0.5137088665926419	0.7191924132296986	No	0.8647567661364683	0.7951214737533406	0.06963529238312771
sp|O14810|CPLX1_HUMAN	5	10	5	5	0.9865965047640409	0.368420312227369	0.7191924132296986	No	0.8647567661364683	0.7951214737533406	0.06963529238312771
sp|O14810|CPLX1_HUMAN	7	10	5	5	-1.3758306584217967	0.21821382957645935	0.7191924132296986	No	0.8647567661364683	0.7951214737533406	0.06963529238312771
sp|O14810|CPLX1_HUMAN	1	10	5	5	0.49990409622326165	0.6377845637689497	0.7440819910637746	No	0.8647567661364683	0.7951214737533406	0.06963529238312771
sp|O14810|CPLX1_HUMAN	6	10	5	5	0.1322559988550858	0.898200602740477	0.898200602740477	No	0.8647567661364683	0.7951214737533406	0.06963529238312771
sp|O14818|PSA7_HUMAN;sp|Q8TAA3|PSMA8_HUMAN	4	10	5	5	1.9884002819538775	0.08940376932896678	0.31291319265138373	No	0.8591894641236865	0.8001869715975591	0.059002492526127326
sp|O14818|PSA7_HUMAN;sp|Q8TAA3|PSMA8_HUMAN	7	10	5	5	-2.25541313984648	0.05425620124014627	0.31291319265138373	No	0.8591894641236865	0.8001869715975591	0.059002492526127326
sp|O14818|PSA7_HUMAN;sp|Q8TAA3|PSMA8_HUMAN	1	10	5	5	1.1146094827684794	0.2992295327967509	0.46565334727602503	No	0.8591894641236865	0.8001869715975591	0.059002492526127326
sp|O14818|PSA7_HUMAN;sp|Q8TAA3|PSMA8_HUMAN	5	10	5	5	1.092732085865777	0.3326095337685893	0.46565334727602503	No	0.8591894641236865	0.8001869715975591	0.059002492526127326
sp|O14818|PSA7_HUMAN;sp|Q8TAA3|PSMA8_HUMAN	6	10	5	5	1.1918291517232944	0.27519880090290494	0.46565334727602503	No	0.8591894641236865	0.8001869715975591	0.059002492526127326
sp|O14818|PSA7_HUMAN;sp|Q8TAA3|PSMA8_HUMAN	2	10	5	5	0.10826007613098526	0.9169276549050805	0.9169276549050805	No	0.8591894641236865	0.8001869715975591	0.059002492526127326
sp|O14818|PSA7_HUMAN;sp|Q8TAA3|PSMA8_HUMAN	3	10	5	5	-0.1499636964564175	0.8856484696742579	0.9169276549050805	No	0.8591894641236865	0.8001869715975591	0.059002492526127326
sp|O14827|RGRF2_HUMAN	1	10	5	5	0.5640775576228166	0.5882971318007464	0.7915518317430731	No	0.868141204913675	0.8502829077430903	0.017858297170584625
sp|O14827|RGRF2_HUMAN	3	10	5	5	0.4306288538888132	0.6784729986369198	0.7915518317430731	No	0.868141204913675	0.8502829077430903	0.017858297170584625
sp|O14827|RGRF2_HUMAN	4	10	5	5	-1.6559756468202007	0.1404410275784512	0.7915518317430731	No	0.868141204913675	0.8502829077430903	0.017858297170584625
sp|O14827|RGRF2_HUMAN	5	10	5	5	0.9738363838638896	0.36383152938957275	0.7915518317430731	No	0.868141204913675	0.8502829077430903	0.017858297170584625
sp|O14827|RGRF2_HUMAN	6	10	5	5	-0.5672106819704752	0.5916891349684364	0.7915518317430731	No	0.868141204913675	0.8502829077430903	0.017858297170584625
sp|O14827|RGRF2_HUMAN	7	10	5	5	-1.114444427155115	0.29785853798884365	0.7915518317430731	No	0.868141204913675	0.8502829077430903	0.017858297170584625
sp|O14827|RGRF2_HUMAN	2	10	5	5	-0.08016547298887722	0.9382430448097572	0.9382430448097572	No	0.868141204913675	0.8502829077430903	0.017858297170584625
sp|O14880|MGST3_HUMAN	4	10	5	5	-2.5577469642465225	0.03402572881029788	0.23818010167208517	No	0.807828983490188	0.8313160009507865	0.023487017460598558
sp|O14880|MGST3_HUMAN	1	10	5	5	1.4009483378330312	0.20391117438519177	0.3568445551740856	No	0.807828983490188	0.8313160009507865	0.023487017460598558
sp|O14880|MGST3_HUMAN	2	10	5	5	1.454555259127764	0.1868659460587457	0.3568445551740856	No	0.807828983490188	0.8313160009507865	0.023487017460598558
sp|O14880|MGST3_HUMAN	5	10	5	5	-1.7811202487486892	0.12258639909816214	0.3568445551740856	No	0.807828983490188	0.8313160009507865	0.023487017460598558
sp|O14880|MGST3_HUMAN	7	10	5	5	1	0.373900966300059	0.5234613528200825	No	0.807828983490188	0.8313160009507865	0.023487017460598558
sp|O14880|MGST3_HUMAN	3	10	5	5	0.015151927295924196	0.9882982369126146	0.9882982369126146	No	0.807828983490188	0.8313160009507865	0.023487017460598558
sp|O14880|MGST3_HUMAN	6	10	5	5	-0.037233173357990146	0.9713567329228876	0.9882982369126146	No	0.807828983490188	0.8313160009507865	0.023487017460598558
sp|O14910|LIN7A_HUMAN;sp|Q9HAP6|LIN7B_HUMAN	1	10	5	5	-1.3103897527737947	0.23615026737849265	0.5767722945976814	No	0.8577849717378002	0.8374695426896936	0.02031542904810657
sp|O14910|LIN7A_HUMAN;sp|Q9HAP6|LIN7B_HUMAN	3	10	5	5	1.1524596613101443	0.28940405540061	0.5767722945976814	No	0.8577849717378002	0.8374695426896936	0.02031542904810657
sp|O14910|LIN7A_HUMAN;sp|Q9HAP6|LIN7B_HUMAN	4	10	5	5	0.9003823717738044	0.41198021042691535	0.5767722945976814	No	0.8577849717378002	0.8374695426896936	0.02031542904810657
sp|O14910|LIN7A_HUMAN;sp|Q9HAP6|LIN7B_HUMAN	6	10	5	5	0.9800445142720705	0.35674914498052823	0.5767722945976814	No	0.8577849717378002	0.8374695426896936	0.02031542904810657
sp|O14910|LIN7A_HUMAN;sp|Q9HAP6|LIN7B_HUMAN	7	10	5	5	1	0.373900966300059	0.5767722945976814	No	0.8577849717378002	0.8374695426896936	0.02031542904810657
sp|O14910|LIN7A_HUMAN;sp|Q9HAP6|LIN7B_HUMAN	2	10	5	5	-0.5282099462576259	0.6143869697323696	0.6143869697323696	No	0.8577849717378002	0.8374695426896936	0.02031542904810657
sp|O14910|LIN7A_HUMAN;sp|Q9HAP6|LIN7B_HUMAN	5	10	5	5	-0.6057100674512321	0.5753579462319436	0.6143869697323696	No	0.8577849717378002	0.8374695426896936	0.02031542904810657
sp|O14936|CSKP_HUMAN	3	10	5	5	2.2136820463938145	0.059341482402241366	0.21401450922948362	No	0.9429818325894899	0.9644880203493886	0.021506187759898765
sp|O14936|CSKP_HUMAN	5	10	5	5	-2.271740500320492	0.061147002636995323	0.21401450922948362	No	0.9429818325894899	0.9644880203493886	0.021506187759898765
sp|O14936|CSKP_HUMAN	1	10	5	5	-0.7708132477647983	0.47298541815199613	0.778664253936849	No	0.9429818325894899	0.9644880203493886	0.021506187759898765
sp|O14936|CSKP_HUMAN	2	10	5	5	0.7507378114153139	0.4743390793023792	0.778664253936849	No	0.9429818325894899	0.9644880203493886	0.021506187759898765
sp|O14936|CSKP_HUMAN	4	10	5	5	0.6378304512281298	0.5561887528120351	0.778664253936849	No	0.9429818325894899	0.9644880203493886	0.021506187759898765
sp|O14936|CSKP_HUMAN	6	10	5	5	-0.009855455767411246	0.9923831460803674	0.9923831460803674	No	0.9429818325894899	0.9644880203493886	0.021506187759898765
sp|O14936|CSKP_HUMAN	7	10	5	5	-0.048417974516916644	0.9631502868698635	0.9923831460803674	No	0.9429818325894899	0.9644880203493886	0.021506187759898765
sp|O14949|QCR8_HUMAN	6	10	5	5	-2.985789746088696	0.01750083784743699	0.12250586493205894	No	0.7576875964010483	0.7846386240977523	0.02695102769670399
sp|O14949|QCR8_HUMAN	1	10	5	5	1.6280967749573942	0.1459644340189834	0.36494919329622505	No	0.7576875964010483	0.7846386240977523	0.02695102769670399
sp|O14949|QCR8_HUMAN	5	10	5	5	-1.6025902467960822	0.15640679712695357	0.36494919329622505	No	0.7576875964010483	0.7846386240977523	0.02695102769670399
sp|O14949|QCR8_HUMAN	7	10	5	5	0.8045924303084115	0.4635174658376881	0.8111555652159542	No	0.7576875964010483	0.7846386240977523	0.02695102769670399
sp|O14949|QCR8_HUMAN	2	10	5	5	-0.16618437580442624	0.8742623763591532	0.9317206257083519	No	0.7576875964010483	0.7846386240977523	0.02695102769670399
sp|O14949|QCR8_HUMAN	3	10	5	5	-0.08908090581838647	0.9317206257083519	0.9317206257083519	No	0.7576875964010483	0.7846386240977523	0.02695102769670399
sp|O14949|QCR8_HUMAN	4	10	5	5	-0.09500553471461927	0.9267429283286543	0.9317206257083519	No	0.7576875964010483	0.7846386240977523	0.02695102769670399
sp|O14950|ML12B_HUMAN;sp|P19105|ML12A_HUMAN	1	10	5	5	0.884337310751049	0.42020304004948905	0.7153447616730109	No	0.9352634703373323	0.9386928915925368	0.0034294212552045122
sp|O14950|ML12B_HUMAN;sp|P19105|ML12A_HUMAN	2	10	5	5	0.6925672821574648	0.5109605440521506	0.7153447616730109	No	0.9352634703373323	0.9386928915925368	0.0034294212552045122
sp|O14950|ML12B_HUMAN;sp|P19105|ML12A_HUMAN	3	10	5	5	-0.9815611386310825	0.37412060924472273	0.7153447616730109	No	0.9352634703373323	0.9386928915925368	0.0034294212552045122
sp|O14950|ML12B_HUMAN;sp|P19105|ML12A_HUMAN	5	10	5	5	-0.9619332996017953	0.36435855505335457	0.7153447616730109	No	0.9352634703373323	0.9386928915925368	0.0034294212552045122
sp|O14950|ML12B_HUMAN;sp|P19105|ML12A_HUMAN	7	10	5	5	1.076837122348084	0.32982012030476365	0.7153447616730109	No	0.9352634703373323	0.9386928915925368	0.0034294212552045122
sp|O14950|ML12B_HUMAN;sp|P19105|ML12A_HUMAN	4	10	5	5	-0.26685114976578017	0.7969702998022694	0.9297986831026477	No	0.9352634703373323	0.9386928915925368	0.0034294212552045122
sp|O14950|ML12B_HUMAN;sp|P19105|ML12A_HUMAN	6	10	5	5	-0.061640880296562575	0.9523800889337061	0.9523800889337061	No	0.9352634703373323	0.9386928915925368	0.0034294212552045122
sp|O14964|HGS_HUMAN	4	10	5	5	-2.1895552242911447	0.06217797364629136	0.15632537872711122	No	0.9561476065704628	0.9019692890544144	0.0541783175160484
sp|O14964|HGS_HUMAN	6	10	5	5	2.2169320961879144	0.06699659088304766	0.15632537872711122	No	0.9561476065704628	0.9019692890544144	0.0541783175160484
sp|O14964|HGS_HUMAN	7	10	5	5	2.194303603089846	0.05956005566545183	0.15632537872711122	No	0.9561476065704628	0.9019692890544144	0.0541783175160484
sp|O14964|HGS_HUMAN	2	10	5	5	-1.8043690496305547	0.1378259299349775	0.2148798192998651	No	0.9561476065704628	0.9019692890544144	0.0541783175160484
sp|O14964|HGS_HUMAN	3	10	5	5	-1.5999215571962162	0.15348558521418937	0.2148798192998651	No	0.9561476065704628	0.9019692890544144	0.0541783175160484
sp|O14964|HGS_HUMAN	1	10	5	5	-1.0015813390153672	0.34981778912499084	0.408120753979156	No	0.9561476065704628	0.9019692890544144	0.0541783175160484
sp|O14964|HGS_HUMAN	5	10	5	5	0.08424141877636085	0.9365734774126775	0.9365734774126775	No	0.9561476065704628	0.9019692890544144	0.0541783175160484
sp|O14974|MYPT1_HUMAN	4	10	5	5	-3.4635063634568692	0.010064096088756759	0.07044867262129731	No	0.9145436393732821	0.8734894728574981	0.041054166515783974
sp|O14974|MYPT1_HUMAN	1	10	5	5	1.4502723549723064	0.18831992937564435	0.41427453144483534	No	0.9145436393732821	0.8734894728574981	0.041054166515783974
sp|O14974|MYPT1_HUMAN	5	10	5	5	-1.2790885122271796	0.23672830368276304	0.41427453144483534	No	0.9145436393732821	0.8734894728574981	0.041054166515783974
sp|O14974|MYPT1_HUMAN	6	10	5	5	-1.5608758390618558	0.16695252604812166	0.41427453144483534	No	0.9145436393732821	0.8734894728574981	0.041054166515783974
sp|O14974|MYPT1_HUMAN	2	10	5	5	0.6900141118229294	0.5152632389256844	0.6011404454132985	No	0.9145436393732821	0.8734894728574981	0.041054166515783974
sp|O14974|MYPT1_HUMAN	3	10	5	5	0.6845626160883994	0.5134094823156039	0.6011404454132985	No	0.9145436393732821	0.8734894728574981	0.041054166515783974
sp|O14974|MYPT1_HUMAN	7	10	5	5	0.14125839261117504	0.8926179360460929	0.8926179360460929	No	0.9145436393732821	0.8734894728574981	0.041054166515783974
sp|O14976|GAK_HUMAN	1	10	5	5	-1.7442915772694845	0.12608896586850923	0.4413113805397823	No	0.8844833310880811	0.9019310025315012	0.017447671443420076
sp|O14976|GAK_HUMAN	7	10	5	5	-1.9600747144942003	0.0856929063883043	0.4413113805397823	No	0.8844833310880811	0.9019310025315012	0.017447671443420076
sp|O14976|GAK_HUMAN	6	10	5	5	1.3117350820635785	0.2305426726273883	0.5379329027972394	No	0.8844833310880811	0.9019310025315012	0.017447671443420076
sp|O14976|GAK_HUMAN	2	10	5	5	-1.091171532048864	0.318389508272049	0.5571816394760857	No	0.8844833310880811	0.9019310025315012	0.017447671443420076
sp|O14976|GAK_HUMAN	4	10	5	5	-0.84747325836769	0.42572450159453257	0.5960143022323455	No	0.8844833310880811	0.9019310025315012	0.017447671443420076
sp|O14976|GAK_HUMAN	5	10	5	5	0.49481135633640033	0.6345424945104097	0.7402995769288113	No	0.8844833310880811	0.9019310025315012	0.017447671443420076
sp|O14976|GAK_HUMAN	3	10	5	5	-0.23118948531192862	0.8259377483830077	0.8259377483830077	No	0.8844833310880811	0.9019310025315012	0.017447671443420076
sp|O14979|HNRDL_HUMAN	6	10	5	5	6.062398927222311	6.009245590564152e-4	0.004206471913394906	Yes	0.7993520049252463	0.7815693193498071	0.01778268557543916
sp|O14979|HNRDL_HUMAN	3	10	5	5	-1.954021292244272	0.08872996574791472	0.31055488011770155	No	0.7993520049252463	0.7815693193498071	0.01778268557543916
sp|O14979|HNRDL_HUMAN	4	10	5	5	-1.1584274015952232	0.3000714244420966	0.4608015242710718	No	0.7993520049252463	0.7815693193498071	0.01778268557543916
sp|O14979|HNRDL_HUMAN	5	10	5	5	-1.06028417155997	0.32914394590790846	0.4608015242710718	No	0.7993520049252463	0.7815693193498071	0.01778268557543916
sp|O14979|HNRDL_HUMAN	7	10	5	5	1.4076136831870776	0.20446979520943437	0.4608015242710718	No	0.7993520049252463	0.7815693193498071	0.01778268557543916
sp|O14979|HNRDL_HUMAN	2	10	5	5	-0.6445778224658252	0.5410821477818983	0.6312625057455481	No	0.7993520049252463	0.7815693193498071	0.01778268557543916
sp|O14979|HNRDL_HUMAN	1	10	5	5	0.44547416219944597	0.6688831172766182	0.6688831172766182	No	0.7993520049252463	0.7815693193498071	0.01778268557543916
sp|O14980|XPO1_HUMAN	1	10	5	5	2.626545816361126	0.030841780058295156	0.2158924604080661	No	0.9291019121653651	0.9187955023474002	0.010306409817964934
sp|O14980|XPO1_HUMAN	5	10	5	5	-1.8005545037431423	0.11554721104609095	0.40441523866131834	No	0.9291019121653651	0.9187955023474002	0.010306409817964934
sp|O14980|XPO1_HUMAN	2	10	5	5	-0.1372443782533321	0.8945816822805996	0.8945816822805996	No	0.9291019121653651	0.9187955023474002	0.010306409817964934
sp|O14980|XPO1_HUMAN	3	10	5	5	-0.46367018523770587	0.6552485518304365	0.8945816822805996	No	0.9291019121653651	0.9187955023474002	0.010306409817964934
sp|O14980|XPO1_HUMAN	4	10	5	5	-0.5727399279930174	0.588261583668946	0.8945816822805996	No	0.9291019121653651	0.9187955023474002	0.010306409817964934
sp|O14980|XPO1_HUMAN	6	10	5	5	0.2662510071117858	0.7971823938183032	0.8945816822805996	No	0.9291019121653651	0.9187955023474002	0.010306409817964934
sp|O14980|XPO1_HUMAN	7	10	5	5	0.5671326344119508	0.5862266556285601	0.8945816822805996	No	0.9291019121653651	0.9187955023474002	0.010306409817964934
sp|O14994|SYN3_HUMAN	5	10	5	5	4.14939508143757	0.0034492618532855402	0.02414483297299878	Yes	0.9653623241722141	0.9647164812464708	6.458429257433229e-4
sp|O14994|SYN3_HUMAN	1	10	5	5	-2.7907904167308693	0.028100383876747757	0.09835134356861715	No	0.9653623241722141	0.9647164812464708	6.458429257433229e-4
sp|O14994|SYN3_HUMAN	2	10	5	5	-2.4697507285288065	0.06269404755197278	0.10971458321595236	No	0.9653623241722141	0.9647164812464708	6.458429257433229e-4
sp|O14994|SYN3_HUMAN	7	10	5	5	-2.2303886873651684	0.05626292903333211	0.10971458321595236	No	0.9653623241722141	0.9647164812464708	6.458429257433229e-4
sp|O14994|SYN3_HUMAN	3	10	5	5	1.6588793307187228	0.14769049731868658	0.2067666962461612	No	0.9653623241722141	0.9647164812464708	6.458429257433229e-4
sp|O14994|SYN3_HUMAN	4	10	5	5	0.8450320964987226	0.43272741903834433	0.43520638585994675	No	0.9653623241722141	0.9647164812464708	6.458429257433229e-4
sp|O14994|SYN3_HUMAN	6	10	5	5	0.8227099858059139	0.43520638585994675	0.43520638585994675	No	0.9653623241722141	0.9647164812464708	6.458429257433229e-4
sp|O15020|SPTN2_HUMAN	1	10	5	5	0.06738068545380627	0.9485629561207761	0.9485629561207761	No	0.9423188436068645	0.9327775571597318	0.009541286447132702
sp|O15020|SPTN2_HUMAN	2	10	5	5	0.08319528131658434	0.9360659358074552	0.9485629561207761	No	0.9423188436068645	0.9327775571597318	0.009541286447132702
sp|O15020|SPTN2_HUMAN	3	10	5	5	-0.14697949708565203	0.8889648005097412	0.9485629561207761	No	0.9423188436068645	0.9327775571597318	0.009541286447132702
sp|O15020|SPTN2_HUMAN	4	10	5	5	-0.45077019332455037	0.6690671705234474	0.9485629561207761	No	0.9423188436068645	0.9327775571597318	0.009541286447132702
sp|O15020|SPTN2_HUMAN	5	10	5	5	-0.5402994652999166	0.6049239546643708	0.9485629561207761	No	0.9423188436068645	0.9327775571597318	0.009541286447132702
sp|O15020|SPTN2_HUMAN	6	10	5	5	-0.3007779497887891	0.7716573840755194	0.9485629561207761	No	0.9423188436068645	0.9327775571597318	0.009541286447132702
sp|O15020|SPTN2_HUMAN	7	10	5	5	0.9713152999094988	0.37145337235226183	0.9485629561207761	No	0.9423188436068645	0.9327775571597318	0.009541286447132702
sp|O15066|KIF3B_HUMAN	1	10	5	5	1.0391740197402488	0.3436855471356625	0.6219531656530204	No	0.8697537177522904	0.8454422326844911	0.024311485067799232
sp|O15066|KIF3B_HUMAN	3	10	5	5	-1.4789366053453739	0.1798234740873548	0.6219531656530204	No	0.8697537177522904	0.8454422326844911	0.024311485067799232
sp|O15066|KIF3B_HUMAN	4	10	5	5	-0.9833475736933486	0.35540180894458306	0.6219531656530204	No	0.8697537177522904	0.8454422326844911	0.024311485067799232
sp|O15066|KIF3B_HUMAN	7	10	5	5	-1.4730231557325675	0.19891684371514276	0.6219531656530204	No	0.8697537177522904	0.8454422326844911	0.024311485067799232
sp|O15066|KIF3B_HUMAN	2	10	5	5	0.39646840229332103	0.7051966028497749	0.8227293699914041	No	0.8697537177522904	0.8454422326844911	0.024311485067799232
sp|O15066|KIF3B_HUMAN	5	10	5	5	0.5228389726055003	0.6173706625438906	0.8227293699914041	No	0.8697537177522904	0.8454422326844911	0.024311485067799232
sp|O15066|KIF3B_HUMAN	6	10	5	5	-0.043270257084224065	0.9667724221491227	0.9667724221491227	No	0.8697537177522904	0.8454422326844911	0.024311485067799232
sp|O15067|PUR4_HUMAN	1	10	5	5	0.7208424316788451	0.4916811808911531	0.8604420665595179	No	0.6228111733232798	0.6112798618483171	0.01153131147496278
sp|O15067|PUR4_HUMAN	2	10	5	5	-1.0132527494379047	0.3506674836317435	0.8604420665595179	No	0.6228111733232798	0.6112798618483171	0.01153131147496278
sp|O15067|PUR4_HUMAN	3	10	5	5	-0.7747800577441049	0.46584068401747436	0.8604420665595179	No	0.6228111733232798	0.6112798618483171	0.01153131147496278
sp|O15067|PUR4_HUMAN	5	10	5	5	1.1104945171084992	0.3022382035146708	0.8604420665595179	No	0.6228111733232798	0.6112798618483171	0.01153131147496278
sp|O15067|PUR4_HUMAN	4	10	5	5	0.08823148168203195	0.9318780700910952	0.9474527949316978	No	0.6228111733232798	0.6112798618483171	0.01153131147496278
sp|O15067|PUR4_HUMAN	6	10	5	5	0.4174458061430468	0.6897894037332358	0.9474527949316978	No	0.6228111733232798	0.6112798618483171	0.01153131147496278
sp|O15067|PUR4_HUMAN	7	10	5	5	-0.0689025761611696	0.9474527949316978	0.9474527949316978	No	0.6228111733232798	0.6112798618483171	0.01153131147496278
sp|O15075|DCLK1_HUMAN	2	10	5	5	1.0511405019689057	0.3252245795636884	0.541795697916214	No	0.9586163310958914	0.9637596886418542	0.0051433575459628456
sp|O15075|DCLK1_HUMAN	3	10	5	5	-1.1744875946312583	0.2789859487612727	0.541795697916214	No	0.9586163310958914	0.9637596886418542	0.0051433575459628456
sp|O15075|DCLK1_HUMAN	4	10	5	5	1.51464547564485	0.1748048546261289	0.541795697916214	No	0.9586163310958914	0.9637596886418542	0.0051433575459628456
sp|O15075|DCLK1_HUMAN	5	10	5	5	1.3370507807309373	0.21997509213199787	0.541795697916214	No	0.9586163310958914	0.9637596886418542	0.0051433575459628456
sp|O15075|DCLK1_HUMAN	7	10	5	5	-0.9501955769082514	0.38699692708301	0.541795697916214	No	0.9586163310958914	0.9637596886418542	0.0051433575459628456
sp|O15075|DCLK1_HUMAN	6	10	5	5	-0.6866479169874787	0.5172240825702744	0.6034280963319869	No	0.9586163310958914	0.9637596886418542	0.0051433575459628456
sp|O15075|DCLK1_HUMAN	1	10	5	5	0.06471511094416241	0.950997089871598	0.950997089871598	No	0.9586163310958914	0.9637596886418542	0.0051433575459628456
sp|O15118|NPC1_HUMAN	1	10	5	5	2.3156739654663454	0.05540029051083609	0.19390101678792632	No	0.8158300164949045	0.7879809700930436	0.027849046401860922
sp|O15118|NPC1_HUMAN	4	10	5	5	-2.662173629511136	0.043346711941745976	0.19390101678792632	No	0.8158300164949045	0.7879809700930436	0.027849046401860922
sp|O15118|NPC1_HUMAN	5	10	5	5	-1.8111622926602262	0.11184238729645203	0.2609655703583881	No	0.8158300164949045	0.7879809700930436	0.027849046401860922
sp|O15118|NPC1_HUMAN	7	10	5	5	1.5599515942847049	0.15786949155030738	0.2762716102130379	No	0.8158300164949045	0.7879809700930436	0.027849046401860922
sp|O15118|NPC1_HUMAN	2	10	5	5	0.9270951324607541	0.4022941365751153	0.5632117912051614	No	0.8158300164949045	0.7879809700930436	0.027849046401860922
sp|O15118|NPC1_HUMAN	6	10	5	5	0.5389313016888296	0.6046036012292326	0.7053708681007714	No	0.8158300164949045	0.7879809700930436	0.027849046401860922
sp|O15118|NPC1_HUMAN	3	10	5	5	0.3152889280371881	0.7609303070367822	0.7609303070367822	No	0.8158300164949045	0.7879809700930436	0.027849046401860922
sp|O15126|SCAM1_HUMAN	4	10	5	5	2.4883476067108945	0.04728198736689937	0.3309739115682956	No	0.961779062620908	0.957198611905339	0.004580450715569007
sp|O15126|SCAM1_HUMAN	1	10	5	5	-1.042826483918794	0.33023871596926224	0.9038951786019994	No	0.961779062620908	0.957198611905339	0.004580450715569007
sp|O15126|SCAM1_HUMAN	6	10	5	5	0.9144845860207861	0.3873836479722854	0.9038951786019994	No	0.961779062620908	0.957198611905339	0.004580450715569007
sp|O15126|SCAM1_HUMAN	2	10	5	5	0.09939763213676901	0.9233056099029815	0.9233056099029815	No	0.961779062620908	0.957198611905339	0.004580450715569007
sp|O15126|SCAM1_HUMAN	3	10	5	5	0.2321013867896534	0.8225738739358137	0.9233056099029815	No	0.961779062620908	0.957198611905339	0.004580450715569007
sp|O15126|SCAM1_HUMAN	5	10	5	5	-0.314547862983834	0.7674866394291879	0.9233056099029815	No	0.961779062620908	0.957198611905339	0.004580450715569007
sp|O15126|SCAM1_HUMAN	7	10	5	5	-0.34910828308229236	0.7360208873614145	0.9233056099029815	No	0.961779062620908	0.957198611905339	0.004580450715569007
sp|O15144|ARPC2_HUMAN	1	10	5	5	-0.9153293208476972	0.4014041397112622	0.7356308535403672	No	0.9939895058805205	0.9929740593182956	0.0010154465622248532
sp|O15144|ARPC2_HUMAN	3	10	5	5	0.6653332598923645	0.5254506096716909	0.7356308535403672	No	0.9939895058805205	0.9929740593182956	0.0010154465622248532
sp|O15144|ARPC2_HUMAN	4	10	5	5	-1.1797819047869804	0.2943330558864699	0.7356308535403672	No	0.9939895058805205	0.9929740593182956	0.0010154465622248532
sp|O15144|ARPC2_HUMAN	6	10	5	5	1.0343921465447934	0.3405388535949718	0.7356308535403672	No	0.9939895058805205	0.9929740593182956	0.0010154465622248532
sp|O15144|ARPC2_HUMAN	7	10	5	5	0.7564687268428313	0.4758297061281568	0.7356308535403672	No	0.9939895058805205	0.9929740593182956	0.0010154465622248532
sp|O15144|ARPC2_HUMAN	2	10	5	5	-0.45464886934705673	0.6635517300542669	0.7741436850633114	No	0.9939895058805205	0.9929740593182956	0.0010154465622248532
sp|O15144|ARPC2_HUMAN	5	10	5	5	0.10513231155561126	0.9189457688018099	0.9189457688018099	No	0.9939895058805205	0.9929740593182956	0.0010154465622248532
sp|O15145|ARPC3_HUMAN	3	10	5	5	-1.6381339385479434	0.1526093818410298	0.4431120829386304	No	0.9861804924756444	0.9839732749457551	0.0022072175298892827
sp|O15145|ARPC3_HUMAN	4	10	5	5	1.4328199095319036	0.18990517840227017	0.4431120829386304	No	0.9861804924756444	0.9839732749457551	0.0022072175298892827
sp|O15145|ARPC3_HUMAN	5	10	5	5	1.5135550705893812	0.184661826485878	0.4431120829386304	No	0.9861804924756444	0.9839732749457551	0.0022072175298892827
sp|O15145|ARPC3_HUMAN	1	10	5	5	-0.4937653920656096	0.6431662662557426	0.9555042018258553	No	0.9861804924756444	0.9839732749457551	0.0022072175298892827
sp|O15145|ARPC3_HUMAN	6	10	5	5	0.42764636565126485	0.6825030013041824	0.9555042018258553	No	0.9861804924756444	0.9839732749457551	0.0022072175298892827
sp|O15145|ARPC3_HUMAN	2	10	5	5	-0.20829664658488783	0.8411735673478639	0.9795522710891875	No	0.9861804924756444	0.9839732749457551	0.0022072175298892827
sp|O15145|ARPC3_HUMAN	7	10	5	5	-0.0264979954339859	0.9795522710891875	0.9795522710891875	No	0.9861804924756444	0.9839732749457551	0.0022072175298892827
sp|O15240|VGF_HUMAN	1	10	5	5	0.2969950369450055	0.7798369293688873	0.8160325842715209	No	0.9516313408349633	0.9093355633434945	0.04229577749146873
sp|O15240|VGF_HUMAN	2	10	5	5	-1.166463595061785	0.28453274718470756	0.8160325842715209	No	0.9516313408349633	0.9093355633434945	0.04229577749146873
sp|O15240|VGF_HUMAN	3	10	5	5	0.5434301784225902	0.6016454039886998	0.8160325842715209	No	0.9516313408349633	0.9093355633434945	0.04229577749146873
sp|O15240|VGF_HUMAN	4	10	5	5	1.2202609349999531	0.2613293735482128	0.8160325842715209	No	0.9516313408349633	0.9093355633434945	0.04229577749146873
sp|O15240|VGF_HUMAN	5	10	5	5	0.7646378467204531	0.4689184343859937	0.8160325842715209	No	0.9516313408349633	0.9093355633434945	0.04229577749146873
sp|O15240|VGF_HUMAN	6	10	5	5	-0.24045169011414413	0.8160325842715209	0.8160325842715209	No	0.9516313408349633	0.9093355633434945	0.04229577749146873
sp|O15240|VGF_HUMAN	7	10	5	5	-0.7683204638496325	0.482549454870928	0.8160325842715209	No	0.9516313408349633	0.9093355633434945	0.04229577749146873
sp|O15260|SURF4_HUMAN	1	10	5	5	1.7167085264995443	0.1388307564017848	0.3706145163385572	No	0.9056254204283901	0.8891371673794568	0.01648825304893331
sp|O15260|SURF4_HUMAN	2	10	5	5	1.5551026726655537	0.17633743587634285	0.3706145163385572	No	0.9056254204283901	0.8891371673794568	0.01648825304893331
sp|O15260|SURF4_HUMAN	5	10	5	5	-1.3593647603499055	0.21177972362203268	0.3706145163385572	No	0.9056254204283901	0.8891371673794568	0.01648825304893331
sp|O15260|SURF4_HUMAN	6	10	5	5	-1.6527796978028555	0.14689724210511843	0.3706145163385572	No	0.9056254204283901	0.8891371673794568	0.01648825304893331
sp|O15260|SURF4_HUMAN	3	10	5	5	0.2402469305261748	0.8200792601765438	0.8200792601765438	No	0.9056254204283901	0.8891371673794568	0.01648825304893331
sp|O15260|SURF4_HUMAN	4	10	5	5	-0.2595437703487791	0.8030140413383606	0.8200792601765438	No	0.9056254204283901	0.8891371673794568	0.01648825304893331
sp|O15260|SURF4_HUMAN	7	10	5	5	0.38644158497545505	0.7112913059018804	0.8200792601765438	No	0.9056254204283901	0.8891371673794568	0.01648825304893331
sp|O15294|OGT1_HUMAN	1	10	5	5	-2.277850518503425	0.05371271730875063	0.26785426337005097	No	0.8045005586184014	0.8197364496536622	0.015235891035260796
sp|O15294|OGT1_HUMAN	5	10	5	5	-2.208575128433743	0.07652978953430027	0.26785426337005097	No	0.8045005586184014	0.8197364496536622	0.015235891035260796
sp|O15294|OGT1_HUMAN	2	10	5	5	1.5480970153525535	0.16198609895879823	0.2834756731778969	No	0.8045005586184014	0.8197364496536622	0.015235891035260796
sp|O15294|OGT1_HUMAN	3	10	5	5	1.6166159529522992	0.15915001044065488	0.2834756731778969	No	0.8045005586184014	0.8197364496536622	0.015235891035260796
sp|O15294|OGT1_HUMAN	6	10	5	5	0.8423676320364841	0.42613278647834607	0.49715491755807045	No	0.8045005586184014	0.8197364496536622	0.015235891035260796
sp|O15294|OGT1_HUMAN	7	10	5	5	-1	0.373900966300059	0.49715491755807045	No	0.8045005586184014	0.8197364496536622	0.015235891035260796
sp|O15294|OGT1_HUMAN	4	10	5	5	0.6337493295141853	0.5450753278039644	0.5450753278039644	No	0.8045005586184014	0.8197364496536622	0.015235891035260796
sp|O15371|EIF3D_HUMAN	6	10	5	5	3.5741454557702292	0.009264189183402173	0.06484932428381521	No	0.8426328350018765	0.8786594818220764	0.03602664682019996
sp|O15371|EIF3D_HUMAN	3	10	5	5	-3.031614233535224	0.02241378453000139	0.07127350626495788	No	0.8426328350018765	0.8786594818220764	0.03602664682019996
sp|O15371|EIF3D_HUMAN	4	10	5	5	-2.624399254685753	0.03054578839926766	0.07127350626495788	No	0.8426328350018765	0.8786594818220764	0.03602664682019996
sp|O15371|EIF3D_HUMAN	5	10	5	5	-2.4140046435459848	0.06853728872142219	0.11994025526248883	No	0.8426328350018765	0.8786594818220764	0.03602664682019996
sp|O15371|EIF3D_HUMAN	7	10	5	5	1.9519281576508531	0.08791146964824517	0.12307605750754323	No	0.8426328350018765	0.8786594818220764	0.03602664682019996
sp|O15371|EIF3D_HUMAN	1	10	5	5	-1.334596626405817	0.2335176073935707	0.2724372086258325	No	0.8426328350018765	0.8786594818220764	0.03602664682019996
sp|O15371|EIF3D_HUMAN	2	10	5	5	-0.20488111544288093	0.8429537885622272	0.8429537885622272	No	0.8426328350018765	0.8786594818220764	0.03602664682019996
sp|O15394|NCAM2_HUMAN	4	10	5	5	2.61901984584601	0.03983407396529314	0.1919886431484463	No	0.9366317146136695	0.9492029675705395	0.012571252956870005
sp|O15394|NCAM2_HUMAN	6	10	5	5	-2.459387119611621	0.05485389804241323	0.1919886431484463	No	0.9366317146136695	0.9492029675705395	0.012571252956870005
sp|O15394|NCAM2_HUMAN	7	10	5	5	-1.9629584689579238	0.08744166523653471	0.204030552218581	No	0.9366317146136695	0.9492029675705395	0.012571252956870005
sp|O15394|NCAM2_HUMAN	1	10	5	5	0.3767894056175929	0.7161350471992227	0.8354908883990932	No	0.9366317146136695	0.9492029675705395	0.012571252956870005
sp|O15394|NCAM2_HUMAN	2	10	5	5	0.4582415868854317	0.6662544402431414	0.8354908883990932	No	0.9366317146136695	0.9492029675705395	0.012571252956870005
sp|O15394|NCAM2_HUMAN	5	10	5	5	0.6293915395605842	0.5478577090060239	0.8354908883990932	No	0.9366317146136695	0.9492029675705395	0.012571252956870005
sp|O15394|NCAM2_HUMAN	3	10	5	5	2.3746738467424569e-4	0.9998171991651059	0.9998171991651059	No	0.9366317146136695	0.9492029675705395	0.012571252956870005
sp|O15400|STX7_HUMAN	5	10	5	5	1.5490661996186381	0.1600123975342846	0.5783372744473334	No	0.9855276935107289	0.9825839863822112	0.0029437071285176586
sp|O15400|STX7_HUMAN	7	10	5	5	-1.573150984101769	0.1652392212706667	0.5783372744473334	No	0.9855276935107289	0.9825839863822112	0.0029437071285176586
sp|O15400|STX7_HUMAN	1	10	5	5	0.5011139736229763	0.6367566162224396	0.8029758768974044	No	0.9855276935107289	0.9825839863822112	0.0029437071285176586
sp|O15400|STX7_HUMAN	3	10	5	5	-0.4161875076107341	0.6882650373406323	0.8029758768974044	No	0.9855276935107289	0.9825839863822112	0.0029437071285176586
sp|O15400|STX7_HUMAN	4	10	5	5	0.46914777764835414	0.6542835511413194	0.8029758768974044	No	0.9855276935107289	0.9825839863822112	0.0029437071285176586
sp|O15400|STX7_HUMAN	6	10	5	5	0.47889684796249643	0.6480893850650732	0.8029758768974044	No	0.9855276935107289	0.9825839863822112	0.0029437071285176586
sp|O15400|STX7_HUMAN	2	10	5	5	0.06000512563036548	0.9537264405445012	0.9537264405445012	No	0.9855276935107289	0.9825839863822112	0.0029437071285176586
sp|O15484|CAN5_HUMAN	2	10	5	5	-1.1246910935224073	0.3057988789362256	0.8674527843614802	No	0.8457789509159173	0.8053998687376873	0.04037908217822994
sp|O15484|CAN5_HUMAN	3	10	5	5	0.5103813303484136	0.6327520385335585	0.8674527843614802	No	0.8457789509159173	0.8053998687376873	0.04037908217822994
sp|O15484|CAN5_HUMAN	4	10	5	5	0.3445490705869421	0.7435309580241258	0.8674527843614802	No	0.8457789509159173	0.8053998687376873	0.04037908217822994
sp|O15484|CAN5_HUMAN	5	10	5	5	0.5392548480612904	0.607270440837073	0.8674527843614802	No	0.8457789509159173	0.8053998687376873	0.04037908217822994
sp|O15484|CAN5_HUMAN	6	10	5	5	-0.9897925429368339	0.3523195581980286	0.8674527843614802	No	0.8457789509159173	0.8053998687376873	0.04037908217822994
sp|O15484|CAN5_HUMAN	7	10	5	5	-0.8285782773621068	0.43743138763626077	0.8674527843614802	No	0.8457789509159173	0.8053998687376873	0.04037908217822994
sp|O15484|CAN5_HUMAN	1	10	5	5	0.1652510416390262	0.8728601590164173	0.8728601590164173	No	0.8457789509159173	0.8053998687376873	0.04037908217822994
sp|O15498|YKT6_HUMAN	6	10	5	5	-2.4854188088866302	0.05682155439628182	0.39775088077397275	No	0.9475304438841485	0.9201009844464854	0.027429459437663173
sp|O15498|YKT6_HUMAN	1	10	5	5	1.1844105141440209	0.2833478661217055	0.7440998008258918	No	0.9475304438841485	0.9201009844464854	0.027429459437663173
sp|O15498|YKT6_HUMAN	7	10	5	5	1.0643716329002448	0.3188999146396679	0.7440998008258918	No	0.9475304438841485	0.9201009844464854	0.027429459437663173
sp|O15498|YKT6_HUMAN	2	10	5	5	-0.08986893479751358	0.9310626143911216	0.9905531180156331	No	0.9475304438841485	0.9201009844464854	0.027429459437663173
sp|O15498|YKT6_HUMAN	3	10	5	5	0.4952015285018133	0.6424670921742902	0.9905531180156331	No	0.9475304438841485	0.9201009844464854	0.027429459437663173
sp|O15498|YKT6_HUMAN	4	10	5	5	0.16693874860890257	0.8725240416533966	0.9905531180156331	No	0.9475304438841485	0.9201009844464854	0.027429459437663173
sp|O15498|YKT6_HUMAN	5	10	5	5	0.012275447363855257	0.9905531180156331	0.9905531180156331	No	0.9475304438841485	0.9201009844464854	0.027429459437663173
sp|O15540|FABP7_HUMAN	2	10	5	5	-3.204173888470168	0.018339847918921497	0.1283789354324505	No	0.680156888729977	0.7654842322624759	0.08532734353249882
sp|O15540|FABP7_HUMAN	1	10	5	5	-2.0730594249580516	0.07188652253092999	0.25160282885825497	No	0.680156888729977	0.7654842322624759	0.08532734353249882
sp|O15540|FABP7_HUMAN	7	10	5	5	1.430072694573503	0.19137149374119694	0.44653348539612625	No	0.680156888729977	0.7654842322624759	0.08532734353249882
sp|O15540|FABP7_HUMAN	3	10	5	5	-1.0506130707756347	0.32428257096581964	0.45399559935214745	No	0.680156888729977	0.7654842322624759	0.08532734353249882
sp|O15540|FABP7_HUMAN	4	10	5	5	-1.1590989789577146	0.2808694230543633	0.45399559935214745	No	0.680156888729977	0.7654842322624759	0.08532734353249882
sp|O15540|FABP7_HUMAN	5	10	5	5	0.3907599201809721	0.70666350176121	0.8149022478441378	No	0.680156888729977	0.7654842322624759	0.08532734353249882
sp|O15540|FABP7_HUMAN	6	10	5	5	-0.2431134150444553	0.8149022478441378	0.8149022478441378	No	0.680156888729977	0.7654842322624759	0.08532734353249882
sp|O43157|PLXB1_HUMAN	1	10	5	5	2.5654760972503206	0.04152457867841765	0.2746131095997712	No	0.9523353618092024	0.9472328889230388	0.0051024728861636115
sp|O43157|PLXB1_HUMAN	3	10	5	5	-2.274255754748272	0.07846088845707748	0.2746131095997712	No	0.9523353618092024	0.9472328889230388	0.0051024728861636115
sp|O43157|PLXB1_HUMAN	4	10	5	5	1.7740646221710386	0.13455869373129486	0.31397028537302135	No	0.9523353618092024	0.9472328889230388	0.0051024728861636115
sp|O43157|PLXB1_HUMAN	2	10	5	5	-0.25252674730776686	0.8079818742670231	0.8079818742670231	No	0.9523353618092024	0.9472328889230388	0.0051024728861636115
sp|O43157|PLXB1_HUMAN	5	10	5	5	-0.2617468258037924	0.8006133469578611	0.8079818742670231	No	0.9523353618092024	0.9472328889230388	0.0051024728861636115
sp|O43157|PLXB1_HUMAN	6	10	5	5	-0.2532218904894024	0.8065071819336752	0.8079818742670231	No	0.9523353618092024	0.9472328889230388	0.0051024728861636115
sp|O43157|PLXB1_HUMAN	7	10	5	5	-0.534797706868993	0.609356768902246	0.8079818742670231	No	0.9523353618092024	0.9472328889230388	0.0051024728861636115
sp|O43169|CYB5B_HUMAN	4	10	5	5	-4.274406434631523	0.008231721566394203	0.05762205096475942	No	0.838758037226969	0.8888295461792065	0.05007150895223755
sp|O43169|CYB5B_HUMAN	1	10	5	5	0.5099091697974765	0.6327837703989863	0.6654353184845062	No	0.838758037226969	0.8888295461792065	0.05007150895223755
sp|O43169|CYB5B_HUMAN	2	10	5	5	-0.5246399517230256	0.6163297496094611	0.6654353184845062	No	0.838758037226969	0.8888295461792065	0.05007150895223755
sp|O43169|CYB5B_HUMAN	3	10	5	5	0.9721612922045896	0.38347929970206357	0.6654353184845062	No	0.838758037226969	0.8888295461792065	0.05007150895223755
sp|O43169|CYB5B_HUMAN	5	10	5	5	-0.7187955101424094	0.49343895509743874	0.6654353184845062	No	0.838758037226969	0.8888295461792065	0.05007150895223755
sp|O43169|CYB5B_HUMAN	6	10	5	5	0.45032877383058956	0.6654353184845062	0.6654353184845062	No	0.838758037226969	0.8888295461792065	0.05007150895223755
sp|O43169|CYB5B_HUMAN	7	10	5	5	0.9863891601611258	0.35862148965181445	0.6654353184845062	No	0.838758037226969	0.8888295461792065	0.05007150895223755
sp|O43175|SERA_HUMAN	3	10	5	5	-4.456381760975706	0.0036110230085952305	0.025277161060166614	Yes	0.9783398442719888	0.9726554262641787	0.005684418007810166
sp|O43175|SERA_HUMAN	2	10	5	5	-2.044238656900115	0.07915851561014797	0.2770548046355179	No	0.9783398442719888	0.9726554262641787	0.005684418007810166
sp|O43175|SERA_HUMAN	4	10	5	5	-1.5600830423325704	0.1594732428704091	0.3038166829480256	No	0.9783398442719888	0.9726554262641787	0.005684418007810166
sp|O43175|SERA_HUMAN	7	10	5	5	1.4954260464357723	0.1736095331131575	0.3038166829480256	No	0.9783398442719888	0.9726554262641787	0.005684418007810166
sp|O43175|SERA_HUMAN	5	10	5	5	0.6833450544270939	0.5140121747419477	0.7196170446387268	No	0.9783398442719888	0.9726554262641787	0.005684418007810166
sp|O43175|SERA_HUMAN	1	10	5	5	0.06730436025121246	0.9482621146079241	0.9482621146079241	No	0.9783398442719888	0.9726554262641787	0.005684418007810166
sp|O43175|SERA_HUMAN	6	10	5	5	0.08591774899547014	0.9340080481473942	0.9482621146079241	No	0.9783398442719888	0.9726554262641787	0.005684418007810166
sp|O43181|NDUS4_HUMAN	1	10	5	5	1.838609636491824	0.12725266101201507	0.3661545451063443	No	0.7640408333213133	0.7859410663558032	0.021900233034489847
sp|O43181|NDUS4_HUMAN	2	10	5	5	1.432330583856943	0.2035275259360105	0.3661545451063443	No	0.7640408333213133	0.7859410663558032	0.021900233034489847
sp|O43181|NDUS4_HUMAN	4	10	5	5	-1.207761147535687	0.2682564629211785	0.3661545451063443	No	0.7640408333213133	0.7859410663558032	0.021900233034489847
sp|O43181|NDUS4_HUMAN	5	10	5	5	-1.100805486420865	0.3138467529482951	0.3661545451063443	No	0.7640408333213133	0.7859410663558032	0.021900233034489847
sp|O43181|NDUS4_HUMAN	6	10	5	5	-1.2142185539938422	0.2614421123399469	0.3661545451063443	No	0.7640408333213133	0.7859410663558032	0.021900233034489847
sp|O43181|NDUS4_HUMAN	7	10	5	5	-2.0888882797169583	0.10421944477064163	0.3661545451063443	No	0.7640408333213133	0.7859410663558032	0.021900233034489847
sp|O43181|NDUS4_HUMAN	3	10	5	5	-0.21474218310109466	0.8353484753418474	0.8353484753418474	No	0.7640408333213133	0.7859410663558032	0.021900233034489847
sp|O43236|SEPT4_HUMAN;sp|Q8WYJ6|SEPT1_HUMAN	3	10	5	5	-3.65675190279481	0.008618366090721143	0.060328562635048	No	0.9294660991325032	0.9338042660533569	0.004338166920853648
sp|O43236|SEPT4_HUMAN;sp|Q8WYJ6|SEPT1_HUMAN	1	10	5	5	2.185336883282667	0.06879102064602259	0.16051238150738606	No	0.9294660991325032	0.9338042660533569	0.004338166920853648
sp|O43236|SEPT4_HUMAN;sp|Q8WYJ6|SEPT1_HUMAN	4	10	5	5	-2.629087477015947	0.047053556430214125	0.16051238150738606	No	0.9294660991325032	0.9338042660533569	0.004338166920853648
sp|O43236|SEPT4_HUMAN;sp|Q8WYJ6|SEPT1_HUMAN	5	10	5	5	1.3092514890519877	0.22859856031610443	0.40004748055318273	No	0.9294660991325032	0.9338042660533569	0.004338166920853648
sp|O43236|SEPT4_HUMAN;sp|Q8WYJ6|SEPT1_HUMAN	6	10	5	5	0.6280283636297906	0.5550643618022413	0.7770901065231377	No	0.9294660991325032	0.9338042660533569	0.004338166920853648
sp|O43236|SEPT4_HUMAN;sp|Q8WYJ6|SEPT1_HUMAN	2	10	5	5	-0.2955891417209487	0.7769171057926527	0.9064032900914283	No	0.9294660991325032	0.9338042660533569	0.004338166920853648
sp|O43236|SEPT4_HUMAN;sp|Q8WYJ6|SEPT1_HUMAN	7	10	5	5	-0.029483710591745805	0.9772010759259979	0.9772010759259979	No	0.9294660991325032	0.9338042660533569	0.004338166920853648
sp|O43237|DC1L2_HUMAN	1	10	5	5	1.7594430511255446	0.11789537166061806	0.6114769414912496	No	0.9476610438933706	0.9454104376771166	0.0022506062162539475
sp|O43237|DC1L2_HUMAN	3	10	5	5	-1.091248136368967	0.31001420893759785	0.6114769414912496	No	0.9476610438933706	0.9454104376771166	0.0022506062162539475
sp|O43237|DC1L2_HUMAN	4	10	5	5	-1.010947207329228	0.34941539513785697	0.6114769414912496	No	0.9476610438933706	0.9454104376771166	0.0022506062162539475
sp|O43237|DC1L2_HUMAN	6	10	5	5	1.3983180068032275	0.20031859425602247	0.6114769414912496	No	0.9476610438933706	0.9454104376771166	0.0022506062162539475
sp|O43237|DC1L2_HUMAN	2	10	5	5	-0.37371425886724596	0.7189045957114804	0.9783191806089556	No	0.9476610438933706	0.9454104376771166	0.0022506062162539475
sp|O43237|DC1L2_HUMAN	5	10	5	5	-0.028039171759706386	0.9783191806089556	0.9783191806089556	No	0.9476610438933706	0.9454104376771166	0.0022506062162539475
sp|O43237|DC1L2_HUMAN	7	10	5	5	-0.21049039585921972	0.83985181512548	0.9783191806089556	No	0.9476610438933706	0.9454104376771166	0.0022506062162539475
sp|O43242|PSMD3_HUMAN	1	10	5	5	-1.3969873165239366	0.20188901393586509	0.6384145813038435	No	0.9672694037009452	0.938259939136062	0.02900946456488318
sp|O43242|PSMD3_HUMAN	2	10	5	5	0.7778557592397582	0.45910496440002435	0.6384145813038435	No	0.9672694037009452	0.938259939136062	0.02900946456488318
sp|O43242|PSMD3_HUMAN	3	10	5	5	-0.6338069168259284	0.5472124982604373	0.6384145813038435	No	0.9672694037009452	0.938259939136062	0.02900946456488318
sp|O43242|PSMD3_HUMAN	5	10	5	5	-0.8194884235360658	0.43693181219637245	0.6384145813038435	No	0.9672694037009452	0.938259939136062	0.02900946456488318
sp|O43242|PSMD3_HUMAN	6	10	5	5	0.7505899735856827	0.49277936111603976	0.6384145813038435	No	0.9672694037009452	0.938259939136062	0.02900946456488318
sp|O43242|PSMD3_HUMAN	7	10	5	5	0.9257238244802676	0.3878506937212375	0.6384145813038435	No	0.9672694037009452	0.938259939136062	0.02900946456488318
sp|O43242|PSMD3_HUMAN	4	10	5	5	-0.15998904466689395	0.8776308432899153	0.8776308432899153	No	0.9672694037009452	0.938259939136062	0.02900946456488318
sp|O43295|SRGP3_HUMAN	2	10	5	5	-1.6501152785231297	0.16322935078006318	0.83528718662977	No	0.9053210157234112	0.8915119508501231	0.013809064873288035
sp|O43295|SRGP3_HUMAN	7	10	5	5	1.383705857199324	0.23865348189421998	0.83528718662977	No	0.9053210157234112	0.8915119508501231	0.013809064873288035
sp|O43295|SRGP3_HUMAN	1	10	5	5	0.2719584131874516	0.7982562066940424	0.9686033881011116	No	0.9053210157234112	0.8915119508501231	0.013809064873288035
sp|O43295|SRGP3_HUMAN	3	10	5	5	0.1346139551867374	0.8962515098134842	0.9686033881011116	No	0.9053210157234112	0.8915119508501231	0.013809064873288035
sp|O43295|SRGP3_HUMAN	4	10	5	5	-0.04509007323213348	0.9652384385107395	0.9686033881011116	No	0.9053210157234112	0.8915119508501231	0.013809064873288035
sp|O43295|SRGP3_HUMAN	5	10	5	5	-0.6238046797508725	0.5594926253213655	0.9686033881011116	No	0.9053210157234112	0.8915119508501231	0.013809064873288035
sp|O43295|SRGP3_HUMAN	6	10	5	5	0.04084892320502214	0.9686033881011116	0.9686033881011116	No	0.9053210157234112	0.8915119508501231	0.013809064873288035
sp|O43301|HS12A_HUMAN	1	10	5	5	0.7777236233999539	0.4685308299473413	0.9172895939327346	No	0.891342416642258	0.8962695962970088	0.004927179654750757
sp|O43301|HS12A_HUMAN	2	10	5	5	0.28232081344728366	0.7862482233709153	0.9172895939327346	No	0.891342416642258	0.8962695962970088	0.004927179654750757
sp|O43301|HS12A_HUMAN	3	10	5	5	0.38276013295653527	0.7118678020934139	0.9172895939327346	No	0.891342416642258	0.8962695962970088	0.004927179654750757
sp|O43301|HS12A_HUMAN	4	10	5	5	1.0662890718067946	0.3362615535913963	0.9172895939327346	No	0.891342416642258	0.8962695962970088	0.004927179654750757
sp|O43301|HS12A_HUMAN	5	10	5	5	-0.41268417338514696	0.691759697912111	0.9172895939327346	No	0.891342416642258	0.8962695962970088	0.004927179654750757
sp|O43301|HS12A_HUMAN	6	10	5	5	-1.3093401894380883	0.23938000253346217	0.9172895939327346	No	0.891342416642258	0.8962695962970088	0.004927179654750757
sp|O43301|HS12A_HUMAN	7	10	5	5	0.08103664311371421	0.9374050627066289	0.9374050627066289	No	0.891342416642258	0.8962695962970088	0.004927179654750757
sp|O43324|MCA3_HUMAN	1	10	5	5	-0.3430677995449054	0.7411983622330363	0.864731422605209	No	0.8637736335512397	0.8534186348328991	0.010354998718340558
sp|O43324|MCA3_HUMAN	2	10	5	5	0.43331610784440666	0.6850801863083387	0.864731422605209	No	0.8637736335512397	0.8534186348328991	0.010354998718340558
sp|O43324|MCA3_HUMAN	3	10	5	5	0.4493989398710019	0.6651090847640146	0.864731422605209	No	0.8637736335512397	0.8534186348328991	0.010354998718340558
sp|O43324|MCA3_HUMAN	4	10	5	5	-1.4491882821393973	0.19599093860535965	0.864731422605209	No	0.8637736335512397	0.8534186348328991	0.010354998718340558
sp|O43324|MCA3_HUMAN	5	10	5	5	0.6519949423602817	0.5468146292181837	0.864731422605209	No	0.8637736335512397	0.8534186348328991	0.010354998718340558
sp|O43324|MCA3_HUMAN	7	10	5	5	-0.3764470218839475	0.7228198674173667	0.864731422605209	No	0.8637736335512397	0.8534186348328991	0.010354998718340558
sp|O43324|MCA3_HUMAN	6	10	5	5	0.15827587680183516	0.8781787517206918	0.8781787517206918	No	0.8637736335512397	0.8534186348328991	0.010354998718340558
sp|O43390|HNRPR_HUMAN	2	10	5	5	-3.4908572609521373	0.010909168316055257	0.0381820891061934	Yes	0.8108375023830985	0.7229527658805642	0.08788473650253426
sp|O43390|HNRPR_HUMAN	6	10	5	5	3.5133830462472777	0.008489866066748168	0.0381820891061934	Yes	0.8108375023830985	0.7229527658805642	0.08788473650253426
sp|O43390|HNRPR_HUMAN	1	10	5	5	-2.1800254600463975	0.06471030798162403	0.1509907186237894	No	0.8108375023830985	0.7229527658805642	0.08788473650253426
sp|O43390|HNRPR_HUMAN	7	10	5	5	1.563238501359505	0.16152675421460277	0.28267181987555484	No	0.8108375023830985	0.7229527658805642	0.08788473650253426
sp|O43390|HNRPR_HUMAN	3	10	5	5	1.1174922110810448	0.3072067989202427	0.38738717402913103	No	0.8108375023830985	0.7229527658805642	0.08788473650253426
sp|O43390|HNRPR_HUMAN	5	10	5	5	1.0943019119091741	0.3320461491678266	0.38738717402913103	No	0.8108375023830985	0.7229527658805642	0.08788473650253426
sp|O43390|HNRPR_HUMAN	4	10	5	5	0.22094642010672813	0.8324866117889431	0.8324866117889431	No	0.8108375023830985	0.7229527658805642	0.08788473650253426
sp|O43396|TXNL1_HUMAN	2	10	5	5	-1.7482036985766871	0.1195716273847518	0.8370013916932626	No	0.9520667209669665	0.9604005937409957	0.008333872774029194
sp|O43396|TXNL1_HUMAN	1	10	5	5	-0.5803734622014484	0.577908067479306	0.8763083792497972	No	0.9520667209669665	0.9604005937409957	0.008333872774029194
sp|O43396|TXNL1_HUMAN	5	10	5	5	0.8349043089079997	0.4287386089561964	0.8763083792497972	No	0.9520667209669665	0.9604005937409957	0.008333872774029194
sp|O43396|TXNL1_HUMAN	6	10	5	5	-0.519784283168469	0.625934556606998	0.8763083792497972	No	0.9520667209669665	0.9604005937409957	0.008333872774029194
sp|O43396|TXNL1_HUMAN	7	10	5	5	0.7012732901260612	0.5030338291338892	0.8763083792497972	No	0.9520667209669665	0.9604005937409957	0.008333872774029194
sp|O43396|TXNL1_HUMAN	4	10	5	5	0.3017592907420452	0.7724640607697197	0.9012080708980065	No	0.9520667209669665	0.9604005937409957	0.008333872774029194
sp|O43396|TXNL1_HUMAN	3	10	5	5	-0.05081009209586426	0.9616740253824235	0.9616740253824235	No	0.9520667209669665	0.9604005937409957	0.008333872774029194
sp|O43399|TPD54_HUMAN	6	10	5	5	2.5165558850090686	0.047788162794389015	0.3345171395607231	No	0.9595362821568013	0.9767401902225508	0.01720390806574945
sp|O43399|TPD54_HUMAN	1	10	5	5	-1.4770765859054429	0.18566703445494845	0.44348986542353536	No	0.9595362821568013	0.9767401902225508	0.01720390806574945
sp|O43399|TPD54_HUMAN	7	10	5	5	-1.4824426390506544	0.19006708518151513	0.44348986542353536	No	0.9595362821568013	0.9767401902225508	0.01720390806574945
sp|O43399|TPD54_HUMAN	5	10	5	5	1.1719266060396032	0.28568354511793903	0.49994620395639333	No	0.9595362821568013	0.9767401902225508	0.01720390806574945
sp|O43399|TPD54_HUMAN	3	10	5	5	-0.7868467718466442	0.4542172695377489	0.6359041773528484	No	0.9595362821568013	0.9767401902225508	0.01720390806574945
sp|O43399|TPD54_HUMAN	4	10	5	5	-0.4043562658966751	0.7008860898071652	0.8177004381083594	No	0.9595362821568013	0.9767401902225508	0.01720390806574945
sp|O43399|TPD54_HUMAN	2	10	5	5	-0.027683137067344345	0.9785943091574538	0.9785943091574538	No	0.9595362821568013	0.9767401902225508	0.01720390806574945
sp|O43414|ERI3_HUMAN	4	10	5	5	1.2243649936464072	0.2854374342062504	0.8248299619103386	No	0.5846884520430404	0.615677172451516	0.030988720408475556
sp|O43414|ERI3_HUMAN	5	10	5	5	-0.9851270329611774	0.35349855510443084	0.8248299619103386	No	0.5846884520430404	0.615677172451516	0.030988720408475556
sp|O43414|ERI3_HUMAN	6	10	5	5	-1.7641357689226569	0.1258987456103564	0.8248299619103386	No	0.5846884520430404	0.615677172451516	0.030988720408475556
sp|O43414|ERI3_HUMAN	3	10	5	5	0.739650854204824	0.48228987016134794	0.8440072727823589	No	0.5846884520430404	0.615677172451516	0.030988720408475556
sp|O43414|ERI3_HUMAN	1	10	5	5	-0.2569370345194007	0.8051551983728964	0.8989945068291765	No	0.5846884520430404	0.615677172451516	0.030988720408475556
sp|O43414|ERI3_HUMAN	2	10	5	5	0.1311334689838043	0.8989945068291765	0.8989945068291765	No	0.5846884520430404	0.615677172451516	0.030988720408475556
sp|O43414|ERI3_HUMAN	7	10	5	5	-0.15310668126006208	0.8850470425173006	0.8989945068291765	No	0.5846884520430404	0.615677172451516	0.030988720408475556
sp|O43426|SYNJ1_HUMAN	1	10	5	5	-2.283748700240845	0.06600773874799189	0.2310270856179716	No	0.9620485317885383	0.9786335449694635	0.0165850131809252
sp|O43426|SYNJ1_HUMAN	2	10	5	5	-2.880754967987216	0.03498353857502242	0.2310270856179716	No	0.9620485317885383	0.9786335449694635	0.0165850131809252
sp|O43426|SYNJ1_HUMAN	6	10	5	5	1.474458089785255	0.18177712184637793	0.31810996323116136	No	0.9620485317885383	0.9786335449694635	0.0165850131809252
sp|O43426|SYNJ1_HUMAN	7	10	5	5	1.5383207928372236	0.17237072499560366	0.31810996323116136	No	0.9620485317885383	0.9786335449694635	0.0165850131809252
sp|O43426|SYNJ1_HUMAN	3	10	5	5	-1.1492106924107122	0.29940137201467393	0.4191619208205435	No	0.9620485317885383	0.9786335449694635	0.0165850131809252
sp|O43426|SYNJ1_HUMAN	5	10	5	5	0.48018815482010574	0.6440097848419853	0.7513447489823163	No	0.9620485317885383	0.9786335449694635	0.0165850131809252
sp|O43426|SYNJ1_HUMAN	4	10	5	5	-0.08148994216597277	0.9370573667117625	0.9370573667117625	No	0.9620485317885383	0.9786335449694635	0.0165850131809252
sp|O43427|FIBP_HUMAN	1	10	5	5	-1.5785484920892205	0.18773056014001818	0.9091772401699947	No	0.8979719661032786	0.8067977272540265	0.09117423884925202
sp|O43427|FIBP_HUMAN	2	10	5	5	0.6475837951135166	0.5477543997794477	0.9091772401699947	No	0.8979719661032786	0.8067977272540265	0.09117423884925202
sp|O43427|FIBP_HUMAN	3	10	5	5	0.6647592247927939	0.5317708787307	0.9091772401699947	No	0.8979719661032786	0.8067977272540265	0.09117423884925202
sp|O43427|FIBP_HUMAN	4	10	5	5	-0.6721873211349504	0.5319928620112601	0.9091772401699947	No	0.8979719661032786	0.8067977272540265	0.09117423884925202
sp|O43427|FIBP_HUMAN	5	10	5	5	0.20379923837730352	0.8459223618174032	0.9091772401699947	No	0.8979719661032786	0.8067977272540265	0.09117423884925202
sp|O43427|FIBP_HUMAN	6	10	5	5	0.1205430815197094	0.9091772401699947	0.9091772401699947	No	0.8979719661032786	0.8067977272540265	0.09117423884925202
sp|O43427|FIBP_HUMAN	7	10	5	5	-0.2017024066000599	0.845255302798404	0.9091772401699947	No	0.8979719661032786	0.8067977272540265	0.09117423884925202
sp|O43432|IF4G3_HUMAN	6	10	5	5	1.821129191959687	0.11098491566827433	0.7768944096779203	No	0.9238079056930677	0.9041149702945535	0.019692935398514244
sp|O43432|IF4G3_HUMAN	1	10	5	5	-1.056089209168386	0.33242058693074644	0.8156791857008486	No	0.9238079056930677	0.9041149702945535	0.019692935398514244
sp|O43432|IF4G3_HUMAN	3	10	5	5	-0.5881320136605874	0.57313947524299	0.8156791857008486	No	0.9238079056930677	0.9041149702945535	0.019692935398514244
sp|O43432|IF4G3_HUMAN	4	10	5	5	-0.572686772775271	0.5826279897863205	0.8156791857008486	No	0.9238079056930677	0.9041149702945535	0.019692935398514244
sp|O43432|IF4G3_HUMAN	5	10	5	5	0.9638642323281434	0.36633398777866477	0.8156791857008486	No	0.9238079056930677	0.9041149702945535	0.019692935398514244
sp|O43432|IF4G3_HUMAN	2	10	5	5	-0.16831586417228292	0.8711678008319089	0.9590798191122916	No	0.9238079056930677	0.9041149702945535	0.019692935398514244
sp|O43432|IF4G3_HUMAN	7	10	5	5	0.05294661864022312	0.9590798191122916	0.9590798191122916	No	0.9238079056930677	0.9041149702945535	0.019692935398514244
sp|O43488|ARK72_HUMAN;sp|Q8NHP1|ARK74_HUMAN	1	10	5	5	-2.2864656615454044	0.05975942463587839	0.22435147175811135	No	0.8684566212852469	0.907358067272402	0.03890144598715506
sp|O43488|ARK72_HUMAN;sp|Q8NHP1|ARK74_HUMAN	7	10	5	5	2.1480031359030365	0.06410042050231753	0.22435147175811135	No	0.8684566212852469	0.907358067272402	0.03890144598715506
sp|O43488|ARK72_HUMAN;sp|Q8NHP1|ARK74_HUMAN	3	10	5	5	1.3406179495584434	0.22709290533932047	0.3974125843438108	No	0.8684566212852469	0.907358067272402	0.03890144598715506
sp|O43488|ARK72_HUMAN;sp|Q8NHP1|ARK74_HUMAN	6	10	5	5	-1.4033841758420287	0.2125226631577585	0.3974125843438108	No	0.8684566212852469	0.907358067272402	0.03890144598715506
sp|O43488|ARK72_HUMAN;sp|Q8NHP1|ARK74_HUMAN	2	10	5	5	-0.9756749828872184	0.36775780377979916	0.5148609252917188	No	0.8684566212852469	0.907358067272402	0.03890144598715506
sp|O43488|ARK72_HUMAN;sp|Q8NHP1|ARK74_HUMAN	5	10	5	5	-0.35785515311913346	0.7338422134509046	0.8561492490260554	No	0.8684566212852469	0.907358067272402	0.03890144598715506
sp|O43488|ARK72_HUMAN;sp|Q8NHP1|ARK74_HUMAN	4	10	5	5	0.13900829165535147	0.8928862943520226	0.8928862943520226	No	0.8684566212852469	0.907358067272402	0.03890144598715506
sp|O43491|E41L2_HUMAN	3	10	5	5	-1.2701909010906058	0.24014028164680332	0.5341527102437365	No	0.9796231584105196	0.9713721470339131	0.008251011376606554
sp|O43491|E41L2_HUMAN	4	10	5	5	-1.108425385822786	0.30041553663006737	0.5341527102437365	No	0.9796231584105196	0.9713721470339131	0.008251011376606554
sp|O43491|E41L2_HUMAN	5	10	5	5	-1.139084522134329	0.30523012013927797	0.5341527102437365	No	0.9796231584105196	0.9713721470339131	0.008251011376606554
sp|O43491|E41L2_HUMAN	7	10	5	5	1.5684269721071795	0.15760541202468473	0.5341527102437365	No	0.9796231584105196	0.9713721470339131	0.008251011376606554
sp|O43491|E41L2_HUMAN	6	10	5	5	0.9003781934593448	0.3976512307707171	0.556711723079004	No	0.9796231584105196	0.9713721470339131	0.008251011376606554
sp|O43491|E41L2_HUMAN	1	10	5	5	0.39548127275985956	0.7056335099600184	0.7177122115438878	No	0.9796231584105196	0.9713721470339131	0.008251011376606554
sp|O43491|E41L2_HUMAN	2	10	5	5	-0.3748301063963125	0.7177122115438878	0.7177122115438878	No	0.9796231584105196	0.9713721470339131	0.008251011376606554
sp|O43504|LTOR5_HUMAN	1	10	5	5	0.18440667192152588	0.8607068551837267	0.8725131807819494	No	0.9394497919204201	0.8497335743326178	0.08971621758780235
sp|O43504|LTOR5_HUMAN	2	10	5	5	0.5456647930127664	0.6102206736425244	0.8725131807819494	No	0.9394497919204201	0.8497335743326178	0.08971621758780235
sp|O43504|LTOR5_HUMAN	3	10	5	5	0.908297584749357	0.4060993054350765	0.8725131807819494	No	0.9394497919204201	0.8497335743326178	0.08971621758780235
sp|O43504|LTOR5_HUMAN	4	10	5	5	0.16569278425612913	0.8725131807819494	0.8725131807819494	No	0.9394497919204201	0.8497335743326178	0.08971621758780235
sp|O43504|LTOR5_HUMAN	5	10	5	5	-0.818664301131995	0.43738165730895795	0.8725131807819494	No	0.9394497919204201	0.8497335743326178	0.08971621758780235
sp|O43504|LTOR5_HUMAN	6	10	5	5	-1.228391621947719	0.26175616352562087	0.8725131807819494	No	0.9394497919204201	0.8497335743326178	0.08971621758780235
sp|O43504|LTOR5_HUMAN	7	10	5	5	0.4194535938657649	0.6909966975190419	0.8725131807819494	No	0.9394497919204201	0.8497335743326178	0.08971621758780235
sp|O43505|B4GA1_HUMAN	1	10	5	5	1.5040200629093754	0.18455420556077828	0.786967336990303	No	0.8909515987802996	0.9303205468745996	0.03936894809430003
sp|O43505|B4GA1_HUMAN	2	10	5	5	0.758238864051007	0.4789405029416729	0.786967336990303	No	0.8909515987802996	0.9303205468745996	0.03936894809430003
sp|O43505|B4GA1_HUMAN	3	10	5	5	-1.1591128934524295	0.2914763132158702	0.786967336990303	No	0.8909515987802996	0.9303205468745996	0.03936894809430003
sp|O43505|B4GA1_HUMAN	4	10	5	5	-0.5186980008433464	0.6189211350654074	0.786967336990303	No	0.8909515987802996	0.9303205468745996	0.03936894809430003
sp|O43505|B4GA1_HUMAN	5	10	5	5	-0.8941300839197636	0.40989265360457944	0.786967336990303	No	0.8909515987802996	0.9303205468745996	0.03936894809430003
sp|O43505|B4GA1_HUMAN	6	10	5	5	0.43610726072610745	0.674543431705974	0.786967336990303	No	0.8909515987802996	0.9303205468745996	0.03936894809430003
sp|O43505|B4GA1_HUMAN	7	10	5	5	0.191620082384027	0.8528230838845282	0.8528230838845282	No	0.8909515987802996	0.9303205468745996	0.03936894809430003
sp|O43581|SYT7_HUMAN	4	10	5	5	2.6646666935708168	0.035793283294052215	0.2505529830583655	No	0.9361491840284344	0.9332721939793728	0.002876990049061612
sp|O43581|SYT7_HUMAN	1	10	5	5	-1.5192261432677043	0.16731984441720035	0.4934178020527315	No	0.9361491840284344	0.9332721939793728	0.002876990049061612
sp|O43581|SYT7_HUMAN	2	10	5	5	-1.0739119826193753	0.31450512137122977	0.4934178020527315	No	0.9361491840284344	0.9332721939793728	0.002876990049061612
sp|O43581|SYT7_HUMAN	3	10	5	5	-1.0102950094011598	0.35244128718052253	0.4934178020527315	No	0.9361491840284344	0.9332721939793728	0.002876990049061612
sp|O43581|SYT7_HUMAN	5	10	5	5	1.216995927893313	0.25939740421605934	0.4934178020527315	No	0.9361491840284344	0.9332721939793728	0.002876990049061612
sp|O43581|SYT7_HUMAN	6	10	5	5	-0.49331116205969394	0.63617765292928	0.7422072617508266	No	0.9361491840284344	0.9332721939793728	0.002876990049061612
sp|O43581|SYT7_HUMAN	7	10	5	5	-0.06133557689424896	0.9530054765359239	0.9530054765359239	No	0.9361491840284344	0.9332721939793728	0.002876990049061612
sp|O43592|XPOT_HUMAN	4	10	5	5	-4.623539874552126	0.0018334691573936822	0.012834284101755775	Yes	0.942343698803243	0.8850979068220045	0.05724579198123847
sp|O43592|XPOT_HUMAN	5	10	5	5	-2.634790152604225	0.039562557871232563	0.13846895254931396	No	0.942343698803243	0.8850979068220045	0.05724579198123847
sp|O43592|XPOT_HUMAN	2	10	5	5	1.8494845623570186	0.10250538840128968	0.23917923960300927	No	0.942343698803243	0.8850979068220045	0.05724579198123847
sp|O43592|XPOT_HUMAN	1	10	5	5	1.1993620938647105	0.2743931216420093	0.384150370298813	No	0.942343698803243	0.8850979068220045	0.05724579198123847
sp|O43592|XPOT_HUMAN	6	10	5	5	-1.2879984201657582	0.2548186300075778	0.384150370298813	No	0.942343698803243	0.8850979068220045	0.05724579198123847
sp|O43592|XPOT_HUMAN	7	10	5	5	0.9308713195634827	0.39209517265398364	0.4574443680963143	No	0.942343698803243	0.8850979068220045	0.05724579198123847
sp|O43592|XPOT_HUMAN	3	10	5	5	0.4420192929841265	0.6720759823444095	0.6720759823444095	No	0.942343698803243	0.8850979068220045	0.05724579198123847
sp|O43598|DNPH1_HUMAN	2	10	5	5	1.0358118052104777	0.3383187358353198	0.7894103836157462	No	0.525296834243933	0.4831369628390183	0.04215987140491473
sp|O43598|DNPH1_HUMAN	3	10	5	5	1.243453225645552	0.27748809625083126	0.7894103836157462	No	0.525296834243933	0.4831369628390183	0.04215987140491473
sp|O43598|DNPH1_HUMAN	4	10	5	5	-1.5947743736953797	0.16442117237034348	0.7894103836157462	No	0.525296834243933	0.4831369628390183	0.04215987140491473
sp|O43598|DNPH1_HUMAN	1	10	5	5	-0.13064421446846253	0.8993890704887793	0.9698541669740537	No	0.525296834243933	0.4831369628390183	0.04215987140491473
sp|O43598|DNPH1_HUMAN	5	10	5	5	-0.514726347237113	0.6305951159645604	0.9698541669740537	No	0.525296834243933	0.4831369628390183	0.04215987140491473
sp|O43598|DNPH1_HUMAN	6	10	5	5	-0.03965271348536241	0.9698541669740537	0.9698541669740537	No	0.525296834243933	0.4831369628390183	0.04215987140491473
sp|O43598|DNPH1_HUMAN	7	10	5	5	-0.2895620095429072	0.7797940797757279	0.9698541669740537	No	0.525296834243933	0.4831369628390183	0.04215987140491473
sp|O43674|NDUB5_HUMAN	5	10	5	5	-3.5024059608302305	0.012595322394236254	0.08816725675965378	No	0.7994040888479886	0.8662508405300803	0.06684675168209164
sp|O43674|NDUB5_HUMAN	3	10	5	5	2.291282908034763	0.05390127337397155	0.1257696378726003	No	0.7994040888479886	0.8662508405300803	0.06684675168209164
sp|O43674|NDUB5_HUMAN	6	10	5	5	-2.283203748605832	0.0518135139507527	0.1257696378726003	No	0.7994040888479886	0.8662508405300803	0.06684675168209164
sp|O43674|NDUB5_HUMAN	1	10	5	5	1.135603383838492	0.28913653107414133	0.5059889293797474	No	0.7994040888479886	0.8662508405300803	0.06684675168209164
sp|O43674|NDUB5_HUMAN	7	10	5	5	-0.6857067596296772	0.5172048798796158	0.7240868318314622	No	0.7994040888479886	0.8662508405300803	0.06684675168209164
sp|O43674|NDUB5_HUMAN	2	10	5	5	0.42606702501610344	0.6813087284639313	0.7484051090469701	No	0.7994040888479886	0.8662508405300803	0.06684675168209164
sp|O43674|NDUB5_HUMAN	4	10	5	5	-0.33758088388730084	0.7484051090469701	0.7484051090469701	No	0.7994040888479886	0.8662508405300803	0.06684675168209164
sp|O43678|NDUA2_HUMAN	1	10	5	5	-1.9973132573239585	0.08213661650635257	0.19165210518148934	No	0.7854158916070321	0.8333633323559462	0.047947440748914105
sp|O43678|NDUA2_HUMAN	3	10	5	5	2.351846971225449	0.06663218584059855	0.19165210518148934	No	0.7854158916070321	0.8333633323559462	0.047947440748914105
sp|O43678|NDUA2_HUMAN	4	10	5	5	-2.214245082294761	0.06728321203130785	0.19165210518148934	No	0.7854158916070321	0.8333633323559462	0.047947440748914105
sp|O43678|NDUA2_HUMAN	7	10	5	5	-1.8979670695158444	0.12033734181956478	0.21059034818423836	No	0.7854158916070321	0.8333633323559462	0.047947440748914105
sp|O43678|NDUA2_HUMAN	6	10	5	5	-1.4757356690716465	0.20600927883260964	0.2884129903656535	No	0.7854158916070321	0.8333633323559462	0.047947440748914105
sp|O43678|NDUA2_HUMAN	5	10	5	5	-1.1702884194491332	0.2765872273405839	0.32268509856401456	No	0.7854158916070321	0.8333633323559462	0.047947440748914105
sp|O43678|NDUA2_HUMAN	2	10	5	5	0.038970115848494594	0.9698740834024656	0.9698740834024656	No	0.7854158916070321	0.8333633323559462	0.047947440748914105
sp|O43681|ASNA_HUMAN	5	10	5	5	-2.66230852136683	0.030155310033545817	0.2110871702348207	No	0.9839999343070995	0.9672724492414425	0.016727485065657022
sp|O43681|ASNA_HUMAN	4	10	5	5	-1.7600983266071797	0.13635255060247664	0.31815595140577885	No	0.9839999343070995	0.9672724492414425	0.016727485065657022
sp|O43681|ASNA_HUMAN	7	10	5	5	1.8923984307130948	0.09590051141364225	0.31815595140577885	No	0.9839999343070995	0.9672724492414425	0.016727485065657022
sp|O43681|ASNA_HUMAN	6	10	5	5	-1.449756580701153	0.18671032660034861	0.32674307155061005	No	0.9839999343070995	0.9672724492414425	0.016727485065657022
sp|O43681|ASNA_HUMAN	3	10	5	5	1.1350243597596892	0.2903459439975676	0.4064843215965946	No	0.9839999343070995	0.9672724492414425	0.016727485065657022
sp|O43681|ASNA_HUMAN	1	10	5	5	0.879253626145654	0.41245765416679986	0.4812005965279332	No	0.9839999343070995	0.9672724492414425	0.016727485065657022
sp|O43681|ASNA_HUMAN	2	10	5	5	-0.5770213328561121	0.5828118790073269	0.5828118790073269	No	0.9839999343070995	0.9672724492414425	0.016727485065657022
sp|O43707|ACTN4_HUMAN	4	10	5	5	-3.6428697709666933	0.007476753582996157	0.0523372750809731	No	0.9366518584844803	0.935763932703201	8.879257812792751e-4
sp|O43707|ACTN4_HUMAN	1	10	5	5	1.343378990694157	0.2336757942339513	0.5452435198792197	No	0.9366518584844803	0.935763932703201	8.879257812792751e-4
sp|O43707|ACTN4_HUMAN	2	10	5	5	1.4357105195729993	0.20730228973132686	0.5452435198792197	No	0.9366518584844803	0.935763932703201	8.879257812792751e-4
sp|O43707|ACTN4_HUMAN	5	10	5	5	-0.9986447717475064	0.3502779379533207	0.6129863914183112	No	0.9366518584844803	0.935763932703201	8.879257812792751e-4
sp|O43707|ACTN4_HUMAN	3	10	5	5	0.6386675837540815	0.5410799429585114	0.7575119201419158	No	0.9366518584844803	0.935763932703201	8.879257812792751e-4
sp|O43707|ACTN4_HUMAN	7	10	5	5	-0.439807865776811	0.677073762647435	0.7899193897553409	No	0.9366518584844803	0.935763932703201	8.879257812792751e-4
sp|O43707|ACTN4_HUMAN	6	10	5	5	0.034984305997513294	0.973426806550581	0.973426806550581	No	0.9366518584844803	0.935763932703201	8.879257812792751e-4
sp|O43708|MAAI_HUMAN	1	10	5	5	0.856203841086274	0.41729239245329464	0.6061743729840069	No	0.9322102217757074	0.9004878723529616	0.03172234942274588
sp|O43708|MAAI_HUMAN	2	10	5	5	0.674800901092044	0.5195780339862915	0.6061743729840069	No	0.9322102217757074	0.9004878723529616	0.03172234942274588
sp|O43708|MAAI_HUMAN	3	10	5	5	0.7012975943638721	0.5063533719315794	0.6061743729840069	No	0.9322102217757074	0.9004878723529616	0.03172234942274588
sp|O43708|MAAI_HUMAN	4	10	5	5	1.234513747064426	0.25284042174969373	0.6061743729840069	No	0.9322102217757074	0.9004878723529616	0.03172234942274588
sp|O43708|MAAI_HUMAN	6	10	5	5	-1.2836186532612985	0.24379054170944905	0.6061743729840069	No	0.9322102217757074	0.9004878723529616	0.03172234942274588
sp|O43708|MAAI_HUMAN	7	10	5	5	-0.9020230260134714	0.393560893907578	0.6061743729840069	No	0.9322102217757074	0.9004878723529616	0.03172234942274588
sp|O43708|MAAI_HUMAN	5	10	5	5	0.5252153289010196	0.6237453483766352	0.6237453483766352	No	0.9322102217757074	0.9004878723529616	0.03172234942274588
sp|O43747|AP1G1_HUMAN	3	10	5	5	-2.0592418603547267	0.07409359533561227	0.2593275836746429	No	0.9763460843296518	0.930552192303472	0.04579389202617978
sp|O43747|AP1G1_HUMAN	4	10	5	5	-2.195399799715627	0.06047093898392732	0.2593275836746429	No	0.9763460843296518	0.930552192303472	0.04579389202617978
sp|O43747|AP1G1_HUMAN	2	10	5	5	-1.4657044725743833	0.19266383925338793	0.27191518245495916	No	0.9763460843296518	0.930552192303472	0.04579389202617978
sp|O43747|AP1G1_HUMAN	5	10	5	5	-1.47706081927852	0.19422513032497085	0.27191518245495916	No	0.9763460843296518	0.930552192303472	0.04579389202617978
sp|O43747|AP1G1_HUMAN	7	10	5	5	1.7746952071383744	0.11872565655055117	0.27191518245495916	No	0.9763460843296518	0.930552192303472	0.04579389202617978
sp|O43747|AP1G1_HUMAN	6	10	5	5	0.5375742419615935	0.6137385845053471	0.7160283485895717	No	0.9763460843296518	0.930552192303472	0.04579389202617978
sp|O43747|AP1G1_HUMAN	1	10	5	5	-0.22288363723152785	0.8292116482589446	0.8292116482589446	No	0.9763460843296518	0.930552192303472	0.04579389202617978
sp|O43759|SNG1_HUMAN	1	10	5	5	-1.8387773367672486	0.11410634036727073	0.19968609564272377	No	0.8924564633580386	0.8928094736754714	3.530103174327337e-4
sp|O43759|SNG1_HUMAN	3	10	5	5	-2.416860596141145	0.04359032499970752	0.19968609564272377	No	0.8924564633580386	0.8928094736754714	3.530103174327337e-4
sp|O43759|SNG1_HUMAN	5	10	5	5	2.1483713713445027	0.07925716829020808	0.19968609564272377	No	0.8924564633580386	0.8928094736754714	3.530103174327337e-4
sp|O43759|SNG1_HUMAN	7	10	5	5	2.23968817634763	0.08865259473760291	0.19968609564272377	No	0.8924564633580386	0.8928094736754714	3.530103174327337e-4
sp|O43759|SNG1_HUMAN	2	10	5	5	-1.061758414060132	0.3236986762560619	0.3776484556320723	No	0.8924564633580386	0.8928094736754714	3.530103174327337e-4
sp|O43759|SNG1_HUMAN	6	10	5	5	1.0745797295851167	0.31496281419334804	0.3776484556320723	No	0.8924564633580386	0.8928094736754714	3.530103174327337e-4
sp|O43759|SNG1_HUMAN	4	10	5	5	0.7056471841562162	0.5004752135726444	0.5004752135726444	No	0.8924564633580386	0.8928094736754714	3.530103174327337e-4
sp|O43761|SNG3_HUMAN	4	10	5	5	1.825192614345114	0.11390071250058537	0.3986524937520488	No	0.8763037735787961	0.9273459841455652	0.051042210566769164
sp|O43761|SNG3_HUMAN	6	10	5	5	2.092560577764209	0.0731551931004842	0.3986524937520488	No	0.8763037735787961	0.9273459841455652	0.051042210566769164
sp|O43761|SNG3_HUMAN	2	10	5	5	-1.3260409189719904	0.2217830496883063	0.43384107077778905	No	0.8763037735787961	0.9273459841455652	0.051042210566769164
sp|O43761|SNG3_HUMAN	3	10	5	5	-1.1470951596965233	0.29530605812614347	0.43384107077778905	No	0.8763037735787961	0.9273459841455652	0.051042210566769164
sp|O43761|SNG3_HUMAN	7	10	5	5	-1.10842549059739	0.3098864791269922	0.43384107077778905	No	0.8763037735787961	0.9273459841455652	0.051042210566769164
sp|O43761|SNG3_HUMAN	1	10	5	5	-0.8281812099772522	0.4459188495507817	0.5202386578092454	No	0.8763037735787961	0.9273459841455652	0.051042210566769164
sp|O43761|SNG3_HUMAN	5	10	5	5	-0.042842113657601516	0.9673472522639192	0.9673472522639192	No	0.8763037735787961	0.9273459841455652	0.051042210566769164
sp|O43765|SGTA_HUMAN	1	10	5	5	-1.7790801481236738	0.11367197556192715	0.5126690532529284	No	0.9242222686362991	0.9042716457286487	0.019950622907650373
sp|O43765|SGTA_HUMAN	2	10	5	5	-1.1361678343405806	0.2929537447159591	0.5126690532529284	No	0.9242222686362991	0.9042716457286487	0.019950622907650373
sp|O43765|SGTA_HUMAN	5	10	5	5	1.2805517846283223	0.2387827203630027	0.5126690532529284	No	0.9242222686362991	0.9042716457286487	0.019950622907650373
sp|O43765|SGTA_HUMAN	7	10	5	5	1.2664882760907037	0.2468735698782824	0.5126690532529284	No	0.9242222686362991	0.9042716457286487	0.019950622907650373
sp|O43765|SGTA_HUMAN	4	10	5	5	-0.7451065946224198	0.49351527928596384	0.6476017409732584	No	0.9242222686362991	0.9042716457286487	0.019950622907650373
sp|O43765|SGTA_HUMAN	6	10	5	5	-0.6167569249970645	0.5550872065485072	0.6476017409732584	No	0.9242222686362991	0.9042716457286487	0.019950622907650373
sp|O43765|SGTA_HUMAN	3	10	5	5	-0.4241809021531266	0.6902432545054359	0.6902432545054359	No	0.9242222686362991	0.9042716457286487	0.019950622907650373
sp|O43776|SYNC_HUMAN	2	10	5	5	-6.838376955039956	0.0012405110276832141	0.008683577193782498	Yes	0.8742067023437956	0.9534188235614101	0.07921212121761445
sp|O43776|SYNC_HUMAN	7	10	5	5	3.0980352466540224	0.02240541024821486	0.07841893586875201	No	0.8742067023437956	0.9534188235614101	0.07921212121761445
sp|O43776|SYNC_HUMAN	5	10	5	5	-2.186080449555944	0.0738889763739932	0.1724076115393175	No	0.8742067023437956	0.9534188235614101	0.07921212121761445
sp|O43776|SYNC_HUMAN	4	10	5	5	-1.5364417361556324	0.1629906556022366	0.28523364730391404	No	0.8742067023437956	0.9534188235614101	0.07921212121761445
sp|O43776|SYNC_HUMAN	1	10	5	5	-1.395880351132706	0.21997975340274717	0.307971654763846	No	0.8742067023437956	0.9534188235614101	0.07921212121761445
sp|O43776|SYNC_HUMAN	3	10	5	5	-0.48948921871047163	0.6427588692140496	0.7498853474163912	No	0.8742067023437956	0.9534188235614101	0.07921212121761445
sp|O43776|SYNC_HUMAN	6	10	5	5	0.2765969952641157	0.7918691860200093	0.7918691860200093	No	0.8742067023437956	0.9534188235614101	0.07921212121761445
sp|O43809|CPSF5_HUMAN	7	10	5	5	-2.2794722256053834	0.05926312602811144	0.4148418821967801	No	0.9235392619491329	0.9479894351695562	0.02445017322042331
sp|O43809|CPSF5_HUMAN	1	10	5	5	0.9947999155268534	0.3568758853657341	0.6237525373538266	No	0.9235392619491329	0.9479894351695562	0.02445017322042331
sp|O43809|CPSF5_HUMAN	2	10	5	5	-0.8046441100063267	0.44553752668130475	0.6237525373538266	No	0.9235392619491329	0.9479894351695562	0.02445017322042331
sp|O43809|CPSF5_HUMAN	3	10	5	5	-1.1539619942254735	0.2972205944856067	0.6237525373538266	No	0.9235392619491329	0.9479894351695562	0.02445017322042331
sp|O43809|CPSF5_HUMAN	5	10	5	5	1.3115494336254494	0.2295497585539696	0.6237525373538266	No	0.9235392619491329	0.9479894351695562	0.02445017322042331
sp|O43809|CPSF5_HUMAN	6	10	5	5	0.5521765519975528	0.5962331274524761	0.6956053153612222	No	0.9235392619491329	0.9479894351695562	0.02445017322042331
sp|O43809|CPSF5_HUMAN	4	10	5	5	-0.3212858566449683	0.7565410674236412	0.7565410674236412	No	0.9235392619491329	0.9479894351695562	0.02445017322042331
sp|O43813|LANC1_HUMAN	6	10	5	5	-2.5638405839416127	0.045004648032469154	0.31503253622728405	No	0.9905201832397549	0.9871505915729554	0.0033695916667995096
sp|O43813|LANC1_HUMAN	3	10	5	5	-1.7216793209848165	0.1384259831782607	0.41056658635859955	No	0.9905201832397549	0.9871505915729554	0.0033695916667995096
sp|O43813|LANC1_HUMAN	4	10	5	5	1.3897695426552403	0.20945085667245464	0.41056658635859955	No	0.9905201832397549	0.9871505915729554	0.0033695916667995096
sp|O43813|LANC1_HUMAN	7	10	5	5	1.2970813212237493	0.23460947791919975	0.41056658635859955	No	0.9905201832397549	0.9871505915729554	0.0033695916667995096
sp|O43813|LANC1_HUMAN	1	10	5	5	0.8017541051680176	0.44734327401694085	0.552660916855904	No	0.9905201832397549	0.9871505915729554	0.0033695916667995096
sp|O43813|LANC1_HUMAN	5	10	5	5	-0.7531034522697785	0.4737093573050606	0.552660916855904	No	0.9905201832397549	0.9871505915729554	0.0033695916667995096
sp|O43813|LANC1_HUMAN	2	10	5	5	-0.6071945911314659	0.5652667147513751	0.5652667147513751	No	0.9905201832397549	0.9871505915729554	0.0033695916667995096
sp|O43837|IDH3B_HUMAN	6	10	5	5	2.471696363474323	0.04038695614097016	0.1431280358136705	No	0.9216501314484803	0.8900557997579123	0.03159433169056802
sp|O43837|IDH3B_HUMAN	7	10	5	5	2.52346400418059	0.04089372451819157	0.1431280358136705	No	0.9216501314484803	0.8900557997579123	0.03159433169056802
sp|O43837|IDH3B_HUMAN	1	10	5	5	-1.72991866351715	0.1271492478114718	0.29668157822676755	No	0.9216501314484803	0.8900557997579123	0.03159433169056802
sp|O43837|IDH3B_HUMAN	4	10	5	5	-1.3090128026168966	0.23201392761195966	0.4060243733209294	No	0.9216501314484803	0.8900557997579123	0.03159433169056802
sp|O43837|IDH3B_HUMAN	2	10	5	5	-0.9967729845473746	0.34865896927574797	0.4881225569860471	No	0.9216501314484803	0.8900557997579123	0.03159433169056802
sp|O43837|IDH3B_HUMAN	5	10	5	5	-0.5812248673251079	0.5774099217397993	0.6736449086964326	No	0.9216501314484803	0.8900557997579123	0.03159433169056802
sp|O43837|IDH3B_HUMAN	3	10	5	5	-0.4441017660788264	0.6781503460150473	0.6781503460150473	No	0.9216501314484803	0.8900557997579123	0.03159433169056802
sp|O43865|SAHH2_HUMAN	5	10	5	5	1.9001426578476497	0.09408072786665857	0.65856509506661	No	0.9398299988239076	0.9490547190744199	0.009224720250512242
sp|O43865|SAHH2_HUMAN	1	10	5	5	-0.9486405167645121	0.3793569963424309	0.8158445267104303	No	0.9398299988239076	0.9490547190744199	0.009224720250512242
sp|O43865|SAHH2_HUMAN	2	10	5	5	-0.40207011790518105	0.6992953086089402	0.8158445267104303	No	0.9398299988239076	0.9490547190744199	0.009224720250512242
sp|O43865|SAHH2_HUMAN	3	10	5	5	-1.0503754748760448	0.3244444795440295	0.8158445267104303	No	0.9398299988239076	0.9490547190744199	0.009224720250512242
sp|O43865|SAHH2_HUMAN	6	10	5	5	-0.45550901220264495	0.6618416155331279	0.8158445267104303	No	0.9398299988239076	0.9490547190744199	0.009224720250512242
sp|O43865|SAHH2_HUMAN	7	10	5	5	0.41054641044708995	0.6943037974080525	0.8158445267104303	No	0.9398299988239076	0.9490547190744199	0.009224720250512242
sp|O43865|SAHH2_HUMAN	4	10	5	5	0.05666206134725142	0.9563456607466709	0.9563456607466709	No	0.9398299988239076	0.9490547190744199	0.009224720250512242
sp|O43920|NDUS5_HUMAN	6	10	5	5	-3.3105598985710816	0.020009531650156072	0.1400667215510925	No	0.7778573589937123	0.819630053186016	0.04177269419230367
sp|O43920|NDUS5_HUMAN	2	10	5	5	1.6419026792629365	0.14984068731687453	0.3496282704060406	No	0.7778573589937123	0.819630053186016	0.04177269419230367
sp|O43920|NDUS5_HUMAN	5	10	5	5	-1.6607375367752293	0.1419790768208843	0.3496282704060406	No	0.7778573589937123	0.819630053186016	0.04177269419230367
sp|O43920|NDUS5_HUMAN	7	10	5	5	-1.313115513933605	0.23853279258657367	0.4174323870265039	No	0.7778573589937123	0.819630053186016	0.04177269419230367
sp|O43920|NDUS5_HUMAN	4	10	5	5	-1.114353569195619	0.30691013687390833	0.42967419162347165	No	0.7778573589937123	0.819630053186016	0.04177269419230367
sp|O43920|NDUS5_HUMAN	3	10	5	5	0.9014980804230803	0.41129784658675184	0.4798474876845438	No	0.7778573589937123	0.819630053186016	0.04177269419230367
sp|O43920|NDUS5_HUMAN	1	10	5	5	-0.016545137756978457	0.9872296069825451	0.9872296069825451	No	0.7778573589937123	0.819630053186016	0.04177269419230367
sp|O60220|TIM8A_HUMAN	1	10	5	5	1.8568028548055833	0.10132295499053667	0.7092606849337567	No	0.8709228101307613	0.894951083406691	0.024028273275929712
sp|O60220|TIM8A_HUMAN	4	10	5	5	-0.7703613410832093	0.4734967900434548	0.7509189711168323	No	0.8709228101307613	0.894951083406691	0.024028273275929712
sp|O60220|TIM8A_HUMAN	5	10	5	5	-1.2020173656342021	0.2668701002366734	0.7509189711168323	No	0.8709228101307613	0.894951083406691	0.024028273275929712
sp|O60220|TIM8A_HUMAN	6	10	5	5	-0.658891609670165	0.5363706936548802	0.7509189711168323	No	0.8709228101307613	0.894951083406691	0.024028273275929712
sp|O60220|TIM8A_HUMAN	7	10	5	5	0.9282756927474975	0.38168093767495925	0.7509189711168323	No	0.8709228101307613	0.894951083406691	0.024028273275929712
sp|O60220|TIM8A_HUMAN	2	10	5	5	-0.21670513231327315	0.8376354340082156	0.8376354340082156	No	0.8709228101307613	0.894951083406691	0.024028273275929712
sp|O60220|TIM8A_HUMAN	3	10	5	5	0.28884062555723844	0.7810886446107395	0.8376354340082156	No	0.8709228101307613	0.894951083406691	0.024028273275929712
sp|O60256|KPRB_HUMAN	5	10	5	5	-3.381736875473296	0.009765521203577434	0.06835864842504204	No	0.9235996005312757	0.9245717410743323	9.721405430566099e-4
sp|O60256|KPRB_HUMAN	7	10	5	5	2.356791596759768	0.04892420277259834	0.17123470970409418	No	0.9235996005312757	0.9245717410743323	9.721405430566099e-4
sp|O60256|KPRB_HUMAN	6	10	5	5	-1.2933458128186228	0.23248492014689792	0.5424648136760952	No	0.9235996005312757	0.9245717410743323	9.721405430566099e-4
sp|O60256|KPRB_HUMAN	4	10	5	5	0.9736022963138865	0.3774708902676377	0.660574057968366	No	0.9235996005312757	0.9245717410743323	9.721405430566099e-4
sp|O60256|KPRB_HUMAN	1	10	5	5	0.5362399479036087	0.6105878883131082	0.7074841470942557	No	0.9235996005312757	0.9245717410743323	9.721405430566099e-4
sp|O60256|KPRB_HUMAN	2	10	5	5	-0.39376284558020436	0.7074841470942557	0.7074841470942557	No	0.9235996005312757	0.9245717410743323	9.721405430566099e-4
sp|O60256|KPRB_HUMAN	3	10	5	5	0.5244139137921383	0.616029950614462	0.7074841470942557	No	0.9235996005312757	0.9245717410743323	9.721405430566099e-4
sp|O60262|GBG7_HUMAN	4	10	5	5	1.9352750322668832	0.09166856242327263	0.6416799369629085	No	0.9225296215245077	0.9183383402460467	0.004191281278461023
sp|O60262|GBG7_HUMAN	1	10	5	5	-0.9864100326916662	0.3567558176667136	0.6952003911956584	No	0.9225296215245077	0.9183383402460467	0.004191281278461023
sp|O60262|GBG7_HUMAN	3	10	5	5	-0.994306243265885	0.365238421561984	0.6952003911956584	No	0.9225296215245077	0.9183383402460467	0.004191281278461023
sp|O60262|GBG7_HUMAN	7	10	5	5	0.8980738021156445	0.3972573663975191	0.6952003911956584	No	0.9225296215245077	0.9183383402460467	0.004191281278461023
sp|O60262|GBG7_HUMAN	2	10	5	5	-0.37387987304153875	0.7241735052803031	0.8352970278317697	No	0.9225296215245077	0.9183383402460467	0.004191281278461023
sp|O60262|GBG7_HUMAN	5	10	5	5	0.21607622930483547	0.8352970278317697	0.8352970278317697	No	0.9225296215245077	0.9183383402460467	0.004191281278461023
sp|O60262|GBG7_HUMAN	6	10	5	5	-0.251138614495391	0.8139150375968163	0.8352970278317697	No	0.9225296215245077	0.9183383402460467	0.004191281278461023
sp|O60268|K0513_HUMAN	6	10	5	5	2.0942781485771307	0.0791857209852344	0.5543000468966408	No	0.9601967562793112	0.9180718489282375	0.04212490735107377
sp|O60268|K0513_HUMAN	1	10	5	5	-1.0557947792515752	0.3228839104650475	0.5650468433138331	No	0.9601967562793112	0.9180718489282375	0.04212490735107377
sp|O60268|K0513_HUMAN	3	10	5	5	-1.1743466239406297	0.2741346098830424	0.5650468433138331	No	0.9601967562793112	0.9180718489282375	0.04212490735107377
sp|O60268|K0513_HUMAN	5	10	5	5	1.0959514640789811	0.3134740954386105	0.5650468433138331	No	0.9601967562793112	0.9180718489282375	0.04212490735107377
sp|O60268|K0513_HUMAN	2	10	5	5	-0.8295120045725212	0.43190473905603965	0.6046666346784555	No	0.9601967562793112	0.9180718489282375	0.04212490735107377
sp|O60268|K0513_HUMAN	7	10	5	5	0.6645996097564525	0.5254695118305146	0.6130477638022671	No	0.9601967562793112	0.9180718489282375	0.04212490735107377
sp|O60268|K0513_HUMAN	4	10	5	5	0.019693379876282557	0.9847711241123238	0.9847711241123238	No	0.9601967562793112	0.9180718489282375	0.04212490735107377
sp|O60282|KIF5C_HUMAN	1	10	5	5	-2.6036533086675475	0.04344605771696753	0.3041224040187727	No	0.982863637003464	0.9631455538549557	0.019718083148508314
sp|O60282|KIF5C_HUMAN	2	10	5	5	-0.4174502773500345	0.6919921014241391	0.8073241183281624	No	0.982863637003464	0.9631455538549557	0.019718083148508314
sp|O60282|KIF5C_HUMAN	3	10	5	5	-0.43056142671785774	0.6817117631253863	0.8073241183281624	No	0.982863637003464	0.9631455538549557	0.019718083148508314
sp|O60282|KIF5C_HUMAN	4	10	5	5	-0.5469132316891544	0.6003468547935055	0.8073241183281624	No	0.982863637003464	0.9631455538549557	0.019718083148508314
sp|O60282|KIF5C_HUMAN	5	10	5	5	0.8559680337656914	0.4234190700937362	0.8073241183281624	No	0.982863637003464	0.9631455538549557	0.019718083148508314
sp|O60282|KIF5C_HUMAN	7	10	5	5	1.2720862569774083	0.23954692026804172	0.8073241183281624	No	0.982863637003464	0.9631455538549557	0.019718083148508314
sp|O60282|KIF5C_HUMAN	6	10	5	5	0.23377843652133537	0.8210682818461155	0.8210682818461155	No	0.982863637003464	0.9631455538549557	0.019718083148508314
sp|O60313|OPA1_HUMAN	5	10	5	5	-2.199057549622295	0.06185160495748913	0.2285571817687676	No	0.9154240905224965	0.9091469008526192	0.006277189669877337
sp|O60313|OPA1_HUMAN	7	10	5	5	2.153389944026089	0.0653020519339336	0.2285571817687676	No	0.9154240905224965	0.9091469008526192	0.006277189669877337
sp|O60313|OPA1_HUMAN	1	10	5	5	-1.0964636359210589	0.3284829769202211	0.42266699312148587	No	0.9154240905224965	0.9091469008526192	0.006277189669877337
sp|O60313|OPA1_HUMAN	2	10	5	5	0.9952573922204005	0.3622859941041307	0.42266699312148587	No	0.9154240905224965	0.9091469008526192	0.006277189669877337
sp|O60313|OPA1_HUMAN	4	10	5	5	-1.0631213964436785	0.3188563474945657	0.42266699312148587	No	0.9154240905224965	0.9091469008526192	0.006277189669877337
sp|O60313|OPA1_HUMAN	6	10	5	5	-1.2025767286267701	0.2635512345770749	0.42266699312148587	No	0.9154240905224965	0.9091469008526192	0.006277189669877337
sp|O60313|OPA1_HUMAN	3	10	5	5	0.8098067992685174	0.441608653892937	0.441608653892937	No	0.9154240905224965	0.9091469008526192	0.006277189669877337
sp|O60331|PI51C_HUMAN;sp|O14986|PI51B_HUMAN	7	10	5	5	-3.135883336528526	0.02243779240127351	0.15706454680891457	No	0.8932679675973548	0.8830270358879723	0.010240931709382561
sp|O60331|PI51C_HUMAN;sp|O14986|PI51B_HUMAN	1	10	5	5	-0.6386273702617273	0.5437237840652414	0.9698816449592382	No	0.8932679675973548	0.8830270358879723	0.010240931709382561
sp|O60331|PI51C_HUMAN;sp|O14986|PI51B_HUMAN	2	10	5	5	-0.4172490824218669	0.6927726035423131	0.9698816449592382	No	0.8932679675973548	0.8830270358879723	0.010240931709382561
sp|O60331|PI51C_HUMAN;sp|O14986|PI51B_HUMAN	5	10	5	5	0.427949815836261	0.6802905890767933	0.9698816449592382	No	0.8932679675973548	0.8830270358879723	0.010240931709382561
sp|O60331|PI51C_HUMAN;sp|O14986|PI51B_HUMAN	6	10	5	5	1.0882084636434943	0.3282024543541997	0.9698816449592382	No	0.8932679675973548	0.8830270358879723	0.010240931709382561
sp|O60331|PI51C_HUMAN;sp|O14986|PI51B_HUMAN	3	10	5	5	-0.032972709448888034	0.9745947948042903	0.9745947948042903	No	0.8932679675973548	0.8830270358879723	0.010240931709382561
sp|O60331|PI51C_HUMAN;sp|O14986|PI51B_HUMAN	4	10	5	5	0.11929557241813883	0.9080915959391337	0.9745947948042903	No	0.8932679675973548	0.8830270358879723	0.010240931709382561
sp|O60493|SNX3_HUMAN	3	10	5	5	-1.3587686762878477	0.2228220771314623	0.519918179973412	No	0.9134576567554977	0.918999476004334	0.005541819248836233
sp|O60493|SNX3_HUMAN	4	10	5	5	-1.3645547801290854	0.21564118413311525	0.519918179973412	No	0.9134576567554977	0.918999476004334	0.005541819248836233
sp|O60493|SNX3_HUMAN	5	10	5	5	1.524200812909357	0.173151997154593	0.519918179973412	No	0.9134576567554977	0.918999476004334	0.005541819248836233
sp|O60493|SNX3_HUMAN	1	10	5	5	0.2866211183532113	0.7846655202647373	0.8927551496207926	No	0.9134576567554977	0.918999476004334	0.005541819248836233
sp|O60493|SNX3_HUMAN	2	10	5	5	-0.13927549143805487	0.8927551496207926	0.8927551496207926	No	0.9134576567554977	0.918999476004334	0.005541819248836233
sp|O60493|SNX3_HUMAN	6	10	5	5	0.5273884743830297	0.6212113681104612	0.8927551496207926	No	0.9134576567554977	0.918999476004334	0.005541819248836233
sp|O60493|SNX3_HUMAN	7	10	5	5	-0.27849317419372793	0.788723916122372	0.8927551496207926	No	0.9134576567554977	0.918999476004334	0.005541819248836233
sp|O60502|OGA_HUMAN	2	10	5	5	-1.4569461519778162	0.19175658878781277	0.5782936084919067	No	0.9785428353116907	0.9756052383584771	0.002937596953213606
sp|O60502|OGA_HUMAN	3	10	5	5	-0.9291078710818691	0.3827374647895148	0.5782936084919067	No	0.9785428353116907	0.9756052383584771	0.002937596953213606
sp|O60502|OGA_HUMAN	4	10	5	5	-0.8739840323930123	0.4099084050213202	0.5782936084919067	No	0.9785428353116907	0.9756052383584771	0.002937596953213606
sp|O60502|OGA_HUMAN	5	10	5	5	-0.8634220097812519	0.41306686320850483	0.5782936084919067	No	0.9785428353116907	0.9756052383584771	0.002937596953213606
sp|O60502|OGA_HUMAN	7	10	5	5	1.1569498356464019	0.2949644057699186	0.5782936084919067	No	0.9785428353116907	0.9756052383584771	0.002937596953213606
sp|O60502|OGA_HUMAN	1	10	5	5	-0.4112428556949444	0.697612114812418	0.8138808006144878	No	0.9785428353116907	0.9756052383584771	0.002937596953213606
sp|O60502|OGA_HUMAN	6	10	5	5	0.005187715644480479	0.9959895536101974	0.9959895536101974	No	0.9785428353116907	0.9756052383584771	0.002937596953213606
sp|O60506|HNRPQ_HUMAN	1	10	5	5	1.6073306068241462	0.16128094885038677	0.38254817404574476	No	0.9604916528809945	0.9739864331567007	0.013494780275706275
sp|O60506|HNRPQ_HUMAN	3	10	5	5	-1.7299397273084678	0.13897752683119288	0.38254817404574476	No	0.9604916528809945	0.9739864331567007	0.013494780275706275
sp|O60506|HNRPQ_HUMAN	4	10	5	5	-1.5525349513942528	0.1639492174481763	0.38254817404574476	No	0.9604916528809945	0.9739864331567007	0.013494780275706275
sp|O60506|HNRPQ_HUMAN	5	10	5	5	-1.1121576923225633	0.2984366718475464	0.5222641757332063	No	0.9604916528809945	0.9739864331567007	0.013494780275706275
sp|O60506|HNRPQ_HUMAN	6	10	5	5	0.4597234445981658	0.6580241389378035	0.8640098254044322	No	0.9604916528809945	0.9739864331567007	0.013494780275706275
sp|O60506|HNRPQ_HUMAN	7	10	5	5	-0.35329609736717654	0.7405798503466561	0.8640098254044322	No	0.9604916528809945	0.9739864331567007	0.013494780275706275
sp|O60506|HNRPQ_HUMAN	2	10	5	5	0.015169417069502112	0.9882751402368227	0.9882751402368227	No	0.9604916528809945	0.9739864331567007	0.013494780275706275
sp|O60641|AP180_HUMAN	1	10	5	5	-1.322672973358057	0.22254362907486996	0.75485440556650385	No	0.9764341227141176	0.9832899074621673	0.006855784748049709
sp|O60641|AP180_HUMAN	3	10	5	5	-1.2200915147790108	0.26211546556664567	0.75485440556650385	No	0.9764341227141176	0.9832899074621673	0.006855784748049709
sp|O60641|AP180_HUMAN	7	10	5	5	1.0534037467766173	0.32350903095707306	0.75485440556650385	No	0.9764341227141176	0.9832899074621673	0.006855784748049709
sp|O60641|AP180_HUMAN	2	10	5	5	-0.15444238091241516	0.8831272977495768	0.8831272977495768	No	0.9764341227141176	0.9832899074621673	0.006855784748049709
sp|O60641|AP180_HUMAN	4	10	5	5	0.31913783322140304	0.7578211447775689	0.8831272977495768	No	0.9764341227141176	0.9832899074621673	0.006855784748049709
sp|O60641|AP180_HUMAN	5	10	5	5	0.3665430677725577	0.72664059744484	0.8831272977495768	No	0.9764341227141176	0.9832899074621673	0.006855784748049709
sp|O60641|AP180_HUMAN	6	10	5	5	-0.43861287972387425	0.6729648963356014	0.8831272977495768	No	0.9764341227141176	0.9832899074621673	0.006855784748049709
sp|O60645|EXOC3_HUMAN	5	10	5	5	-2.4190419856471435	0.04389465904321509	0.22816460243893438	No	0.8895647140270291	0.8731731311691899	0.01639158285783915
sp|O60645|EXOC3_HUMAN	7	10	5	5	-2.330175126342263	0.06518988641112411	0.22816460243893438	No	0.8895647140270291	0.8731731311691899	0.01639158285783915
sp|O60645|EXOC3_HUMAN	1	10	5	5	1.5841817800356808	0.15349075100426604	0.3581450856766208	No	0.8895647140270291	0.8731731311691899	0.01639158285783915
sp|O60645|EXOC3_HUMAN	2	10	5	5	0.2798500617947655	0.7893323158164461	0.8891615129556907	No	0.8895647140270291	0.8731731311691899	0.01639158285783915
sp|O60645|EXOC3_HUMAN	3	10	5	5	-0.5365562098194914	0.6066610059650777	0.8891615129556907	No	0.8895647140270291	0.8731731311691899	0.01639158285783915
sp|O60645|EXOC3_HUMAN	4	10	5	5	-0.145909892494128	0.8879342621779784	0.8891615129556907	No	0.8895647140270291	0.8731731311691899	0.01639158285783915
sp|O60645|EXOC3_HUMAN	6	10	5	5	0.14387014895596742	0.8891615129556907	0.8891615129556907	No	0.8895647140270291	0.8731731311691899	0.01639158285783915
sp|O60664|PLIN3_HUMAN	1	10	5	5	2.2534585285636672	0.07176284101837142	0.5023398871286	No	0.9569399768520392	0.9226241950865777	0.03431578176546157
sp|O60664|PLIN3_HUMAN	3	10	5	5	-0.6331949727697146	0.5484881743389447	0.7024268982674704	No	0.9569399768520392	0.9226241950865777	0.03431578176546157
sp|O60664|PLIN3_HUMAN	4	10	5	5	0.5430990280385077	0.6020801985149746	0.7024268982674704	No	0.9569399768520392	0.9226241950865777	0.03431578176546157
sp|O60664|PLIN3_HUMAN	5	10	5	5	0.6708028047279506	0.5246426089774758	0.7024268982674704	No	0.9569399768520392	0.9226241950865777	0.03431578176546157
sp|O60664|PLIN3_HUMAN	6	10	5	5	-0.8125178958896141	0.4478409766449212	0.7024268982674704	No	0.9569399768520392	0.9226241950865777	0.03431578176546157
sp|O60664|PLIN3_HUMAN	7	10	5	5	-0.7716774199559921	0.4749541730443012	0.7024268982674704	No	0.9569399768520392	0.9226241950865777	0.03431578176546157
sp|O60664|PLIN3_HUMAN	2	10	5	5	0.08030487228925251	0.937969278534545	0.937969278534545	No	0.9569399768520392	0.9226241950865777	0.03431578176546157
sp|O60684|IMA7_HUMAN	1	10	5	5	3.4746822582144348	0.024026253066908757	0.1681837714683613	No	0.850230067938494	0.8818878492200868	0.0316577812815928
sp|O60684|IMA7_HUMAN	2	10	5	5	-1.1152573385209426	0.29760947530500004	0.6062340170163772	No	0.850230067938494	0.8818878492200868	0.0316577812815928
sp|O60684|IMA7_HUMAN	4	10	5	5	-0.6904940176241091	0.5105407887582682	0.6062340170163772	No	0.850230067938494	0.8818878492200868	0.0316577812815928
sp|O60684|IMA7_HUMAN	5	10	5	5	-0.8065757952522521	0.4486691130568464	0.6062340170163772	No	0.850230067938494	0.8818878492200868	0.0316577812815928
sp|O60684|IMA7_HUMAN	6	10	5	5	-0.945337490896528	0.37221348534948356	0.6062340170163772	No	0.850230067938494	0.8818878492200868	0.0316577812815928
sp|O60684|IMA7_HUMAN	7	10	5	5	-0.6965295324128313	0.5196291574426091	0.6062340170163772	No	0.850230067938494	0.8818878492200868	0.0316577812815928
sp|O60684|IMA7_HUMAN	3	10	5	5	0.37996987443918234	0.7189332509058743	0.7189332509058743	No	0.850230067938494	0.8818878492200868	0.0316577812815928
sp|O60716|CTND1_HUMAN	7	10	5	5	-2.5218240535139835	0.03604762026072507	0.2523333418250755	No	0.8877875873918499	0.8658101228363301	0.021977464555519854
sp|O60716|CTND1_HUMAN	5	10	5	5	-2.2366554008710544	0.07836810738487668	0.2742883758470684	No	0.8877875873918499	0.8658101228363301	0.021977464555519854
sp|O60716|CTND1_HUMAN	2	10	5	5	1.0913850243773051	0.31304662066273176	0.5478315861597806	No	0.8877875873918499	0.8658101228363301	0.021977464555519854
sp|O60716|CTND1_HUMAN	3	10	5	5	1.1053580149326698	0.30853370809742514	0.5478315861597806	No	0.8877875873918499	0.8658101228363301	0.021977464555519854
sp|O60716|CTND1_HUMAN	4	10	5	5	0.37511775654291657	0.7232008552705409	0.9385831584668494	No	0.8877875873918499	0.8658101228363301	0.021977464555519854
sp|O60716|CTND1_HUMAN	6	10	5	5	-0.26260110990203894	0.8044998501144422	0.9385831584668494	No	0.8877875873918499	0.8658101228363301	0.021977464555519854
sp|O60716|CTND1_HUMAN	1	10	5	5	-0.031113150285076465	0.9763417773335246	0.9763417773335246	No	0.8877875873918499	0.8658101228363301	0.021977464555519854
sp|O60741|HCN1_HUMAN	4	10	5	5	1.9838218903086309	0.0862730174096478	0.5525924813057475	No	0.9070759541246997	0.8974365331712023	0.009639420953497346
sp|O60741|HCN1_HUMAN	5	10	5	5	-1.5697652034428893	0.15788356608735643	0.5525924813057475	No	0.9070759541246997	0.8974365331712023	0.009639420953497346
sp|O60741|HCN1_HUMAN	1	10	5	5	0.8438961206878698	0.42324297312586445	0.7406752029702628	No	0.9070759541246997	0.8974365331712023	0.009639420953497346
sp|O60741|HCN1_HUMAN	7	10	5	5	-0.9804909176667502	0.36210904681709355	0.7406752029702628	No	0.9070759541246997	0.8974365331712023	0.009639420953497346
sp|O60741|HCN1_HUMAN	2	10	5	5	0.47480921586944747	0.6504679783715714	0.9106551697202	No	0.9070759541246997	0.8974365331712023	0.009639420953497346
sp|O60741|HCN1_HUMAN	6	10	5	5	-0.2559468325995103	0.8049722312715202	0.9391342698167736	No	0.9070759541246997	0.8974365331712023	0.009639420953497346
sp|O60741|HCN1_HUMAN	3	10	5	5	0.016135316434879317	0.9875925510530621	0.9875925510530621	No	0.9070759541246997	0.8974365331712023	0.009639420953497346
sp|O60763|USO1_HUMAN	2	10	5	5	-1.7947722420840837	0.12647402909783675	0.25025315716567426	No	0.9855284153046396	0.9589084144843752	0.02662000082026439
sp|O60763|USO1_HUMAN	3	10	5	5	-1.9057481292810075	0.1077823466549853	0.25025315716567426	No	0.9855284153046396	0.9589084144843752	0.02662000082026439
sp|O60763|USO1_HUMAN	4	10	5	5	-1.4760411411979393	0.17875225511833875	0.25025315716567426	No	0.9855284153046396	0.9589084144843752	0.02662000082026439
sp|O60763|USO1_HUMAN	6	10	5	5	-1.6240075644579892	0.14652965591482373	0.25025315716567426	No	0.9855284153046396	0.9589084144843752	0.02662000082026439
sp|O60763|USO1_HUMAN	7	10	5	5	1.9128020211228611	0.1061431703114388	0.25025315716567426	No	0.9855284153046396	0.9589084144843752	0.02662000082026439
sp|O60763|USO1_HUMAN	1	10	5	5	0.934384261367641	0.38091335972838053	0.38091335972838053	No	0.9855284153046396	0.9589084144843752	0.02662000082026439
sp|O60763|USO1_HUMAN	5	10	5	5	0.941716339966774	0.3739873842845406	0.38091335972838053	No	0.9855284153046396	0.9589084144843752	0.02662000082026439
sp|O60784|TOM1_HUMAN	1	10	5	5	-1.2813890455414354	0.23811343483928657	0.5020337802591733	No	0.9855839145625684	0.9658987425281503	0.019685172034418108
sp|O60784|TOM1_HUMAN	3	10	5	5	-1.1509356591844524	0.28687644586238475	0.5020337802591733	No	0.9855839145625684	0.9658987425281503	0.019685172034418108
sp|O60784|TOM1_HUMAN	6	10	5	5	-1.5289740338992945	0.1669092058768439	0.5020337802591733	No	0.9855839145625684	0.9658987425281503	0.019685172034418108
sp|O60784|TOM1_HUMAN	7	10	5	5	1.551664669009052	0.16383485723870528	0.5020337802591733	No	0.9855839145625684	0.9658987425281503	0.019685172034418108
sp|O60784|TOM1_HUMAN	4	10	5	5	-0.9019648419681267	0.393464873598674	0.5508508230381436	No	0.9855839145625684	0.9658987425281503	0.019685172034418108
sp|O60784|TOM1_HUMAN	2	10	5	5	-0.548518389858639	0.5983810520839403	0.6981112274312637	No	0.9855839145625684	0.9658987425281503	0.019685172034418108
sp|O60784|TOM1_HUMAN	5	10	5	5	-0.20781764632706443	0.8406826215157552	0.8406826215157552	No	0.9855839145625684	0.9658987425281503	0.019685172034418108
sp|O60825|F262_HUMAN;sp|Q16875|F263_HUMAN;sp|P16118|F261_HUMAN	1	10	5	5	0.43473253257468164	0.6756795160733166	0.8587191338034597	No	0.8988765569557254	0.8655545471428853	0.03332200981284017
sp|O60825|F262_HUMAN;sp|Q16875|F263_HUMAN;sp|P16118|F261_HUMAN	2	10	5	5	0.6218852825905523	0.5514250602041983	0.8587191338034597	No	0.8988765569557254	0.8655545471428853	0.03332200981284017
sp|O60825|F262_HUMAN;sp|Q16875|F263_HUMAN;sp|P16118|F261_HUMAN	3	10	5	5	0.8848729422263377	0.41308372147097894	0.8587191338034597	No	0.8988765569557254	0.8655545471428853	0.03332200981284017
sp|O60825|F262_HUMAN;sp|Q16875|F263_HUMAN;sp|P16118|F261_HUMAN	4	10	5	5	-0.8072846180415472	0.44414215555145886	0.8587191338034597	No	0.8988765569557254	0.8655545471428853	0.03332200981284017
sp|O60825|F262_HUMAN;sp|Q16875|F263_HUMAN;sp|P16118|F261_HUMAN	5	10	5	5	-1.3683864540700446	0.20971893425999313	0.8587191338034597	No	0.8988765569557254	0.8655545471428853	0.03332200981284017
sp|O60825|F262_HUMAN;sp|Q16875|F263_HUMAN;sp|P16118|F261_HUMAN	7	10	5	5	0.3519172490434317	0.7360449718315368	0.8587191338034597	No	0.8988765569557254	0.8655545471428853	0.03332200981284017
sp|O60825|F262_HUMAN;sp|Q16875|F263_HUMAN;sp|P16118|F261_HUMAN	6	10	5	5	-0.1502648161935745	0.8849998612973242	0.8849998612973242	No	0.8988765569557254	0.8655545471428853	0.03332200981284017
sp|O60831|PRAF2_HUMAN	1	10	5	5	2.7995768789738027	0.037472680029839577	0.26230876020887706	No	0.9275696836732261	0.9141974344534595	0.013372249219766652
sp|O60831|PRAF2_HUMAN	5	10	5	5	-1.9380553845773163	0.09199337556101558	0.32197681446355453	No	0.9275696836732261	0.9141974344534595	0.013372249219766652
sp|O60831|PRAF2_HUMAN	3	10	5	5	1.5871981581613406	0.160956545393219	0.37556527258417766	No	0.9275696836732261	0.9141974344534595	0.013372249219766652
sp|O60831|PRAF2_HUMAN	6	10	5	5	-1.318139802522741	0.22437653249204745	0.392658931861083	No	0.9275696836732261	0.9141974344534595	0.013372249219766652
sp|O60831|PRAF2_HUMAN	4	10	5	5	0.8010861343184221	0.44640083043762246	0.6249611626126714	No	0.9275696836732261	0.9141974344534595	0.013372249219766652
sp|O60831|PRAF2_HUMAN	2	10	5	5	0.21652343733799864	0.8345857743231808	0.8345857743231808	No	0.9275696836732261	0.9141974344534595	0.013372249219766652
sp|O60831|PRAF2_HUMAN	7	10	5	5	0.2751793670275088	0.7903068288947912	0.8345857743231808	No	0.9275696836732261	0.9141974344534595	0.013372249219766652
sp|O60861|GAS7_HUMAN	3	10	5	5	-2.9112661584077766	0.02015661104327004	0.1410962773028903	No	0.9327386264203898	0.9412999624153519	0.008561335994962005
sp|O60861|GAS7_HUMAN	5	10	5	5	1.9355859511894316	0.09091336933912783	0.2156096327832642	No	0.9327386264203898	0.9412999624153519	0.008561335994962005
sp|O60861|GAS7_HUMAN	6	10	5	5	1.9224936216918684	0.09240412833568465	0.2156096327832642	No	0.9327386264203898	0.9412999624153519	0.008561335994962005
sp|O60861|GAS7_HUMAN	1	10	5	5	-1.614053004198061	0.15244737011438908	0.2667828977001809	No	0.9327386264203898	0.9412999624153519	0.008561335994962005
sp|O60861|GAS7_HUMAN	2	10	5	5	-0.582194900237566	0.5771569377695736	0.6733497607311691	No	0.9327386264203898	0.9412999624153519	0.008561335994962005
sp|O60861|GAS7_HUMAN	7	10	5	5	-0.6063897357364979	0.5632266724622159	0.6733497607311691	No	0.9327386264203898	0.9412999624153519	0.008561335994962005
sp|O60861|GAS7_HUMAN	4	10	5	5	-0.05940606339268507	0.954126346126495	0.954126346126495	No	0.9327386264203898	0.9412999624153519	0.008561335994962005
sp|O60869|EDF1_HUMAN	7	10	5	5	-2.21486874493165	0.062273623003160423	0.43591536102212297	No	0.817851229211177	0.8217876137671819	0.003936384556004868
sp|O60869|EDF1_HUMAN	2	10	5	5	1.6773374784338608	0.13688267268685755	0.47908935440400147	No	0.817851229211177	0.8217876137671819	0.003936384556004868
sp|O60869|EDF1_HUMAN	1	10	5	5	0.8051909401251106	0.4473977347426188	0.9109938426911796	No	0.817851229211177	0.8217876137671819	0.003936384556004868
sp|O60869|EDF1_HUMAN	3	10	5	5	-0.48018509770861906	0.6507098876365569	0.9109938426911796	No	0.817851229211177	0.8217876137671819	0.003936384556004868
sp|O60869|EDF1_HUMAN	5	10	5	5	0.6588473580716625	0.5294516232454871	0.9109938426911796	No	0.817851229211177	0.8217876137671819	0.003936384556004868
sp|O60869|EDF1_HUMAN	4	10	5	5	-0.16688282086723155	0.8722471233887807	0.915644842680957	No	0.817851229211177	0.8217876137671819	0.003936384556004868
sp|O60869|EDF1_HUMAN	6	10	5	5	-0.11087145003801388	0.915644842680957	0.915644842680957	No	0.817851229211177	0.8217876137671819	0.003936384556004868
sp|O60883|G37L1_HUMAN	5	10	5	5	2.2060777816617954	0.05964068769864245	0.3482990093111423	No	0.8386056729982264	0.8206489658546261	0.017956707143600315
sp|O60883|G37L1_HUMAN	6	10	5	5	-1.8835081662672428	0.09951400266032638	0.3482990093111423	No	0.8386056729982264	0.8206489658546261	0.017956707143600315
sp|O60883|G37L1_HUMAN	1	10	5	5	1.025466049600069	0.3357934062147836	0.42195789717655274	No	0.8386056729982264	0.8206489658546261	0.017956707143600315
sp|O60883|G37L1_HUMAN	2	10	5	5	0.9791292490208238	0.3616781975799023	0.42195789717655274	No	0.8386056729982264	0.8206489658546261	0.017956707143600315
sp|O60883|G37L1_HUMAN	4	10	5	5	1.2109475277269635	0.26893421230497416	0.42195789717655274	No	0.8386056729982264	0.8206489658546261	0.017956707143600315
sp|O60883|G37L1_HUMAN	7	10	5	5	-1.5270835765748174	0.2014511145455791	0.42195789717655274	No	0.8386056729982264	0.8206489658546261	0.017956707143600315
sp|O60883|G37L1_HUMAN	3	10	5	5	-0.06344555975339083	0.9511581043264234	0.9511581043264234	No	0.8386056729982264	0.8206489658546261	0.017956707143600315
sp|O60884|DNJA2_HUMAN	2	10	5	5	-0.829880586887999	0.43733198411333185	0.6266029252798131	No	0.9395140618362622	0.9489885833783125	0.009474521542050307
sp|O60884|DNJA2_HUMAN	3	10	5	5	-0.8242786117374603	0.4475735180570094	0.6266029252798131	No	0.9395140618362622	0.9489885833783125	0.009474521542050307
sp|O60884|DNJA2_HUMAN	5	10	5	5	1.032431891764855	0.3320741441952185	0.6266029252798131	No	0.9395140618362622	0.9489885833783125	0.009474521542050307
sp|O60884|DNJA2_HUMAN	6	10	5	5	1.8968677702878252	0.09523185791907697	0.6266029252798131	No	0.9395140618362622	0.9489885833783125	0.009474521542050307
sp|O60884|DNJA2_HUMAN	7	10	5	5	-1.093009567526448	0.3073523163080164	0.6266029252798131	No	0.9395140618362622	0.9489885833783125	0.009474521542050307
sp|O60884|DNJA2_HUMAN	4	10	5	5	-0.538192478823132	0.6053477599267041	0.7062390532478214	No	0.9395140618362622	0.9489885833783125	0.009474521542050307
sp|O60884|DNJA2_HUMAN	1	10	5	5	0.28031305315465965	0.7879384943099896	0.7879384943099896	No	0.9395140618362622	0.9489885833783125	0.009474521542050307
sp|O60888|CUTA_HUMAN	1	10	5	5	1.9723079690977987	0.09099144813618873	0.5544594132300346	No	0.9184137072322344	0.9051545243262661	0.013259182905968281
sp|O60888|CUTA_HUMAN	2	10	5	5	1.6462862796053859	0.1584169752085813	0.5544594132300346	No	0.9184137072322344	0.9051545243262661	0.013259182905968281
sp|O60888|CUTA_HUMAN	3	10	5	5	-0.6022478715110638	0.5665652821087086	0.793191394952192	No	0.9184137072322344	0.9051545243262661	0.013259182905968281
sp|O60888|CUTA_HUMAN	4	10	5	5	-0.8699493018176997	0.41213393110417784	0.793191394952192	No	0.9184137072322344	0.9051545243262661	0.013259182905968281
sp|O60888|CUTA_HUMAN	5	10	5	5	-0.6212160724319663	0.55208641258778	0.793191394952192	No	0.9184137072322344	0.9051545243262661	0.013259182905968281
sp|O60888|CUTA_HUMAN	6	10	5	5	-0.39189185851507435	0.706118478360079	0.8238048914200923	No	0.9184137072322344	0.9051545243262661	0.013259182905968281
sp|O60888|CUTA_HUMAN	7	10	5	5	-0.18802527481627035	0.8570501451636059	0.8570501451636059	No	0.9184137072322344	0.9051545243262661	0.013259182905968281
sp|O60925|PFD1_HUMAN	5	10	5	5	-1.438086907380124	0.18866301751563597	0.6603205613047258	No	0.8473475203620479	0.9210477307275585	0.07370021036551067
sp|O60925|PFD1_HUMAN	7	10	5	5	1.467592827795175	0.1809158354718973	0.6603205613047258	No	0.8473475203620479	0.9210477307275585	0.07370021036551067
sp|O60925|PFD1_HUMAN	1	10	5	5	0.3845061823509694	0.71401315699713	0.9053160012481105	No	0.8473475203620479	0.9210477307275585	0.07370021036551067
sp|O60925|PFD1_HUMAN	2	10	5	5	0.12390073961628013	0.9053160012481105	0.9053160012481105	No	0.8473475203620479	0.9210477307275585	0.07370021036551067
sp|O60925|PFD1_HUMAN	3	10	5	5	-0.2937625424062157	0.7766655202360564	0.9053160012481105	No	0.8473475203620479	0.9210477307275585	0.07370021036551067
sp|O60925|PFD1_HUMAN	4	10	5	5	-0.8507729248758024	0.42653298582564736	0.9053160012481105	No	0.8473475203620479	0.9210477307275585	0.07370021036551067
sp|O60925|PFD1_HUMAN	6	10	5	5	-0.3541905034799546	0.7331338275164883	0.9053160012481105	No	0.8473475203620479	0.9210477307275585	0.07370021036551067
sp|O60939|SCN2B_HUMAN	7	10	5	5	-1.8790753269634555	0.12793840842652526	0.8955688589856768	No	0.9084418649611303	0.8723792548295624	0.036062610131567974
sp|O60939|SCN2B_HUMAN	1	10	5	5	0.08263753657674137	0.9378851699331819	0.9378851699331819	No	0.9084418649611303	0.8723792548295624	0.036062610131567974
sp|O60939|SCN2B_HUMAN	2	10	5	5	-0.08625856613804354	0.9341520213103374	0.9378851699331819	No	0.9084418649611303	0.8723792548295624	0.036062610131567974
sp|O60939|SCN2B_HUMAN	3	10	5	5	-0.3137979221213631	0.7640129127034287	0.9378851699331819	No	0.9084418649611303	0.8723792548295624	0.036062610131567974
sp|O60939|SCN2B_HUMAN	4	10	5	5	0.1930878836381649	0.8520169173837864	0.9378851699331819	No	0.9084418649611303	0.8723792548295624	0.036062610131567974
sp|O60939|SCN2B_HUMAN	5	10	5	5	-0.23964113937684614	0.8172730409554522	0.9378851699331819	No	0.9084418649611303	0.8723792548295624	0.036062610131567974
sp|O60939|SCN2B_HUMAN	6	10	5	5	0.27249064041466714	0.7967522863304219	0.9378851699331819	No	0.9084418649611303	0.8723792548295624	0.036062610131567974
sp|O75051|PLXA2_HUMAN	6	10	5	5	-2.2565320288238504	0.07598612703414526	0.5319028892390167	No	0.9096318180059847	0.8544114911459203	0.055220326860064395
sp|O75051|PLXA2_HUMAN	1	10	5	5	0.4054556104393002	0.6965968318819338	0.7866535925509895	No	0.9096318180059847	0.8544114911459203	0.055220326860064395
sp|O75051|PLXA2_HUMAN	2	10	5	5	0.43247174683655243	0.6828232504902894	0.7866535925509895	No	0.9096318180059847	0.8544114911459203	0.055220326860064395
sp|O75051|PLXA2_HUMAN	3	10	5	5	-0.7091283205738476	0.513173971755735	0.7866535925509895	No	0.9096318180059847	0.8544114911459203	0.055220326860064395
sp|O75051|PLXA2_HUMAN	4	10	5	5	0.6106094008329147	0.5641713124951143	0.7866535925509895	No	0.9096318180059847	0.8544114911459203	0.055220326860064395
sp|O75051|PLXA2_HUMAN	5	10	5	5	1.1458937214117593	0.28496353718326384	0.7866535925509895	No	0.9096318180059847	0.8544114911459203	0.055220326860064395
sp|O75051|PLXA2_HUMAN	7	10	5	5	-0.28017038001978056	0.7866535925509895	0.7866535925509895	No	0.9096318180059847	0.8544114911459203	0.055220326860064395
sp|O75061|AUXI_HUMAN	1	10	5	5	-1.4779186435547904	0.1849829065555943	0.47311323513363873	No	0.8955941223162398	0.9117686651287584	0.016174542812518622
sp|O75061|AUXI_HUMAN	2	10	5	5	-1.3844806837953232	0.20515210785059276	0.47311323513363873	No	0.8955941223162398	0.9117686651287584	0.016174542812518622
sp|O75061|AUXI_HUMAN	3	10	5	5	-0.9364762204891428	0.3787423569881465	0.47311323513363873	No	0.8955941223162398	0.9117686651287584	0.016174542812518622
sp|O75061|AUXI_HUMAN	4	10	5	5	-0.8785964604947993	0.40552563011454745	0.47311323513363873	No	0.8955941223162398	0.9117686651287584	0.016174542812518622
sp|O75061|AUXI_HUMAN	5	10	5	5	1.0430563952000014	0.32744050475910214	0.47311323513363873	No	0.8955941223162398	0.9117686651287584	0.016174542812518622
sp|O75061|AUXI_HUMAN	6	10	5	5	1.303612411349327	0.231064245883715	0.47311323513363873	No	0.8955941223162398	0.9117686651287584	0.016174542812518622
sp|O75061|AUXI_HUMAN	7	10	5	5	0.392811638643346	0.7050000450773657	0.7050000450773657	No	0.8955941223162398	0.9117686651287584	0.016174542812518622
sp|O75077|ADA23_HUMAN	1	10	5	5	2.280690814064242	0.06585674577356394	0.2304986102074738	No	0.9260967042959092	0.910549959821936	0.015546744473973195
sp|O75077|ADA23_HUMAN	6	10	5	5	-2.596894069950253	0.04378719233201215	0.2304986102074738	No	0.9260967042959092	0.910549959821936	0.015546744473973195
sp|O75077|ADA23_HUMAN	2	10	5	5	1.4536532907607693	0.2066218822169592	0.3615882938796786	No	0.9260967042959092	0.910549959821936	0.015546744473973195
sp|O75077|ADA23_HUMAN	3	10	5	5	1.4798498859673384	0.177852976162121	0.3615882938796786	No	0.9260967042959092	0.910549959821936	0.015546744473973195
sp|O75077|ADA23_HUMAN	5	10	5	5	-1.0780769474339802	0.31979113081333843	0.44770758313867376	No	0.9260967042959092	0.910549959821936	0.015546744473973195
sp|O75077|ADA23_HUMAN	4	10	5	5	0.5732825583815123	0.5929859746516999	0.6918169704269832	No	0.9260967042959092	0.910549959821936	0.015546744473973195
sp|O75077|ADA23_HUMAN	7	10	5	5	-0.014790858721198731	0.9885615261764755	0.9885615261764755	No	0.9260967042959092	0.910549959821936	0.015546744473973195
sp|O75083|WDR1_HUMAN	1	10	5	5	-0.9868920640467264	0.3587225155724212	0.7401045819525107	No	0.9578960183236506	0.9415194272134711	0.016376591110179417
sp|O75083|WDR1_HUMAN	2	10	5	5	-1.3278707307933666	0.23052446119416875	0.7401045819525107	No	0.9578960183236506	0.9415194272134711	0.016376591110179417
sp|O75083|WDR1_HUMAN	3	10	5	5	0.41548426530567595	0.69450011212976	0.7401045819525107	No	0.9578960183236506	0.9415194272134711	0.016376591110179417
sp|O75083|WDR1_HUMAN	4	10	5	5	-0.3920910294940587	0.7055448718842889	0.7401045819525107	No	0.9578960183236506	0.9415194272134711	0.016376591110179417
sp|O75083|WDR1_HUMAN	5	10	5	5	-0.4855453984680771	0.6436685592790818	0.7401045819525107	No	0.9578960183236506	0.9415194272134711	0.016376591110179417
sp|O75083|WDR1_HUMAN	6	10	5	5	0.3435454079983825	0.7401045819525107	0.7401045819525107	No	0.9578960183236506	0.9415194272134711	0.016376591110179417
sp|O75083|WDR1_HUMAN	7	10	5	5	0.8421473535393057	0.4243298789840265	0.7401045819525107	No	0.9578960183236506	0.9415194272134711	0.016376591110179417
sp|O75110|ATP9A_HUMAN	1	10	5	5	0.7617531164199373	0.47601879176229733	0.8282966280980579	No	0.9098748298383299	0.9214741778970317	0.011599348058701775
sp|O75110|ATP9A_HUMAN	2	10	5	5	-0.8884116232753061	0.4146970491389494	0.8282966280980579	No	0.9098748298383299	0.9214741778970317	0.011599348058701775
sp|O75110|ATP9A_HUMAN	3	10	5	5	0.6332058676034548	0.5599115751100981	0.8282966280980579	No	0.9098748298383299	0.9214741778970317	0.011599348058701775
sp|O75110|ATP9A_HUMAN	4	10	5	5	-0.3024038236782791	0.7705308245514578	0.8282966280980579	No	0.9098748298383299	0.9214741778970317	0.011599348058701775
sp|O75110|ATP9A_HUMAN	5	10	5	5	0.22660887625423654	0.8282966280980579	0.8282966280980579	No	0.9098748298383299	0.9214741778970317	0.011599348058701775
sp|O75110|ATP9A_HUMAN	6	10	5	5	-0.4518797652578238	0.6682941111868693	0.8282966280980579	No	0.9098748298383299	0.9214741778970317	0.011599348058701775
sp|O75110|ATP9A_HUMAN	7	10	5	5	-1	0.373900966300059	0.8282966280980579	No	0.9098748298383299	0.9214741778970317	0.011599348058701775
sp|O75116|ROCK2_HUMAN	1	10	5	5	-1.9727578008592976	0.08947729338983013	0.18280192343348545	No	0.9755467162286089	0.97007924802189	0.00546746820671884
sp|O75116|ROCK2_HUMAN	2	10	5	5	-1.752490395989748	0.12153553603030945	0.18280192343348545	No	0.9755467162286089	0.97007924802189	0.00546746820671884
sp|O75116|ROCK2_HUMAN	4	10	5	5	-1.7396610271184543	0.12561693228871176	0.18280192343348545	No	0.9755467162286089	0.97007924802189	0.00546746820671884
sp|O75116|ROCK2_HUMAN	6	10	5	5	1.7260524845915002	0.13057280245248962	0.18280192343348545	No	0.9755467162286089	0.97007924802189	0.00546746820671884
sp|O75116|ROCK2_HUMAN	7	10	5	5	2.0611347825441095	0.07377085676436368	0.18280192343348545	No	0.9755467162286089	0.97007924802189	0.00546746820671884
sp|O75116|ROCK2_HUMAN	3	10	5	5	-0.7545452197747091	0.4772541035211052	0.5567964541079561	No	0.9755467162286089	0.97007924802189	0.00546746820671884
sp|O75116|ROCK2_HUMAN	5	10	5	5	-0.07462533414515618	0.9437727600998593	0.9437727600998593	No	0.9755467162286089	0.97007924802189	0.00546746820671884
sp|O75122|CLAP2_HUMAN	7	10	5	5	2.29346671876221	0.053029477154748914	0.3712063400832424	No	0.9680009744689204	0.9621944982688606	0.005806476200059807
sp|O75122|CLAP2_HUMAN	2	10	5	5	-1.3638708904383465	0.23505733952887792	0.5198783849069312	No	0.9680009744689204	0.9621944982688606	0.005806476200059807
sp|O75122|CLAP2_HUMAN	5	10	5	5	-1.1154944885863	0.2970733628039607	0.5198783849069312	No	0.9680009744689204	0.9621944982688606	0.005806476200059807
sp|O75122|CLAP2_HUMAN	6	10	5	5	-1.4499941873301314	0.18525620679285723	0.5198783849069312	No	0.9680009744689204	0.9621944982688606	0.005806476200059807
sp|O75122|CLAP2_HUMAN	1	10	5	5	0.8158374938161007	0.4458672274821898	0.6242141184750657	No	0.9680009744689204	0.9621944982688606	0.005806476200059807
sp|O75122|CLAP2_HUMAN	3	10	5	5	0.021768845143111875	0.9833446627670759	0.9833446627670759	No	0.9680009744689204	0.9621944982688606	0.005806476200059807
sp|O75122|CLAP2_HUMAN	4	10	5	5	0.1667083596890223	0.8732057584413133	0.9833446627670759	No	0.9680009744689204	0.9621944982688606	0.005806476200059807
sp|O75131|CPNE3_HUMAN;sp|Q96A23|CPNE4_HUMAN;sp|Q9UBL6|CPNE7_HUMAN	1	10	5	5	-0.31056072758221653	0.7691933201651499	0.8003776797441864	No	0.9347170996409956	0.9530258239775203	0.01830872433652475
sp|O75131|CPNE3_HUMAN;sp|Q96A23|CPNE4_HUMAN;sp|Q9UBL6|CPNE7_HUMAN	2	10	5	5	0.5424320655871655	0.6035852896267861	0.8003776797441864	No	0.9347170996409956	0.9530258239775203	0.01830872433652475
sp|O75131|CPNE3_HUMAN;sp|Q96A23|CPNE4_HUMAN;sp|Q9UBL6|CPNE7_HUMAN	3	10	5	5	-0.26528857887990137	0.8003776797441864	0.8003776797441864	No	0.9347170996409956	0.9530258239775203	0.01830872433652475
sp|O75131|CPNE3_HUMAN;sp|Q96A23|CPNE4_HUMAN;sp|Q9UBL6|CPNE7_HUMAN	4	10	5	5	-0.9068186670518523	0.39148193959904465	0.8003776797441864	No	0.9347170996409956	0.9530258239775203	0.01830872433652475
sp|O75131|CPNE3_HUMAN;sp|Q96A23|CPNE4_HUMAN;sp|Q9UBL6|CPNE7_HUMAN	5	10	5	5	0.3835848877850995	0.7144419321520883	0.8003776797441864	No	0.9347170996409956	0.9530258239775203	0.01830872433652475
sp|O75131|CPNE3_HUMAN;sp|Q96A23|CPNE4_HUMAN;sp|Q9UBL6|CPNE7_HUMAN	6	10	5	5	-0.4542685652594275	0.6664546184987252	0.8003776797441864	No	0.9347170996409956	0.9530258239775203	0.01830872433652475
sp|O75131|CPNE3_HUMAN;sp|Q96A23|CPNE4_HUMAN;sp|Q9UBL6|CPNE7_HUMAN	7	10	5	5	0.48667358573716185	0.6414256911322337	0.8003776797441864	No	0.9347170996409956	0.9530258239775203	0.01830872433652475
sp|O75145|LIPA3_HUMAN	1	10	5	5	0.027940596729923	0.9787023830374327	0.9787023830374327	No	0.8900957757881585	0.8664621215416809	0.023633654246477565
sp|O75145|LIPA3_HUMAN	2	10	5	5	-0.26591955079514334	0.7983106776874639	0.9787023830374327	No	0.8900957757881585	0.8664621215416809	0.023633654246477565
sp|O75145|LIPA3_HUMAN	3	10	5	5	-0.3277189025280044	0.7548154663948562	0.9787023830374327	No	0.8900957757881585	0.8664621215416809	0.023633654246477565
sp|O75145|LIPA3_HUMAN	4	10	5	5	0.16848953305482034	0.8704711933153789	0.9787023830374327	No	0.8900957757881585	0.8664621215416809	0.023633654246477565
sp|O75145|LIPA3_HUMAN	5	10	5	5	0.3400621747139532	0.7434945332200502	0.9787023830374327	No	0.8900957757881585	0.8664621215416809	0.023633654246477565
sp|O75145|LIPA3_HUMAN	6	10	5	5	-0.18287820997456586	0.8622849711006815	0.9787023830374327	No	0.8900957757881585	0.8664621215416809	0.023633654246477565
sp|O75145|LIPA3_HUMAN	7	10	5	5	1	0.373900966300059	0.9787023830374327	No	0.8900957757881585	0.8664621215416809	0.023633654246477565
sp|O75146|HIP1R_HUMAN	3	10	5	5	-0.923371020572673	0.3828318071221153	0.7208872712040001	No	0.9247745110650767	0.9086870629684612	0.016087448096615442
sp|O75146|HIP1R_HUMAN	4	10	5	5	-1.6577500290914928	0.13689358490924627	0.7208872712040001	No	0.9247745110650767	0.9086870629684612	0.016087448096615442
sp|O75146|HIP1R_HUMAN	6	10	5	5	0.8656037775438203	0.4119355835451429	0.7208872712040001	No	0.9247745110650767	0.9086870629684612	0.016087448096615442
sp|O75146|HIP1R_HUMAN	7	10	5	5	1.0185567367361328	0.3497982299962527	0.7208872712040001	No	0.9247745110650767	0.9086870629684612	0.016087448096615442
sp|O75146|HIP1R_HUMAN	1	10	5	5	0.21461373067625805	0.8354447388677972	0.9626850325467445	No	0.9247745110650767	0.9086870629684612	0.016087448096615442
sp|O75146|HIP1R_HUMAN	2	10	5	5	0.04847816701139992	0.9626850325467445	0.9626850325467445	No	0.9247745110650767	0.9086870629684612	0.016087448096615442
sp|O75146|HIP1R_HUMAN	5	10	5	5	-0.1522076019250999	0.8829362690156718	0.9626850325467445	No	0.9247745110650767	0.9086870629684612	0.016087448096615442
sp|O75223|GGCT_HUMAN	1	10	5	5	1.3533286135347378	0.23355988484865667	0.4087297984851492	No	0.6227675794546347	0.4981972476552393	0.12457033179939536
sp|O75223|GGCT_HUMAN	4	10	5	5	1.3762197957602438	0.21369415068383366	0.4087297984851492	No	0.6227675794546347	0.4981972476552393	0.12457033179939536
sp|O75223|GGCT_HUMAN	6	10	5	5	1.2941171994842544	0.23259887701721238	0.4087297984851492	No	0.6227675794546347	0.4981972476552393	0.12457033179939536
sp|O75223|GGCT_HUMAN	7	10	5	5	-2.1517234061396184	0.06793990485342175	0.4087297984851492	No	0.6227675794546347	0.4981972476552393	0.12457033179939536
sp|O75223|GGCT_HUMAN	2	10	5	5	0.5690732304071257	0.5984892250926297	0.6994981785317901	No	0.6227675794546347	0.4981972476552393	0.12457033179939536
sp|O75223|GGCT_HUMAN	5	10	5	5	0.5610699389873358	0.5995698673129629	0.6994981785317901	No	0.6227675794546347	0.4981972476552393	0.12457033179939536
sp|O75223|GGCT_HUMAN	3	10	5	5	0.35491011483672574	0.7327548444348054	0.7327548444348054	No	0.6227675794546347	0.4981972476552393	0.12457033179939536
sp|O75251|NDUS7_HUMAN	3	10	5	5	1.4078180444485626	0.20099216983207857	0.3517362972061375	No	0.7886600335763472	0.8314512856113904	0.04279125203504319
sp|O75251|NDUS7_HUMAN	5	10	5	5	-2.091285734774658	0.07133770705278125	0.3517362972061375	No	0.7886600335763472	0.8314512856113904	0.04279125203504319
sp|O75251|NDUS7_HUMAN	6	10	5	5	-1.657750769487941	0.1384688107905265	0.3517362972061375	No	0.7886600335763472	0.8314512856113904	0.04279125203504319
sp|O75251|NDUS7_HUMAN	7	10	5	5	-1.5735400421352255	0.19055516248408594	0.3517362972061375	No	0.7886600335763472	0.8314512856113904	0.04279125203504319
sp|O75251|NDUS7_HUMAN	4	10	5	5	-0.8061258510013537	0.45270706843188396	0.6337898958046375	No	0.7886600335763472	0.8314512856113904	0.04279125203504319
sp|O75251|NDUS7_HUMAN	1	10	5	5	0.46097682483868607	0.6570896522843084	0.6570896522843084	No	0.7886600335763472	0.8314512856113904	0.04279125203504319
sp|O75251|NDUS7_HUMAN	2	10	5	5	0.49848987612836665	0.63160735452666394	0.6570896522843084	No	0.7886600335763472	0.8314512856113904	0.04279125203504319
sp|O75306|NDUS2_HUMAN	3	10	5	5	2.5950018196225217	0.035755945595644455	0.0834305397231704	No	0.7636360615204256	0.8184341386828763	0.054798077162450665
sp|O75306|NDUS2_HUMAN	4	10	5	5	-2.8026790533034474	0.026466651596833216	0.0834305397231704	No	0.7636360615204256	0.8184341386828763	0.054798077162450665
sp|O75306|NDUS2_HUMAN	6	10	5	5	-3.1825719883164054	0.030434094704010393	0.0834305397231704	No	0.7636360615204256	0.8184341386828763	0.054798077162450665
sp|O75306|NDUS2_HUMAN	5	10	5	5	-2.4263389665901323	0.053210246459403594	0.09311793130395629	No	0.7636360615204256	0.8184341386828763	0.054798077162450665
sp|O75306|NDUS2_HUMAN	7	10	5	5	0.7131561007687705	0.49621504631534596	0.6947010648414843	No	0.7636360615204256	0.8184341386828763	0.054798077162450665
sp|O75306|NDUS2_HUMAN	1	10	5	5	0.36343623306928396	0.7330571866419795	0.8552333844156428	No	0.7636360615204256	0.8184341386828763	0.054798077162450665
sp|O75306|NDUS2_HUMAN	2	10	5	5	4.822971356307157e-4	0.9996275638843879	0.9996275638843879	No	0.7636360615204256	0.8184341386828763	0.054798077162450665
sp|O75323|NIPS2_HUMAN	2	10	5	5	3.4860947179021373	0.010520288638428292	0.07364202046899804	No	0.9522409480247196	0.931607320127844	0.020633627896875617
sp|O75323|NIPS2_HUMAN	4	10	5	5	-1.95231210713294	0.09344284777478057	0.32704996721173196	No	0.9522409480247196	0.931607320127844	0.020633627896875617
sp|O75323|NIPS2_HUMAN	6	10	5	5	1.589889391297293	0.1505240726587281	0.35122283620369893	No	0.9522409480247196	0.931607320127844	0.020633627896875617
sp|O75323|NIPS2_HUMAN	1	10	5	5	-1.2233444897304748	0.2809409436995524	0.4736091907446017	No	0.9522409480247196	0.931607320127844	0.020633627896875617
sp|O75323|NIPS2_HUMAN	7	10	5	5	1.0406334481901516	0.33829227910328696	0.4736091907446017	No	0.9522409480247196	0.931607320127844	0.020633627896875617
sp|O75323|NIPS2_HUMAN	5	10	5	5	-0.8293093559457809	0.43343556786148274	0.5056748291717299	No	0.9522409480247196	0.931607320127844	0.020633627896875617
sp|O75323|NIPS2_HUMAN	3	10	5	5	-0.1966368443267058	0.8504566329076966	0.8504566329076966	No	0.9522409480247196	0.931607320127844	0.020633627896875617
sp|O75340|PDCD6_HUMAN	1	10	5	5	-2.487903964183751	0.04713961474728938	0.32997730323102564	No	0.9277873658226337	0.9201561967643977	0.007631169058235909
sp|O75340|PDCD6_HUMAN	4	10	5	5	1.6825560352167697	0.13129020580040301	0.4595157203014105	No	0.9277873658226337	0.9201561967643977	0.007631169058235909
sp|O75340|PDCD6_HUMAN	3	10	5	5	1.359008478671654	0.22797239897790908	0.5319355976151212	No	0.9277873658226337	0.9201561967643977	0.007631169058235909
sp|O75340|PDCD6_HUMAN	5	10	5	5	-0.7957546258502267	0.4570371885939778	0.7998150800394611	No	0.9277873658226337	0.9201561967643977	0.007631169058235909
sp|O75340|PDCD6_HUMAN	7	10	5	5	-0.5771928127829727	0.585707982269933	0.8199911751779062	No	0.9277873658226337	0.9201561967643977	0.007631169058235909
sp|O75340|PDCD6_HUMAN	2	10	5	5	0.09248184256907609	0.9288372459582328	0.9288372459582328	No	0.9277873658226337	0.9201561967643977	0.007631169058235909
sp|O75340|PDCD6_HUMAN	6	10	5	5	-0.180889846255137	0.8619775212019132	0.9288372459582328	No	0.9277873658226337	0.9201561967643977	0.007631169058235909
sp|O75347|TBCA_HUMAN	1	10	5	5	-1.6081374955244097	0.15321091466245193	0.40143376109191425	No	0.5772806976630127	0.5452500742143929	0.032030623448619844
sp|O75347|TBCA_HUMAN	4	10	5	5	1.6365906559008734	0.14402756742171755	0.40143376109191425	No	0.5772806976630127	0.5452500742143929	0.032030623448619844
sp|O75347|TBCA_HUMAN	5	10	5	5	1.6113304825935926	0.17204304046796323	0.40143376109191425	No	0.5772806976630127	0.5452500742143929	0.032030623448619844
sp|O75347|TBCA_HUMAN	7	10	5	5	-1.1246626217493412	0.30320370674361813	0.5306064868013317	No	0.5772806976630127	0.5452500742143929	0.032030623448619844
sp|O75347|TBCA_HUMAN	2	10	5	5	-0.6929779774763842	0.515551363723955	0.6686671354394715	No	0.5772806976630127	0.5452500742143929	0.032030623448619844
sp|O75347|TBCA_HUMAN	6	10	5	5	0.5882493171108527	0.5731432589481185	0.6686671354394715	No	0.5772806976630127	0.5452500742143929	0.032030623448619844
sp|O75347|TBCA_HUMAN	3	10	5	5	0.41573082166049374	0.6902656612314233	0.6902656612314233	No	0.5772806976630127	0.5452500742143929	0.032030623448619844
sp|O75363|BCAS1_HUMAN	7	10	5	5	-2.717831629687996	0.03937310377732068	0.27561172644124476	No	0.9467265606696145	0.9424227856192253	0.004303775050389147
sp|O75363|BCAS1_HUMAN	1	10	5	5	0.9173402922564778	0.38920820326590577	0.544891484572268	No	0.9467265606696145	0.9424227856192253	0.004303775050389147
sp|O75363|BCAS1_HUMAN	2	10	5	5	1.0050576836768963	0.34646932530617963	0.544891484572268	No	0.9467265606696145	0.9424227856192253	0.004303775050389147
sp|O75363|BCAS1_HUMAN	4	10	5	5	1.275902737671796	0.23993807285657048	0.544891484572268	No	0.9467265606696145	0.9424227856192253	0.004303775050389147
sp|O75363|BCAS1_HUMAN	6	10	5	5	-0.9850015744247168	0.36078896508455505	0.544891484572268	No	0.9467265606696145	0.9424227856192253	0.004303775050389147
sp|O75363|BCAS1_HUMAN	3	10	5	5	-0.31404720116787244	0.7624327311200866	0.8895048529734344	No	0.9467265606696145	0.9424227856192253	0.004303775050389147
sp|O75363|BCAS1_HUMAN	5	10	5	5	-0.0953341327506949	0.9263941979106354	0.9263941979106354	No	0.9467265606696145	0.9424227856192253	0.004303775050389147
sp|O75368|SH3L1_HUMAN	1	10	5	5	0.28232313138728354	0.7885817034699124	0.8708909819614159	No	0.8756209892724703	0.8663565921147979	0.009264397157672466
sp|O75368|SH3L1_HUMAN	2	10	5	5	0.5827873398049367	0.580676605935338	0.8708909819614159	No	0.8756209892724703	0.8663565921147979	0.009264397157672466
sp|O75368|SH3L1_HUMAN	3	10	5	5	-0.43650256793054615	0.6758742315015906	0.8708909819614159	No	0.8756209892724703	0.8663565921147979	0.009264397157672466
sp|O75368|SH3L1_HUMAN	4	10	5	5	-0.6563563283810994	0.5301325332696134	0.8708909819614159	No	0.8756209892724703	0.8663565921147979	0.009264397157672466
sp|O75368|SH3L1_HUMAN	5	10	5	5	0.16782284485804197	0.8708909819614159	0.8708909819614159	No	0.8756209892724703	0.8663565921147979	0.009264397157672466
sp|O75368|SH3L1_HUMAN	6	10	5	5	0.7578099229735303	0.47033423482834147	0.8708909819614159	No	0.8756209892724703	0.8663565921147979	0.009264397157672466
sp|O75368|SH3L1_HUMAN	7	10	5	5	-0.4853378215131078	0.6405410137893447	0.8708909819614159	No	0.8756209892724703	0.8663565921147979	0.009264397157672466
sp|O75380|NDUS6_HUMAN	3	10	5	5	2.5249398521056734	0.04759464781756722	0.3331625347229705	No	0.8211458529340473	0.8754729200495288	0.05432706711548152
sp|O75380|NDUS6_HUMAN	6	10	5	5	-1.825506375047749	0.13214060115161264	0.4624921040306442	No	0.8211458529340473	0.8754729200495288	0.05432706711548152
sp|O75380|NDUS6_HUMAN	7	10	5	5	-1.40444653099635	0.23186582148815205	0.5410202501390214	No	0.8211458529340473	0.8754729200495288	0.05432706711548152
sp|O75380|NDUS6_HUMAN	5	10	5	5	-0.8615410114002992	0.4142436801192475	0.7249264402086831	No	0.8211458529340473	0.8754729200495288	0.05432706711548152
sp|O75380|NDUS6_HUMAN	2	10	5	5	0.5546073621119475	0.5955450512702161	0.8337630717783024	No	0.8211458529340473	0.8754729200495288	0.05432706711548152
sp|O75380|NDUS6_HUMAN	1	10	5	5	-0.30650894969981135	0.7673258773011639	0.8952135235180245	No	0.8211458529340473	0.8754729200495288	0.05432706711548152
sp|O75380|NDUS6_HUMAN	4	10	5	5	0.11508312236583251	0.9112737254241083	0.9112737254241083	No	0.8211458529340473	0.8754729200495288	0.05432706711548152
sp|O75381|PEX14_HUMAN	4	10	5	5	2.492794896989032	0.06072192520198779	0.33164764579626366	No	0.8646507191340944	0.8959271868984211	0.03127646776432669
sp|O75381|PEX14_HUMAN	6	10	5	5	-2.0109921981466083	0.0947564702275039	0.33164764579626366	No	0.8646507191340944	0.8959271868984211	0.03127646776432669
sp|O75381|PEX14_HUMAN	7	10	5	5	-1.7493106429427225	0.1473734192477784	0.3438713115781496	No	0.8646507191340944	0.8959271868984211	0.03127646776432669
sp|O75381|PEX14_HUMAN	1	10	5	5	0.7283615795362781	0.48770325789492275	0.8534807013161148	No	0.8646507191340944	0.8959271868984211	0.03127646776432669
sp|O75381|PEX14_HUMAN	2	10	5	5	-0.23055056161745177	0.8253842269596399	0.896721693046168	No	0.8646507191340944	0.8959271868984211	0.03127646776432669
sp|O75381|PEX14_HUMAN	3	10	5	5	-0.1343261564750725	0.896721693046168	0.896721693046168	No	0.8646507191340944	0.8959271868984211	0.03127646776432669
sp|O75381|PEX14_HUMAN	5	10	5	5	-0.30798021147804594	0.7678309824071141	0.896721693046168	No	0.8646507191340944	0.8959271868984211	0.03127646776432669
sp|O75382|TRIM3_HUMAN	1	10	5	5	1.988549696966115	0.10588506799266512	0.7411954759486559	No	0.866166326839255	0.8830384382062642	0.016872111367009168
sp|O75382|TRIM3_HUMAN	3	10	5	5	-0.8430059224714119	0.43434697038844694	0.8887179198284487	No	0.866166326839255	0.8830384382062642	0.016872111367009168
sp|O75382|TRIM3_HUMAN	4	10	5	5	-0.6381381394096947	0.545439006953886	0.8887179198284487	No	0.866166326839255	0.8830384382062642	0.016872111367009168
sp|O75382|TRIM3_HUMAN	5	10	5	5	-0.31708603947273484	0.7617582169958131	0.8887179198284487	No	0.866166326839255	0.8830384382062642	0.016872111367009168
sp|O75382|TRIM3_HUMAN	6	10	5	5	0.4757935065010036	0.646973013296523	0.8887179198284487	No	0.866166326839255	0.8830384382062642	0.016872111367009168
sp|O75382|TRIM3_HUMAN	7	10	5	5	-0.7704510862346992	0.4689648316713787	0.8887179198284487	No	0.866166326839255	0.8830384382062642	0.016872111367009168
sp|O75382|TRIM3_HUMAN	2	10	5	5	-0.04755768391427416	0.963425158848191	0.963425158848191	No	0.866166326839255	0.8830384382062642	0.016872111367009168
sp|O75390|CISY_HUMAN	7	10	5	5	-1.728053903186554	0.12310382770501063	0.8617267939350745	No	0.9537035216654708	0.9619480553881957	0.008244533722724934
sp|O75390|CISY_HUMAN	1	10	5	5	0.8452296871176521	0.42729850436532413	0.9774218984552401	No	0.9537035216654708	0.9619480553881957	0.008244533722724934
sp|O75390|CISY_HUMAN	2	10	5	5	0.4637909512397544	0.6555996695102074	0.9774218984552401	No	0.9537035216654708	0.9619480553881957	0.008244533722724934
sp|O75390|CISY_HUMAN	3	10	5	5	0.4056737615793416	0.6966789392962252	0.9774218984552401	No	0.9537035216654708	0.9619480553881957	0.008244533722724934
sp|O75390|CISY_HUMAN	5	10	5	5	0.21201158710853457	0.83779019867592	0.9774218984552401	No	0.9537035216654708	0.9619480553881957	0.008244533722724934
sp|O75390|CISY_HUMAN	6	10	5	5	-0.322368228877639	0.7556703005504918	0.9774218984552401	No	0.9537035216654708	0.9619480553881957	0.008244533722724934
sp|O75390|CISY_HUMAN	4	10	5	5	-0.01190596692703072	0.9908093850903295	0.9908093850903295	No	0.9537035216654708	0.9619480553881957	0.008244533722724934
sp|O75396|SC22B_HUMAN	1	10	5	5	2.2376559884529796	0.07555298455458909	0.3405070503416931	No	0.9240203810272972	0.9178029184924323	0.0062174625348648815
sp|O75396|SC22B_HUMAN	5	10	5	5	-1.8745473892518567	0.10246013261533639	0.3405070503416931	No	0.9240203810272972	0.9178029184924323	0.0062174625348648815
sp|O75396|SC22B_HUMAN	7	10	5	5	1.6610877601383625	0.14593159300358274	0.3405070503416931	No	0.9240203810272972	0.9178029184924323	0.0062174625348648815
sp|O75396|SC22B_HUMAN	6	10	5	5	-1.1278136180999063	0.29310542336971795	0.5129344908970064	No	0.9240203810272972	0.9178029184924323	0.0062174625348648815
sp|O75396|SC22B_HUMAN	3	10	5	5	-0.5059120808563476	0.6277675386178353	0.7969205084134979	No	0.9240203810272972	0.9178029184924323	0.0062174625348648815
sp|O75396|SC22B_HUMAN	4	10	5	5	0.4236429140831117	0.6830747214972839	0.7969205084134979	No	0.9240203810272972	0.9178029184924323	0.0062174625348648815
sp|O75396|SC22B_HUMAN	2	10	5	5	0.02066955904261646	0.9840166169250875	0.9840166169250875	No	0.9240203810272972	0.9178029184924323	0.0062174625348648815
sp|O75431|MTX2_HUMAN	3	10	5	5	1.6691814910827047	0.13596066165821802	0.24890955495228675	No	0.8017566899928714	0.8418340103659059	0.040077320373034464
sp|O75431|MTX2_HUMAN	4	10	5	5	-1.927957130296111	0.09003371956764505	0.24890955495228675	No	0.8017566899928714	0.8418340103659059	0.040077320373034464
sp|O75431|MTX2_HUMAN	5	10	5	5	-1.6553301811213441	0.14223403140130672	0.24890955495228675	No	0.8017566899928714	0.8418340103659059	0.040077320373034464
sp|O75431|MTX2_HUMAN	6	10	5	5	-2.1216612123731147	0.06941199339432763	0.24890955495228675	No	0.8017566899928714	0.8418340103659059	0.040077320373034464
sp|O75431|MTX2_HUMAN	7	10	5	5	-1.4802049646186737	0.1902536863029046	0.2663551608240664	No	0.8017566899928714	0.8418340103659059	0.040077320373034464
sp|O75431|MTX2_HUMAN	1	10	5	5	0.8934810680784994	0.3986289984112944	0.46506716481317684	No	0.8017566899928714	0.8418340103659059	0.040077320373034464
sp|O75431|MTX2_HUMAN	2	10	5	5	0.7479706726727754	0.48190839545140995	0.48190839545140995	No	0.8017566899928714	0.8418340103659059	0.040077320373034464
sp|O75475|PSIP1_HUMAN	1	10	5	5	0.7319583967155714	0.4887624832252635	0.9627775965890161	No	0.4065511132144735	0.3946140786349429	0.011937034579530603
sp|O75475|PSIP1_HUMAN	2	10	5	5	0.280783949855451	0.7909298386737101	0.9627775965890161	No	0.4065511132144735	0.3946140786349429	0.011937034579530603
sp|O75475|PSIP1_HUMAN	3	10	5	5	-0.7319321669102995	0.5001207112602293	0.9627775965890161	No	0.4065511132144735	0.3946140786349429	0.011937034579530603
sp|O75475|PSIP1_HUMAN	4	10	5	5	0.4318543290334131	0.6788993426106551	0.9627775965890161	No	0.4065511132144735	0.3946140786349429	0.011937034579530603
sp|O75475|PSIP1_HUMAN	5	10	5	5	-0.6134481372124877	0.5656307444124644	0.9627775965890161	No	0.4065511132144735	0.3946140786349429	0.011937034579530603
sp|O75475|PSIP1_HUMAN	6	10	5	5	-0.12096683592926426	0.9072432732589895	0.9627775965890161	No	0.4065511132144735	0.3946140786349429	0.011937034579530603
sp|O75475|PSIP1_HUMAN	7	10	5	5	-0.04915726438948229	0.9627775965890161	0.9627775965890161	No	0.4065511132144735	0.3946140786349429	0.011937034579530603
sp|O75489|NDUS3_HUMAN	3	10	5	5	2.5591090145081914	0.03483219232334712	0.18476338060017247	No	0.7997063232754661	0.8410505075200296	0.04134418424456354
sp|O75489|NDUS3_HUMAN	4	10	5	5	-1.9264330463054555	0.10557907462866999	0.18476338060017247	No	0.7997063232754661	0.8410505075200296	0.04134418424456354
sp|O75489|NDUS3_HUMAN	5	10	5	5	-2.39420076212613	0.06010563086496362	0.18476338060017247	No	0.7997063232754661	0.8410505075200296	0.04134418424456354
sp|O75489|NDUS3_HUMAN	6	10	5	5	-2.0505759231494225	0.08796002259636096	0.18476338060017247	No	0.7997063232754661	0.8410505075200296	0.04134418424456354
sp|O75489|NDUS3_HUMAN	1	10	5	5	-1.3024430406644096	0.23041755302788217	0.27559581713514203	No	0.7997063232754661	0.8410505075200296	0.04134418424456354
sp|O75489|NDUS3_HUMAN	2	10	5	5	1.3163804532158612	0.23622498611583603	0.27559581713514203	No	0.7997063232754661	0.8410505075200296	0.04134418424456354
sp|O75489|NDUS3_HUMAN	7	10	5	5	-0.24760865892821202	0.8113975545589647	0.8113975545589647	No	0.7997063232754661	0.8410505075200296	0.04134418424456354
sp|O75506|HSBP1_HUMAN	3	10	5	5	-1.4728491053543802	0.18127578369704317	0.6344652429396511	No	0.9144596849108471	0.893606411601615	0.020853273309232034
sp|O75506|HSBP1_HUMAN	7	10	5	5	1.555168161011611	0.16126405256837134	0.6344652429396511	No	0.9144596849108471	0.893606411601615	0.020853273309232034
sp|O75506|HSBP1_HUMAN	1	10	5	5	0.5413208070904633	0.6039253661797839	0.9790633887553695	No	0.9144596849108471	0.893606411601615	0.020853273309232034
sp|O75506|HSBP1_HUMAN	2	10	5	5	0.02715877179141979	0.9790633887553695	0.9790633887553695	No	0.9144596849108471	0.893606411601615	0.020853273309232034
sp|O75506|HSBP1_HUMAN	4	10	5	5	-0.06950504153344371	0.9464155463901041	0.9790633887553695	No	0.9144596849108471	0.893606411601615	0.020853273309232034
sp|O75506|HSBP1_HUMAN	5	10	5	5	-0.28307472258403166	0.7883515888903463	0.9790633887553695	No	0.9144596849108471	0.893606411601615	0.020853273309232034
sp|O75506|HSBP1_HUMAN	6	10	5	5	0.5924716598812133	0.5735120690885973	0.9790633887553695	No	0.9144596849108471	0.893606411601615	0.020853273309232034
sp|O75508|CLD11_HUMAN	3	10	5	5	-2.8388013302240975	0.026042511016637845	0.1822975771164649	No	0.7965254190890415	0.7934749951247853	0.0030504239642562547
sp|O75508|CLD11_HUMAN	1	10	5	5	1.6264096221027735	0.1459372990947778	0.2757262498749204	No	0.7965254190890415	0.7934749951247853	0.0030504239642562547
sp|O75508|CLD11_HUMAN	4	10	5	5	-1.6309817175760801	0.1575578570713831	0.2757262498749204	No	0.7965254190890415	0.7934749951247853	0.0030504239642562547
sp|O75508|CLD11_HUMAN	7	10	5	5	2.1385044174214074	0.08956719674920235	0.2757262498749204	No	0.7965254190890415	0.7934749951247853	0.0030504239642562547
sp|O75508|CLD11_HUMAN	6	10	5	5	1.1059653248068966	0.3012319121426947	0.4217246769997725	No	0.7965254190890415	0.7934749951247853	0.0030504239642562547
sp|O75508|CLD11_HUMAN	2	10	5	5	0.8455813090813082	0.42250320049276013	0.49292040057488684	No	0.7965254190890415	0.7934749951247853	0.0030504239642562547
sp|O75508|CLD11_HUMAN	5	10	5	5	-0.05896750319522212	0.9544340784282075	0.9544340784282075	No	0.7965254190890415	0.7934749951247853	0.0030504239642562547
sp|O75531|BAF_HUMAN	1	10	5	5	0.9244290829911268	0.3954141310033326	0.5771078031617437	No	0.7341628012464925	0.7679931988982697	0.0338303976517772
sp|O75531|BAF_HUMAN	3	10	5	5	1.106771284755958	0.30690984081489225	0.5771078031617437	No	0.7341628012464925	0.7679931988982697	0.0338303976517772
sp|O75531|BAF_HUMAN	4	10	5	5	-1.3287495029198362	0.2325417053798842	0.5771078031617437	No	0.7341628012464925	0.7679931988982697	0.0338303976517772
sp|O75531|BAF_HUMAN	6	10	5	5	-0.9289742313345956	0.38007927792251295	0.5771078031617437	No	0.7341628012464925	0.7679931988982697	0.0338303976517772
sp|O75531|BAF_HUMAN	7	10	5	5	-0.8748746632425841	0.4122198594012455	0.5771078031617437	No	0.7341628012464925	0.7679931988982697	0.0338303976517772
sp|O75531|BAF_HUMAN	2	10	5	5	0.350182552974828	0.7362256195452137	0.7990139117737998	No	0.7341628012464925	0.7679931988982697	0.0338303976517772
sp|O75531|BAF_HUMAN	5	10	5	5	-0.26355642456904527	0.7990139117737998	0.7990139117737998	No	0.7341628012464925	0.7679931988982697	0.0338303976517772
sp|O75533|SF3B1_HUMAN	1	10	5	5	2.79383177021943	0.02713062925961472	0.12679929611119906	No	0.5063800650761985	0.7000666900063465	0.193686624930148
sp|O75533|SF3B1_HUMAN	3	10	5	5	-2.4824496054164538	0.05434255547622816	0.12679929611119906	No	0.5063800650761985	0.7000666900063465	0.193686624930148
sp|O75533|SF3B1_HUMAN	5	10	5	5	-2.397633130218657	0.053194721091934016	0.12679929611119906	No	0.5063800650761985	0.7000666900063465	0.193686624930148
sp|O75533|SF3B1_HUMAN	4	10	5	5	-1.9911635530522287	0.09965781165848718	0.17440117040235256	No	0.5063800650761985	0.7000666900063465	0.193686624930148
sp|O75533|SF3B1_HUMAN	6	10	5	5	-1.0944564092443758	0.3147728733837033	0.4406820227371846	No	0.5063800650761985	0.7000666900063465	0.193686624930148
sp|O75533|SF3B1_HUMAN	2	10	5	5	-0.6124393195559481	0.557458548356164	0.6503683064155248	No	0.5063800650761985	0.7000666900063465	0.193686624930148
sp|O75533|SF3B1_HUMAN	7	10	5	5	0.13252103980297575	0.9006729517785667	0.9006729517785667	No	0.5063800650761985	0.7000666900063465	0.193686624930148
sp|O75534|CSDE1_HUMAN	1	10	5	5	-1.628734740480199	0.14988307430318293	0.857948724226042	No	0.907634397977668	0.8724868724128809	0.03514752556478706
sp|O75534|CSDE1_HUMAN	7	10	5	5	-1.2716024601477367	0.24512820692172627	0.857948724226042	No	0.907634397977668	0.8724868724128809	0.03514752556478706
sp|O75534|CSDE1_HUMAN	2	10	5	5	0.718168882838431	0.5096350111267183	0.9186038346758071	No	0.907634397977668	0.8724868724128809	0.03514752556478706
sp|O75534|CSDE1_HUMAN	3	10	5	5	0.46894530545281315	0.6561455961970051	0.9186038346758071	No	0.907634397977668	0.8724868724128809	0.03514752556478706
sp|O75534|CSDE1_HUMAN	4	10	5	5	0.5216084471829632	0.6169011783694323	0.9186038346758071	No	0.907634397977668	0.8724868724128809	0.03514752556478706
sp|O75534|CSDE1_HUMAN	5	10	5	5	-0.1096936338809008	0.9159980622816448	0.9203905030767267	No	0.907634397977668	0.8724868724128809	0.03514752556478706
sp|O75534|CSDE1_HUMAN	6	10	5	5	0.10430276756530271	0.9203905030767267	0.9203905030767267	No	0.907634397977668	0.8724868724128809	0.03514752556478706
sp|O75569|PRKRA_HUMAN	2	10	5	5	-0.8855923854201899	0.40752424120299124	0.778359975888168	No	0.9273687257247617	0.9099494411145342	0.01741928461022746
sp|O75569|PRKRA_HUMAN	3	10	5	5	-0.8289899071849295	0.4447771290789531	0.778359975888168	No	0.9273687257247617	0.9099494411145342	0.01741928461022746
sp|O75569|PRKRA_HUMAN	4	10	5	5	-0.907175728175988	0.39173020264710867	0.778359975888168	No	0.9273687257247617	0.9099494411145342	0.01741928461022746
sp|O75569|PRKRA_HUMAN	7	10	5	5	1.009562078738335	0.35535382984767855	0.778359975888168	No	0.9273687257247617	0.9099494411145342	0.01741928461022746
sp|O75569|PRKRA_HUMAN	6	10	5	5	0.5629287831806644	0.600364549301261	0.8405103690217655	No	0.9273687257247617	0.9099494411145342	0.01741928461022746
sp|O75569|PRKRA_HUMAN	1	10	5	5	0.2592323349340075	0.802004507618605	0.8938811250478289	No	0.9273687257247617	0.9099494411145342	0.01741928461022746
sp|O75569|PRKRA_HUMAN	5	10	5	5	0.1397837004113845	0.8938811250478289	0.8938811250478289	No	0.9273687257247617	0.9099494411145342	0.01741928461022746
sp|O75663|TIPRL_HUMAN	1	10	5	5	-2.9738196038404268	0.0186446542602203	0.1305125798215421	No	0.8384701405625695	0.8506374020820887	0.01216726151951919
sp|O75663|TIPRL_HUMAN	2	10	5	5	-1.8227070226002	0.11850452803011154	0.2765105654035936	No	0.8384701405625695	0.8506374020820887	0.01216726151951919
sp|O75663|TIPRL_HUMAN	7	10	5	5	1.965705876285157	0.08546269003290911	0.2765105654035936	No	0.8384701405625695	0.8506374020820887	0.01216726151951919
sp|O75663|TIPRL_HUMAN	3	10	5	5	0.6321436074515627	0.5549973699371269	0.7769963179119777	No	0.8384701405625695	0.8506374020820887	0.01216726151951919
sp|O75663|TIPRL_HUMAN	6	10	5	5	0.7637464729578022	0.4815551454338287	0.7769963179119777	No	0.8384701405625695	0.8506374020820887	0.01216726151951919
sp|O75663|TIPRL_HUMAN	4	10	5	5	0.039713167118459486	0.9693007539361769	0.9693007539361769	No	0.8384701405625695	0.8506374020820887	0.01216726151951919
sp|O75663|TIPRL_HUMAN	5	10	5	5	0.09495040403736747	0.9269498684818963	0.9693007539361769	No	0.8384701405625695	0.8506374020820887	0.01216726151951919
sp|O75689|ADAP1_HUMAN;sp|Q9NPF8|ADAP2_HUMAN	1	10	5	5	-0.8205102049239771	0.4482070567444097	0.9774340474114764	No	0.8661664902328663	0.8347610163920357	0.03140547384083059
sp|O75689|ADAP1_HUMAN;sp|Q9NPF8|ADAP2_HUMAN	2	10	5	5	1.33046534151603	0.22295294014520287	0.9774340474114764	No	0.8661664902328663	0.8347610163920357	0.03140547384083059
sp|O75689|ADAP1_HUMAN;sp|Q9NPF8|ADAP2_HUMAN	3	10	5	5	-0.08897648118047552	0.9313459914309304	0.9774340474114764	No	0.8661664902328663	0.8347610163920357	0.03140547384083059
sp|O75689|ADAP1_HUMAN;sp|Q9NPF8|ADAP2_HUMAN	4	10	5	5	0.029200234157402017	0.9774340474114764	0.9774340474114764	No	0.8661664902328663	0.8347610163920357	0.03140547384083059
sp|O75689|ADAP1_HUMAN;sp|Q9NPF8|ADAP2_HUMAN	5	10	5	5	-0.19583943125673423	0.8496206583640292	0.9774340474114764	No	0.8661664902328663	0.8347610163920357	0.03140547384083059
sp|O75689|ADAP1_HUMAN;sp|Q9NPF8|ADAP2_HUMAN	6	10	5	5	0.16913854244827653	0.8700694478170452	0.9774340474114764	No	0.8661664902328663	0.8347610163920357	0.03140547384083059
sp|O75689|ADAP1_HUMAN;sp|Q9NPF8|ADAP2_HUMAN	7	10	5	5	-0.6123122719118559	0.5672524628945934	0.9774340474114764	No	0.8661664902328663	0.8347610163920357	0.03140547384083059
sp|O75746|CMC1_HUMAN	5	10	5	5	-2.0775517313110083	0.08277667685543569	0.2897183689940249	No	0.7824289226520948	0.808411043969173	0.02598212131707811
sp|O75746|CMC1_HUMAN	6	10	5	5	-2.1349963711348074	0.06772557651816039	0.2897183689940249	No	0.7824289226520948	0.808411043969173	0.02598212131707811
sp|O75746|CMC1_HUMAN	7	10	5	5	1.599801305802583	0.14832238775331436	0.34608557142440016	No	0.7824289226520948	0.808411043969173	0.02598212131707811
sp|O75746|CMC1_HUMAN	1	10	5	5	1.2861196136063495	0.23816829266123068	0.4167945121571537	No	0.7824289226520948	0.808411043969173	0.02598212131707811
sp|O75746|CMC1_HUMAN	2	10	5	5	-0.7921385018742376	0.4611088952214616	0.6455524533100462	No	0.7824289226520948	0.808411043969173	0.02598212131707811
sp|O75746|CMC1_HUMAN	3	10	5	5	0.5557902302361684	0.5990463988654066	0.6988874653429744	No	0.7824289226520948	0.808411043969173	0.02598212131707811
sp|O75746|CMC1_HUMAN	4	10	5	5	-0.034137206498231785	0.9737638802991626	0.9737638802991626	No	0.7824289226520948	0.808411043969173	0.02598212131707811
sp|O75781|PALM_HUMAN	1	10	5	5	-1.73730658559251	0.12457325759105234	0.6302297209194422	No	0.9652783540095318	0.9613803453256706	0.0038980086838611427
sp|O75781|PALM_HUMAN	4	10	5	5	0.9865182584145697	0.3529683622968729	0.6302297209194422	No	0.9652783540095318	0.9613803453256706	0.0038980086838611427
sp|O75781|PALM_HUMAN	5	10	5	5	0.9912747698319898	0.3601312690968241	0.6302297209194422	No	0.9652783540095318	0.9613803453256706	0.0038980086838611427
sp|O75781|PALM_HUMAN	6	10	5	5	-1.0212706897399126	0.344473818417722	0.6302297209194422	No	0.9652783540095318	0.9613803453256706	0.0038980086838611427
sp|O75781|PALM_HUMAN	2	10	5	5	0.7041866051957331	0.5030194800151482	0.7042272720212074	No	0.9652783540095318	0.9613803453256706	0.0038980086838611427
sp|O75781|PALM_HUMAN	3	10	5	5	-0.41231743082515654	0.6930256751633446	0.8085299543572354	No	0.9652783540095318	0.9613803453256706	0.0038980086838611427
sp|O75781|PALM_HUMAN	7	10	5	5	-9.452961927307825e-4	0.9992797304224023	0.9992797304224023	No	0.9652783540095318	0.9613803453256706	0.0038980086838611427
sp|O75822|EIF3J_HUMAN	1	10	5	5	-0.3460518048728605	0.7412898263517336	0.7611259866251143	No	0.6672871761118808	0.7805058833678001	0.11321870725591932
sp|O75822|EIF3J_HUMAN	2	10	5	5	-0.31644813073267386	0.7611259866251143	0.7611259866251143	No	0.6672871761118808	0.7805058833678001	0.11321870725591932
sp|O75822|EIF3J_HUMAN	3	10	5	5	-0.9024848829318911	0.39615059911405365	0.7611259866251143	No	0.6672871761118808	0.7805058833678001	0.11321870725591932
sp|O75822|EIF3J_HUMAN	4	10	5	5	-0.9007697312152885	0.39403156675869133	0.7611259866251143	No	0.6672871761118808	0.7805058833678001	0.11321870725591932
sp|O75822|EIF3J_HUMAN	5	10	5	5	-0.5279935702751113	0.6131234116699906	0.7611259866251143	No	0.6672871761118808	0.7805058833678001	0.11321870725591932
sp|O75822|EIF3J_HUMAN	6	10	5	5	1.0101746576162227	0.34208397151888664	0.7611259866251143	No	0.6672871761118808	0.7805058833678001	0.11321870725591932
sp|O75822|EIF3J_HUMAN	7	10	5	5	0.3307196424237326	0.7515178967012481	0.7611259866251143	No	0.6672871761118808	0.7805058833678001	0.11321870725591932
sp|O75844|FACE1_HUMAN	1	10	5	5	1.0117526035526119	0.342406267580632	0.8813137223699263	No	0.8668153015045597	0.8912266270652102	0.02441132556065051
sp|O75844|FACE1_HUMAN	3	10	5	5	0.5117483262271684	0.6295098016928046	0.8813137223699263	No	0.8668153015045597	0.8912266270652102	0.02441132556065051
sp|O75844|FACE1_HUMAN	4	10	5	5	0.6009734021415047	0.5670453660395232	0.8813137223699263	No	0.8668153015045597	0.8912266270652102	0.02441132556065051
sp|O75844|FACE1_HUMAN	5	10	5	5	-1.4866961993245764	0.2037701247618862	0.8813137223699263	No	0.8668153015045597	0.8912266270652102	0.02441132556065051
sp|O75844|FACE1_HUMAN	7	10	5	5	0.6425285122157741	0.5432084660087231	0.8813137223699263	No	0.8668153015045597	0.8912266270652102	0.02441132556065051
sp|O75844|FACE1_HUMAN	2	10	5	5	-0.2838908677067884	0.7849421451271364	0.9157658359816593	No	0.8668153015045597	0.8912266270652102	0.02441132556065051
sp|O75844|FACE1_HUMAN	6	10	5	5	0.09177573075152898	0.9291455362878487	0.9291455362878487	No	0.8668153015045597	0.8912266270652102	0.02441132556065051
sp|O75874|IDHC_HUMAN	2	10	5	5	-1.3669655242794292	0.22425285425507516	0.7885864122163712	No	0.7849822709754734	0.7770592210976298	0.007923049877843535
sp|O75874|IDHC_HUMAN	3	10	5	5	0.6553434372478473	0.5397270982494087	0.7885864122163712	No	0.7849822709754734	0.7770592210976298	0.007923049877843535
sp|O75874|IDHC_HUMAN	4	10	5	5	0.7954389953902666	0.4509481050132397	0.7885864122163712	No	0.7849822709754734	0.7770592210976298	0.007923049877843535
sp|O75874|IDHC_HUMAN	5	10	5	5	0.4351895736789882	0.6759312104711752	0.7885864122163712	No	0.7849822709754734	0.7770592210976298	0.007923049877843535
sp|O75874|IDHC_HUMAN	6	10	5	5	1.2809920184183774	0.2407039815392124	0.7885864122163712	No	0.7849822709754734	0.7770592210976298	0.007923049877843535
sp|O75874|IDHC_HUMAN	7	10	5	5	-0.5708989481129034	0.5840898822088911	0.7885864122163712	No	0.7849822709754734	0.7770592210976298	0.007923049877843535
sp|O75874|IDHC_HUMAN	1	10	5	5	0.08017665599740045	0.9380712534296166	0.9380712534296166	No	0.7849822709754734	0.7770592210976298	0.007923049877843535
sp|O75891|AL1L1_HUMAN	2	10	5	5	-1.8063154166573787	0.11229876475626989	0.43790834578834575	No	0.9384385209173765	0.9410672773596133	0.0026287564422368126
sp|O75891|AL1L1_HUMAN	4	10	5	5	-1.8340413182073405	0.12511667022524164	0.43790834578834575	No	0.9384385209173765	0.9410672773596133	0.0026287564422368126
sp|O75891|AL1L1_HUMAN	5	10	5	5	-1.3496169608537958	0.21673936435271565	0.5057251834896699	No	0.9384385209173765	0.9410672773596133	0.0026287564422368126
sp|O75891|AL1L1_HUMAN	7	10	5	5	1.0287453520223773	0.3341667589858554	0.584791828225247	No	0.9384385209173765	0.9410672773596133	0.0026287564422368126
sp|O75891|AL1L1_HUMAN	3	10	5	5	-0.6152434685116088	0.5558066235184147	0.7781292729257805	No	0.9384385209173765	0.9410672773596133	0.0026287564422368126
sp|O75891|AL1L1_HUMAN	1	10	5	5	0.2076053930390469	0.8423923384089653	0.943660813430979	No	0.9384385209173765	0.9410672773596133	0.0026287564422368126
sp|O75891|AL1L1_HUMAN	6	10	5	5	0.07296343825574138	0.943660813430979	0.943660813430979	No	0.9384385209173765	0.9410672773596133	0.0026287564422368126
sp|O75899|GABR2_HUMAN	7	10	5	5	-2.8930532731007745	0.02426341941980928	0.16984393593866495	No	0.8981390822281381	0.8939819276582048	0.0041571545699332635
sp|O75899|GABR2_HUMAN	1	10	5	5	-1.030824791906083	0.3391789425633249	0.6371395346654115	No	0.8981390822281381	0.8939819276582048	0.0041571545699332635
sp|O75899|GABR2_HUMAN	2	10	5	5	0.7884365081110305	0.4550996676181511	0.6371395346654115	No	0.8981390822281381	0.8939819276582048	0.0041571545699332635
sp|O75899|GABR2_HUMAN	5	10	5	5	0.8847987912116878	0.40305013346665564	0.6371395346654115	No	0.8981390822281381	0.8939819276582048	0.0041571545699332635
sp|O75899|GABR2_HUMAN	6	10	5	5	-1.2955805839521346	0.2487660198271578	0.6371395346654115	No	0.8981390822281381	0.8939819276582048	0.0041571545699332635
sp|O75899|GABR2_HUMAN	3	10	5	5	0.1300882946443824	0.9012273274254814	0.9012273274254814	No	0.8981390822281381	0.8939819276582048	0.0041571545699332635
sp|O75899|GABR2_HUMAN	4	10	5	5	0.13682320085139696	0.8953686709820077	0.9012273274254814	No	0.8981390822281381	0.8939819276582048	0.0041571545699332635
sp|O75915|PRAF3_HUMAN	2	10	5	5	1.5772598396450705	0.1533874008935064	0.46215898659599114	No	0.9380236924589586	0.9366497969969472	0.0013738954620113875
sp|O75915|PRAF3_HUMAN	4	10	5	5	1.4696686145868998	0.19806813711256763	0.46215898659599114	No	0.9380236924589586	0.9366497969969472	0.0013738954620113875
sp|O75915|PRAF3_HUMAN	5	10	5	5	-1.5096140273885432	0.18321353029625867	0.46215898659599114	No	0.9380236924589586	0.9366497969969472	0.0013738954620113875
sp|O75915|PRAF3_HUMAN	1	10	5	5	-0.9272783623789536	0.38225697837334377	0.6689497121533516	No	0.9380236924589586	0.9366497969969472	0.0013738954620113875
sp|O75915|PRAF3_HUMAN	3	10	5	5	-0.6906448460005586	0.5093272371099664	0.713058131953953	No	0.9380236924589586	0.9366497969969472	0.0013738954620113875
sp|O75915|PRAF3_HUMAN	6	10	5	5	-0.20283441285010795	0.8453652419159332	0.948496415415625	No	0.9380236924589586	0.9366497969969472	0.0013738954620113875
sp|O75915|PRAF3_HUMAN	7	10	5	5	-0.0667008520900802	0.948496415415625	0.948496415415625	No	0.9380236924589586	0.9366497969969472	0.0013738954620113875
sp|O75935|DCTN3_HUMAN	1	10	5	5	-2.4762283334427204	0.040694903687060253	0.14395544569666718	No	0.9833699530356224	0.9520579571775584	0.03131199585806399
sp|O75935|DCTN3_HUMAN	7	10	5	5	2.4419304912348627	0.04113012734190491	0.14395544569666718	No	0.9833699530356224	0.9520579571775584	0.03131199585806399
sp|O75935|DCTN3_HUMAN	2	10	5	5	-2.001359237707632	0.08216071247948172	0.19170832911879068	No	0.9833699530356224	0.9520579571775584	0.03131199585806399
sp|O75935|DCTN3_HUMAN	4	10	5	5	1.623640186416406	0.14332720128967752	0.25082260225693565	No	0.9833699530356224	0.9520579571775584	0.03131199585806399
sp|O75935|DCTN3_HUMAN	3	10	5	5	-1.0088436646454508	0.3449168347355398	0.42555784710782785	No	0.9833699530356224	0.9520579571775584	0.03131199585806399
sp|O75935|DCTN3_HUMAN	6	10	5	5	0.9664988263744545	0.3647638689495667	0.42555784710782785	No	0.9833699530356224	0.9520579571775584	0.03131199585806399
sp|O75935|DCTN3_HUMAN	5	10	5	5	-0.768264275176024	0.46669053200244104	0.46669053200244104	No	0.9833699530356224	0.9520579571775584	0.03131199585806399
sp|O75947|ATP5H_HUMAN	2	10	5	5	1.473841342592251	0.18194643766567026	0.42454168788656393	No	0.8001849771041274	0.8364354762652937	0.036250499161166294
sp|O75947|ATP5H_HUMAN	5	10	5	5	-1.6995553281030629	0.12894814955033965	0.42454168788656393	No	0.8001849771041274	0.8364354762652937	0.036250499161166294
sp|O75947|ATP5H_HUMAN	6	10	5	5	-1.9553499063541229	0.0964874665626867	0.42454168788656393	No	0.8001849771041274	0.8364354762652937	0.036250499161166294
sp|O75947|ATP5H_HUMAN	4	10	5	5	-1.1948217344764798	0.26641353862190925	0.4662236925883412	No	0.8001849771041274	0.8364354762652937	0.036250499161166294
sp|O75947|ATP5H_HUMAN	3	10	5	5	0.7358352255219931	0.49525611867927555	0.6933585661509857	No	0.8001849771041274	0.8364354762652937	0.036250499161166294
sp|O75947|ATP5H_HUMAN	1	10	5	5	-0.523048002197024	0.620887500628672	0.700101032016833	No	0.8001849771041274	0.8364354762652937	0.036250499161166294
sp|O75947|ATP5H_HUMAN	7	10	5	5	0.40017113554686473	0.700101032016833	0.700101032016833	No	0.8001849771041274	0.8364354762652937	0.036250499161166294
sp|O75955|FLOT1_HUMAN	6	10	5	5	-2.6654845985227422	0.02856171714140437	0.1999320199898306	No	0.9402598735659166	0.928065490122308	0.01219438344360857
sp|O75955|FLOT1_HUMAN	4	10	5	5	2.2057497200581886	0.07278774315825971	0.254757101053909	No	0.9402598735659166	0.928065490122308	0.01219438344360857
sp|O75955|FLOT1_HUMAN	1	10	5	5	1.6241174197864845	0.15850523420092852	0.2773841598516249	No	0.9402598735659166	0.928065490122308	0.01219438344360857
sp|O75955|FLOT1_HUMAN	3	10	5	5	1.662868645482938	0.1480214110786712	0.2773841598516249	No	0.9402598735659166	0.928065490122308	0.01219438344360857
sp|O75955|FLOT1_HUMAN	5	10	5	5	-1.0266984437515307	0.35175110021208145	0.492451540296914	No	0.9402598735659166	0.928065490122308	0.01219438344360857
sp|O75955|FLOT1_HUMAN	2	10	5	5	-0.6503238279152673	0.5352834163398723	0.6244973190631844	No	0.9402598735659166	0.928065490122308	0.01219438344360857
sp|O75955|FLOT1_HUMAN	7	10	5	5	0.3099645726063493	0.7651501620137678	0.7651501620137678	No	0.9402598735659166	0.928065490122308	0.01219438344360857
sp|O75964|ATP5L_HUMAN	1	10	5	5	-1.2470913978312115	0.26215282538307844	0.45876744442038725	No	0.8093792695771568	0.8414497584524473	0.032070488875290515
sp|O75964|ATP5L_HUMAN	2	10	5	5	1.757257999865483	0.11743587353611985	0.45876744442038725	No	0.8093792695771568	0.8414497584524473	0.032070488875290515
sp|O75964|ATP5L_HUMAN	5	10	5	5	-1.4596306171004807	0.2098382310639049	0.45876744442038725	No	0.8093792695771568	0.8414497584524473	0.032070488875290515
sp|O75964|ATP5L_HUMAN	6	10	5	5	-1.3678018937639278	0.23169954696639414	0.45876744442038725	No	0.8093792695771568	0.8414497584524473	0.032070488875290515
sp|O75964|ATP5L_HUMAN	3	10	5	5	0.8041293215334155	0.44724260856902853	0.6261396519966399	No	0.8093792695771568	0.8414497584524473	0.032070488875290515
sp|O75964|ATP5L_HUMAN	4	10	5	5	-0.07086035922288883	0.9452796194240326	0.9936182660669373	No	0.8093792695771568	0.8414497584524473	0.032070488875290515
sp|O75964|ATP5L_HUMAN	7	10	5	5	-0.008292668169866714	0.9936182660669373	0.9936182660669373	No	0.8093792695771568	0.8414497584524473	0.032070488875290515
sp|O76003|GLRX3_HUMAN	2	10	5	5	-1.800898911584636	0.14267264115402176	0.8447690285386966	No	0.9193071906351918	0.9207736890601366	0.0014664984249447288
sp|O76003|GLRX3_HUMAN	3	10	5	5	0.9936531877288832	0.3620438693737271	0.8447690285386966	No	0.9193071906351918	0.9207736890601366	0.0014664984249447288
sp|O76003|GLRX3_HUMAN	5	10	5	5	1.246520037260861	0.24805349701042742	0.8447690285386966	No	0.9193071906351918	0.9207736890601366	0.0014664984249447288
sp|O76003|GLRX3_HUMAN	4	10	5	5	-0.7559235713050926	0.482969204561041	0.8451961079818218	No	0.9193071906351918	0.9207736890601366	0.0014664984249447288
sp|O76003|GLRX3_HUMAN	1	10	5	5	-0.07633099980895297	0.9411274669346206	0.9411274669346206	No	0.9193071906351918	0.9207736890601366	0.0014664984249447288
sp|O76003|GLRX3_HUMAN	6	10	5	5	-0.2836093587730975	0.7874934072278149	0.9411274669346206	No	0.9193071906351918	0.9207736890601366	0.0014664984249447288
sp|O76003|GLRX3_HUMAN	7	10	5	5	0.18308799623903077	0.8594933462896831	0.9411274669346206	No	0.9193071906351918	0.9207736890601366	0.0014664984249447288
sp|O76041|NEBL_HUMAN	5	10	5	5	-2.5234506142234854	0.039522157953577816	0.2766551056750447	No	0.9085193973925628	0.9181543057520533	0.009634908359490435
sp|O76041|NEBL_HUMAN	2	10	5	5	1.8498637458377574	0.1088854581506362	0.3810991035272267	No	0.9085193973925628	0.9181543057520533	0.009634908359490435
sp|O76041|NEBL_HUMAN	7	10	5	5	1.5763176364035612	0.1665894243139508	0.3887086567325519	No	0.9085193973925628	0.9181543057520533	0.009634908359490435
sp|O76041|NEBL_HUMAN	1	10	5	5	-0.6741578304689918	0.5193483179070961	0.6294991462868191	No	0.9085193973925628	0.9181543057520533	0.009634908359490435
sp|O76041|NEBL_HUMAN	3	10	5	5	0.6303895927421608	0.5508881818154245	0.6294991462868191	No	0.9085193973925628	0.9181543057520533	0.009634908359490435
sp|O76041|NEBL_HUMAN	4	10	5	5	-0.939436809732953	0.38318155712579477	0.6294991462868191	No	0.9085193973925628	0.9181543057520533	0.009634908359490435
sp|O76041|NEBL_HUMAN	6	10	5	5	0.503318265763243	0.6294991462868191	0.6294991462868191	No	0.9085193973925628	0.9181543057520533	0.009634908359490435
sp|O76054|S14L2_HUMAN;sp|Q9UDX4|S14L3_HUMAN	5	10	5	5	-3.0813932334680403	0.022483034850321288	0.157381243952249	No	0.959802710487849	0.9431326277216487	0.0166700827662003
sp|O76054|S14L2_HUMAN;sp|Q9UDX4|S14L3_HUMAN	7	10	5	5	1.6020152686600584	0.1479988515408232	0.5179959803928812	No	0.959802710487849	0.9431326277216487	0.0166700827662003
sp|O76054|S14L2_HUMAN;sp|Q9UDX4|S14L3_HUMAN	6	10	5	5	-1.2812462872475683	0.23651868413985036	0.55187692965965085	No	0.959802710487849	0.9431326277216487	0.0166700827662003
sp|O76054|S14L2_HUMAN;sp|Q9UDX4|S14L3_HUMAN	3	10	5	5	-0.558272359436177	0.6018351349691833	0.8425691889568565	No	0.959802710487849	0.9431326277216487	0.0166700827662003
sp|O76054|S14L2_HUMAN;sp|Q9UDX4|S14L3_HUMAN	4	10	5	5	-0.5545185218951133	0.6012129109079969	0.8425691889568565	No	0.959802710487849	0.9431326277216487	0.0166700827662003
sp|O76054|S14L2_HUMAN;sp|Q9UDX4|S14L3_HUMAN	1	10	5	5	0.12390326217755847	0.9044806492652997	0.9044806492652997	No	0.959802710487849	0.9431326277216487	0.0166700827662003
sp|O76054|S14L2_HUMAN;sp|Q9UDX4|S14L3_HUMAN	2	10	5	5	-0.12754232880619487	0.9021901930116165	0.9044806492652997	No	0.959802710487849	0.9431326277216487	0.0166700827662003
sp|O76070|SYUG_HUMAN	5	10	5	5	4.262770452828458	0.002997922143536637	0.02098545500475646	Yes	0.8785851256696936	0.8202643781168887	0.05832074755280492
sp|O76070|SYUG_HUMAN	4	10	5	5	2.263993992952718	0.05473175635347548	0.19156114723716416	No	0.8785851256696936	0.8202643781168887	0.05832074755280492
sp|O76070|SYUG_HUMAN	7	10	5	5	-1.8958945214786966	0.10721669027318242	0.25017227730409236	No	0.8785851256696936	0.8202643781168887	0.05832074755280492
sp|O76070|SYUG_HUMAN	2	10	5	5	1.1123729113538754	0.32196406897248203	0.5634371207018436	No	0.8785851256696936	0.8202643781168887	0.05832074755280492
sp|O76070|SYUG_HUMAN	1	10	5	5	0.6011486711106302	0.5644967196591177	0.786684352893323	No	0.8785851256696936	0.8202643781168887	0.05832074755280492
sp|O76070|SYUG_HUMAN	3	10	5	5	0.43874430654526636	0.6743008739085625	0.786684352893323	No	0.8785851256696936	0.8202643781168887	0.05832074755280492
sp|O76070|SYUG_HUMAN	6	10	5	5	-0.2382573430751477	0.81913877304923155	0.81913877304923155	No	0.8785851256696936	0.8202643781168887	0.05832074755280492
sp|O76094|SRP72_HUMAN	7	10	5	5	2.6408358850360947	0.057530063486945913	0.4027104444086214	No	0.9505614533182839	0.9011966864988931	0.04936476681939084
sp|O76094|SRP72_HUMAN	2	10	5	5	0.9630402178048296	0.37723244089603714	0.5362908433933754	No	0.9505614533182839	0.9011966864988931	0.04936476681939084
sp|O76094|SRP72_HUMAN	3	10	5	5	-0.9334810593316566	0.38306488813812534	0.5362908433933754	No	0.9505614533182839	0.9011966864988931	0.04936476681939084
sp|O76094|SRP72_HUMAN	4	10	5	5	-1.1134197924887235	0.30698124488747147	0.5362908433933754	No	0.9505614533182839	0.9011966864988931	0.04936476681939084
sp|O76094|SRP72_HUMAN	5	10	5	5	-1.2653232673327353	0.24827179144762754	0.5362908433933754	No	0.9505614533182839	0.9011966864988931	0.04936476681939084
sp|O76094|SRP72_HUMAN	1	10	5	5	0.37069519867942075	0.7239216247385832	0.7239216247385832	No	0.9505614533182839	0.9011966864988931	0.04936476681939084
sp|O76094|SRP72_HUMAN	6	10	5	5	0.3700910186134591	0.7231201979568311	0.7239216247385832	No	0.9505614533182839	0.9011966864988931	0.04936476681939084
sp|O94760|DDAH1_HUMAN	5	10	5	5	1.4460004367125907	0.19929203732778203	0.46501475376482476	No	0.8343981057079085	0.8149926067603747	0.01940549894753385
sp|O94760|DDAH1_HUMAN	6	10	5	5	1.675727062160679	0.14629011084450957	0.46501475376482476	No	0.8343981057079085	0.8149926067603747	0.01940549894753385
sp|O94760|DDAH1_HUMAN	7	10	5	5	-1.5230077509661912	0.16684722530538312	0.46501475376482476	No	0.8343981057079085	0.8149926067603747	0.01940549894753385
sp|O94760|DDAH1_HUMAN	4	10	5	5	1.0066446975381098	0.3445717077623835	0.6030004885841711	No	0.8343981057079085	0.8149926067603747	0.01940549894753385
sp|O94760|DDAH1_HUMAN	2	10	5	5	-0.5818271406289947	0.5767077348848855	0.8073908288388396	No	0.8343981057079085	0.8149926067603747	0.01940549894753385
sp|O94760|DDAH1_HUMAN	1	10	5	5	0.3538263922667753	0.7331264850490491	0.8553142325572239	No	0.8343981057079085	0.8149926067603747	0.01940549894753385
sp|O94760|DDAH1_HUMAN	3	10	5	5	0.11787716295856487	0.9092998723316945	0.9092998723316945	No	0.8343981057079085	0.8149926067603747	0.01940549894753385
sp|O94772|LY6H_HUMAN	5	10	5	5	1.929191144186276	0.09412373768275041	0.5658499286794744	No	0.9391163523220347	0.9561581804917679	0.01704182816973321
sp|O94772|LY6H_HUMAN	7	10	5	5	-1.6005446811247248	0.16167140819413553	0.5658499286794744	No	0.9391163523220347	0.9561581804917679	0.01704182816973321
sp|O94772|LY6H_HUMAN	2	10	5	5	-1.2478222070158536	0.24941211641791508	0.5819616049751353	No	0.9391163523220347	0.9561581804917679	0.01704182816973321
sp|O94772|LY6H_HUMAN	1	10	5	5	0.40888252830831956	0.6967172979212968	0.9999991404331992	No	0.9391163523220347	0.9561581804917679	0.01704182816973321
sp|O94772|LY6H_HUMAN	3	10	5	5	-0.10659424660286697	0.9178081031783591	0.9999991404331992	No	0.9391163523220347	0.9561581804917679	0.01704182816973321
sp|O94772|LY6H_HUMAN	4	10	5	5	0.2650935398710879	0.7997318775938399	0.9999991404331992	No	0.9391163523220347	0.9561581804917679	0.01704182816973321
sp|O94772|LY6H_HUMAN	6	10	5	5	-1.1114238177447016e-6	0.9999991404331992	0.9999991404331992	No	0.9391163523220347	0.9561581804917679	0.01704182816973321
sp|O94811|TPPP_HUMAN	3	10	5	5	-0.9567642580064583	0.36876002315606826	0.9736213736250495	No	0.9848286231011398	0.9849913054649042	1.6268236376437706e-4
sp|O94811|TPPP_HUMAN	5	10	5	5	-0.8553176767393541	0.41726630298216405	0.9736213736250495	No	0.9848286231011398	0.9849913054649042	1.6268236376437706e-4
sp|O94811|TPPP_HUMAN	6	10	5	5	1.1692072418655475	0.2769768109754494	0.9736213736250495	No	0.9848286231011398	0.9849913054649042	1.6268236376437706e-4
sp|O94811|TPPP_HUMAN	1	10	5	5	-0.10167207641463777	0.9216112135596759	0.9762157953132531	No	0.9848286231011398	0.9849913054649042	1.6268236376437706e-4
sp|O94811|TPPP_HUMAN	2	10	5	5	-0.39091484948277694	0.7075711691931674	0.9762157953132531	No	0.9848286231011398	0.9849913054649042	1.6268236376437706e-4
sp|O94811|TPPP_HUMAN	4	10	5	5	0.24581652196672346	0.8123154391938068	0.9762157953132531	No	0.9848286231011398	0.9849913054649042	1.6268236376437706e-4
sp|O94811|TPPP_HUMAN	7	10	5	5	0.03090462131120758	0.9762157953132531	0.9762157953132531	No	0.9848286231011398	0.9849913054649042	1.6268236376437706e-4
sp|O94819|KBTBB_HUMAN	4	10	5	5	-2.00108492801918	0.08040521294503183	0.49393242217085975	No	0.9921313385554944	0.9813345918920354	0.010796746663458978
sp|O94819|KBTBB_HUMAN	7	10	5	5	1.6846734871373443	0.14112354919167422	0.49393242217085975	No	0.9921313385554944	0.9813345918920354	0.010796746663458978
sp|O94819|KBTBB_HUMAN	1	10	5	5	-0.06938853483050471	0.947275114711065	0.9944708911529201	No	0.9921313385554944	0.9813345918920354	0.010796746663458978
sp|O94819|KBTBB_HUMAN	2	10	5	5	-0.08522359372581371	0.9350154053449128	0.9944708911529201	No	0.9921313385554944	0.9813345918920354	0.010796746663458978
sp|O94819|KBTBB_HUMAN	3	10	5	5	-0.5333242395734622	0.6092392569914687	0.9944708911529201	No	0.9921313385554944	0.9813345918920354	0.010796746663458978
sp|O94819|KBTBB_HUMAN	5	10	5	5	0.007224355009884397	0.9944708911529201	0.9944708911529201	No	0.9921313385554944	0.9813345918920354	0.010796746663458978
sp|O94819|KBTBB_HUMAN	6	10	5	5	-0.4619528156374549	0.6613592475035552	0.9944708911529201	No	0.9921313385554944	0.9813345918920354	0.010796746663458978
sp|O94826|TOM70_HUMAN	5	10	5	5	-2.3501682965375514	0.0476910510536121	0.18606437148186328	No	0.899541168624528	0.8986872039013616	8.53964723166456e-4
sp|O94826|TOM70_HUMAN	7	10	5	5	2.3039627067785475	0.05316124899481808	0.18606437148186328	No	0.899541168624528	0.8986872039013616	8.53964723166456e-4
sp|O94826|TOM70_HUMAN	3	10	5	5	1.0693875190152695	0.3223352699289743	0.7521156298342735	No	0.899541168624528	0.8986872039013616	8.53964723166456e-4
sp|O94826|TOM70_HUMAN	1	10	5	5	-0.14298424476970992	0.8909771384270382	0.9649305535831156	No	0.899541168624528	0.8986872039013616	8.53964723166456e-4
sp|O94826|TOM70_HUMAN	2	10	5	5	-0.3826381519871533	0.7140811763047359	0.9649305535831156	No	0.899541168624528	0.8986872039013616	8.53964723166456e-4
sp|O94826|TOM70_HUMAN	4	10	5	5	0.04625712384713928	0.9649305535831156	0.9649305535831156	No	0.899541168624528	0.8986872039013616	8.53964723166456e-4
sp|O94826|TOM70_HUMAN	6	10	5	5	-0.5198496364454026	0.6194067780954127	0.9649305535831156	No	0.899541168624528	0.8986872039013616	8.53964723166456e-4
sp|O94832|MYO1D_HUMAN	1	10	5	5	2.403768628194915	0.04299139018693691	0.15046986565427917	No	0.8254712319570952	0.8562045150745909	0.03073328311749579
sp|O94832|MYO1D_HUMAN	5	10	5	5	-2.8047393187795633	0.029569189744417895	0.15046986565427917	No	0.8254712319570952	0.8562045150745909	0.03073328311749579
sp|O94832|MYO1D_HUMAN	2	10	5	5	-0.9954410182864681	0.3627834992373985	0.6579732241796684	No	0.8254712319570952	0.8562045150745909	0.03073328311749579
sp|O94832|MYO1D_HUMAN	7	10	5	5	0.9417625104568846	0.3759846995312391	0.6579732241796684	No	0.8254712319570952	0.8562045150745909	0.03073328311749579
sp|O94832|MYO1D_HUMAN	3	10	5	5	-0.7148542836674059	0.4996241887346443	0.699473864228502	No	0.8254712319570952	0.8562045150745909	0.03073328311749579
sp|O94832|MYO1D_HUMAN	4	10	5	5	0.2558650776745528	0.8049150905181957	0.8049150905181957	No	0.8254712319570952	0.8562045150745909	0.03073328311749579
sp|O94832|MYO1D_HUMAN	6	10	5	5	-0.3324647533020723	0.7499748942515192	0.8049150905181957	No	0.8254712319570952	0.8562045150745909	0.03073328311749579
sp|O94856|NFASC_HUMAN	1	10	5	5	1.1595022568079856	0.3026104987611466	0.3624824112855423	No	0.9840251008085765	0.9845400215884611	5.149207798845756e-4
sp|O94856|NFASC_HUMAN	2	10	5	5	1.1156667179094137	0.29971811633011447	0.3624824112855423	No	0.9840251008085765	0.9845400215884611	5.149207798845756e-4
sp|O94856|NFASC_HUMAN	3	10	5	5	1.0830260499394055	0.310699209673322	0.3624824112855423	No	0.9840251008085765	0.9845400215884611	5.149207798845756e-4
sp|O94856|NFASC_HUMAN	5	10	5	5	1.196489631124689	0.2826305906220176	0.3624824112855423	No	0.9840251008085765	0.9845400215884611	5.149207798845756e-4
sp|O94856|NFASC_HUMAN	6	10	5	5	-1.4570963889206394	0.19919667381147904	0.3624824112855423	No	0.9840251008085765	0.9845400215884611	5.149207798845756e-4
sp|O94856|NFASC_HUMAN	7	10	5	5	-1.1977387703830198	0.26530332369913756	0.3624824112855423	No	0.9840251008085765	0.9845400215884611	5.149207798845756e-4
sp|O94856|NFASC_HUMAN	4	10	5	5	0.838796677333434	0.42694394888780607	0.42694394888780607	No	0.9840251008085765	0.9845400215884611	5.149207798845756e-4
sp|O94874|UFL1_HUMAN	1	10	5	5	2.12551282223745	0.07882918006402538	0.2759021302240888	No	0.8845069111574214	0.868826286183727	0.01568062497369438
sp|O94874|UFL1_HUMAN	4	10	5	5	-2.5793120498722577	0.046138431310721026	0.2759021302240888	No	0.8845069111574214	0.868826286183727	0.01568062497369438
sp|O94874|UFL1_HUMAN	3	10	5	5	-0.7461591044049172	0.47840879375277523	0.8372153890673566	No	0.8845069111574214	0.868826286183727	0.01568062497369438
sp|O94874|UFL1_HUMAN	6	10	5	5	0.90305887709663335	0.39360738741735957	0.8372153890673566	No	0.8845069111574214	0.868826286183727	0.01568062497369438
sp|O94874|UFL1_HUMAN	2	10	5	5	0.31946599494725825	0.758147684091581	0.9767034699604589	No	0.8845069111574214	0.868826286183727	0.01568062497369438
sp|O94874|UFL1_HUMAN	5	10	5	5	0.03023218520094936	0.9767034699604589	0.9767034699604589	No	0.8845069111574214	0.868826286183727	0.01568062497369438
sp|O94874|UFL1_HUMAN	7	10	5	5	0.16253639598144873	0.8750024132804339	0.9767034699604589	No	0.8845069111574214	0.868826286183727	0.01568062497369438
sp|O94903|PLPHP_HUMAN	2	10	5	5	0.5199873535313235	0.6182233634584204	0.8670723121281655	No	0.9704023657956553	0.9638210677925625	0.006581298003092817
sp|O94903|PLPHP_HUMAN	3	10	5	5	0.6929713968442075	0.5082128929327872	0.8670723121281655	No	0.9704023657956553	0.9638210677925625	0.006581298003092817
sp|O94903|PLPHP_HUMAN	4	10	5	5	-1.0847312110109708	0.3113458801392284	0.8670723121281655	No	0.9704023657956553	0.9638210677925625	0.006581298003092817
sp|O94903|PLPHP_HUMAN	5	10	5	5	0.8039581412018784	0.44465431112893217	0.8670723121281655	No	0.9704023657956553	0.9638210677925625	0.006581298003092817
sp|O94903|PLPHP_HUMAN	6	10	5	5	-0.5168654685084819	0.6193373658058325	0.8670723121281655	No	0.9704023657956553	0.9638210677925625	0.006581298003092817
sp|O94903|PLPHP_HUMAN	1	10	5	5	0.3151152233126631	0.7623009687262964	0.8893511301806791	No	0.9704023657956553	0.9638210677925625	0.006581298003092817
sp|O94903|PLPHP_HUMAN	7	10	5	5	0.12125940260012345	0.9067517637288678	0.9067517637288678	No	0.9704023657956553	0.9638210677925625	0.006581298003092817
sp|O94905|ERLN2_HUMAN	7	10	5	5	2.4457525751732154	0.05455423598642755	0.38187965190499285	No	0.8801930867200105	0.8811157833670105	9.226966469999542e-4
sp|O94905|ERLN2_HUMAN	2	10	5	5	0.9032004813210116	0.39960228924282226	0.8834398280096929	No	0.8801930867200105	0.8811157833670105	9.226966469999542e-4
sp|O94905|ERLN2_HUMAN	3	10	5	5	-1.0264399094512993	0.3385543560502686	0.8834398280096929	No	0.8801930867200105	0.8811157833670105	9.226966469999542e-4
sp|O94905|ERLN2_HUMAN	4	10	5	5	0.698387276583914	0.5048227588626817	0.8834398280096929	No	0.8801930867200105	0.8811157833670105	9.226966469999542e-4
sp|O94905|ERLN2_HUMAN	1	10	5	5	-0.022391195507204437	0.982685149059012	0.9911898554123275	No	0.8801930867200105	0.8811157833670105	9.226966469999542e-4
sp|O94905|ERLN2_HUMAN	5	10	5	5	-0.3413549223513978	0.7417331870051945	0.9911898554123275	No	0.8801930867200105	0.8811157833670105	9.226966469999542e-4
sp|O94905|ERLN2_HUMAN	6	10	5	5	-0.011599476634001842	0.9911898554123275	0.9911898554123275	No	0.8801930867200105	0.8811157833670105	9.226966469999542e-4
sp|O94910|AGRL1_HUMAN	1	10	5	5	-2.270714691991072	0.05463539942248188	0.23573621870709363	No	0.919119479879906	0.8638508962452449	0.05526858363466114
sp|O94910|AGRL1_HUMAN	4	10	5	5	-1.8880431495760988	0.10102980801732583	0.23573621870709363	No	0.919119479879906	0.8638508962452449	0.05526858363466114
sp|O94910|AGRL1_HUMAN	6	10	5	5	2.084089753797372	0.07299961599571238	0.23573621870709363	No	0.919119479879906	0.8638508962452449	0.05526858363466114
sp|O94910|AGRL1_HUMAN	7	10	5	5	1.5551880693502922	0.19487775212810285	0.34103606622418	No	0.919119479879906	0.8638508962452449	0.05526858363466114
sp|O94910|AGRL1_HUMAN	2	10	5	5	-0.3509571581293506	0.73468507441519	0.9587496707424246	No	0.919119479879906	0.8638508962452449	0.05526858363466114
sp|O94910|AGRL1_HUMAN	3	10	5	5	-0.08485771781495458	0.9353121056579466	0.9587496707424246	No	0.919119479879906	0.8638508962452449	0.05526858363466114
sp|O94910|AGRL1_HUMAN	5	10	5	5	0.053488742536036096	0.9587496707424246	0.9587496707424246	No	0.919119479879906	0.8638508962452449	0.05526858363466114
sp|O94915|FRYL_HUMAN	1	10	5	5	0.3237776855713577	0.7546516386211133	0.9211373027220742	No	0.882148090328673	0.8462755460018474	0.03587254432682563
sp|O94915|FRYL_HUMAN	2	10	5	5	0.1022012260375839	0.9211373027220742	0.9211373027220742	No	0.882148090328673	0.8462755460018474	0.03587254432682563
sp|O94915|FRYL_HUMAN	3	10	5	5	1.146179065412574	0.2848560691062933	0.9211373027220742	No	0.882148090328673	0.8462755460018474	0.03587254432682563
sp|O94915|FRYL_HUMAN	4	10	5	5	-0.9251940326968099	0.38211522695697964	0.9211373027220742	No	0.882148090328673	0.8462755460018474	0.03587254432682563
sp|O94915|FRYL_HUMAN	5	10	5	5	0.16436201230801403	0.8758261768235255	0.9211373027220742	No	0.882148090328673	0.8462755460018474	0.03587254432682563
sp|O94915|FRYL_HUMAN	6	10	5	5	0.5544150157873281	0.5946188290843	0.9211373027220742	No	0.882148090328673	0.8462755460018474	0.03587254432682563
sp|O94915|FRYL_HUMAN	7	10	5	5	-0.8941413250822908	0.4107730819835121	0.9211373027220742	No	0.882148090328673	0.8462755460018474	0.03587254432682563
sp|O94919|ENDD1_HUMAN	1	10	5	5	3.5315286983469236	0.00933933505647033	0.06537534539529231	No	0.9357071811458243	0.9194805499162673	0.01622663122955703
sp|O94919|ENDD1_HUMAN	3	10	5	5	-1.3836889150842817	0.20822838884045236	0.544829002873631	No	0.9357071811458243	0.9194805499162673	0.01622663122955703
sp|O94919|ENDD1_HUMAN	4	10	5	5	-1.2474261751538578	0.2603154212499768	0.544829002873631	No	0.9357071811458243	0.9194805499162673	0.01622663122955703
sp|O94919|ENDD1_HUMAN	5	10	5	5	-1.0350495927872452	0.33092091594019557	0.544829002873631	No	0.9357071811458243	0.9194805499162673	0.01622663122955703
sp|O94919|ENDD1_HUMAN	7	10	5	5	0.9114306993165088	0.38916357348116504	0.544829002873631	No	0.9357071811458243	0.9194805499162673	0.01622663122955703
sp|O94919|ENDD1_HUMAN	2	10	5	5	0.2844181580247258	0.784023183079451	0.9130842488250819	No	0.9357071811458243	0.9194805499162673	0.01622663122955703
sp|O94919|ENDD1_HUMAN	6	10	5	5	0.11267411350575669	0.9130842488250819	0.9130842488250819	No	0.9357071811458243	0.9194805499162673	0.01622663122955703
sp|O94925|GLSK_HUMAN	3	10	5	5	1.4322391670861694	0.20031711012031214	0.5028380174518474	No	0.7541815552324911	0.7692953237973522	0.01511376856486113
sp|O94925|GLSK_HUMAN	4	10	5	5	-1.5147547020217733	0.1738252174796772	0.5028380174518474	No	0.7541815552324911	0.7692953237973522	0.01511376856486113
sp|O94925|GLSK_HUMAN	5	10	5	5	-1.3672572678387505	0.21550200747936318	0.5028380174518474	No	0.7541815552324911	0.7692953237973522	0.01511376856486113
sp|O94925|GLSK_HUMAN	6	10	5	5	0.5111579806255488	0.6270797327774477	0.8779116258884266	No	0.7541815552324911	0.7692953237973522	0.01511376856486113
sp|O94925|GLSK_HUMAN	7	10	5	5	-0.5229077958223568	0.6189317013946295	0.8779116258884266	No	0.7541815552324911	0.7692953237973522	0.01511376856486113
sp|O94925|GLSK_HUMAN	1	10	5	5	-0.21127885143510775	0.8410494121937656	0.8933076398769747	No	0.7541815552324911	0.7692953237973522	0.01511376856486113
sp|O94925|GLSK_HUMAN	2	10	5	5	0.1384845199132698	0.8933076398769747	0.8933076398769747	No	0.7541815552324911	0.7692953237973522	0.01511376856486113
sp|O94967|WDR47_HUMAN	1	10	5	5	-3.1486419879521232	0.017074165853270134	0.11951916097289093	No	0.9004887900443713	0.8571217079682281	0.04336708207614326
sp|O94967|WDR47_HUMAN	2	10	5	5	-1.235484533955902	0.2640557720404602	0.44927127044109083	No	0.9004887900443713	0.8571217079682281	0.04336708207614326
sp|O94967|WDR47_HUMAN	4	10	5	5	1.2553245324962432	0.24635389715308542	0.44927127044109083	No	0.9004887900443713	0.8571217079682281	0.04336708207614326
sp|O94967|WDR47_HUMAN	5	10	5	5	1.0768771155804642	0.3158399335067403	0.44927127044109083	No	0.9004887900443713	0.8571217079682281	0.04336708207614326
sp|O94967|WDR47_HUMAN	6	10	5	5	1.1145477484311845	0.3209080503150649	0.44927127044109083	No	0.9004887900443713	0.8571217079682281	0.04336708207614326
sp|O94967|WDR47_HUMAN	3	10	5	5	-0.28809217058403414	0.7812635280547633	0.9114741160638906	No	0.9004887900443713	0.8571217079682281	0.04336708207614326
sp|O94967|WDR47_HUMAN	7	10	5	5	-0.0349901207110773	0.9730788205124563	0.9730788205124563	No	0.9004887900443713	0.8571217079682281	0.04336708207614326
sp|O94973|AP2A2_HUMAN	1	10	5	5	-0.914772674209087	0.3904661493078892	0.6654119208112192	No	0.9598004719756625	0.9694382534271986	0.009637781451536043
sp|O94973|AP2A2_HUMAN	2	10	5	5	-1.555175383306936	0.16320179585660188	0.6654119208112192	No	0.9598004719756625	0.9694382534271986	0.009637781451536043
sp|O94973|AP2A2_HUMAN	3	10	5	5	-0.816637669119093	0.4410739667427379	0.6654119208112192	No	0.9598004719756625	0.9694382534271986	0.009637781451536043
sp|O94973|AP2A2_HUMAN	5	10	5	5	0.7770112025243212	0.47529422915087094	0.6654119208112192	No	0.9598004719756625	0.9694382534271986	0.009637781451536043
sp|O94973|AP2A2_HUMAN	6	10	5	5	1.1718759875043192	0.2755948629688238	0.6654119208112192	No	0.9598004719756625	0.9694382534271986	0.009637781451536043
sp|O94973|AP2A2_HUMAN	4	10	5	5	-0.5124281792361745	0.6244604549127267	0.7285371973981812	No	0.9598004719756625	0.9694382534271986	0.009637781451536043
sp|O94973|AP2A2_HUMAN	7	10	5	5	0.07759268410040121	0.9415433328306837	0.9415433328306837	No	0.9598004719756625	0.9694382534271986	0.009637781451536043
sp|O94979|SC31A_HUMAN	2	10	5	5	-1.4940066581132263	0.18137936205073207	0.4661286937677916	No	0.952364536718792	0.9485281060610156	0.0038364306577763907
sp|O94979|SC31A_HUMAN	3	10	5	5	-1.832644358355268	0.10895868071151739	0.4661286937677916	No	0.952364536718792	0.9485281060610156	0.0038364306577763907
sp|O94979|SC31A_HUMAN	6	10	5	5	1.4259888793571776	0.19976944018619638	0.4661286937677916	No	0.952364536718792	0.9485281060610156	0.0038364306577763907
sp|O94979|SC31A_HUMAN	1	10	5	5	0.9684452270714353	0.361719927615287	0.6330098733267522	No	0.952364536718792	0.9485281060610156	0.0038364306577763907
sp|O94979|SC31A_HUMAN	4	10	5	5	0.6420456081278771	0.5424139926042758	0.7593795896459861	No	0.952364536718792	0.9485281060610156	0.0038364306577763907
sp|O94979|SC31A_HUMAN	5	10	5	5	0.05592749019165877	0.9569277914875829	0.9971763782917247	No	0.952364536718792	0.9485281060610156	0.0038364306577763907
sp|O94979|SC31A_HUMAN	7	10	5	5	0.003658538373253603	0.9971763782917247	0.9971763782917247	No	0.952364536718792	0.9485281060610156	0.0038364306577763907
sp|O95057|DIRA1_HUMAN	1	10	5	5	-0.7583566626326697	0.48021022564250804	0.7859855732021714	No	0.9021501369204139	0.8769212575996986	0.02522887932071527
sp|O95057|DIRA1_HUMAN	4	10	5	5	1.152949150391912	0.289507820140506	0.7859855732021714	No	0.9021501369204139	0.8769212575996986	0.02522887932071527
sp|O95057|DIRA1_HUMAN	5	10	5	5	-0.9819429588506139	0.3580542792231849	0.7859855732021714	No	0.9021501369204139	0.8769212575996986	0.02522887932071527
sp|O95057|DIRA1_HUMAN	6	10	5	5	0.6278490295940446	0.5614182665729797	0.7859855732021714	No	0.9021501369204139	0.8769212575996986	0.02522887932071527
sp|O95057|DIRA1_HUMAN	7	10	5	5	-1.4191744712020815	0.21864536384614186	0.7859855732021714	No	0.9021501369204139	0.8769212575996986	0.02522887932071527
sp|O95057|DIRA1_HUMAN	2	10	5	5	0.1834825047635737	0.8591109004463003	0.989978655252147	No	0.9021501369204139	0.8769212575996986	0.02522887932071527
sp|O95057|DIRA1_HUMAN	3	10	5	5	-0.012958911080853463	0.989978655252147	0.989978655252147	No	0.9021501369204139	0.8769212575996986	0.02522887932071527
sp|O95140|MFN2_HUMAN	7	10	5	5	2.8628177273737894	0.038528096601523426	0.26969667621066395	No	0.9184230700144835	0.9036769382112985	0.01474613180318507
sp|O95140|MFN2_HUMAN	1	10	5	5	-0.8457862854336277	0.42367386218476366	0.5972278776916107	No	0.9184230700144835	0.9036769382112985	0.01474613180318507
sp|O95140|MFN2_HUMAN	2	10	5	5	-1.3660314907634314	0.22120891058856645	0.5972278776916107	No	0.9184230700144835	0.9036769382112985	0.01474613180318507
sp|O95140|MFN2_HUMAN	3	10	5	5	1.218691768414063	0.2793513294168076	0.5972278776916107	No	0.9184230700144835	0.9036769382112985	0.01474613180318507
sp|O95140|MFN2_HUMAN	5	10	5	5	-0.696191741331322	0.511909609449952	0.5972278776916107	No	0.9184230700144835	0.9036769382112985	0.01474613180318507
sp|O95140|MFN2_HUMAN	6	10	5	5	-0.7446189717255094	0.4841683489249671	0.5972278776916107	No	0.9184230700144835	0.9036769382112985	0.01474613180318507
sp|O95140|MFN2_HUMAN	4	10	5	5	0.5378944477404833	0.6102216794732868	0.6102216794732868	No	0.9184230700144835	0.9036769382112985	0.01474613180318507
sp|O95168|NDUB4_HUMAN	2	10	5	5	1.919606996633583	0.09160132733887251	0.20639911083235263	No	0.7953117471690178	0.8467996709653056	0.05148792379628786
sp|O95168|NDUB4_HUMAN	3	10	5	5	1.586747448997373	0.15225091701435856	0.20639911083235263	No	0.7953117471690178	0.8467996709653056	0.05148792379628786
sp|O95168|NDUB4_HUMAN	4	10	5	5	-1.5489643581149246	0.1614570441280031	0.20639911083235263	No	0.7953117471690178	0.8467996709653056	0.05148792379628786
sp|O95168|NDUB4_HUMAN	5	10	5	5	-2.1909788713070535	0.06989700529542779	0.20639911083235263	No	0.7953117471690178	0.8467996709653056	0.05148792379628786
sp|O95168|NDUB4_HUMAN	6	10	5	5	-2.109100327880889	0.0978667625236683	0.20639911083235263	No	0.7953117471690178	0.8467996709653056	0.05148792379628786
sp|O95168|NDUB4_HUMAN	7	10	5	5	-1.4997075949132816	0.17691352357058795	0.20639911083235263	No	0.7953117471690178	0.8467996709653056	0.05148792379628786
sp|O95168|NDUB4_HUMAN	1	10	5	5	-0.007221395705120108	0.9944403815718688	0.9944403815718688	No	0.7953117471690178	0.8467996709653056	0.05148792379628786
sp|O95182|NDUA7_HUMAN	6	10	5	5	-3.221527707297759	0.02113722896201971	0.14796060273413797	No	0.8039063728277503	0.8524041138389025	0.04849774101115212
sp|O95182|NDUA7_HUMAN	2	10	5	5	2.4666156604474265	0.04697764252290232	0.16442174883015812	No	0.8039063728277503	0.8524041138389025	0.04849774101115212
sp|O95182|NDUA7_HUMAN	5	10	5	5	-1.4626811356706382	0.18591425139577208	0.32534993994260114	No	0.8039063728277503	0.8524041138389025	0.04849774101115212
sp|O95182|NDUA7_HUMAN	7	10	5	5	-1.589867152597153	0.1617094518470453	0.32534993994260114	No	0.8039063728277503	0.8524041138389025	0.04849774101115212
sp|O95182|NDUA7_HUMAN	3	10	5	5	0.9345739286265254	0.37748105621122796	0.5284734786957191	No	0.8039063728277503	0.8524041138389025	0.04849774101115212
sp|O95182|NDUA7_HUMAN	1	10	5	5	-0.52023910247132	0.6176667356253707	0.7106150665696152	No	0.8039063728277503	0.8524041138389025	0.04849774101115212
sp|O95182|NDUA7_HUMAN	4	10	5	5	-0.38554543609895564	0.7106150665696152	0.7106150665696152	No	0.8039063728277503	0.8524041138389025	0.04849774101115212
sp|O95197|RTN3_HUMAN	5	10	5	5	-2.1339619481947056	0.08631462311614053	0.30210118090649185	No	0.9734720524695931	0.9660223942980516	0.007449658171541529
sp|O95197|RTN3_HUMAN	7	10	5	5	2.329645675525429	0.05068313036861883	0.30210118090649185	No	0.9734720524695931	0.9660223942980516	0.007449658171541529
sp|O95197|RTN3_HUMAN	3	10	5	5	-0.7211224098570995	0.49138598281582035	0.8599254699276856	No	0.9734720524695931	0.9660223942980516	0.007449658171541529
sp|O95197|RTN3_HUMAN	4	10	5	5	0.8992488522461393	0.4050167761744738	0.8599254699276856	No	0.9734720524695931	0.9660223942980516	0.007449658171541529
sp|O95197|RTN3_HUMAN	1	10	5	5	0.15676141622098275	0.8798327097028238	0.9645930313822011	No	0.9734720524695931	0.9660223942980516	0.007449658171541529
sp|O95197|RTN3_HUMAN	2	10	5	5	0.11340040960446643	0.9125681478660005	0.9645930313822011	No	0.9734720524695931	0.9660223942980516	0.007449658171541529
sp|O95197|RTN3_HUMAN	6	10	5	5	0.046014931833998726	0.9645930313822011	0.9645930313822011	No	0.9734720524695931	0.9660223942980516	0.007449658171541529
sp|O95202|LETM1_HUMAN	5	10	5	5	-3.7706015046378063	0.009845117954770931	0.06891582568339652	No	0.7867456370122264	0.8399813538556526	0.053235716843426206
sp|O95202|LETM1_HUMAN	6	10	5	5	-1.7889327149270884	0.12378964803872128	0.4332637681355245	No	0.7867456370122264	0.8399813538556526	0.053235716843426206
sp|O95202|LETM1_HUMAN	3	10	5	5	0.9904066470963441	0.3675270901233697	0.643172407715897	No	0.7867456370122264	0.8399813538556526	0.053235716843426206
sp|O95202|LETM1_HUMAN	7	10	5	5	-0.9838982063725276	0.3667210713704598	0.643172407715897	No	0.7867456370122264	0.8399813538556526	0.053235716843426206
sp|O95202|LETM1_HUMAN	2	10	5	5	0.6619353329947273	0.5389625025384448	0.7545475035538227	No	0.7867456370122264	0.8399813538556526	0.053235716843426206
sp|O95202|LETM1_HUMAN	1	10	5	5	-0.14698502189158377	0.8874968877539884	0.9156393708883495	No	0.7867456370122264	0.8399813538556526	0.053235716843426206
sp|O95202|LETM1_HUMAN	4	10	5	5	0.10986005599936781	0.9156393708883495	0.9156393708883495	No	0.7867456370122264	0.8399813538556526	0.053235716843426206
sp|O95248|MTMR5_HUMAN	1	10	5	5	0.09696876339986421	0.9252097585926407	0.9667656636900401	No	0.9336810275976692	0.9608230823949551	0.02714205479728582
sp|O95248|MTMR5_HUMAN	2	10	5	5	0.891965052506629	0.4034168503756109	0.9667656636900401	No	0.9336810275976692	0.9608230823949551	0.02714205479728582
sp|O95248|MTMR5_HUMAN	3	10	5	5	0.10358705745735762	0.92162292763983	0.9667656636900401	No	0.9336810275976692	0.9608230823949551	0.02714205479728582
sp|O95248|MTMR5_HUMAN	4	10	5	5	0.22477819560720247	0.8291525419751427	0.9667656636900401	No	0.9336810275976692	0.9608230823949551	0.02714205479728582
sp|O95248|MTMR5_HUMAN	5	10	5	5	0.04346545607794436	0.9667656636900401	0.9667656636900401	No	0.9336810275976692	0.9608230823949551	0.02714205479728582
sp|O95248|MTMR5_HUMAN	6	10	5	5	0.8384513862864181	0.42773145877594654	0.9667656636900401	No	0.9336810275976692	0.9608230823949551	0.02714205479728582
sp|O95248|MTMR5_HUMAN	7	10	5	5	-1.3670511239766956	0.2087917039708278	0.9667656636900401	No	0.9336810275976692	0.9608230823949551	0.02714205479728582
sp|O95292|VAPB_HUMAN	4	10	5	5	2.293310235387942	0.051249233766873965	0.35874463636811776	No	0.9945271359024833	0.9869641445055378	0.007562991396945495
sp|O95292|VAPB_HUMAN	1	10	5	5	-0.49576887266543646	0.6337001675997513	0.9826652060134499	No	0.9945271359024833	0.9869641445055378	0.007562991396945495
sp|O95292|VAPB_HUMAN	2	10	5	5	0.8231072834603009	0.43784123801683583	0.9826652060134499	No	0.9945271359024833	0.9869641445055378	0.007562991396945495
sp|O95292|VAPB_HUMAN	3	10	5	5	0.24493081210195536	0.8138467911608069	0.9826652060134499	No	0.9945271359024833	0.9869641445055378	0.007562991396945495
sp|O95292|VAPB_HUMAN	5	10	5	5	0.06330837421958381	0.9517899754031423	0.9826652060134499	No	0.9945271359024833	0.9869641445055378	0.007562991396945495
sp|O95292|VAPB_HUMAN	6	10	5	5	0.02248424183639773	0.9826652060134499	0.9826652060134499	No	0.9945271359024833	0.9869641445055378	0.007562991396945495
sp|O95292|VAPB_HUMAN	7	10	5	5	-0.6766569790912963	0.5298524972775948	0.9826652060134499	No	0.9945271359024833	0.9869641445055378	0.007562991396945495
sp|O95294|RASL1_HUMAN	5	10	5	5	-1.6460683566251197	0.1398170077347825	0.4893595270717388	No	0.8805226361056653	0.8116341011149003	0.06888853499076497
sp|O95294|RASL1_HUMAN	7	10	5	5	2.0680976063441605	0.10746152644329347	0.4893595270717388	No	0.8805226361056653	0.8116341011149003	0.06888853499076497
sp|O95294|RASL1_HUMAN	3	10	5	5	0.863704067260837	0.423218434279903	0.8889065946595314	No	0.8805226361056653	0.8116341011149003	0.06888853499076497
sp|O95294|RASL1_HUMAN	4	10	5	5	0.7021617977892667	0.5079466255197322	0.8889065946595314	No	0.8805226361056653	0.8116341011149003	0.06888853499076497
sp|O95294|RASL1_HUMAN	1	10	5	5	0.32280369065021247	0.7559103143691107	0.8927100199493315	No	0.8805226361056653	0.8116341011149003	0.06888853499076497
sp|O95294|RASL1_HUMAN	2	10	5	5	-0.30907845442143955	0.765180017099427	0.8927100199493315	No	0.8805226361056653	0.8116341011149003	0.06888853499076497
sp|O95294|RASL1_HUMAN	6	10	5	5	-0.08220288921855794	0.93650842794244	0.93650842794244	No	0.8805226361056653	0.8116341011149003	0.06888853499076497
sp|O95298|NDUC2_HUMAN;sp|E9PQ53|NDUCR_HUMAN	2	10	5	5	-1.3934497989054309	0.2027324262530502	0.5486384698774484	No	0.7733893257374218	0.8225597115546741	0.049170385817252305
sp|O95298|NDUC2_HUMAN;sp|E9PQ53|NDUCR_HUMAN	3	10	5	5	1.6207198902142759	0.15688334783479013	0.5486384698774484	No	0.7733893257374218	0.8225597115546741	0.049170385817252305
sp|O95298|NDUC2_HUMAN;sp|E9PQ53|NDUCR_HUMAN	6	10	5	5	-1.287141262419525	0.23513077280462072	0.5486384698774484	No	0.7733893257374218	0.8225597115546741	0.049170385817252305
sp|O95298|NDUC2_HUMAN;sp|E9PQ53|NDUCR_HUMAN	4	10	5	5	-0.7479521254334901	0.4784246455477983	0.6697945037669175	No	0.7733893257374218	0.8225597115546741	0.049170385817252305
sp|O95298|NDUC2_HUMAN;sp|E9PQ53|NDUCR_HUMAN	7	10	5	5	-0.8971583418438173	0.39932067637305413	0.6697945037669175	No	0.7733893257374218	0.8225597115546741	0.049170385817252305
sp|O95298|NDUC2_HUMAN;sp|E9PQ53|NDUCR_HUMAN	5	10	5	5	-0.3693417740348809	0.7239823437733888	0.8446460677356202	No	0.7733893257374218	0.8225597115546741	0.049170385817252305
sp|O95298|NDUC2_HUMAN;sp|E9PQ53|NDUCR_HUMAN	1	10	5	5	-0.16849355725432014	0.8727017266514205	0.8727017266514205	No	0.7733893257374218	0.8225597115546741	0.049170385817252305
sp|O95299|NDUAA_HUMAN	4	10	5	5	-1.8871196291866088	0.10210696647907327	0.3123068187889872	No	0.7944803277814182	0.8296182652465842	0.035137937465166025
sp|O95299|NDUAA_HUMAN	5	10	5	5	-1.6845003736268502	0.1338457794809945	0.3123068187889872	No	0.7944803277814182	0.8296182652465842	0.035137937465166025
sp|O95299|NDUAA_HUMAN	6	10	5	5	-2.111214196044177	0.07713851853479596	0.3123068187889872	No	0.7944803277814182	0.8296182652465842	0.035137937465166025
sp|O95299|NDUAA_HUMAN	2	10	5	5	1.479785608778093	0.18108198519141314	0.316893474084973	No	0.7944803277814182	0.8296182652465842	0.035137937465166025
sp|O95299|NDUAA_HUMAN	3	10	5	5	0.9030767601007796	0.40129655396160585	0.5618151755462482	No	0.7944803277814182	0.8296182652465842	0.035137937465166025
sp|O95299|NDUAA_HUMAN	7	10	5	5	0.6252493894939696	0.5597078746600088	0.652992520436677	No	0.7944803277814182	0.8296182652465842	0.035137937465166025
sp|O95299|NDUAA_HUMAN	1	10	5	5	0.4622388508864554	0.6631709389929528	0.6631709389929528	No	0.7944803277814182	0.8296182652465842	0.035137937465166025
sp|O95336|6PGL_HUMAN	1	10	5	5	0.09096258795708394	0.9305616561561276	0.9305616561561276	No	0.8632964797724113	0.8588547032845821	0.004441776487829174
sp|O95336|6PGL_HUMAN	2	10	5	5	-0.1422324322846725	0.8912589069996664	0.9305616561561276	No	0.8632964797724113	0.8588547032845821	0.004441776487829174
sp|O95336|6PGL_HUMAN	3	10	5	5	-0.8439102148954066	0.4369858765478205	0.9305616561561276	No	0.8632964797724113	0.8588547032845821	0.004441776487829174
sp|O95336|6PGL_HUMAN	4	10	5	5	1.2223321242746594	0.25654430868467903	0.9305616561561276	No	0.8632964797724113	0.8588547032845821	0.004441776487829174
sp|O95336|6PGL_HUMAN	5	10	5	5	1.124726157091292	0.29331972993465494	0.9305616561561276	No	0.8632964797724113	0.8588547032845821	0.004441776487829174
sp|O95336|6PGL_HUMAN	6	10	5	5	-0.44032907414945505	0.6751229282057732	0.9305616561561276	No	0.8632964797724113	0.8588547032845821	0.004441776487829174
sp|O95336|6PGL_HUMAN	7	10	5	5	-0.24399008996159582	0.8162717094185331	0.9305616561561276	No	0.8632964797724113	0.8588547032845821	0.004441776487829174
sp|O95352|ATG7_HUMAN	3	10	5	5	-1.5898233186668562	0.16300796934034398	0.3803519284608026	No	0.8831138506149729	0.9291213694506473	0.04600751883567433
sp|O95352|ATG7_HUMAN	4	10	5	5	-2.247616300614819	0.05838427169328635	0.3803519284608026	No	0.8831138506149729	0.9291213694506473	0.04600751883567433
sp|O95352|ATG7_HUMAN	7	10	5	5	1.6845356336057593	0.14962728997159405	0.3803519284608026	No	0.8831138506149729	0.9291213694506473	0.04600751883567433
sp|O95352|ATG7_HUMAN	1	10	5	5	0.6995370431550276	0.5049568122168107	0.5891162809196124	No	0.8831138506149729	0.9291213694506473	0.04600751883567433
sp|O95352|ATG7_HUMAN	2	10	5	5	-1.0102654889185763	0.35102022262860516	0.5891162809196124	No	0.8831138506149729	0.9291213694506473	0.04600751883567433
sp|O95352|ATG7_HUMAN	5	10	5	5	-0.8036337041824874	0.44591750536386154	0.5891162809196124	No	0.8831138506149729	0.9291213694506473	0.04600751883567433
sp|O95352|ATG7_HUMAN	6	10	5	5	-0.269194225437226	0.7968051734586094	0.7968051734586094	No	0.8831138506149729	0.9291213694506473	0.04600751883567433
sp|O95372|LYPA2_HUMAN	1	10	5	5	1.0465628500286615	0.3417766309823327	0.8333584974908222	No	0.9735039774935652	0.934672225144879	0.03883175234868619
sp|O95372|LYPA2_HUMAN	2	10	5	5	-0.44662493364193634	0.6686759673887532	0.8333584974908222	No	0.9735039774935652	0.934672225144879	0.03883175234868619
sp|O95372|LYPA2_HUMAN	3	10	5	5	-0.4779891429520078	0.6467839799410893	0.8333584974908222	No	0.9735039774935652	0.934672225144879	0.03883175234868619
sp|O95372|LYPA2_HUMAN	4	10	5	5	-1.3391334652905398	0.22579144341918292	0.8333584974908222	No	0.9735039774935652	0.934672225144879	0.03883175234868619
sp|O95372|LYPA2_HUMAN	6	10	5	5	0.8861252297581572	0.40445263978615764	0.8333584974908222	No	0.9735039774935652	0.934672225144879	0.03883175234868619
sp|O95372|LYPA2_HUMAN	7	10	5	5	0.3869083646791344	0.7143072835635619	0.8333584974908222	No	0.9735039774935652	0.934672225144879	0.03883175234868619
sp|O95372|LYPA2_HUMAN	5	10	5	5	0.08849801544105591	0.933002635807037	0.933002635807037	No	0.9735039774935652	0.934672225144879	0.03883175234868619
sp|O95373|IPO7_HUMAN	4	10	5	5	-3.119787512721176	0.016889270921898437	0.11822489645328907	No	0.9582611046473622	0.939069960685404	0.0191911439619582
sp|O95373|IPO7_HUMAN	3	10	5	5	-1.4260417565592256	0.19871546575391694	0.381776736873698	No	0.9582611046473622	0.939069960685404	0.0191911439619582
sp|O95373|IPO7_HUMAN	5	10	5	5	-1.34962867237186	0.21815813535639886	0.381776736873698	No	0.9582611046473622	0.939069960685404	0.0191911439619582
sp|O95373|IPO7_HUMAN	7	10	5	5	1.6097296485820598	0.14676514489831735	0.381776736873698	No	0.9582611046473622	0.939069960685404	0.0191911439619582
sp|O95373|IPO7_HUMAN	2	10	5	5	-0.8345258795338547	0.4290302675075246	0.6006423745105344	No	0.9582611046473622	0.939069960685404	0.0191911439619582
sp|O95373|IPO7_HUMAN	6	10	5	5	0.6471285473250793	0.5392649434946521	0.6291424340770942	No	0.9582611046473622	0.939069960685404	0.0191911439619582
sp|O95373|IPO7_HUMAN	1	10	5	5	0.07205926510542668	0.9444689214127757	0.9444689214127757	No	0.9582611046473622	0.939069960685404	0.0191911439619582
sp|O95394|AGM1_HUMAN	1	10	5	5	0.45366689018886647	0.6644362604576391	0.8543647702963267	No	0.7371368989564312	0.771379884943231	0.03424298598679976
sp|O95394|AGM1_HUMAN	2	10	5	5	0.6253653129774692	0.549616662984256	0.8543647702963267	No	0.7371368989564312	0.771379884943231	0.03424298598679976
sp|O95394|AGM1_HUMAN	3	10	5	5	-1.5962474669131508	0.1803874248199158	0.8543647702963267	No	0.7371368989564312	0.771379884943231	0.03424298598679976
sp|O95394|AGM1_HUMAN	4	10	5	5	0.5781448317917788	0.5881390433875843	0.8543647702963267	No	0.7371368989564312	0.771379884943231	0.03424298598679976
sp|O95394|AGM1_HUMAN	5	10	5	5	-0.18971873202560688	0.8543647702963267	0.8543647702963267	No	0.7371368989564312	0.771379884943231	0.03424298598679976
sp|O95394|AGM1_HUMAN	6	10	5	5	-1.161337716883552	0.28792132322594977	0.8543647702963267	No	0.7371368989564312	0.771379884943231	0.03424298598679976
sp|O95394|AGM1_HUMAN	7	10	5	5	0.24274423319129793	0.8149959579779334	0.8543647702963267	No	0.7371368989564312	0.771379884943231	0.03424298598679976
sp|O95433|AHSA1_HUMAN	1	10	5	5	-3.3266505875343095	0.011594422067928403	0.08116095447549881	No	0.984786004424792	0.9528477471907056	0.03193825723408639
sp|O95433|AHSA1_HUMAN	3	10	5	5	0.5932108484654562	0.573200054578449	0.9006459970332114	No	0.984786004424792	0.9528477471907056	0.03193825723408639
sp|O95433|AHSA1_HUMAN	5	10	5	5	-0.4821655097532197	0.6433185693094368	0.9006459970332114	No	0.984786004424792	0.9528477471907056	0.03193825723408639
sp|O95433|AHSA1_HUMAN	6	10	5	5	0.773123124111593	0.46629963723203227	0.9006459970332114	No	0.984786004424792	0.9528477471907056	0.03193825723408639
sp|O95433|AHSA1_HUMAN	7	10	5	5	1.0313745507637913	0.333703611916366	0.9006459970332114	No	0.984786004424792	0.9528477471907056	0.03193825723408639
sp|O95433|AHSA1_HUMAN	2	10	5	5	0.2771871655253203	0.7893119735881833	0.9208639691862139	No	0.984786004424792	0.9528477471907056	0.03193825723408639
sp|O95433|AHSA1_HUMAN	4	10	5	5	0.06238526032014148	0.9524677567766633	0.9524677567766633	No	0.984786004424792	0.9528477471907056	0.03193825723408639
sp|O95487|SC24B_HUMAN	2	10	5	5	0.753246501451217	0.4916427549739626	0.8603748212044345	No	0.8884362581367321	0.8834403469352449	0.004995911201487235
sp|O95487|SC24B_HUMAN	4	10	5	5	-1.107203091805382	0.31007176990208385	0.8603748212044345	No	0.8884362581367321	0.8834403469352449	0.004995911201487235
sp|O95487|SC24B_HUMAN	6	10	5	5	0.9100846238537245	0.39013431006496346	0.8603748212044345	No	0.8884362581367321	0.8834403469352449	0.004995911201487235
sp|O95487|SC24B_HUMAN	7	10	5	5	-1	0.373900966300059	0.8603748212044345	No	0.8884362581367321	0.8834403469352449	0.004995911201487235
sp|O95487|SC24B_HUMAN	1	10	5	5	0.17155901391330147	0.8690628453651104	0.8690628453651104	No	0.8884362581367321	0.8834403469352449	0.004995911201487235
sp|O95487|SC24B_HUMAN	3	10	5	5	0.23286505574877575	0.8222151150307705	0.8690628453651104	No	0.8884362581367321	0.8834403469352449	0.004995911201487235
sp|O95487|SC24B_HUMAN	5	10	5	5	-0.4519400738668179	0.6635612439815997	0.8690628453651104	No	0.8884362581367321	0.8834403469352449	0.004995911201487235
sp|O95502|NPTXR_HUMAN	2	10	5	5	-2.1680205747279473	0.06209544088480345	0.3888188313007229	No	0.8915803380873355	0.8453928962234376	0.04618744186389789
sp|O95502|NPTXR_HUMAN	6	10	5	5	1.8124538430405297	0.11109109465734941	0.3888188313007229	No	0.8915803380873355	0.8453928962234376	0.04618744186389789
sp|O95502|NPTXR_HUMAN	5	10	5	5	1.1104453251273363	0.3033100802735088	0.69936710622432	No	0.8915803380873355	0.8453928962234376	0.04618744186389789
sp|O95502|NPTXR_HUMAN	7	10	5	5	-0.9181267373746466	0.3996383464138971	0.69936710622432	No	0.8915803380873355	0.8453928962234376	0.04618744186389789
sp|O95502|NPTXR_HUMAN	1	10	5	5	-0.39564555872528984	0.7032460213322056	0.8204536915542399	No	0.8915803380873355	0.8453928962234376	0.04618744186389789
sp|O95502|NPTXR_HUMAN	3	10	5	5	0.4930865090656777	0.6359770036975818	0.8204536915542399	No	0.8915803380873355	0.8453928962234376	0.04618744186389789
sp|O95502|NPTXR_HUMAN	4	10	5	5	0.023723210027504642	0.9816575267272426	0.9816575267272426	No	0.8915803380873355	0.8453928962234376	0.04618744186389789
sp|O95563|MPC2_HUMAN	5	10	5	5	-2.1099841764820346	0.06787520236307175	0.23756320827075111	No	0.7930584474610703	0.84871335015929	0.0556549026982196
sp|O95563|MPC2_HUMAN	6	10	5	5	-2.5356315835715724	0.035168508862003275	0.23756320827075111	No	0.7930584474610703	0.84871335015929	0.0556549026982196
sp|O95563|MPC2_HUMAN	1	10	5	5	1.0583652255326115	0.32671722408718673	0.5571881310572648	No	0.7930584474610703	0.84871335015929	0.0556549026982196
sp|O95563|MPC2_HUMAN	2	10	5	5	0.6137979027596401	0.5571881310572648	0.5571881310572648	No	0.7930584474610703	0.84871335015929	0.0556549026982196
sp|O95563|MPC2_HUMAN	3	10	5	5	1.2250466175775585	0.282442622236201	0.5571881310572648	No	0.7930584474610703	0.84871335015929	0.0556549026982196
sp|O95563|MPC2_HUMAN	4	10	5	5	-0.7071262481643245	0.5139898012087732	0.5571881310572648	No	0.7930584474610703	0.84871335015929	0.0556549026982196
sp|O95563|MPC2_HUMAN	7	10	5	5	0.6163032712836275	0.5561690511306906	0.5571881310572648	No	0.7930584474610703	0.84871335015929	0.0556549026982196
sp|O95573|ACSL3_HUMAN	1	10	5	5	0.9250833718860626	0.3862941697605057	0.9731879819850651	No	0.90678339235389	0.9142842418485106	0.007500849494620598
sp|O95573|ACSL3_HUMAN	2	10	5	5	0.39426254907582836	0.7036898986613427	0.9731879819850651	No	0.90678339235389	0.9142842418485106	0.007500849494620598
sp|O95573|ACSL3_HUMAN	3	10	5	5	-0.15736292816205139	0.8792647328861881	0.9731879819850651	No	0.90678339235389	0.9142842418485106	0.007500849494620598
sp|O95573|ACSL3_HUMAN	4	10	5	5	-0.03520193289524136	0.9731879819850651	0.9731879819850651	No	0.90678339235389	0.9142842418485106	0.007500849494620598
sp|O95573|ACSL3_HUMAN	5	10	5	5	-0.8348331561620318	0.42814014150422963	0.9731879819850651	No	0.90678339235389	0.9142842418485106	0.007500849494620598
sp|O95573|ACSL3_HUMAN	6	10	5	5	-0.34762673503629193	0.7371052750617467	0.9731879819850651	No	0.90678339235389	0.9142842418485106	0.007500849494620598
sp|O95573|ACSL3_HUMAN	7	10	5	5	-1.0000000000000002	0.37390096630005887	0.9731879819850651	No	0.90678339235389	0.9142842418485106	0.007500849494620598
sp|O95670|VATG2_HUMAN	6	10	5	5	4.068473342278243	0.003597432049274823	0.02518202434492376	Yes	0.973909429152788	0.9875131206452096	0.013603691492421577
sp|O95670|VATG2_HUMAN	1	10	5	5	-2.7845072300976392	0.03647339400948649	0.08510458602213514	No	0.973909429152788	0.9875131206452096	0.013603691492421577
sp|O95670|VATG2_HUMAN	2	10	5	5	-2.801626250216786	0.030799111067142053	0.08510458602213514	No	0.973909429152788	0.9875131206452096	0.013603691492421577
sp|O95670|VATG2_HUMAN	4	10	5	5	1.4923016061366037	0.17699585709067184	0.30974274990867573	No	0.973909429152788	0.9875131206452096	0.013603691492421577
sp|O95670|VATG2_HUMAN	5	10	5	5	0.6212216219845919	0.5609019713200829	0.6543856332067635	No	0.973909429152788	0.9875131206452096	0.013603691492421577
sp|O95670|VATG2_HUMAN	7	10	5	5	-0.673792691589618	0.5207091860859683	0.6543856332067635	No	0.973909429152788	0.9875131206452096	0.013603691492421577
sp|O95670|VATG2_HUMAN	3	10	5	5	-0.40432223367230435	0.6965706294693339	0.6965706294693339	No	0.973909429152788	0.9875131206452096	0.013603691492421577
sp|O95671|ASML_HUMAN	4	10	5	5	-2.130172849813867	0.07538464142413989	0.5276924899689792	No	0.9501781886053777	0.9713936099611116	0.021215421355733843
sp|O95671|ASML_HUMAN	6	10	5	5	1.3287241748989096	0.2205978090761777	0.5722583806127832	No	0.9501781886053777	0.9713936099611116	0.021215421355733843
sp|O95671|ASML_HUMAN	7	10	5	5	1.2564759052876746	0.2452535916911928	0.5722583806127832	No	0.9501781886053777	0.9713936099611116	0.021215421355733843
sp|O95671|ASML_HUMAN	3	10	5	5	-0.9595692712991666	0.38182948494231206	0.6682015986490462	No	0.9501781886053777	0.9713936099611116	0.021215421355733843
sp|O95671|ASML_HUMAN	2	10	5	5	-0.6488874120181383	0.5455740671476129	0.763803694006658	No	0.9501781886053777	0.9713936099611116	0.021215421355733843
sp|O95671|ASML_HUMAN	1	10	5	5	0.12140486728312273	0.9070713952804925	0.9070713952804925	No	0.9501781886053777	0.9713936099611116	0.021215421355733843
sp|O95671|ASML_HUMAN	5	10	5	5	-0.1789403164133972	0.8629257753484089	0.9070713952804925	No	0.9501781886053777	0.9713936099611116	0.021215421355733843
sp|O95674|CDS2_HUMAN	1	10	5	5	2.320071497483167	0.04962967528971991	0.3474077270280394	No	0.8996515567718233	0.9054850345902006	0.005833477818377286
sp|O95674|CDS2_HUMAN	6	10	5	5	-2.0552476812472587	0.10041032256652142	0.351436128982825	No	0.8996515567718233	0.9054850345902006	0.005833477818377286
sp|O95674|CDS2_HUMAN	2	10	5	5	1.5444841841723023	0.17658494826952004	0.4120315459622134	No	0.8996515567718233	0.9054850345902006	0.005833477818377286
sp|O95674|CDS2_HUMAN	5	10	5	5	-1.0514778523212978	0.3253410195858622	0.5693467842752589	No	0.8996515567718233	0.9054850345902006	0.005833477818377286
sp|O95674|CDS2_HUMAN	3	10	5	5	-0.4066604101995129	0.697134443020557	0.9577001800383003	No	0.8996515567718233	0.9054850345902006	0.005833477818377286
sp|O95674|CDS2_HUMAN	4	10	5	5	0.21819311392737792	0.8327492330600192	0.9577001800383003	No	0.8996515567718233	0.9054850345902006	0.005833477818377286
sp|O95674|CDS2_HUMAN	7	10	5	5	0.05499900561427106	0.9577001800383003	0.9577001800383003	No	0.8996515567718233	0.9054850345902006	0.005833477818377286
sp|O95741|CPNE6_HUMAN	2	10	5	5	-1.2333063190034563	0.2526571949084389	0.765268049874578	No	0.9841546460898676	0.9706071814184556	0.01354746467141199
sp|O95741|CPNE6_HUMAN	3	10	5	5	-1.3221583246604984	0.22752097495069387	0.765268049874578	No	0.9841546460898676	0.9706071814184556	0.01354746467141199
sp|O95741|CPNE6_HUMAN	7	10	5	5	1.0418133543790185	0.3279720213748191	0.765268049874578	No	0.9841546460898676	0.9706071814184556	0.01354746467141199
sp|O95741|CPNE6_HUMAN	1	10	5	5	-0.0905562244646028	0.930112844339509	0.9989395672040459	No	0.9841546460898676	0.9706071814184556	0.01354746467141199
sp|O95741|CPNE6_HUMAN	4	10	5	5	0.1020612312317924	0.9218036918646471	0.9989395672040459	No	0.9841546460898676	0.9706071814184556	0.01354746467141199
sp|O95741|CPNE6_HUMAN	5	10	5	5	0.0013731004968452554	0.9989395672040459	0.9989395672040459	No	0.9841546460898676	0.9706071814184556	0.01354746467141199
sp|O95741|CPNE6_HUMAN	6	10	5	5	-0.4551205772664787	0.6692657948489	0.9989395672040459	No	0.9841546460898676	0.9706071814184556	0.01354746467141199
sp|O95747|OXSR1_HUMAN	4	10	5	5	3.8332087688630834	0.007406103811870886	0.0518427266830962	No	0.889137411632142	0.8865858146848916	0.0025515969472503786
sp|O95747|OXSR1_HUMAN	1	10	5	5	-0.8585474282066928	0.4381759215244117	0.7129974124625174	No	0.889137411632142	0.8865858146848916	0.0025515969472503786
sp|O95747|OXSR1_HUMAN	3	10	5	5	-0.5305184859088586	0.6111406392535863	0.7129974124625174	No	0.889137411632142	0.8865858146848916	0.0025515969472503786
sp|O95747|OXSR1_HUMAN	5	10	5	5	1.2124960709669805	0.264278174159271	0.7129974124625174	No	0.889137411632142	0.8865858146848916	0.0025515969472503786
sp|O95747|OXSR1_HUMAN	6	10	5	5	-0.6162436638603346	0.5549039121798739	0.7129974124625174	No	0.889137411632142	0.8865858146848916	0.0025515969472503786
sp|O95747|OXSR1_HUMAN	7	10	5	5	-0.7787450882613162	0.45859600457934635	0.7129974124625174	No	0.889137411632142	0.8865858146848916	0.0025515969472503786
sp|O95747|OXSR1_HUMAN	2	10	5	5	-0.36665085463518127	0.7270506354111406	0.7270506354111406	No	0.889137411632142	0.8865858146848916	0.0025515969472503786
sp|O95757|HS74L_HUMAN	1	10	5	5	-1.3442521410277304	0.21632851385827137	0.8981364032732686	No	0.9798450984630162	0.9531422058253964	0.026702892637619713
sp|O95757|HS74L_HUMAN	2	10	5	5	-1.019018086954476	0.34348341813659194	0.8981364032732686	No	0.9798450984630162	0.9531422058253964	0.026702892637619713
sp|O95757|HS74L_HUMAN	3	10	5	5	-0.36157521130748405	0.7271407433157479	0.8981364032732686	No	0.9798450984630162	0.9531422058253964	0.026702892637619713
sp|O95757|HS74L_HUMAN	4	10	5	5	-0.13406623288202402	0.8981364032732686	0.8981364032732686	No	0.9798450984630162	0.9531422058253964	0.026702892637619713
sp|O95757|HS74L_HUMAN	5	10	5	5	0.2983575231448683	0.7748472260679469	0.8981364032732686	No	0.9798450984630162	0.9531422058253964	0.026702892637619713
sp|O95757|HS74L_HUMAN	6	10	5	5	-0.2877578914517732	0.7809151292061998	0.8981364032732686	No	0.9798450984630162	0.9531422058253964	0.026702892637619713
sp|O95757|HS74L_HUMAN	7	10	5	5	0.816583589337938	0.4392156328348994	0.8981364032732686	No	0.9798450984630162	0.9531422058253964	0.026702892637619713
sp|O95782|AP2A1_HUMAN	1	10	5	5	-1.462528117736088	0.19243799694043856	0.44902199286102334	No	0.9506584515547074	0.9647717224475663	0.014113270892858854
sp|O95782|AP2A1_HUMAN	2	10	5	5	-1.6391533716626758	0.14558930153757318	0.44902199286102334	No	0.9506584515547074	0.9647717224475663	0.014113270892858854
sp|O95782|AP2A1_HUMAN	5	10	5	5	1.64638197583494	0.15820070973869949	0.44902199286102334	No	0.9506584515547074	0.9647717224475663	0.014113270892858854
sp|O95782|AP2A1_HUMAN	6	10	5	5	1.1877187657345958	0.27021738422758096	0.47288042239826666	No	0.9506584515547074	0.9647717224475663	0.014113270892858854
sp|O95782|AP2A1_HUMAN	3	10	5	5	-0.7707178522545172	0.46353129555807093	0.6341764375490374	No	0.9506584515547074	0.9647717224475663	0.014113270892858854
sp|O95782|AP2A1_HUMAN	4	10	5	5	-0.4946441171402469	0.6341764375490374	0.6341764375490374	No	0.9506584515547074	0.9647717224475663	0.014113270892858854
sp|O95782|AP2A1_HUMAN	7	10	5	5	-0.5972241491154681	0.5729668410632083	0.6341764375490374	No	0.9506584515547074	0.9647717224475663	0.014113270892858854
sp|O95817|BAG3_HUMAN	1	10	5	5	1.4627284691347104	0.19548886343649183	0.5930424104835256	No	0.7621937588945413	0.6273689355644263	0.13482482333011503
sp|O95817|BAG3_HUMAN	2	10	5	5	0.6924011160830944	0.5083220661287362	0.5930424104835256	No	0.7621937588945413	0.6273689355644263	0.13482482333011503
sp|O95817|BAG3_HUMAN	3	10	5	5	1.1064620690926619	0.309862252023773	0.5930424104835256	No	0.7621937588945413	0.6273689355644263	0.13482482333011503
sp|O95817|BAG3_HUMAN	4	10	5	5	0.8299622882929283	0.43066670129873796	0.5930424104835256	No	0.7621937588945413	0.6273689355644263	0.13482482333011503
sp|O95817|BAG3_HUMAN	5	10	5	5	-0.8891476439415632	0.4023263694770559	0.5930424104835256	No	0.7621937588945413	0.6273689355644263	0.13482482333011503
sp|O95817|BAG3_HUMAN	7	10	5	5	-1.4140160567189146	0.19507641542584767	0.5930424104835256	No	0.7621937588945413	0.6273689355644263	0.13482482333011503
sp|O95817|BAG3_HUMAN	6	10	5	5	-0.14455861487415142	0.8887245677162359	0.8887245677162359	No	0.7621937588945413	0.6273689355644263	0.13482482333011503
sp|O95825|QORL1_HUMAN	4	10	5	5	2.24042171355058	0.05743525531517578	0.2157298827007748	No	0.903485332537494	0.8390071387149218	0.06447819382257214
sp|O95825|QORL1_HUMAN	6	10	5	5	2.130344160524367	0.07172195328838579	0.2157298827007748	No	0.903485332537494	0.8390071387149218	0.06447819382257214
sp|O95825|QORL1_HUMAN	7	10	5	5	-1.912194257723954	0.09245566401461777	0.2157298827007748	No	0.903485332537494	0.8390071387149218	0.06447819382257214
sp|O95825|QORL1_HUMAN	1	10	5	5	1.170206981644756	0.2784382439615756	0.48726692693275736	No	0.903485332537494	0.8390071387149218	0.06447819382257214
sp|O95825|QORL1_HUMAN	2	10	5	5	-0.17276147274079773	0.8676215707371544	0.9933005448644372	No	0.903485332537494	0.8390071387149218	0.06447819382257214
sp|O95825|QORL1_HUMAN	3	10	5	5	0.00882258791148648	0.9933005448644372	0.9933005448644372	No	0.903485332537494	0.8390071387149218	0.06447819382257214
sp|O95825|QORL1_HUMAN	5	10	5	5	0.368635139321882	0.721987203648544	0.9933005448644372	No	0.903485332537494	0.8390071387149218	0.06447819382257214
sp|O95831|AIFM1_HUMAN	3	10	5	5	1.9013062509767493	0.10517538296469314	0.23783801325277235	No	0.8301445074931446	0.9002817109391765	0.07013720344603191
sp|O95831|AIFM1_HUMAN	5	10	5	5	-1.6607729079389821	0.13590743614444134	0.23783801325277235	No	0.8301445074931446	0.9002817109391765	0.07013720344603191
sp|O95831|AIFM1_HUMAN	6	10	5	5	-1.929545394458254	0.10428892494131024	0.23783801325277235	No	0.8301445074931446	0.9002817109391765	0.07013720344603191
sp|O95831|AIFM1_HUMAN	7	10	5	5	-2.126506668984128	0.07316446334222629	0.23783801325277235	No	0.8301445074931446	0.9002817109391765	0.07013720344603191
sp|O95831|AIFM1_HUMAN	4	10	5	5	-1.0453506851047734	0.33825419108476984	0.47355586751867773	No	0.8301445074931446	0.9002817109391765	0.07013720344603191
sp|O95831|AIFM1_HUMAN	2	10	5	5	0.5671538408189577	0.5882419777077686	0.6862823073257301	No	0.8301445074931446	0.9002817109391765	0.07013720344603191
sp|O95831|AIFM1_HUMAN	1	10	5	5	-0.053965915155748015	0.958660272930834	0.958660272930834	No	0.8301445074931446	0.9002817109391765	0.07013720344603191
sp|O95861|BPNT1_HUMAN	6	10	5	5	-2.691028115515911	0.037535161231498894	0.26274612862049224	No	0.6382314776413929	0.6768070688522939	0.03857559121090104
sp|O95861|BPNT1_HUMAN	5	10	5	5	1.473497281581143	0.17941847414801745	0.6279646595180611	No	0.6382314776413929	0.6768070688522939	0.03857559121090104
sp|O95861|BPNT1_HUMAN	2	10	5	5	0.610483400619029	0.5651739722333433	0.9890544514083508	No	0.6382314776413929	0.6768070688522939	0.03857559121090104
sp|O95861|BPNT1_HUMAN	3	10	5	5	-0.638673566733253	0.5423023347377034	0.9890544514083508	No	0.6382314776413929	0.6768070688522939	0.03857559121090104
sp|O95861|BPNT1_HUMAN	1	10	5	5	-0.2619824001893291	0.8002549111732354	0.9987043288299726	No	0.6382314776413929	0.6768070688522939	0.03857559121090104
sp|O95861|BPNT1_HUMAN	4	10	5	5	0.0016778391303487329	0.9987043288299726	0.9987043288299726	No	0.6382314776413929	0.6768070688522939	0.03857559121090104
sp|O95861|BPNT1_HUMAN	7	10	5	5	-0.023576972945841723	0.9817788248650585	0.9987043288299726	No	0.6382314776413929	0.6768070688522939	0.03857559121090104
sp|O95865|DDAH2_HUMAN	1	10	5	5	1.880198056194556	0.09732208659425633	0.42218019019922476	No	0.9136180099453372	0.9043494668847145	0.009268543060622636
sp|O95865|DDAH2_HUMAN	4	10	5	5	-1.7375960510221495	0.12062291148549278	0.42218019019922476	No	0.9136180099453372	0.9043494668847145	0.009268543060622636
sp|O95865|DDAH2_HUMAN	6	10	5	5	1.4258818290130724	0.19385885198168692	0.45233732129060283	No	0.9136180099453372	0.9043494668847145	0.009268543060622636
sp|O95865|DDAH2_HUMAN	3	10	5	5	-1.0295491958267096	0.34630385832570915	0.5432855730614984	No	0.9136180099453372	0.9043494668847145	0.009268543060622636
sp|O95865|DDAH2_HUMAN	5	10	5	5	0.79024657485468075	0.46567334833842716	0.5432855730614984	No	0.9136180099453372	0.9043494668847145	0.009268543060622636
sp|O95865|DDAH2_HUMAN	7	10	5	5	-0.8604699445129687	0.4190523780316139	0.5432855730614984	No	0.9136180099453372	0.9043494668847145	0.009268543060622636
sp|O95865|DDAH2_HUMAN	2	10	5	5	-0.43875573902850157	0.6727376042237212	0.6727376042237212	No	0.9136180099453372	0.9043494668847145	0.009268543060622636
sp|O95970|LGI1_HUMAN	4	10	5	5	2.7971557061937666	0.02684046136716621	0.18788322957016346	No	0.915627305867775	0.9191476568426953	0.0035203509749203166
sp|O95970|LGI1_HUMAN	1	10	5	5	-1.9597906139279988	0.09032932568993637	0.2892339892611191	No	0.915627305867775	0.9191476568426953	0.0035203509749203166
sp|O95970|LGI1_HUMAN	2	10	5	5	-1.7798300053129625	0.12395742396905103	0.2892339892611191	No	0.915627305867775	0.9191476568426953	0.0035203509749203166
sp|O95970|LGI1_HUMAN	5	10	5	5	1.176532512991607	0.27321962133521316	0.478134337336623	No	0.915627305867775	0.9191476568426953	0.0035203509749203166
sp|O95970|LGI1_HUMAN	6	10	5	5	-0.889623524165607	0.40278302841061064	0.5638962397748548	No	0.915627305867775	0.9191476568426953	0.0035203509749203166
sp|O95970|LGI1_HUMAN	3	10	5	5	0.3635314582534974	0.7261777393090886	0.7352768218916412	No	0.915627305867775	0.9191476568426953	0.0035203509749203166
sp|O95970|LGI1_HUMAN	7	10	5	5	-0.353007856486867	0.7352768218916412	0.7352768218916412	No	0.915627305867775	0.9191476568426953	0.0035203509749203166
sp|O95989|NUDT3_HUMAN	7	10	5	5	2.0277821465467056	0.0859664902814152	0.6017654319699064	No	0.6469550577165591	0.7324925343807235	0.08553747666416434
sp|O95989|NUDT3_HUMAN	1	10	5	5	-1.0157357611961833	0.3432153433445127	0.7030316288139645	No	0.6469550577165591	0.7324925343807235	0.08553747666416434
sp|O95989|NUDT3_HUMAN	2	10	5	5	-0.5321941451470559	0.611915528584339	0.7030316288139645	No	0.6469550577165591	0.7324925343807235	0.08553747666416434
sp|O95989|NUDT3_HUMAN	3	10	5	5	-0.40456273748608207	0.7030316288139645	0.7030316288139645	No	0.6469550577165591	0.7324925343807235	0.08553747666416434
sp|O95989|NUDT3_HUMAN	4	10	5	5	-0.5520857533093139	0.6013216030044978	0.7030316288139645	No	0.6469550577165591	0.7324925343807235	0.08553747666416434
sp|O95989|NUDT3_HUMAN	5	10	5	5	-0.4827799694214281	0.6429546105715184	0.7030316288139645	No	0.6469550577165591	0.7324925343807235	0.08553747666416434
sp|O95989|NUDT3_HUMAN	6	10	5	5	-0.5966809794714631	0.5697158069008652	0.7030316288139645	No	0.6469550577165591	0.7324925343807235	0.08553747666416434
sp|O96000|NDUBA_HUMAN	6	10	5	5	-3.5796034146497107	0.009546523149194045	0.06682566204435832	No	0.8095526358208395	0.858868715943139	0.04931608012229949
sp|O96000|NDUBA_HUMAN	5	10	5	5	-2.7789348164299588	0.03379607730153422	0.11828627055536978	No	0.8095526358208395	0.858868715943139	0.04931608012229949
sp|O96000|NDUBA_HUMAN	3	10	5	5	1.8280297933565341	0.1106855257413173	0.2582662267297404	No	0.8095526358208395	0.858868715943139	0.04931608012229949
sp|O96000|NDUBA_HUMAN	1	10	5	5	-0.8583073128246913	0.42045043899832457	0.5886306145976543	No	0.8095526358208395	0.858868715943139	0.04931608012229949
sp|O96000|NDUBA_HUMAN	7	10	5	5	1	0.373900966300059	0.5886306145976543	No	0.8095526358208395	0.858868715943139	0.04931608012229949
sp|O96000|NDUBA_HUMAN	2	10	5	5	-0.09202666210285196	0.9291399287048114	0.9704002948923989	No	0.8095526358208395	0.858868715943139	0.04931608012229949
sp|O96000|NDUBA_HUMAN	4	10	5	5	-0.03830037341136015	0.9704002948923989	0.9704002948923989	No	0.8095526358208395	0.858868715943139	0.04931608012229949
sp|P00338|LDHA_HUMAN	2	10	5	5	0.6719395847695633	0.5206235803323886	0.7288730124653441	No	0.8324784722193876	0.7959242725257188	0.0365541996936688
sp|P00338|LDHA_HUMAN	4	10	5	5	1.0534260047888406	0.3418190904235083	0.7288730124653441	No	0.8324784722193876	0.7959242725257188	0.0365541996936688
sp|P00338|LDHA_HUMAN	5	10	5	5	0.783531854669336	0.46732627051998454	0.7288730124653441	No	0.8324784722193876	0.7959242725257188	0.0365541996936688
sp|P00338|LDHA_HUMAN	6	10	5	5	1.339189211485754	0.22050023072738278	0.7288730124653441	No	0.8324784722193876	0.7959242725257188	0.0365541996936688
sp|P00338|LDHA_HUMAN	7	10	5	5	-1.2246916368105254	0.27758257707433676	0.7288730124653441	No	0.8324784722193876	0.7959242725257188	0.0365541996936688
sp|P00338|LDHA_HUMAN	1	10	5	5	0.36421546804780003	0.7254596122825085	0.7895294173901357	No	0.8324784722193876	0.7959242725257188	0.0365541996936688
sp|P00338|LDHA_HUMAN	3	10	5	5	0.2785748297628222	0.7895294173901357	0.7895294173901357	No	0.8324784722193876	0.7959242725257188	0.0365541996936688
sp|P00352|AL1A1_HUMAN	7	10	5	5	-2.265236238379769	0.06228204274704967	0.43597429922934766	No	0.8131660342615817	0.7688253937192244	0.04434064054235731
sp|P00352|AL1A1_HUMAN	1	10	5	5	0.527608691691657	0.6148410060654992	0.648295341783043	No	0.8131660342615817	0.7688253937192244	0.04434064054235731
sp|P00352|AL1A1_HUMAN	2	10	5	5	0.8862737084454051	0.411359240778333	0.648295341783043	No	0.8131660342615817	0.7688253937192244	0.04434064054235731
sp|P00352|AL1A1_HUMAN	3	10	5	5	0.784126297128953	0.46898242024319514	0.648295341783043	No	0.8131660342615817	0.7688253937192244	0.04434064054235731
sp|P00352|AL1A1_HUMAN	4	10	5	5	1.0016862408884677	0.36289896717244335	0.648295341783043	No	0.8131660342615817	0.7688253937192244	0.04434064054235731
sp|P00352|AL1A1_HUMAN	5	10	5	5	0.48484175269944707	0.648295341783043	0.648295341783043	No	0.8131660342615817	0.7688253937192244	0.04434064054235731
sp|P00352|AL1A1_HUMAN	6	10	5	5	0.4925821425331916	0.636008866193218	0.648295341783043	No	0.8131660342615817	0.7688253937192244	0.04434064054235731
sp|P00367|DHE3_HUMAN;sp|P49448|DHE4_HUMAN	1	10	5	5	-0.4680287450263402	0.6574703518462248	0.7670487438205956	No	0.9674790637861095	0.9717749696317503	0.004295905845640768
sp|P00367|DHE3_HUMAN;sp|P49448|DHE4_HUMAN	2	10	5	5	0.7076111705390259	0.4992848016565846	0.7670487438205956	No	0.9674790637861095	0.9717749696317503	0.004295905845640768
sp|P00367|DHE3_HUMAN;sp|P49448|DHE4_HUMAN	3	10	5	5	1.0405297418824768	0.3549140353328858	0.7670487438205956	No	0.9674790637861095	0.9717749696317503	0.004295905845640768
sp|P00367|DHE3_HUMAN;sp|P49448|DHE4_HUMAN	4	10	5	5	-1.4004216114212737	0.22162648874753763	0.7670487438205956	No	0.9674790637861095	0.9717749696317503	0.004295905845640768
sp|P00367|DHE3_HUMAN;sp|P49448|DHE4_HUMAN	5	10	5	5	0.6101708575809207	0.5635840622505606	0.7670487438205956	No	0.9674790637861095	0.9717749696317503	0.004295905845640768
sp|P00367|DHE3_HUMAN;sp|P49448|DHE4_HUMAN	7	10	5	5	-0.7621200298981456	0.474485945686701	0.7670487438205956	No	0.9674790637861095	0.9717749696317503	0.004295905845640768
sp|P00367|DHE3_HUMAN;sp|P49448|DHE4_HUMAN	6	10	5	5	-0.14369470149263	0.8894980138840689	0.8894980138840689	No	0.9674790637861095	0.9717749696317503	0.004295905845640768
sp|P00387|NB5R3_HUMAN	1	10	5	5	1.4682742116281693	0.20130691336308457	0.6793958355491329	No	0.9748495150041424	0.9716344756705271	0.0032150393336153327
sp|P00387|NB5R3_HUMAN	2	10	5	5	0.732292950528572	0.4852827396779521	0.6793958355491329	No	0.9748495150041424	0.9716344756705271	0.0032150393336153327
sp|P00387|NB5R3_HUMAN	3	10	5	5	1.1507908076088809	0.3062221364535164	0.6793958355491329	No	0.9748495150041424	0.9716344756705271	0.0032150393336153327
sp|P00387|NB5R3_HUMAN	5	10	5	5	-0.9317815796384232	0.38849435546039623	0.6793958355491329	No	0.9748495150041424	0.9716344756705271	0.0032150393336153327
sp|P00387|NB5R3_HUMAN	7	10	5	5	-0.9890253465576582	0.3626875934903639	0.6793958355491329	No	0.9748495150041424	0.9716344756705271	0.0032150393336153327
sp|P00387|NB5R3_HUMAN	4	10	5	5	-0.36709100203000594	0.7236664219016234	0.7985350760106973	No	0.9748495150041424	0.9716344756705271	0.0032150393336153327
sp|P00387|NB5R3_HUMAN	6	10	5	5	0.2643853572155169	0.7985350760106973	0.7985350760106973	No	0.9748495150041424	0.9716344756705271	0.0032150393336153327
sp|P00390|GSHR_HUMAN	7	10	5	5	-1.959098318095805	0.08798328858532768	0.6158830200972938	No	0.9454990733424891	0.9018518520849241	0.04364722125756493
sp|P00390|GSHR_HUMAN	1	10	5	5	0.9855778515331818	0.3661546344638189	0.640770610311683	No	0.9454990733424891	0.9018518520849241	0.04364722125756493
sp|P00390|GSHR_HUMAN	2	10	5	5	0.9887767280020061	0.3528576922342561	0.640770610311683	No	0.9454990733424891	0.9018518520849241	0.04364722125756493
sp|P00390|GSHR_HUMAN	3	10	5	5	1.3112763724183043	0.24302597824752262	0.640770610311683	No	0.9454990733424891	0.9018518520849241	0.04364722125756493
sp|P00390|GSHR_HUMAN	4	10	5	5	0.5601728483615924	0.5926514636290123	0.7180062011880012	No	0.9454990733424891	0.9018518520849241	0.04364722125756493
sp|P00390|GSHR_HUMAN	6	10	5	5	0.5287331028276372	0.6154338867325724	0.7180062011880012	No	0.9454990733424891	0.9018518520849241	0.04364722125756493
sp|P00390|GSHR_HUMAN	5	10	5	5	-0.10254369303247281	0.9211499771159337	0.9211499771159337	No	0.9454990733424891	0.9018518520849241	0.04364722125756493
sp|P00403|COX2_HUMAN	2	10	5	5	2.0695283630626364	0.09934095245002458	0.23179555571672406	No	0.8210143551815614	0.8560887567725088	0.035074401590947435
sp|P00403|COX2_HUMAN	5	10	5	5	-2.0803062734688935	0.08196595998153786	0.23179555571672406	No	0.8210143551815614	0.8560887567725088	0.035074401590947435
sp|P00403|COX2_HUMAN	6	10	5	5	-2.5915982213297557	0.044987402457137164	0.23179555571672406	No	0.8210143551815614	0.8560887567725088	0.035074401590947435
sp|P00403|COX2_HUMAN	1	10	5	5	0.971184445487341	0.36113272387821804	0.6319822667868815	No	0.8210143551815614	0.8560887567725088	0.035074401590947435
sp|P00403|COX2_HUMAN	3	10	5	5	0.2713235484747172	0.7930166008710751	0.9612843399604689	No	0.8210143551815614	0.8560887567725088	0.035074401590947435
sp|P00403|COX2_HUMAN	4	10	5	5	-0.05072302557793393	0.9612843399604689	0.9612843399604689	No	0.8210143551815614	0.8560887567725088	0.035074401590947435
sp|P00403|COX2_HUMAN	7	10	5	5	-0.05988562045047559	0.9537259994023781	0.9612843399604689	No	0.8210143551815614	0.8560887567725088	0.035074401590947435
sp|P00441|SODC_HUMAN	5	10	5	5	2.866700012250274	0.021202641255474303	0.14841848878832012	No	0.812249349687384	0.8251899059314355	0.012940556244051438
sp|P00441|SODC_HUMAN	1	10	5	5	-0.7012883990956288	0.5170422511733461	0.7238591516426846	No	0.812249349687384	0.8251899059314355	0.012940556244051438
sp|P00441|SODC_HUMAN	2	10	5	5	-0.8344914362215315	0.42822593001510767	0.7238591516426846	No	0.812249349687384	0.8251899059314355	0.012940556244051438
sp|P00441|SODC_HUMAN	4	10	5	5	-0.9198628032083365	0.40126395619017385	0.7238591516426846	No	0.812249349687384	0.8251899059314355	0.012940556244051438
sp|P00441|SODC_HUMAN	6	10	5	5	-0.850693563983607	0.43508996974167513	0.7238591516426846	No	0.812249349687384	0.8251899059314355	0.012940556244051438
sp|P00441|SODC_HUMAN	7	10	5	5	0.36025968958073873	0.7301073546530754	0.8517919137619213	No	0.812249349687384	0.8251899059314355	0.012940556244051438
sp|P00441|SODC_HUMAN	3	10	5	5	0.06069984867234801	0.9530929332042646	0.9530929332042646	No	0.812249349687384	0.8251899059314355	0.012940556244051438
sp|P00491|PNPH_HUMAN	1	10	5	5	0.2607708986313019	0.8037809085419527	0.9570763288135378	No	0.3934273269759619	0.35331636876458433	0.040110958211377556
sp|P00491|PNPH_HUMAN	2	10	5	5	0.989505902678168	0.35883425372361494	0.9570763288135378	No	0.3934273269759619	0.35331636876458433	0.040110958211377556
sp|P00491|PNPH_HUMAN	3	10	5	5	0.7770541278635913	0.46255832461820623	0.9570763288135378	No	0.3934273269759619	0.35331636876458433	0.040110958211377556
sp|P00491|PNPH_HUMAN	4	10	5	5	0.08537551758588618	0.934980745875645	0.9570763288135378	No	0.3934273269759619	0.35331636876458433	0.040110958211377556
sp|P00491|PNPH_HUMAN	5	10	5	5	-0.05555010350626896	0.9570763288135378	0.9570763288135378	No	0.3934273269759619	0.35331636876458433	0.040110958211377556
sp|P00491|PNPH_HUMAN	6	10	5	5	0.09808301774251846	0.9243835878752975	0.9570763288135378	No	0.3934273269759619	0.35331636876458433	0.040110958211377556
sp|P00491|PNPH_HUMAN	7	10	5	5	-0.5308107661893274	0.6102552834437718	0.9570763288135378	No	0.3934273269759619	0.35331636876458433	0.040110958211377556
sp|P00492|HPRT_HUMAN	1	10	5	5	-0.827221069987184	0.43754945916548993	0.7657115535396074	No	0.8016437514897155	0.7789253654794082	0.02271838601030729
sp|P00492|HPRT_HUMAN	4	10	5	5	0.8883113035039013	0.4010767303902475	0.7657115535396074	No	0.8016437514897155	0.7789253654794082	0.02271838601030729
sp|P00492|HPRT_HUMAN	5	10	5	5	1.8127210407606131	0.1278553946779953	0.7657115535396074	No	0.8016437514897155	0.7789253654794082	0.02271838601030729
sp|P00492|HPRT_HUMAN	7	10	5	5	-0.9067240619263012	0.40502772955168254	0.7657115535396074	No	0.8016437514897155	0.7789253654794082	0.02271838601030729
sp|P00492|HPRT_HUMAN	2	10	5	5	-0.5498569886759991	0.5977082652730916	0.8367915713823282	No	0.8016437514897155	0.7789253654794082	0.02271838601030729
sp|P00492|HPRT_HUMAN	3	10	5	5	0.15249556837853456	0.88270804807806	0.945417092479234	No	0.8016437514897155	0.7789253654794082	0.02271838601030729
sp|P00492|HPRT_HUMAN	6	10	5	5	0.07076672848681406	0.945417092479234	0.945417092479234	No	0.8016437514897155	0.7789253654794082	0.02271838601030729
sp|P00505|AATM_HUMAN	1	10	5	5	-0.7578250027386965	0.47130621957672014	0.6419113074921957	No	0.9237131426511328	0.9184570149720143	0.0052561276791185385
sp|P00505|AATM_HUMAN	2	10	5	5	0.6731731115123362	0.5243197644596861	0.6419113074921957	No	0.9237131426511328	0.9184570149720143	0.0052561276791185385
sp|P00505|AATM_HUMAN	3	10	5	5	1.1392508104829717	0.29356255335120024	0.6419113074921957	No	0.9237131426511328	0.9184570149720143	0.0052561276791185385
sp|P00505|AATM_HUMAN	4	10	5	5	1.5582019100987883	0.15807113455651162	0.6419113074921957	No	0.9237131426511328	0.9184570149720143	0.0052561276791185385
sp|P00505|AATM_HUMAN	5	10	5	5	0.5650923441699697	0.5980268148569323	0.6419113074921957	No	0.9237131426511328	0.9184570149720143	0.0052561276791185385
sp|P00505|AATM_HUMAN	6	10	5	5	-0.49093116049044166	0.6419113074921957	0.6419113074921957	No	0.9237131426511328	0.9184570149720143	0.0052561276791185385
sp|P00505|AATM_HUMAN	7	10	5	5	-1.2007491184737784	0.2642117114184224	0.6419113074921957	No	0.9237131426511328	0.9184570149720143	0.0052561276791185385
sp|P00558|PGK1_HUMAN	1	10	5	5	-2.852382382909407	0.02145096311342517	0.15015674179397617	No	0.8265290807619623	0.8352199000138059	0.008690819251843562
sp|P00558|PGK1_HUMAN	2	10	5	5	-0.9029410750770562	0.41178855295279837	0.49591386953882605	No	0.8265290807619623	0.8352199000138059	0.008690819251843562
sp|P00558|PGK1_HUMAN	3	10	5	5	-1.3821980883232172	0.2133884524155493	0.49591386953882605	No	0.8265290807619623	0.8352199000138059	0.008690819251843562
sp|P00558|PGK1_HUMAN	4	10	5	5	0.8617329435630333	0.4250690310332794	0.49591386953882605	No	0.8265290807619623	0.8352199000138059	0.008690819251843562
sp|P00558|PGK1_HUMAN	5	10	5	5	1.0726536803168822	0.3307170827347557	0.49591386953882605	No	0.8265290807619623	0.8352199000138059	0.008690819251843562
sp|P00558|PGK1_HUMAN	6	10	5	5	1.5211536925510736	0.17164940006950044	0.49591386953882605	No	0.8265290807619623	0.8352199000138059	0.008690819251843562
sp|P00558|PGK1_HUMAN	7	10	5	5	-0.015006130730361156	0.9883994700594821	0.9883994700594821	No	0.8265290807619623	0.8352199000138059	0.008690819251843562
sp|P00568|KAD1_HUMAN	4	10	5	5	-2.265469803484041	0.06442922502507274	0.4510045751755092	No	0.9839752425212441	0.9730395686224645	0.010935673898779585
sp|P00568|KAD1_HUMAN	5	10	5	5	-1.3935919339301797	0.20232499865009587	0.5284124398062918	No	0.9839752425212441	0.9730395686224645	0.010935673898779585
sp|P00568|KAD1_HUMAN	7	10	5	5	1.3386623422310118	0.22646247420269647	0.5284124398062918	No	0.9839752425212441	0.9730395686224645	0.010935673898779585
sp|P00568|KAD1_HUMAN	6	10	5	5	-0.9812364558400289	0.35654345969993795	0.6239510544748914	No	0.9839752425212441	0.9730395686224645	0.010935673898779585
sp|P00568|KAD1_HUMAN	1	10	5	5	-0.65886612582626	0.5286706550632037	0.6505515793485569	No	0.9839752425212441	0.9730395686224645	0.010935673898779585
sp|P00568|KAD1_HUMAN	2	10	5	5	-0.4968130916818735	0.6380964141701737	0.6505515793485569	No	0.9839752425212441	0.9730395686224645	0.010935673898779585
sp|P00568|KAD1_HUMAN	3	10	5	5	-0.4705615451206409	0.6505515793485569	0.6505515793485569	No	0.9839752425212441	0.9730395686224645	0.010935673898779585
sp|P00738|HPT_HUMAN;sp|P00739|HPTR_HUMAN	1	10	5	5	-1.6238433446027107	0.14323725979708343	0.501330409289792	No	0.5635560325938114	0.6373713704306926	0.07381533783688121
sp|P00738|HPT_HUMAN;sp|P00739|HPTR_HUMAN	2	10	5	5	-1.7062843110292558	0.13952496081329335	0.501330409289792	No	0.5635560325938114	0.6373713704306926	0.07381533783688121
sp|P00738|HPT_HUMAN;sp|P00739|HPTR_HUMAN	3	10	5	5	0.22732008611555307	0.8284271192606014	0.8726157232529669	No	0.5635560325938114	0.6373713704306926	0.07381533783688121
sp|P00738|HPT_HUMAN;sp|P00739|HPTR_HUMAN	4	10	5	5	-0.8191581896444385	0.45186699497105876	0.8726157232529669	No	0.5635560325938114	0.6373713704306926	0.07381533783688121
sp|P00738|HPT_HUMAN;sp|P00739|HPTR_HUMAN	5	10	5	5	0.17065800731605324	0.8726157232529669	0.8726157232529669	No	0.5635560325938114	0.6373713704306926	0.07381533783688121
sp|P00738|HPT_HUMAN;sp|P00739|HPTR_HUMAN	6	10	5	5	-0.46444505073818104	0.6585810474859224	0.8726157232529669	No	0.5635560325938114	0.6373713704306926	0.07381533783688121
sp|P00738|HPT_HUMAN;sp|P00739|HPTR_HUMAN	7	10	5	5	0.6302428269784889	0.5621125171336828	0.8726157232529669	No	0.5635560325938114	0.6373713704306926	0.07381533783688121
sp|P00915|CAH1_HUMAN	6	10	5	5	2.6515115721548215	0.04648539258125538	0.16269887403439381	No	0.5945255354730267	0.4853471718200515	0.10917836365297517
sp|P00915|CAH1_HUMAN	7	10	5	5	-2.684956451539643	0.02822259175939158	0.16269887403439381	No	0.5945255354730267	0.4853471718200515	0.10917836365297517
sp|P00915|CAH1_HUMAN	2	10	5	5	1.8167980671233523	0.1394320740212842	0.24400612953724737	No	0.5945255354730267	0.4853471718200515	0.10917836365297517
sp|P00915|CAH1_HUMAN	4	10	5	5	1.8365578961058395	0.11096672851874873	0.24400612953724737	No	0.5945255354730267	0.4853471718200515	0.10917836365297517
sp|P00915|CAH1_HUMAN	5	10	5	5	1.165811209507292	0.27727547486589726	0.38818566481225614	No	0.5945255354730267	0.4853471718200515	0.10917836365297517
sp|P00915|CAH1_HUMAN	1	10	5	5	0.4574087793227523	0.660731034878236	0.746085452562985	No	0.5945255354730267	0.4853471718200515	0.10917836365297517
sp|P00915|CAH1_HUMAN	3	10	5	5	0.337978330241652	0.746085452562985	0.746085452562985	No	0.5945255354730267	0.4853471718200515	0.10917836365297517
sp|P00918|CAH2_HUMAN	5	10	5	5	2.4116353487715196	0.05291953102803223	0.3704367171962256	No	0.8688532705212731	0.8606198344907533	0.008233436030519847
sp|P00918|CAH2_HUMAN	7	10	5	5	-1.216132182408843	0.26133883826440985	0.9146859339254345	No	0.8688532705212731	0.8606198344907533	0.008233436030519847
sp|P00918|CAH2_HUMAN	1	10	5	5	-0.009798356121081403	0.9924252057475105	0.9924252057475105	No	0.8688532705212731	0.8606198344907533	0.008233436030519847
sp|P00918|CAH2_HUMAN	2	10	5	5	-0.14077990793278627	0.8915476571588884	0.9924252057475105	No	0.8688532705212731	0.8606198344907533	0.008233436030519847
sp|P00918|CAH2_HUMAN	3	10	5	5	-0.6852252838427731	0.5220793439826843	0.9924252057475105	No	0.8688532705212731	0.8606198344907533	0.008233436030519847
sp|P00918|CAH2_HUMAN	4	10	5	5	-0.17000566382303403	0.8702040257971304	0.9924252057475105	No	0.8688532705212731	0.8606198344907533	0.008233436030519847
sp|P00918|CAH2_HUMAN	6	10	5	5	-0.12094417613789502	0.9071933955078314	0.9924252057475105	No	0.8688532705212731	0.8606198344907533	0.008233436030519847
sp|P00966|ASSY_HUMAN	5	10	5	5	-2.3851891292002887	0.0450143326510365	0.3151003285572555	No	0.8358756707389268	0.8840150405718438	0.048139369832917
sp|P00966|ASSY_HUMAN	3	10	5	5	-0.8993359979187797	0.41375375859111513	0.5792552620275612	No	0.8358756707389268	0.8840150405718438	0.048139369832917
sp|P00966|ASSY_HUMAN	4	10	5	5	-0.8918665574887774	0.41087485392088824	0.5792552620275612	No	0.8358756707389268	0.8840150405718438	0.048139369832917
sp|P00966|ASSY_HUMAN	6	10	5	5	-0.8696400894798214	0.4099915608970277	0.5792552620275612	No	0.8358756707389268	0.8840150405718438	0.048139369832917
sp|P00966|ASSY_HUMAN	7	10	5	5	1.4859291508341652	0.19339787832210062	0.5792552620275612	No	0.8358756707389268	0.8840150405718438	0.048139369832917
sp|P00966|ASSY_HUMAN	1	10	5	5	-0.2081212604787155	0.8413358972518377	0.8413358972518377	No	0.8358756707389268	0.8840150405718438	0.048139369832917
sp|P00966|ASSY_HUMAN	2	10	5	5	0.24231817308443832	0.8157653009945293	0.8413358972518377	No	0.8358756707389268	0.8840150405718438	0.048139369832917
sp|P01009|A1AT_HUMAN	6	10	5	5	2.5126111832128166	0.049329271841945306	0.34530490289361715	No	0.7319427273503495	0.7201116030645789	0.0118311242857706
sp|P01009|A1AT_HUMAN	1	10	5	5	-0.8121773214938989	0.44080653676305004	0.723342634369608	No	0.7319427273503495	0.7201116030645789	0.0118311242857706
sp|P01009|A1AT_HUMAN	3	10	5	5	-0.6924988752724135	0.5166733102640058	0.723342634369608	No	0.7319427273503495	0.7201116030645789	0.0118311242857706
sp|P01009|A1AT_HUMAN	4	10	5	5	0.9863135459456102	0.36575681491653556	0.723342634369608	No	0.7319427273503495	0.7201116030645789	0.0118311242857706
sp|P01009|A1AT_HUMAN	7	10	5	5	-0.7332242455225815	0.4862826680463377	0.723342634369608	No	0.7319427273503495	0.7201116030645789	0.0118311242857706
sp|P01009|A1AT_HUMAN	2	10	5	5	0.12133445791269597	0.9066402691045594	0.9117274759403702	No	0.7319427273503495	0.7201116030645789	0.0118311242857706
sp|P01009|A1AT_HUMAN	5	10	5	5	-0.11459867493935805	0.9117274759403702	0.9117274759403702	No	0.7319427273503495	0.7201116030645789	0.0118311242857706
sp|P01011|AACT_HUMAN	1	10	5	5	-0.05468740435816295	0.9578265021692989	0.9652105171185832	No	0.5778686628338072	0.6388980099659193	0.061029347132112055
sp|P01011|AACT_HUMAN	2	10	5	5	-0.045498318400968844	0.9652105171185832	0.9652105171185832	No	0.5778686628338072	0.6388980099659193	0.061029347132112055
sp|P01011|AACT_HUMAN	3	10	5	5	-1.0380023127338618	0.3433969135949444	0.9652105171185832	No	0.5778686628338072	0.6388980099659193	0.061029347132112055
sp|P01011|AACT_HUMAN	4	10	5	5	-1.5391571654387823	0.1893868434036591	0.9652105171185832	No	0.5778686628338072	0.6388980099659193	0.061029347132112055
sp|P01011|AACT_HUMAN	5	10	5	5	-0.43313335288792393	0.6803378602666272	0.9652105171185832	No	0.5778686628338072	0.6388980099659193	0.061029347132112055
sp|P01011|AACT_HUMAN	6	10	5	5	-0.234941197738291	0.8215599283137861	0.9652105171185832	No	0.5778686628338072	0.6388980099659193	0.061029347132112055
sp|P01011|AACT_HUMAN	7	10	5	5	0.8634765661662906	0.42921915146315914	0.9652105171185832	No	0.5778686628338072	0.6388980099659193	0.061029347132112055
sp|P01019|ANGT_HUMAN	1	10	5	5	1.066050778163478	0.3280263668881668	0.9325382227524707	No	0.8604700437668115	0.8407582204811488	0.019711823285662677
sp|P01019|ANGT_HUMAN	2	10	5	5	-0.393453607952882	0.706455090463193	0.9325382227524707	No	0.8604700437668115	0.8407582204811488	0.019711823285662677
sp|P01019|ANGT_HUMAN	3	10	5	5	-0.08831426041570044	0.9325382227524707	0.9325382227524707	No	0.8604700437668115	0.8407582204811488	0.019711823285662677
sp|P01019|ANGT_HUMAN	4	10	5	5	-0.246100086253851	0.8140811433185358	0.9325382227524707	No	0.8604700437668115	0.8407582204811488	0.019711823285662677
sp|P01019|ANGT_HUMAN	5	10	5	5	0.6709436806071033	0.5234590766488607	0.9325382227524707	No	0.8604700437668115	0.8407582204811488	0.019711823285662677
sp|P01019|ANGT_HUMAN	6	10	5	5	0.8123663173579246	0.4585785184407185	0.9325382227524707	No	0.8604700437668115	0.8407582204811488	0.019711823285662677
sp|P01019|ANGT_HUMAN	7	10	5	5	-0.37162109000770416	0.7240551241839269	0.9325382227524707	No	0.8604700437668115	0.8407582204811488	0.019711823285662677
sp|P01024|CO3_HUMAN	1	10	5	5	-1.7772527174420685	0.11389326382119509	0.26137805285948845	No	0.6899631199028212	0.6848049128472421	0.005158207055579123
sp|P01024|CO3_HUMAN	2	10	5	5	-1.6836485974636355	0.14717848388538315	0.26137805285948845	No	0.6899631199028212	0.6848049128472421	0.005158207055579123
sp|P01024|CO3_HUMAN	4	10	5	5	1.63287643872646	0.14935888734827912	0.26137805285948845	No	0.6899631199028212	0.6848049128472421	0.005158207055579123
sp|P01024|CO3_HUMAN	6	10	5	5	2.2067265216830987	0.058437255858510784	0.26137805285948845	No	0.6899631199028212	0.6848049128472421	0.005158207055579123
sp|P01024|CO3_HUMAN	3	10	5	5	-0.7919669057126534	0.4525519854317871	0.527977316337085	No	0.6899631199028212	0.6848049128472421	0.005158207055579123
sp|P01024|CO3_HUMAN	7	10	5	5	-0.8593911165050823	0.4156194280920764	0.527977316337085	No	0.6899631199028212	0.6848049128472421	0.005158207055579123
sp|P01024|CO3_HUMAN	5	10	5	5	0.6140587581800969	0.5674659977797771	0.5674659977797771	No	0.6899631199028212	0.6848049128472421	0.005158207055579123
sp|P01034|CYTC_HUMAN	1	10	5	5	-1.1470432281152503	0.2994627312623794	0.540988954127616	No	0.9641836369268502	0.9812491486786801	0.01706551175182991
sp|P01034|CYTC_HUMAN	2	10	5	5	-1.1062632636777785	0.3091365452157806	0.540988954127616	No	0.9641836369268502	0.9812491486786801	0.01706551175182991
sp|P01034|CYTC_HUMAN	3	10	5	5	-1.8848481027907122	0.10814386369453932	0.540988954127616	No	0.9641836369268502	0.9812491486786801	0.01706551175182991
sp|P01034|CYTC_HUMAN	7	10	5	5	1.3693656632870943	0.20833179842752325	0.540988954127616	No	0.9641836369268502	0.9812491486786801	0.01706551175182991
sp|P01034|CYTC_HUMAN	5	10	5	5	0.6089847114427531	0.5667154202920751	0.7934015884089051	No	0.9641836369268502	0.9812491486786801	0.01706551175182991
sp|P01034|CYTC_HUMAN	6	10	5	5	-0.29287028466593806	0.7771628970754751	0.9066900465880544	No	0.9641836369268502	0.9812491486786801	0.01706551175182991
sp|P01034|CYTC_HUMAN	4	10	5	5	0.11336856904857866	0.9148231922376427	0.9148231922376427	No	0.9641836369268502	0.9812491486786801	0.01706551175182991
sp|P01112|RASH_HUMAN	1	10	5	5	2.4984028812814905	0.03745521447276715	0.26218650130937005	No	0.9740623103118018	0.9751758434737807	0.0011135331619789302
sp|P01112|RASH_HUMAN	5	10	5	5	-1.8443828439043122	0.10257354938764011	0.3590074228567404	No	0.9740623103118018	0.9751758434737807	0.0011135331619789302
sp|P01112|RASH_HUMAN	4	10	5	5	-1.64808970980453	0.15438817460740184	0.3602390740839376	No	0.9740623103118018	0.9751758434737807	0.0011135331619789302
sp|P01112|RASH_HUMAN	3	10	5	5	-0.8273891340965841	0.4320988267239929	0.60493835741359	No	0.9740623103118018	0.9751758434737807	0.0011135331619789302
sp|P01112|RASH_HUMAN	6	10	5	5	0.904715821244461	0.394599064689127	0.60493835741359	No	0.9740623103118018	0.9751758434737807	0.0011135331619789302
sp|P01112|RASH_HUMAN	7	10	5	5	-0.5487384175723407	0.6080855368621922	0.7094331263392243	No	0.9740623103118018	0.9751758434737807	0.0011135331619789302
sp|P01112|RASH_HUMAN	2	10	5	5	0.00521434879322892	0.9959771852209967	0.9959771852209967	No	0.9740623103118018	0.9751758434737807	0.0011135331619789302
sp|P01116|RASK_HUMAN	1	10	5	5	-0.6376126608043441	0.5419418348125047	0.8571109402431624	No	0.9323243626642665	0.9554116109296131	0.023087248265346583
sp|P01116|RASK_HUMAN	2	10	5	5	-0.2932165492018635	0.7774738422093762	0.8571109402431624	No	0.9323243626642665	0.9554116109296131	0.023087248265346583
sp|P01116|RASK_HUMAN	3	10	5	5	-0.2081109514991601	0.8405839225566697	0.8571109402431624	No	0.9323243626642665	0.9554116109296131	0.023087248265346583
sp|P01116|RASK_HUMAN	4	10	5	5	1.3154865834585727	0.2335612164958363	0.8571109402431624	No	0.9323243626642665	0.9554116109296131	0.023087248265346583
sp|P01116|RASK_HUMAN	5	10	5	5	0.18798874771058738	0.8571109402431624	0.8571109402431624	No	0.9323243626642665	0.9554116109296131	0.023087248265346583
sp|P01116|RASK_HUMAN	6	10	5	5	0.5494261445837328	0.6001400755656539	0.8571109402431624	No	0.9323243626642665	0.9554116109296131	0.023087248265346583
sp|P01116|RASK_HUMAN	7	10	5	5	-1.04647618133493	0.3309312384808953	0.8571109402431624	No	0.9323243626642665	0.9554116109296131	0.023087248265346583
sp|P01834|IGKC_HUMAN	3	10	5	5	0.7857369993430651	0.4547188251668983	0.7495413644144049	No	0.9146950185771718	0.9014690424770834	0.013225976100088466
sp|P01834|IGKC_HUMAN	4	10	5	5	0.6686228743191921	0.526144124062191	0.7495413644144049	No	0.9146950185771718	0.9014690424770834	0.013225976100088466
sp|P01834|IGKC_HUMAN	5	10	5	5	1.8286882199648578	0.12258098845997603	0.7495413644144049	No	0.9146950185771718	0.9014690424770834	0.013225976100088466
sp|P01834|IGKC_HUMAN	6	10	5	5	-0.6526230025024771	0.5353866888674321	0.7495413644144049	No	0.9146950185771718	0.9014690424770834	0.013225976100088466
sp|P01834|IGKC_HUMAN	7	10	5	5	-1.0691925075118947	0.32888799306162797	0.7495413644144049	No	0.9146950185771718	0.9014690424770834	0.013225976100088466
sp|P01834|IGKC_HUMAN	1	10	5	5	-0.20519923795856873	0.8467986428447216	0.9569897224018498	No	0.9146950185771718	0.9014690424770834	0.013225976100088466
sp|P01834|IGKC_HUMAN	2	10	5	5	0.056754386155505133	0.9569897224018498	0.9569897224018498	No	0.9146950185771718	0.9014690424770834	0.013225976100088466
sp|P01857|IGHG1_HUMAN	1	10	5	5	-0.5368022517266384	0.6073226521189112	0.9084628801250187	No	0.9164325625424662	0.9152522904805958	0.0011802720618704354
sp|P01857|IGHG1_HUMAN	2	10	5	5	0.8265191869845548	0.4512519914108916	0.9084628801250187	No	0.9164325625424662	0.9152522904805958	0.0011802720618704354
sp|P01857|IGHG1_HUMAN	3	10	5	5	-0.26670951046720554	0.7981995392880421	0.9084628801250187	No	0.9164325625424662	0.9152522904805958	0.0011802720618704354
sp|P01857|IGHG1_HUMAN	4	10	5	5	0.8854571941231957	0.40214918388942933	0.9084628801250187	No	0.9164325625424662	0.9152522904805958	0.0011802720618704354
sp|P01857|IGHG1_HUMAN	5	10	5	5	0.6960111689701988	0.5198928958714589	0.9084628801250187	No	0.9164325625424662	0.9152522904805958	0.0011802720618704354
sp|P01857|IGHG1_HUMAN	6	10	5	5	-0.11991587278913533	0.9084628801250187	0.9084628801250187	No	0.9164325625424662	0.9152522904805958	0.0011802720618704354
sp|P01857|IGHG1_HUMAN	7	10	5	5	-0.3005698353863244	0.7716012741737714	0.9084628801250187	No	0.9164325625424662	0.9152522904805958	0.0011802720618704354
sp|P01860|IGHG3_HUMAN	1	10	5	5	-0.47010664322039764	0.6514865510024235	0.7663708139242408	No	0.8253852593890122	0.8914770719488129	0.06609181255980068
sp|P01860|IGHG3_HUMAN	2	10	5	5	-0.5080976841015734	0.6250977612827577	0.7663708139242408	No	0.8253852593890122	0.8914770719488129	0.06609181255980068
sp|P01860|IGHG3_HUMAN	3	10	5	5	0.31485292144889715	0.7663708139242408	0.7663708139242408	No	0.8253852593890122	0.8914770719488129	0.06609181255980068
sp|P01860|IGHG3_HUMAN	4	10	5	5	-0.490872137123052	0.6393421055297739	0.7663708139242408	No	0.8253852593890122	0.8914770719488129	0.06609181255980068
sp|P01860|IGHG3_HUMAN	5	10	5	5	0.45693736678805547	0.6615136542850517	0.7663708139242408	No	0.8253852593890122	0.8914770719488129	0.06609181255980068
sp|P01860|IGHG3_HUMAN	6	10	5	5	-0.52496085414283	0.6246359865237499	0.7663708139242408	No	0.8253852593890122	0.8914770719488129	0.06609181255980068
sp|P01860|IGHG3_HUMAN	7	10	5	5	0.3723068774572402	0.7231124814624309	0.7663708139242408	No	0.8253852593890122	0.8914770719488129	0.06609181255980068
sp|P01871|IGHM_HUMAN	1	10	5	5	1.3459154449818769	0.2281032000770907	0.7983612002698175	No	0.8546430729929273	0.8662488337155252	0.011605760722597891
sp|P01871|IGHM_HUMAN	3	10	5	5	1.4868322029498575	0.20197445877956505	0.7983612002698175	No	0.8546430729929273	0.8662488337155252	0.011605760722597891
sp|P01871|IGHM_HUMAN	2	10	5	5	-0.3108458246557816	0.7704822632270005	0.898895973764834	No	0.8546430729929273	0.8662488337155252	0.011605760722597891
sp|P01871|IGHM_HUMAN	4	10	5	5	-0.6300276721853538	0.5497658973973427	0.898895973764834	No	0.8546430729929273	0.8662488337155252	0.011605760722597891
sp|P01871|IGHM_HUMAN	5	10	5	5	-0.33999442867276647	0.7427713648874212	0.898895973764834	No	0.8546430729929273	0.8662488337155252	0.011605760722597891
sp|P01871|IGHM_HUMAN	7	10	5	5	-0.4564432850480729	0.6687556424368307	0.898895973764834	No	0.8546430729929273	0.8662488337155252	0.011605760722597891
sp|P01871|IGHM_HUMAN	6	10	5	5	0.06264737295554589	0.9515852379817304	0.9515852379817304	No	0.8546430729929273	0.8662488337155252	0.011605760722597891
sp|P01876|IGHA1_HUMAN	5	10	5	5	1.423613117358714	0.22166336576188692	0.5172145201110695	No	0.778202112384946	0.7620749524554734	0.016127159929472556
sp|P01876|IGHA1_HUMAN	6	10	5	5	1.590394338784557	0.15068789443121003	0.5172145201110695	No	0.778202112384946	0.7620749524554734	0.016127159929472556
sp|P01876|IGHA1_HUMAN	7	10	5	5	-1.9385852605790455	0.08854068255098245	0.5172145201110695	No	0.778202112384946	0.7620749524554734	0.016127159929472556
sp|P01876|IGHA1_HUMAN	1	10	5	5	-0.3405292290423473	0.7456910719886819	0.8496041760274972	No	0.778202112384946	0.7620749524554734	0.016127159929472556
sp|P01876|IGHA1_HUMAN	2	10	5	5	0.19721532223803245	0.8496041760274972	0.8496041760274972	No	0.778202112384946	0.7620749524554734	0.016127159929472556
sp|P01876|IGHA1_HUMAN	3	10	5	5	-0.3612752807924226	0.7327948989188329	0.8496041760274972	No	0.778202112384946	0.7620749524554734	0.016127159929472556
sp|P01876|IGHA1_HUMAN	4	10	5	5	0.28830289707143936	0.7854766583229068	0.8496041760274972	No	0.778202112384946	0.7620749524554734	0.016127159929472556
sp|P02042|HBD_HUMAN	4	10	5	5	2.116037387339825	0.07005743593159791	0.4904020515211854	No	0.684453421034674	0.6266697304959313	0.05778369053874266
sp|P02042|HBD_HUMAN	1	10	5	5	0.869426996581909	0.41512547571166264	0.5811756659963276	No	0.684453421034674	0.6266697304959313	0.05778369053874266
sp|P02042|HBD_HUMAN	5	10	5	5	1.1960662422961894	0.284092625300784	0.5811756659963276	No	0.684453421034674	0.6266697304959313	0.05778369053874266
sp|P02042|HBD_HUMAN	6	10	5	5	0.9061283916744634	0.4045460579106869	0.5811756659963276	No	0.684453421034674	0.6266697304959313	0.05778369053874266
sp|P02042|HBD_HUMAN	7	10	5	5	-1.310502435759014	0.2275901875706025	0.5811756659963276	No	0.684453421034674	0.6266697304959313	0.05778369053874266
sp|P02042|HBD_HUMAN	2	10	5	5	0.39244054180474025	0.7052492045632897	0.8227907386571713	No	0.684453421034674	0.6266697304959313	0.05778369053874266
sp|P02042|HBD_HUMAN	3	10	5	5	-0.21929830108197607	0.832918448325126	0.832918448325126	No	0.684453421034674	0.6266697304959313	0.05778369053874266
sp|P02511|CRYAB_HUMAN	1	10	5	5	2.010700606223845	0.08401808403914128	0.40661540376135785	No	0.9287205999069507	0.9264888581590325	0.002231741747918181
sp|P02511|CRYAB_HUMAN	3	10	5	5	-1.7616604510312364	0.11617582964610224	0.40661540376135785	No	0.9287205999069507	0.9264888581590325	0.002231741747918181
sp|P02511|CRYAB_HUMAN	2	10	5	5	0.36813620866457786	0.7223554381687521	0.8892189930787526	No	0.9287205999069507	0.9264888581590325	0.002231741747918181
sp|P02511|CRYAB_HUMAN	4	10	5	5	-0.41769434052212734	0.687957849363052	0.8892189930787526	No	0.9287205999069507	0.9264888581590325	0.002231741747918181
sp|P02511|CRYAB_HUMAN	5	10	5	5	-0.5299697168773905	0.6105462897657932	0.8892189930787526	No	0.9287205999069507	0.9264888581590325	0.002231741747918181
sp|P02511|CRYAB_HUMAN	6	10	5	5	-0.14493250697449692	0.8892189930787526	0.8892189930787526	No	0.9287205999069507	0.9264888581590325	0.002231741747918181
sp|P02511|CRYAB_HUMAN	7	10	5	5	-0.1904882737536	0.856218582588936	0.8892189930787526	No	0.9287205999069507	0.9264888581590325	0.002231741747918181
sp|P02545|LMNA_HUMAN	1	10	5	5	1.7517946631484584	0.14867522134442962	0.2723793144048337	No	0.16891403516612297	0.3170880755321519	0.14817404036602894
sp|P02545|LMNA_HUMAN	3	10	5	5	-1.4774443283998222	0.1945566531463098	0.2723793144048337	No	0.16891403516612297	0.3170880755321519	0.14817404036602894
sp|P02545|LMNA_HUMAN	5	10	5	5	-1.8843568354516977	0.12972424802387972	0.2723793144048337	No	0.16891403516612297	0.3170880755321519	0.14817404036602894
sp|P02545|LMNA_HUMAN	6	10	5	5	-1.8360089745126678	0.13824004555778954	0.2723793144048337	No	0.16891403516612297	0.3170880755321519	0.14817404036602894
sp|P02545|LMNA_HUMAN	7	10	5	5	-1.6850047159083694	0.1600885879563975	0.2723793144048337	No	0.16891403516612297	0.3170880755321519	0.14817404036602894
sp|P02545|LMNA_HUMAN	2	10	5	5	-0.9264859041546314	0.39966505635003285	0.46627589907503836	No	0.16891403516612297	0.3170880755321519	0.14817404036602894
sp|P02545|LMNA_HUMAN	4	10	5	5	-0.6544235555231127	0.5336381855505957	0.5336381855505957	No	0.16891403516612297	0.3170880755321519	0.14817404036602894
sp|P02647|APOA1_HUMAN	6	10	5	5	-2.9678894451122417	0.020375041531950577	0.14262529072365404	No	0.6643285851488355	0.627708088655605	0.036620496493230514
sp|P02647|APOA1_HUMAN	3	10	5	5	1.9292572698468367	0.09244077803773616	0.32354272313207655	No	0.6643285851488355	0.627708088655605	0.036620496493230514
sp|P02647|APOA1_HUMAN	4	10	5	5	1.401402934714939	0.22182561027369274	0.38819481797896227	No	0.6643285851488355	0.627708088655605	0.036620496493230514
sp|P02647|APOA1_HUMAN	5	10	5	5	1.4717939716643902	0.18284978398822757	0.38819481797896227	No	0.6643285851488355	0.627708088655605	0.036620496493230514
sp|P02647|APOA1_HUMAN	1	10	5	5	0.32811307603610185	0.7512724266586139	0.8660987257092686	No	0.6643285851488355	0.627708088655605	0.036620496493230514
sp|P02647|APOA1_HUMAN	2	10	5	5	0.4819168965872687	0.6435446698604783	0.8660987257092686	No	0.6643285851488355	0.627708088655605	0.036620496493230514
sp|P02647|APOA1_HUMAN	7	10	5	5	0.17418968225164158	0.8660987257092686	0.8660987257092686	No	0.6643285851488355	0.627708088655605	0.036620496493230514
sp|P02671|FIBA_HUMAN	2	10	5	5	-0.9155442867368929	0.40144454445835354	0.9674407584815249	No	0.676371898841096	0.73338124057303955	0.0570093417319435
sp|P02671|FIBA_HUMAN	3	10	5	5	-1.5372996709753592	0.16278202195569164	0.9674407584815249	No	0.676371898841096	0.73338124057303955	0.0570093417319435
sp|P02671|FIBA_HUMAN	4	10	5	5	-0.6339990417792521	0.556747868286604	0.9674407584815249	No	0.676371898841096	0.73338124057303955	0.0570093417319435
sp|P02671|FIBA_HUMAN	5	10	5	5	-0.44705240987913786	0.6703920004278632	0.9674407584815249	No	0.676371898841096	0.73338124057303955	0.0570093417319435
[truncated: 11,392 more rows]
